# Supplementary material for: Oxidative Additions of C−F Bonds to the Silanide Anion [Si(C2F5)3]−
Source: Angew Chem Int Ed Engl. 2022 Feb 28;61(17):e202116468. doi: 10.1002/anie.202116468 (PMC9310575; doi:10.1002/anie.202116468)
Supplement: Supplementary file 6 — Supporting Information [file ANIE-61-0-s001.cif]

data_compound1a

_database_code_depnum_ccdc_archive         2112946


# was tiessen34

_audit_creation_date               2021-08-04
_audit_creation_method
;
Olex2 1.3
(compiled 2020.11.12 svn.r5f609507 for OlexSys, GUI svn.r6272)
;
_shelx_SHELXL_version_number       '2016/6'
loop_
  _audit_author_name
  _audit_author_email
  _audit_author_address
 'Tiessen, N.' ntiessen@uni-bielefeld.de
;
Bielefeld University
Department of Chemistry
Universitaetsstrasse 25
Bielefeld
33615
Germany
;

_audit_contact_author_address      ?
_audit_contact_author_email        ?
_audit_contact_author_name         ''
_audit_contact_author_phone        ?
_publ_contact_author_id_orcid      ?
_publ_section_references
;
D. Kratzert, I. Krossing, (2018), J. Appl. Cryst. 51, 928-934. 

Dolomanov, O.V., Bourhis, L.J., Gildea, R.J, Howard, J.A.K. & Puschmann, H.
 (2009), J. Appl. Cryst. 42, 339-341.

Kratzert, D., Holstein, J.J. & Krossing, I. (2015). J. Appl. Cryst. 48, 933-938.

Sheldrick, G.M. (2015). Acta Cryst. A71, 3-8.

Sheldrick, G.M. (2015). Acta Cryst. C71, 3-8.
;
_chemical_name_common              ?
_chemical_name_systematic          ?
_chemical_formula_moiety           'C40 H100 N13 P4, C13 F23 Si'
_chemical_formula_sum              'C53 H100 F23 N13 P4 Si'
_chemical_formula_weight           1508.42
_chemical_melting_point            ?
loop_
  _atom_type_symbol
  _atom_type_description
  _atom_type_scat_dispersion_real
  _atom_type_scat_dispersion_imag
  _atom_type_scat_source
 'C' 'C' 0.0181 0.0091 'International Tables Vol C Tables 4.2.6.8 and 6.1.1.4'
 'H' 'H' 0.0000 0.0000 'International Tables Vol C Tables 4.2.6.8 and 6.1.1.4'
 'F' 'F' 0.0727 0.0534 'International Tables Vol C Tables 4.2.6.8 and 6.1.1.4'
 'N' 'N' 0.0311 0.0180 'International Tables Vol C Tables 4.2.6.8 and 6.1.1.4'
 'P' 'P' 0.2955 0.4335 'International Tables Vol C Tables 4.2.6.8 and 6.1.1.4'
 'Si' 'Si' 0.2541 0.3302 'International Tables Vol C Tables 4.2.6.8 and 6.1.1.4'

_shelx_space_group_comment
;
The symmetry employed for this shelxl refinement is uniquely defined
by the following loop, which should always be used as a source of
symmetry information in preference to the above space-group names.
They are only intended as comments.
;
_space_group_crystal_system        'triclinic'
_space_group_IT_number             2
_space_group_name_H-M_alt          'P -1'
_space_group_name_Hall             '-P 1'
loop_
  _space_group_symop_operation_xyz
 'x, y, z'
 '-x, -y, -z'

_cell_length_a                     13.5000(2)
_cell_length_b                     22.1410(3)
_cell_length_c                     23.8194(4)
_cell_angle_alpha                  89.9961(12)
_cell_angle_beta                   87.2836(12)
_cell_angle_gamma                  89.4024(11)
_cell_volume                       7111.34(18)
_cell_formula_units_Z              4
_cell_measurement_reflns_used      80161
_cell_measurement_temperature      100.01(10)
_cell_measurement_theta_max        74.0210
_cell_measurement_theta_min        2.6840
_shelx_estimated_absorpt_T_max     0.759
_shelx_estimated_absorpt_T_min     0.669
_exptl_absorpt_coefficient_mu      2.082
_exptl_absorpt_correction_T_max    1.00000
_exptl_absorpt_correction_T_min    0.90520
_exptl_absorpt_correction_type     multi-scan
_exptl_absorpt_process_details
;
CrysAlisPro 1.171.41.93a (Rigaku Oxford Diffraction, 2020)
Empirical absorption correction using spherical harmonics,
implemented in SCALE3 ABSPACK scaling algorithm.
;
_exptl_absorpt_special_details     ?
_exptl_crystal_colour              'clear light colourless'
_exptl_crystal_colour_lustre       clear
_exptl_crystal_colour_modifier     light
_exptl_crystal_colour_primary      colourless
_exptl_crystal_density_diffrn      1.409
_exptl_crystal_density_meas        ?
_exptl_crystal_density_method      ?
_exptl_crystal_description         irregular
_exptl_crystal_F_000               3160
loop_
  _exptl_crystal_face_index_h
  _exptl_crystal_face_index_k
  _exptl_crystal_face_index_l
  _exptl_crystal_face_perp_dist
 0 -1 0 0.0571
 0 1 0 0.0571
 -4 -11 -7 0.0815
 4 11 7 0.0815
 -5 -9 7 0.0803
 -7 4 -9 0.1065
 7 -6 7 0.1189
 6 0 12 0.1196
 2 -5 14 0.1014
 -9 3 0 0.0924
 -7 -1 9 0.0819
 0 3 -15 0.1457
 -1 -2 2 0.0891
 -8 -6 -1 0.1104
 -7 -1 9 0.0915
 -9 1 1 0.0898

_exptl_crystal_size_max            0.21
_exptl_crystal_size_mid            0.18
_exptl_crystal_size_min            0.14
_exptl_transmission_factor_max     ?
_exptl_transmission_factor_min     ?
_diffrn_reflns_av_R_equivalents    0.0300
_diffrn_reflns_av_unetI/netI       0.0200
_diffrn_reflns_Laue_measured_fraction_full  0.999
_diffrn_reflns_Laue_measured_fraction_max  0.983
_diffrn_reflns_limit_h_max         16
_diffrn_reflns_limit_h_min         -16
_diffrn_reflns_limit_k_max         27
_diffrn_reflns_limit_k_min         -27
_diffrn_reflns_limit_l_max         29
_diffrn_reflns_limit_l_min         -29
_diffrn_reflns_number              135222
_diffrn_reflns_point_group_measured_fraction_full  0.999
_diffrn_reflns_point_group_measured_fraction_max  0.983
_diffrn_reflns_theta_full          67.684
_diffrn_reflns_theta_max           74.238
_diffrn_reflns_theta_min           2.726
_diffrn_ambient_temperature        100.01(10)
_diffrn_detector_area_resol_mean   5.3114
_diffrn_detector_type              Atlas
_diffrn_measured_fraction_theta_full  0.999
_diffrn_measured_fraction_theta_max  0.983
_diffrn_measurement_details
;
List of Runs (angles in degrees, time in seconds):

  # Type    Start    End  Width  t~exp~   \w     \q     \k     \f   Frames
--------------------------------------------------------------------------
  1  \w   -108.00 -10.00   1.00    3.00    --  -38.50 -71.00  17.32   98
  2  \w    -69.00  33.00   1.00    3.00    --  -38.50  77.00 150.00  102
  3  \w    -29.00  63.00   1.00    3.00    --   42.70 -37.00 150.00   92
  4  \w     27.00  97.00   1.00    3.00    --   42.70-125.00  30.00   70
  5  \w      9.00 120.00   1.00    3.00    --   42.70  19.00 -30.00  111
  6  \w     97.00 176.00   1.00   11.41    --  106.24 125.00  90.00   79
  7  \w     26.00 107.00   1.00   11.41    --  106.24 -94.00  90.00   81
  8  \w     37.00 129.00   1.00   11.41    --  106.24 -45.00-180.00   92
  9  \w    103.00 178.00   1.00   11.41    --  106.24  77.00-120.00   75
 10  \w    103.00 178.00   1.00   11.41    --  106.24  77.00-150.00   75
 11  \w     37.00 129.00   1.00   11.41    --  106.24 -45.00  90.00   92
 12  \w     36.00 112.00   1.00   11.41    --  106.24-125.00-180.00   76
 13  \w    103.00 178.00   1.00   11.41    --  106.24  77.00-180.00   75
 14  \w     97.00 176.00   1.00   11.41    --  106.24 125.00  60.00   79
 15  \w     85.00 178.00   1.00   11.41    --  106.24  30.00 150.00   93
 16  \w     32.00 109.00   1.00   11.41    --  106.24-109.00  41.42   77
 17  \w     26.00 107.00   1.00   11.41    --  106.24 -94.00 -90.00   81
 18  \w    103.00 178.00   1.00   11.41    --  106.24  77.00 -30.00   75
 19  \w     28.00 107.00   1.00   11.41    --  106.24 -97.00-155.98   79
 20  \w     22.00 114.00   1.00    3.00    --   42.70  37.00-150.00   92
 21  \w     12.00  42.00   1.00    3.00    --   42.70  78.00 -21.39   30
 22  \w     12.00  42.00   1.00    3.00    --   42.70  79.00 164.39   30
 23  \w     22.00 114.00   1.00    3.00    --   42.70  37.00 150.00   92
 24  \w     12.00  42.00   1.00    3.00    --   42.70  80.00-120.67   30
 25  \w     85.00 178.00   1.00   11.41    --  106.24  30.00 -30.00   93
 26  \w     79.00 175.00   1.00   11.41    --  106.24  64.00-135.41   96
 27  \w     85.00 178.00   1.00   11.41    --  106.24  30.00  60.00   93
 28  \w     80.00 175.00   1.00   11.41    --  106.24  61.00   0.00   95
 29  \w     81.00 175.00   1.00   11.41    --  106.24  57.00 -95.71   94
 30  \w     80.00 175.00   1.00   11.41    --  106.24  61.00  90.00   95
 31  \w     79.00 175.00   1.00   11.41    --  106.24  65.00 160.60   96
 32  \w     78.00 175.00   1.00   11.41    --  106.24  68.00  54.61   97
 33  \w     80.00 175.00   1.00   11.41    --  106.24  61.00 -30.00   95
 34  \w     78.00 175.00   1.00   11.41    --  106.24  68.00-170.30   97
 35  \w     11.00  42.00   1.00    3.00    --   42.70  81.00 -64.17   31
 36  \w     12.00  42.00   1.00    3.00    --   42.70  78.00  29.64   30
 37  \w     11.00  42.00   1.00    3.00    --   42.70  81.00  83.92   31
;
_diffrn_measurement_device         'four-circle diffractometer'
_diffrn_measurement_device_type    'SuperNova, Dual, Cu at home/near, Atlas'
_diffrn_measurement_method         '\w scans'
_diffrn_radiation_type             CuK\a
_diffrn_radiation_wavelength       1.54184
_diffrn_source                     ?
_reflns_Friedel_coverage           0.000
_reflns_Friedel_fraction_full      .
_reflns_Friedel_fraction_max       .
_reflns_number_gt                  26204
_reflns_number_total               28494
_reflns_special_details
;
 Reflections were merged by SHELXL according to the crystal
 class for the calculation of statistics and refinement.
 
 _reflns_Friedel_fraction is defined as the number of unique
 Friedel pairs measured divided by the number that would be
 possible theoretically, ignoring centric projections and
 systematic absences.
;
_reflns_threshold_expression       'I > 2\s(I)'
_computing_cell_refinement         'CrysAlisPro 1.171.41.93a (Rigaku OD, 2020)'
_computing_data_collection         'CrysAlisPro 1.171.41.93a (Rigaku OD, 2020)'
_computing_data_reduction          'CrysAlisPro 1.171.41.93a (Rigaku OD, 2020)'
_computing_molecular_graphics      'Olex2 1.3 (Dolomanov et al., 2009)'
_computing_publication_material    'Olex2 1.3 (Dolomanov et al., 2009)'
_computing_structure_refinement    'SHELXL 2016/6 (Sheldrick, 2015)'
_computing_structure_solution      'SHELXT  (Sheldrick, 2015)'
_refine_diff_density_max           0.629
_refine_diff_density_min           -0.456
_refine_diff_density_rms           0.047
_refine_ls_extinction_coef         .
_refine_ls_extinction_method       none
_refine_ls_goodness_of_fit_ref     1.013
_refine_ls_hydrogen_treatment      mixed
_refine_ls_matrix_type             full
_refine_ls_number_parameters       1817
_refine_ls_number_reflns           28494
_refine_ls_number_restraints       150
_refine_ls_R_factor_all            0.0361
_refine_ls_R_factor_gt             0.0332
_refine_ls_restrained_S_all        1.017
_refine_ls_shift/su_max            0.002
_refine_ls_shift/su_mean           0.000
_refine_ls_structure_factor_coef   Fsqd
_refine_ls_weighting_details      
 'w=1/[\s^2^(Fo^2^)+(0.0475P)^2^+3.5347P] where P=(Fo^2^+2Fc^2^)/3'
_refine_ls_weighting_scheme        calc
_refine_ls_wR_factor_gt            0.0867
_refine_ls_wR_factor_ref           0.0892
_refine_special_details           
 'Disorder of the CF3 group of octafluorotoluene over two sites C53 (87:13) and the CF3 moiety of one C2F5 group over two sites C99 (73:27).'
_olex2_refinement_description
;
1. Fixed Uiso
 At 1.2 times of:
  All C(H,H) groups
 At 1.5 times of:
  All C(H,H,H) groups
2. Uiso/Uaniso restraints and constraints
C53B \\sim F23B \\sim F21B \\sim F22B: within 2A with sigma of 0.005 and sigma
for terminal atoms of 0.01 within 2A
C99A \\sim C99B \\sim F38A \\sim F39A \\sim F38B \\sim F37A \\sim F37B \\sim
F39B \\sim C53A \\sim F23A \\sim F22A \\sim F21A: within 2A with sigma of 0.01
and sigma for terminal atoms of 0.02 within 2A
3. Others
 Sof(C99B)=Sof(F38B)=Sof(F39B)=Sof(F37B)=1-FVAR(1)
 Sof(F37A)=Sof(F39A)=Sof(F38A)=Sof(C99A)=FVAR(1)
 Sof(C53B)=Sof(F23B)=Sof(F21B)=Sof(F22B)=1-FVAR(2)
 Sof(F21A)=Sof(F22A)=Sof(F23A)=Sof(C53A)=FVAR(2)
4.a Secondary CH2 refined with riding coordinates:
 C5(H5A,H5B), C23(H23A,H23B), C17(H17A,H17B), C19(H19A,H19B), C9(H9A,H9B),
 C11(H11A,H11B), C39(H39A,H39B), C35(H35A,H35B), C21(H21A,H21B), C62(H62A,H62B),
  C37(H37A,H37B), C29(H29A,H29B), C7(H7A,H7B), C27(H27A,H27B), C31(H31A,H31B),
 C25(H25A,H25B), C90(H90A,H90B), C58(H58A,H58B), C92(H92A,H92B), C33(H33A,H33B),
  C64(H64A,H64B), C74(H74A,H74B), C82(H82A,H82B), C76(H76A,H76B), C80(H80A,
 H80B), C68(H68A,H68B), C13(H13A,H13B), C15(H15A,H15B), C60(H60A,H60B),
 C70(H70A,H70B), C72(H72A,H72B), C66(H66A,H66B), C88(H88A,H88B), C86(H86A,H86B),
  C78(H78A,H78B), C84(H84A,H84B)
4.b Idealised Me refined as rotating group:
 C18(H18A,H18B,H18C), C38(H38A,H38B,H38C), C22(H22A,H22B,H22C), C20(H20A,H20B,
 H20C), C63(H63A,H63B,H63C), C36(H36A,H36B,H36C), C40(H40A,H40B,H40C), C2(H2A,
 H2B,H2C), C24(H24A,H24B,H24C), C91(H91A,H91B,H91C), C14(H14A,H14B,H14C),
 C59(H59A,H59B,H59C), C4(H4A,H4B,H4C), C8(H8A,H8B,H8C), C75(H75A,H75B,H75C),
 C6(H6A,H6B,H6C), C28(H28A,H28B,H28C), C26(H26A,H26B,H26C), C34(H34A,H34B,H34C),
  C3(H3A,H3B,H3C), C30(H30A,H30B,H30C), C12(H12A,H12B,H12C), C10(H10A,H10B,
 H10C), C55(H55A,H55B,H55C), C16(H16A,H16B,H16C), C32(H32A,H32B,H32C), C57(H57A,
 H57B,H57C), C93(H93A,H93B,H93C), C81(H81A,H81B,H81C), C65(H65A,H65B,H65C),
 C83(H83A,H83B,H83C), C77(H77A,H77B,H77C), C69(H69A,H69B,H69C), C61(H61A,H61B,
 H61C), C67(H67A,H67B,H67C), C71(H71A,H71B,H71C), C89(H89A,H89B,H89C), C56(H56A,
 H56B,H56C), C85(H85A,H85B,H85C), C79(H79A,H79B,H79C), C73(H73A,H73B,H73C),
 C87(H87A,H87B,H87C)
;
_atom_sites_solution_hydrogens     mixed
_atom_sites_solution_primary       dual
_atom_sites_solution_secondary     ?
loop_
  _atom_site_label
  _atom_site_type_symbol
  _atom_site_fract_x
  _atom_site_fract_y
  _atom_site_fract_z
  _atom_site_U_iso_or_equiv
  _atom_site_adp_type
  _atom_site_occupancy
  _atom_site_site_symmetry_order
  _atom_site_calc_flag
  _atom_site_refinement_flags_posn
  _atom_site_refinement_flags_adp
  _atom_site_refinement_flags_occupancy
  _atom_site_disorder_assembly
  _atom_site_disorder_group
 P1 P -0.17664(2) 0.47445(2) 0.73417(2) 0.01337(6) Uani 1 1 d . . . . .
 P2 P -0.27486(2) 0.55102(2) 0.64364(2) 0.01472(7) Uani 1 1 d . . . . .
 P3 P -0.31031(2) 0.45903(2) 0.83829(2) 0.01538(7) Uani 1 1 d . . . . .
 P4 P 0.03134(2) 0.51040(2) 0.75703(2) 0.01549(7) Uani 1 1 d . . . . .
 P5 P 0.03673(2) -0.01534(2) 0.77681(2) 0.01672(7) Uani 1 1 d . . . . .
 P6 P 0.09012(3) 0.09223(2) 0.85153(2) 0.01956(7) Uani 1 1 d . . . . .
 P7 P 0.19309(3) -0.04734(2) 0.68529(2) 0.02106(7) Uani 1 1 d . . . . .
 P8 P -0.17274(3) -0.00331(2) 0.73610(2) 0.02205(7) Uani 1 1 d . . . . .
 Si2 Si 0.43314(3) 0.23195(2) 0.56719(2) 0.02013(8) Uani 1 1 d . . . . .
 Si1 Si -0.55187(3) -0.24797(2) 0.92763(2) 0.02041(8) Uani 1 1 d . . . . .
 F31 F 0.38110(6) 0.26330(4) 0.67944(4) 0.02785(18) Uani 1 1 d . . . . .
 F42 F 0.70678(7) 0.36796(4) 0.46489(4) 0.03115(19) Uani 1 1 d . . . . .
 F30 F 0.51493(7) 0.31038(4) 0.64726(4) 0.02765(18) Uani 1 1 d . . . . .
 F43 F 0.52523(7) 0.34995(4) 0.50894(4) 0.02894(19) Uani 1 1 d . . . . .
 F36 F 0.35861(7) 0.34705(4) 0.59605(4) 0.02768(18) Uani 1 1 d . . . . .
 F7 F -0.69413(7) -0.28371(4) 1.00968(4) 0.03075(19) Uani 1 1 d . . . . .
 F35 F 0.32266(7) 0.32004(4) 0.51210(4) 0.03033(19) Uani 1 1 d . . . . .
 F1 F -0.55158(6) -0.31456(4) 0.89472(4) 0.02755(18) Uani 1 1 d . . . . .
 F24 F 0.40177(8) 0.16678(4) 0.59124(4) 0.0345(2) Uani 1 1 d . . . . .
 F17 F -0.32930(7) -0.21656(4) 0.89327(4) 0.0318(2) Uani 1 1 d . . . . .
 F40 F 0.62087(7) 0.15443(4) 0.56474(4) 0.0331(2) Uani 1 1 d . . . . .
 F32 F 0.53584(7) 0.23631(4) 0.73513(4) 0.0332(2) Uani 1 1 d . . . . .
 F20 F -0.51026(7) -0.33585(4) 1.02517(4) 0.03071(19) Uani 1 1 d . . . . .
 F33 F 0.49865(7) 0.15909(4) 0.68647(4) 0.0343(2) Uani 1 1 d . . . . .
 F25 F 0.43121(8) 0.24233(5) 0.44844(4) 0.0344(2) Uani 1 1 d . . . . .
 F13 F -0.49129(7) -0.15379(4) 0.85484(4) 0.0330(2) Uani 1 1 d . . . . .
 F34 F 0.62580(7) 0.21289(5) 0.66168(4) 0.0356(2) Uani 1 1 d . . . . .
 F8 F -0.74545(7) -0.21084(4) 0.95493(4) 0.0335(2) Uani 1 1 d . . . . .
 F12 F -0.64361(7) -0.18372(5) 0.84644(4) 0.0355(2) Uani 1 1 d . . . . .
 F2 F -0.45018(7) -0.14781(4) 0.96510(4) 0.0325(2) Uani 1 1 d . . . . .
 F26 F 0.29588(7) 0.20105(5) 0.48582(4) 0.0381(2) Uani 1 1 d . . . . .
 F18 F -0.16316(7) -0.26075(5) 0.92714(5) 0.0380(2) Uani 1 1 d . . . . .
 F11 F -0.71972(8) -0.36493(4) 0.92878(4) 0.0374(2) Uani 1 1 d . . . . .
 F19 F -0.34112(8) -0.37584(5) 1.06476(4) 0.0389(2) Uani 1 1 d . . . . .
 F3 F -0.60521(8) -0.12398(4) 0.95121(4) 0.0367(2) Uani 1 1 d . . . . .
 F15 F -0.43016(7) -0.26568(5) 0.80694(4) 0.0386(2) Uani 1 1 d . . . . .
 F10 F -0.75277(7) -0.29544(5) 0.86847(4) 0.0380(2) Uani 1 1 d . . . . .
 F44 F 0.86288(8) 0.29844(5) 0.41491(4) 0.0371(2) Uani 1 1 d . . . . .
 F9 F -0.84709(7) -0.30698(5) 0.94319(5) 0.0419(2) Uani 1 1 d . . . . .
 F16 F -0.58260(8) -0.27924(5) 0.78773(4) 0.0421(2) Uani 1 1 d . . . . .
 F41 F 0.80293(7) 0.17345(5) 0.52599(5) 0.0392(2) Uani 1 1 d . . . . .
 F5 F -0.66183(8) -0.17155(5) 1.05116(5) 0.0456(3) Uani 1 1 d . . . . .
 F6 F -0.51654(9) -0.20859(5) 1.06216(4) 0.0445(3) Uani 1 1 d . . . . .
 F46 F 0.90067(8) 0.33430(5) 0.49453(5) 0.0456(3) Uani 1 1 d . . . . .
 F14 F -0.50667(8) -0.19987(5) 0.75826(4) 0.0439(3) Uani 1 1 d . . . . .
 F45 F 0.92811(8) 0.24059(6) 0.47496(5) 0.0477(3) Uani 1 1 d . . . . .
 F4 F -0.53755(10) -0.11220(5) 1.05703(5) 0.0505(3) Uani 1 1 d . . . . .
 F27 F 0.40886(9) 0.13259(6) 0.41441(5) 0.0488(3) Uani 1 1 d . . . . .
 F29 F 0.53120(8) 0.13533(5) 0.46771(5) 0.0497(3) Uani 1 1 d . . . . .
 F21A F -0.13661(17) -0.32227(11) 1.07054(9) 0.0452(5) Uani 0.868(5) 1 d . U P A
 1
 N6 N -0.39688(8) 0.55941(5) 0.64924(5) 0.0190(2) Uani 1 1 d . . . . .
 F28 F 0.39306(12) 0.09616(5) 0.49715(6) 0.0618(4) Uani 1 1 d . . . . .
 N5 N -0.21586(8) 0.61610(5) 0.64843(5) 0.0175(2) Uani 1 1 d . . . . .
 N1 N -0.16465(9) 0.40035(5) 0.72191(5) 0.0175(2) Uani 1 1 d . . . . .
 N3 N -0.22245(8) 0.47712(5) 0.79735(5) 0.0173(2) Uani 1 1 d . . . . .
 N4 N -0.07099(8) 0.50623(5) 0.73020(5) 0.0173(2) Uani 1 1 d . . . . .
 N2 N -0.24581(8) 0.50459(5) 0.68909(5) 0.0177(2) Uani 1 1 d . . . . .
 N8 N -0.40351(8) 0.50807(5) 0.83180(5) 0.0181(2) Uani 1 1 d . . . . .
 N11 N 0.10256(8) 0.54958(6) 0.71209(5) 0.0212(2) Uani 1 1 d . . . . .
 N10 N -0.36401(9) 0.39264(5) 0.83197(5) 0.0200(2) Uani 1 1 d . . . . .
 N13 N 0.02257(8) 0.54206(5) 0.82062(5) 0.0183(2) Uani 1 1 d . . . . .
 N9 N -0.26866(8) 0.45897(5) 0.90238(5) 0.0181(2) Uani 1 1 d . . . . .
 N19 N 0.16217(9) 0.13398(5) 0.80875(5) 0.0223(2) Uani 1 1 d . . . . .
 N12 N 0.09692(8) 0.44861(5) 0.76910(5) 0.0196(2) Uani 1 1 d . . . . .
 F22A F -0.07032(9) -0.33162(9) 0.98775(6) 0.0491(5) Uani 0.868(5) 1 d . U P A
 1
 F37A F 0.1637(3) 0.2799(2) 0.54640(17) 0.0539(9) Uani 0.696(7) 1 d . U P B 1
 N18 N -0.00731(9) 0.13132(6) 0.87725(5) 0.0241(2) Uani 1 1 d . . . . .
 N7 N -0.25080(9) 0.53381(5) 0.57610(5) 0.0200(2) Uani 1 1 d . . . . .
 N26 N -0.21721(9) 0.06581(5) 0.74790(5) 0.0236(2) Uani 1 1 d . . . . .
 N21 N 0.30927(9) -0.02619(6) 0.69061(5) 0.0259(3) Uani 1 1 d . . . . .
 N22 N 0.20060(9) -0.12138(6) 0.67610(5) 0.0253(3) Uani 1 1 d . . . . .
 N16 N 0.13369(9) -0.01985(6) 0.73662(5) 0.0243(2) Uani 1 1 d . . . . .
 N14 N 0.01402(10) -0.08109(5) 0.80868(5) 0.0230(2) Uani 1 1 d . . . . .
 N20 N 0.16093(9) 0.08022(6) 0.90530(5) 0.0240(2) Uani 1 1 d . . . . .
 N15 N 0.05193(10) 0.03519(6) 0.82271(5) 0.0265(3) Uani 1 1 d . . . . .
 N25 N -0.19491(9) -0.02661(6) 0.67207(6) 0.0281(3) Uani 1 1 d . . . . .
 N24 N -0.24311(10) -0.04491(6) 0.77985(6) 0.0270(3) Uani 1 1 d . . . . .
 N17 N -0.05873(9) -0.00344(6) 0.74128(6) 0.0280(3) Uani 1 1 d . . . . .
 N23 N 0.14512(10) -0.02476(6) 0.62541(5) 0.0272(3) Uani 1 1 d . . . . .
 F23A F -0.15222(14) -0.40435(7) 1.02478(14) 0.0659(8) Uani 0.868(5) 1 d . U P A
 1
 C5 C -0.18879(11) 0.63770(6) 0.70394(6) 0.0206(3) Uani 1 1 d . . . . .
 H5A H -0.121750 0.655411 0.700395 0.025 Uiso 1 1 calc R U . . .
 H5B H -0.185571 0.602729 0.729717 0.025 Uiso 1 1 calc R U . . .
 C104 C 0.68656(11) 0.31498(7) 0.49034(6) 0.0237(3) Uani 1 1 d . . . . .
 C23 C -0.16316(10) 0.46342(6) 0.91397(6) 0.0208(3) Uani 1 1 d . . . . .
 H23A H -0.155351 0.494228 0.943504 0.025 Uiso 1 1 calc R U . . .
 H23B H -0.126206 0.477285 0.879539 0.025 Uiso 1 1 calc R U . . .
 C1 C -0.14992(10) 0.36815(6) 0.66750(6) 0.0202(3) Uani 1 1 d . . . . .
 C17 C -0.37617(10) 0.57073(6) 0.81679(6) 0.0202(3) Uani 1 1 d . . . . .
 H17A H -0.435864 0.592227 0.804250 0.024 Uiso 1 1 calc R U . . .
 H17B H -0.326904 0.569571 0.784663 0.024 Uiso 1 1 calc R U . . .
 C19 C -0.49837(10) 0.50284(7) 0.86458(6) 0.0231(3) Uani 1 1 d . . . . .
 H19A H -0.496400 0.528744 0.898375 0.028 Uiso 1 1 calc R U . . .
 H19B H -0.506193 0.460552 0.877408 0.028 Uiso 1 1 calc R U . . .
 C9 C -0.44966(10) 0.60027(6) 0.61187(6) 0.0221(3) Uani 1 1 d . . . . .
 H9A H -0.499796 0.576864 0.592349 0.026 Uiso 1 1 calc R U . . .
 H9B H -0.401692 0.616100 0.582917 0.026 Uiso 1 1 calc R U . . .
 C48 C -0.33628(11) -0.25620(7) 0.93593(6) 0.0239(3) Uani 1 1 d . . . . .
 C100 C 0.56517(11) 0.25121(6) 0.53856(6) 0.0219(3) Uani 1 1 d . . . . .
 C11 C -0.46104(10) 0.52364(7) 0.68771(6) 0.0229(3) Uani 1 1 d . . . . .
 H11A H -0.512214 0.550745 0.705471 0.027 Uiso 1 1 calc R U . . .
 H11B H -0.420524 0.507383 0.717927 0.027 Uiso 1 1 calc R U . . .
 C52 C -0.42489(11) -0.31490(7) 1.00129(6) 0.0237(3) Uani 1 1 d . . . . .
 C39 C -0.05463(10) 0.58874(6) 0.83213(6) 0.0205(3) Uani 1 1 d . . . . .
 H39A H -0.075928 0.586818 0.872430 0.025 Uiso 1 1 calc R U . . .
 H39B H -0.112858 0.579135 0.810137 0.025 Uiso 1 1 calc R U . . .
 C105 C 0.59232(11) 0.30502(6) 0.51283(6) 0.0228(3) Uani 1 1 d . . . . .
 C35 C 0.07721(11) 0.41169(6) 0.81990(6) 0.0232(3) Uani 1 1 d . . . . .
 H35A H 0.032082 0.434663 0.846215 0.028 Uiso 1 1 calc R U . . .
 H35B H 0.140400 0.405203 0.838600 0.028 Uiso 1 1 calc R U . . .
 C21 C -0.33585(11) 0.44846(7) 0.95185(6) 0.0226(3) Uani 1 1 d . . . . .
 H21A H -0.309672 0.414178 0.973557 0.027 Uiso 1 1 calc R U . . .
 H21B H -0.401551 0.436748 0.938874 0.027 Uiso 1 1 calc R U . . .
 C62 C 0.13989(12) 0.13830(7) 0.74901(6) 0.0252(3) Uani 1 1 d . . . . .
 H62A H 0.097599 0.103869 0.739478 0.030 Uiso 1 1 calc R U . . .
 H62B H 0.202740 0.134457 0.726078 0.030 Uiso 1 1 calc R U . . .
 C37 C 0.11027(10) 0.54760(6) 0.85495(6) 0.0220(3) Uani 1 1 d . . . . .
 H37A H 0.141602 0.587159 0.847212 0.026 Uiso 1 1 calc R U . . .
 H37B H 0.159076 0.515675 0.843620 0.026 Uiso 1 1 calc R U . . .
 C47 C -0.42800(11) -0.27312(6) 0.95844(6) 0.0213(3) Uani 1 1 d . . . . .
 F39A F 0.22581(15) 0.22503(13) 0.60789(17) 0.0582(9) Uani 0.696(7) 1 d . U P B
 1
 C18 C -0.33326(12) 0.60662(7) 0.86437(6) 0.0258(3) Uani 1 1 d . . . . .
 H18A H -0.382865 0.610189 0.895618 0.039 Uiso 1 1 calc R U . . .
 H18B H -0.315183 0.647007 0.850819 0.039 Uiso 1 1 calc R U . . .
 H18C H -0.274148 0.585737 0.877259 0.039 Uiso 1 1 calc R U . . .
 C29 C 0.06608(11) 0.57566(7) 0.66026(6) 0.0241(3) Uani 1 1 d . . . . .
 H29A H 0.081359 0.619294 0.659229 0.029 Uiso 1 1 calc R U . . .
 H29B H -0.006921 0.571622 0.660748 0.029 Uiso 1 1 calc R U . . .
 C96 C 0.46726(10) 0.25559(6) 0.64641(6) 0.0214(3) Uani 1 1 d . . . . .
 C102 C 0.73603(11) 0.21802(7) 0.52018(7) 0.0268(3) Uani 1 1 d . . . . .
 C49 C -0.24764(11) -0.27935(7) 0.95375(7) 0.0269(3) Uani 1 1 d . . . . .
 C38 C 0.08546(12) 0.54236(7) 0.91775(6) 0.0278(3) Uani 1 1 d . . . . .
 H38A H 0.146945 0.541285 0.938020 0.042 Uiso 1 1 calc R U . . .
 H38B H 0.048413 0.505171 0.925295 0.042 Uiso 1 1 calc R U . . .
 H38C H 0.045028 0.577243 0.930363 0.042 Uiso 1 1 calc R U . . .
 C103 C 0.76162(11) 0.27166(7) 0.49371(6) 0.0249(3) Uani 1 1 d . . . . .
 C7 C -0.22527(11) 0.66446(6) 0.60631(6) 0.0213(3) Uani 1 1 d . . . . .
 H7A H -0.280083 0.692141 0.618701 0.026 Uiso 1 1 calc R U . . .
 H7B H -0.242468 0.646310 0.570107 0.026 Uiso 1 1 calc R U . . .
 C27 C -0.42582(11) 0.38066(7) 0.78396(6) 0.0243(3) Uani 1 1 d . . . . .
 H27A H -0.388894 0.353386 0.757305 0.029 Uiso 1 1 calc R U . . .
 H27B H -0.438122 0.419135 0.764167 0.029 Uiso 1 1 calc R U . . .
 C43 C -0.69017(11) -0.26320(7) 0.95483(6) 0.0258(3) Uani 1 1 d . . . . .
 C31 C 0.20693(11) 0.56103(7) 0.72261(7) 0.0275(3) Uani 1 1 d . . . . .
 H31A H 0.248682 0.544781 0.690698 0.033 Uiso 1 1 calc R U . . .
 H31B H 0.224592 0.538653 0.756762 0.033 Uiso 1 1 calc R U . . .
 C51 C -0.33730(12) -0.33711(7) 1.02131(6) 0.0278(3) Uani 1 1 d . . . . .
 F38A F 0.19134(19) 0.31613(18) 0.62647(15) 0.0696(13) Uani 0.696(7) 1 d . U P B
 1
 C98 C 0.33184(11) 0.29815(7) 0.56535(6) 0.0243(3) Uani 1 1 d . . . . .
 C101 C 0.64030(12) 0.20854(7) 0.54112(6) 0.0252(3) Uani 1 1 d . . . . .
 C97 C 0.53194(11) 0.21505(7) 0.68251(6) 0.0251(3) Uani 1 1 d . . . . .
 C45 C -0.54938(11) -0.20377(7) 0.85565(6) 0.0250(3) Uani 1 1 d . . . . .
 C25 C -0.33328(11) 0.33861(6) 0.86314(6) 0.0234(3) Uani 1 1 d . . . . .
 H25A H -0.393478 0.316381 0.875905 0.028 Uiso 1 1 calc R U . . .
 H25B H -0.299876 0.351883 0.897062 0.028 Uiso 1 1 calc R U . . .
 C90 C -0.15397(12) 0.11713(7) 0.73109(7) 0.0289(3) Uani 1 1 d . . . . .
 H90A H -0.086061 0.109007 0.743359 0.035 Uiso 1 1 calc R U . . .
 H90B H -0.179361 0.153696 0.751147 0.035 Uiso 1 1 calc R U . . .
 C58 C -0.10890(11) 0.10813(7) 0.87725(7) 0.0283(3) Uani 1 1 d . . . . .
 H58A H -0.113437 0.079267 0.845752 0.034 Uiso 1 1 calc R U . . .
 H58B H -0.155052 0.142146 0.870605 0.034 Uiso 1 1 calc R U . . .
 C92 C -0.32413(11) 0.08007(7) 0.75524(7) 0.0280(3) Uani 1 1 d . . . . .
 H92A H -0.361282 0.041856 0.758952 0.034 Uiso 1 1 calc R U . . .
 H92B H -0.345860 0.100986 0.721130 0.034 Uiso 1 1 calc R U . . .
 C54 C 0.06358(12) -0.10751(7) 0.85740(6) 0.0277(3) Uani 1 1 d . . . . .
 C50 C -0.24603(12) -0.32026(7) 0.99741(7) 0.0284(3) Uani 1 1 d . . . . .
 C94 C 0.39771(11) 0.20284(7) 0.48990(6) 0.0273(3) Uani 1 1 d . . . . .
 C22 C -0.34918(12) 0.50295(8) 0.99058(6) 0.0291(3) Uani 1 1 d . . . . .
 H22A H -0.392919 0.492375 1.023026 0.044 Uiso 1 1 calc R U . . .
 H22B H -0.378696 0.536480 0.970091 0.044 Uiso 1 1 calc R U . . .
 H22C H -0.284489 0.515056 1.003550 0.044 Uiso 1 1 calc R U . . .
 C20 C -0.58808(11) 0.52091(8) 0.83165(7) 0.0324(3) Uani 1 1 d . . . . .
 H20A H -0.648938 0.513018 0.854420 0.049 Uiso 1 1 calc R U . . .
 H20B H -0.588225 0.497309 0.796845 0.049 Uiso 1 1 calc R U . . .
 H20C H -0.584784 0.564015 0.822496 0.049 Uiso 1 1 calc R U . . .
 C33 C 0.15179(11) 0.41713(7) 0.72274(6) 0.0244(3) Uani 1 1 d . . . . .
 H33A H 0.160953 0.445080 0.690511 0.029 Uiso 1 1 calc R U . . .
 H33B H 0.112272 0.382559 0.710402 0.029 Uiso 1 1 calc R U . . .
 C63 C 0.08787(13) 0.19667(7) 0.73289(7) 0.0325(3) Uani 1 1 d . . . . .
 H63A H 0.027071 0.202029 0.756581 0.049 Uiso 1 1 calc R U . . .
 H63B H 0.071106 0.194720 0.693352 0.049 Uiso 1 1 calc R U . . .
 H63C H 0.131957 0.230846 0.738356 0.049 Uiso 1 1 calc R U . . .
 C64 C 0.22951(12) 0.18028(7) 0.82857(7) 0.0290(3) Uani 1 1 d . . . . .
 H64A H 0.236089 0.175365 0.869536 0.035 Uiso 1 1 calc R U . . .
 H64B H 0.200128 0.220709 0.822155 0.035 Uiso 1 1 calc R U . . .
 C46 C -0.51737(12) -0.23814(8) 0.80164(7) 0.0311(3) Uani 1 1 d . . . . .
 C36 C 0.03169(12) 0.35069(7) 0.80915(7) 0.0281(3) Uani 1 1 d . . . . .
 H36A H 0.016872 0.330345 0.845066 0.042 Uiso 1 1 calc R U . . .
 H36B H 0.078487 0.325943 0.786110 0.042 Uiso 1 1 calc R U . . .
 H36C H -0.029693 0.356357 0.789327 0.042 Uiso 1 1 calc R U . . .
 C40 C -0.02276(12) 0.65307(7) 0.81833(7) 0.0299(3) Uani 1 1 d . . . . .
 H40A H 0.032297 0.664098 0.841539 0.045 Uiso 1 1 calc R U . . .
 H40B H -0.078734 0.680856 0.826064 0.045 Uiso 1 1 calc R U . . .
 H40C H -0.001354 0.655645 0.778521 0.045 Uiso 1 1 calc R U . . .
 C2 C -0.24714(12) 0.36492(7) 0.63737(7) 0.0296(3) Uani 1 1 d . . . . .
 H2A H -0.272521 0.405895 0.631190 0.044 Uiso 1 1 calc R U . . .
 H2B H -0.295842 0.342244 0.660504 0.044 Uiso 1 1 calc R U . . .
 H2C H -0.235430 0.344549 0.601105 0.044 Uiso 1 1 calc R U . . .
 C24 C -0.11787(11) 0.40404(7) 0.93299(7) 0.0291(3) Uani 1 1 d . . . . .
 H24A H -0.154606 0.389664 0.966777 0.044 Uiso 1 1 calc R U . . .
 H24B H -0.048372 0.410281 0.941439 0.044 Uiso 1 1 calc R U . . .
 H24C H -0.121463 0.373951 0.903005 0.044 Uiso 1 1 calc R U . . .
 C74 C 0.27896(12) -0.15946(7) 0.69917(7) 0.0270(3) Uani 1 1 d . . . . .
 H74A H 0.250627 -0.182521 0.731611 0.032 Uiso 1 1 calc R U . . .
 H74B H 0.331544 -0.133227 0.712960 0.032 Uiso 1 1 calc R U . . .
 C44 C -0.75227(12) -0.30834(8) 0.92308(7) 0.0316(3) Uani 1 1 d . . . . .
 C41 C -0.54650(11) -0.16886(7) 0.97208(7) 0.0271(3) Uani 1 1 d . . . . .
 C82 C -0.24314(12) -0.03180(7) 0.84037(7) 0.0304(3) Uani 1 1 d . . . . .
 H82A H -0.216541 0.009234 0.845485 0.036 Uiso 1 1 calc R U . . .
 H82B H -0.197689 -0.060719 0.858054 0.036 Uiso 1 1 calc R U . . .
 C42 C -0.56596(13) -0.16531(8) 1.03626(7) 0.0348(4) Uani 1 1 d . . . . .
 C91 C -0.14832(13) 0.13021(8) 0.66829(7) 0.0348(4) Uani 1 1 d . . . . .
 H91A H -0.106371 0.165440 0.660804 0.052 Uiso 1 1 calc R U . . .
 H91B H -0.215098 0.138509 0.655585 0.052 Uiso 1 1 calc R U . . .
 H91C H -0.119850 0.095118 0.648039 0.052 Uiso 1 1 calc R U . . .
 C14 C -0.35162(12) 0.51598(8) 0.49097(6) 0.0294(3) Uani 1 1 d . . . . .
 H14A H -0.378374 0.557098 0.495531 0.044 Uiso 1 1 calc R U . . .
 H14B H -0.403258 0.489438 0.477722 0.044 Uiso 1 1 calc R U . . .
 H14C H -0.295282 0.516155 0.463467 0.044 Uiso 1 1 calc R U . . .
 C76 C 0.11599(12) -0.15466(7) 0.65548(8) 0.0332(4) Uani 1 1 d . . . . .
 H76A H 0.139151 -0.178862 0.622371 0.040 Uiso 1 1 calc R U . . .
 H76B H 0.066160 -0.125161 0.642825 0.040 Uiso 1 1 calc R U . . .
 C80 C 0.09430(13) 0.03445(7) 0.62346(7) 0.0300(3) Uani 1 1 d . . . . .
 H80A H 0.067681 0.044617 0.661780 0.036 Uiso 1 1 calc R U . . .
 H80B H 0.037227 0.030934 0.599102 0.036 Uiso 1 1 calc R U . . .
 C99A C 0.2206(5) 0.2810(4) 0.5873(5) 0.0240(11) Uani 0.696(7) 1 d . U P B 1
 C59 C -0.14180(12) 0.07661(7) 0.93195(7) 0.0323(3) Uani 1 1 d . . . . .
 H59A H -0.137517 0.104844 0.963404 0.048 Uiso 1 1 calc R U . . .
 H59B H -0.098564 0.041595 0.937905 0.048 Uiso 1 1 calc R U . . .
 H59C H -0.210427 0.063184 0.929627 0.048 Uiso 1 1 calc R U . . .
 C4 C -0.07095(12) 0.40004(8) 0.63094(6) 0.0296(3) Uani 1 1 d . . . . .
 H4A H -0.007724 0.398747 0.649514 0.044 Uiso 1 1 calc R U . . .
 H4B H -0.091083 0.442192 0.625371 0.044 Uiso 1 1 calc R U . . .
 H4C H -0.063256 0.379711 0.594430 0.044 Uiso 1 1 calc R U . . .
 C68 C 0.13091(12) 0.09148(8) 0.96436(6) 0.0298(3) Uani 1 1 d . . . . .
 H68A H 0.138610 0.053610 0.985898 0.036 Uiso 1 1 calc R U . . .
 H68B H 0.059845 0.103141 0.966952 0.036 Uiso 1 1 calc R U . . .
 C13 C -0.31747(13) 0.49316(7) 0.54698(6) 0.0284(3) Uani 1 1 d . . . . .
 H13A H -0.376743 0.485836 0.572037 0.034 Uiso 1 1 calc R U . . .
 H13B H -0.283021 0.453876 0.540748 0.034 Uiso 1 1 calc R U . . .
 C15 C -0.14660(12) 0.53116(8) 0.55452(6) 0.0315(3) Uani 1 1 d . . . . .
 H15A H -0.130220 0.488767 0.544285 0.038 Uiso 1 1 calc R U . . .
 H15B H -0.103911 0.542529 0.585410 0.038 Uiso 1 1 calc R U . . .
 C8 C -0.13065(13) 0.70041(7) 0.59748(7) 0.0306(3) Uani 1 1 d . . . . .
 H8A H -0.119735 0.724325 0.631208 0.046 Uiso 1 1 calc R U . . .
 H8B H -0.136677 0.727466 0.565225 0.046 Uiso 1 1 calc R U . . .
 H8C H -0.074454 0.672657 0.590297 0.046 Uiso 1 1 calc R U . . .
 C106 C 0.86384(12) 0.28578(8) 0.46997(7) 0.0308(3) Uani 1 1 d . . . . .
 C75 C 0.32489(13) -0.20353(8) 0.65588(8) 0.0352(4) Uani 1 1 d . . . . .
 H75A H 0.380267 -0.225271 0.672135 0.053 Uiso 1 1 calc R U . . .
 H75B H 0.349176 -0.181159 0.622589 0.053 Uiso 1 1 calc R U . . .
 H75C H 0.274737 -0.232471 0.645112 0.053 Uiso 1 1 calc R U . . .
 C60 C -0.00117(13) 0.19675(7) 0.88816(8) 0.0341(4) Uani 1 1 d . . . . .
 H60A H -0.029813 0.218700 0.856448 0.041 Uiso 1 1 calc R U . . .
 H60B H 0.069660 0.207739 0.888851 0.041 Uiso 1 1 calc R U . . .
 C6 C -0.26016(14) 0.68439(7) 0.72980(7) 0.0322(3) Uani 1 1 d . . . . .
 H6A H -0.239300 0.695235 0.767305 0.048 Uiso 1 1 calc R U . . .
 H6B H -0.327090 0.667611 0.732816 0.048 Uiso 1 1 calc R U . . .
 H6C H -0.260212 0.720481 0.705987 0.048 Uiso 1 1 calc R U . . .
 C28 C -0.52488(12) 0.35225(8) 0.80086(8) 0.0351(4) Uani 1 1 d . . . . .
 H28A H -0.562669 0.379410 0.826553 0.053 Uiso 1 1 calc R U . . .
 H28B H -0.513411 0.313610 0.819667 0.053 Uiso 1 1 calc R U . . .
 H28C H -0.562405 0.345428 0.767250 0.053 Uiso 1 1 calc R U . . .
 C26 C -0.26429(13) 0.29537(7) 0.83026(7) 0.0322(3) Uani 1 1 d . . . . .
 H26A H -0.251327 0.259746 0.853310 0.048 Uiso 1 1 calc R U . . .
 H26B H -0.201629 0.315610 0.820423 0.048 Uiso 1 1 calc R U . . .
 H26C H -0.295423 0.282871 0.795842 0.048 Uiso 1 1 calc R U . . .
 C34 C 0.25292(11) 0.39416(8) 0.73973(7) 0.0324(3) Uani 1 1 d . . . . .
 H34A H 0.243964 0.362766 0.768468 0.049 Uiso 1 1 calc R U . . .
 H34B H 0.290268 0.427686 0.754883 0.049 Uiso 1 1 calc R U . . .
 H34C H 0.289552 0.377283 0.706757 0.049 Uiso 1 1 calc R U . . .
 C3 C -0.11389(16) 0.30436(7) 0.68001(7) 0.0378(4) Uani 1 1 d . . . . .
 H3A H -0.163219 0.284072 0.704715 0.057 Uiso 1 1 calc R U . . .
 H3B H -0.050770 0.306233 0.698600 0.057 Uiso 1 1 calc R U . . .
 H3C H -0.104510 0.281714 0.644778 0.057 Uiso 1 1 calc R U . . .
 C70 C 0.34200(12) 0.01265(7) 0.73571(7) 0.0309(3) Uani 1 1 d . . . . .
 H70A H 0.283144 0.026755 0.758609 0.037 Uiso 1 1 calc R U . . .
 H70B H 0.374558 0.048627 0.718829 0.037 Uiso 1 1 calc R U . . .
 C30 C 0.11093(13) 0.54599(9) 0.60747(7) 0.0361(4) Uani 1 1 d . . . . .
 H30A H 0.095123 0.502888 0.607840 0.054 Uiso 1 1 calc R U . . .
 H30B H 0.183070 0.550858 0.606092 0.054 Uiso 1 1 calc R U . . .
 H30C H 0.083576 0.565046 0.574371 0.054 Uiso 1 1 calc R U . . .
 C72 C 0.38547(12) -0.04162(8) 0.64652(7) 0.0331(3) Uani 1 1 d . . . . .
 H72A H 0.357197 -0.070736 0.620262 0.040 Uiso 1 1 calc R U . . .
 H72B H 0.441720 -0.061950 0.664212 0.040 Uiso 1 1 calc R U . . .
 C12 C -0.51245(13) 0.47144(8) 0.66019(7) 0.0353(4) Uani 1 1 d . . . . .
 H12A H -0.558133 0.452255 0.687802 0.053 Uiso 1 1 calc R U . . .
 H12B H -0.462730 0.441785 0.646341 0.053 Uiso 1 1 calc R U . . .
 H12C H -0.549642 0.486612 0.628684 0.053 Uiso 1 1 calc R U . . .
 C10 C -0.50112(13) 0.65327(8) 0.64208(7) 0.0350(4) Uani 1 1 d . . . . .
 H10A H -0.549832 0.638099 0.670323 0.052 Uiso 1 1 calc R U . . .
 H10B H -0.534879 0.678337 0.614812 0.052 Uiso 1 1 calc R U . . .
 H10C H -0.451818 0.677508 0.660570 0.052 Uiso 1 1 calc R U . . .
 C66 C 0.26160(12) 0.05546(8) 0.89446(7) 0.0328(3) Uani 1 1 d . . . . .
 H66A H 0.309523 0.088877 0.896132 0.039 Uiso 1 1 calc R U . . .
 H66B H 0.266564 0.038828 0.855840 0.039 Uiso 1 1 calc R U . . .
 C88 C -0.12187(13) -0.06003(8) 0.63643(8) 0.0364(4) Uani 1 1 d . . . . .
 H88A H -0.058020 -0.060983 0.655222 0.044 Uiso 1 1 calc R U . . .
 H88B H -0.111220 -0.037982 0.600525 0.044 Uiso 1 1 calc R U . . .
 C55 C 0.03238(13) -0.07484(8) 0.91205(7) 0.0316(3) Uani 1 1 d . . . . .
 H55A H 0.062193 -0.095289 0.943708 0.047 Uiso 1 1 calc R U . . .
 H55B H -0.040031 -0.075351 0.917406 0.047 Uiso 1 1 calc R U . . .
 H55C H 0.054975 -0.032942 0.910082 0.047 Uiso 1 1 calc R U . . .
 C95 C 0.43300(13) 0.14113(8) 0.46772(7) 0.0349(4) Uani 1 1 d . . . . .
 C16 C -0.11985(13) 0.57092(8) 0.50394(7) 0.0348(4) Uani 1 1 d . . . . .
 H16A H -0.126833 0.613508 0.514762 0.052 Uiso 1 1 calc R U . . .
 H16B H -0.164355 0.562245 0.473690 0.052 Uiso 1 1 calc R U . . .
 H16C H -0.051167 0.562572 0.490833 0.052 Uiso 1 1 calc R U . . .
 C32 C 0.23139(13) 0.62729(8) 0.73034(8) 0.0383(4) Uani 1 1 d . . . . .
 H32A H 0.186046 0.644960 0.759363 0.058 Uiso 1 1 calc R U . . .
 H32B H 0.224047 0.648824 0.694808 0.058 Uiso 1 1 calc R U . . .
 H32C H 0.299830 0.630812 0.741844 0.058 Uiso 1 1 calc R U . . .
 C86 C -0.29205(13) -0.01722(9) 0.64775(8) 0.0391(4) Uani 1 1 d . . . . .
 H86A H -0.333860 0.008298 0.673697 0.047 Uiso 1 1 calc R U . . .
 H86B H -0.324888 -0.056786 0.644786 0.047 Uiso 1 1 calc R U . . .
 C57 C 0.17544(13) -0.10431(9) 0.84691(7) 0.0361(4) Uani 1 1 d . . . . .
 H57A H 0.195111 -0.062015 0.842698 0.054 Uiso 1 1 calc R U . . .
 H57B H 0.194872 -0.126573 0.812497 0.054 Uiso 1 1 calc R U . . .
 H57C H 0.208382 -0.122301 0.878761 0.054 Uiso 1 1 calc R U . . .
 C53A C -0.15068(17) -0.34556(12) 1.02047(12) 0.0307(6) Uani 0.868(5) 1 d . U P A
 1
 C78 C 0.18231(14) -0.04808(8) 0.57031(7) 0.0363(4) Uani 1 1 d . . . . .
 H78A H 0.212639 -0.088491 0.575440 0.044 Uiso 1 1 calc R U . . .
 H78B H 0.234610 -0.020978 0.554738 0.044 Uiso 1 1 calc R U . . .
 C93 C -0.35016(13) 0.11958(8) 0.80631(8) 0.0357(4) Uani 1 1 d . . . . .
 H93A H -0.326909 0.099852 0.840163 0.054 Uiso 1 1 calc R U . . .
 H93B H -0.422226 0.125418 0.810099 0.054 Uiso 1 1 calc R U . . .
 H93C H -0.318090 0.158868 0.801530 0.054 Uiso 1 1 calc R U . . .
 C81 C 0.15873(16) 0.08609(8) 0.60200(8) 0.0438(4) Uani 1 1 d . . . . .
 H81A H 0.214952 0.090617 0.626163 0.066 Uiso 1 1 calc R U . . .
 H81B H 0.119448 0.123572 0.602518 0.066 Uiso 1 1 calc R U . . .
 H81C H 0.183398 0.077418 0.563452 0.066 Uiso 1 1 calc R U . . .
 C65 C 0.33223(13) 0.17706(9) 0.79925(9) 0.0414(4) Uani 1 1 d . . . . .
 H65A H 0.375603 0.206374 0.816336 0.062 Uiso 1 1 calc R U . . .
 H65B H 0.327141 0.186429 0.759270 0.062 Uiso 1 1 calc R U . . .
 H65C H 0.359993 0.136304 0.803282 0.062 Uiso 1 1 calc R U . . .
 C83 C -0.34423(14) -0.03526(9) 0.87086(8) 0.0409(4) Uani 1 1 d . . . . .
 H83A H -0.339489 -0.020963 0.909562 0.061 Uiso 1 1 calc R U . . .
 H83B H -0.366798 -0.077193 0.871234 0.061 Uiso 1 1 calc R U . . .
 H83C H -0.391676 -0.009870 0.851456 0.061 Uiso 1 1 calc R U . . .
 C77 C 0.06619(14) -0.19634(8) 0.69827(9) 0.0419(4) Uani 1 1 d . . . . .
 H77A H 0.113016 -0.228156 0.708473 0.063 Uiso 1 1 calc R U . . .
 H77B H 0.008176 -0.214655 0.682147 0.063 Uiso 1 1 calc R U . . .
 H77C H 0.045113 -0.173187 0.731888 0.063 Uiso 1 1 calc R U . . .
 C69 C 0.19084(15) 0.14086(9) 0.99103(8) 0.0414(4) Uani 1 1 d . . . . .
 H69A H 0.167264 0.146579 1.030231 0.062 Uiso 1 1 calc R U . . .
 H69B H 0.182731 0.178701 0.970313 0.062 Uiso 1 1 calc R U . . .
 H69C H 0.261091 0.129080 0.989688 0.062 Uiso 1 1 calc R U . . .
 C61 C -0.05341(14) 0.21831(8) 0.94244(8) 0.0385(4) Uani 1 1 d . . . . .
 H61A H -0.023569 0.198486 0.974421 0.058 Uiso 1 1 calc R U . . .
 H61B H -0.123883 0.208189 0.942213 0.058 Uiso 1 1 calc R U . . .
 H61C H -0.046494 0.262163 0.945739 0.058 Uiso 1 1 calc R U . . .
 C67 C 0.29141(15) 0.00633(9) 0.93510(8) 0.0420(4) Uani 1 1 d . . . . .
 H67A H 0.299677 0.024083 0.972250 0.063 Uiso 1 1 calc R U . . .
 H67B H 0.354085 -0.012368 0.921405 0.063 Uiso 1 1 calc R U . . .
 H67C H 0.239673 -0.024392 0.937841 0.063 Uiso 1 1 calc R U . . .
 C84 C -0.28187(14) -0.10410(8) 0.76487(8) 0.0380(4) Uani 1 1 d . . . . .
 H84A H -0.287105 -0.105913 0.723590 0.046 Uiso 1 1 calc R U . . .
 H84B H -0.349538 -0.108194 0.782254 0.046 Uiso 1 1 calc R U . . .
 C71 C 0.41365(14) -0.01863(10) 0.77401(9) 0.0450(5) Uani 1 1 d . . . . .
 H71A H 0.433583 0.009818 0.802796 0.068 Uiso 1 1 calc R U . . .
 H71B H 0.472432 -0.032484 0.751734 0.068 Uiso 1 1 calc R U . . .
 H71C H 0.381063 -0.053353 0.792152 0.068 Uiso 1 1 calc R U . . .
 C89 C -0.15134(15) -0.12458(9) 0.62359(10) 0.0470(5) Uani 1 1 d . . . . .
 H89A H -0.159861 -0.147283 0.658778 0.070 Uiso 1 1 calc R U . . .
 H89B H -0.099314 -0.143830 0.599477 0.070 Uiso 1 1 calc R U . . .
 H89C H -0.213821 -0.124185 0.604249 0.070 Uiso 1 1 calc R U . . .
 C56 C 0.03194(19) -0.17333(8) 0.86231(9) 0.0490(5) Uani 1 1 d . . . . .
 H56A H 0.054274 -0.195231 0.828188 0.073 Uiso 1 1 calc R U . . .
 H56B H -0.040482 -0.175212 0.866937 0.073 Uiso 1 1 calc R U . . .
 H56C H 0.061708 -0.191835 0.894965 0.073 Uiso 1 1 calc R U . . .
 C85 C -0.21892(19) -0.15684(8) 0.78316(10) 0.0518(5) Uani 1 1 d . . . . .
 H85A H -0.210576 -0.154413 0.823741 0.078 Uiso 1 1 calc R U . . .
 H85B H -0.153789 -0.155501 0.763224 0.078 Uiso 1 1 calc R U . . .
 H85C H -0.251620 -0.194763 0.774358 0.078 Uiso 1 1 calc R U . . .
 C79 C 0.10098(18) -0.05285(11) 0.52864(8) 0.0541(6) Uani 1 1 d . . . . .
 H79A H 0.127895 -0.071807 0.493929 0.081 Uiso 1 1 calc R U . . .
 H79B H 0.075637 -0.012372 0.520240 0.081 Uiso 1 1 calc R U . . .
 H79C H 0.046917 -0.077450 0.544887 0.081 Uiso 1 1 calc R U . . .
 C73 C 0.42456(18) 0.01226(10) 0.61312(10) 0.0551(6) Uani 1 1 d . . . . .
 H73A H 0.462139 0.038235 0.637531 0.083 Uiso 1 1 calc R U . . .
 H73B H 0.368797 0.035230 0.598678 0.083 Uiso 1 1 calc R U . . .
 H73C H 0.467978 -0.001942 0.581601 0.083 Uiso 1 1 calc R U . . .
 C87 C -0.28679(19) 0.01238(11) 0.59008(10) 0.0581(6) Uani 1 1 d . . . . .
 H87A H -0.249384 0.049973 0.591782 0.087 Uiso 1 1 calc R U . . .
 H87B H -0.354070 0.021325 0.578488 0.087 Uiso 1 1 calc R U . . .
 H87C H -0.253541 -0.015103 0.562806 0.087 Uiso 1 1 calc R U . . .
 H1 H -0.2011(15) 0.3819(9) 0.7437(9) 0.031(5) Uiso 1 1 d . . . . .
 H14 H -0.0446(17) -0.0891(9) 0.8086(9) 0.034(5) Uiso 1 1 d . . . . .
 C53B C -0.172(2) -0.3368(14) 1.0102(13) 0.065(4) Uani 0.132(5) 1 d . U P A 2
 F23B F -0.1787(10) -0.3969(6) 1.0560(7) 0.064(4) Uani 0.132(5) 1 d . U P A 2
 F21B F -0.1166(16) -0.3107(9) 1.0510(9) 0.074(5) Uani 0.132(5) 1 d . U P A 2
 F22B F -0.1054(9) -0.3735(7) 0.9832(4) 0.061(4) Uani 0.132(5) 1 d . U P A 2
 C99B C 0.2381(15) 0.2866(13) 0.5859(13) 0.039(3) Uani 0.304(7) 1 d . U P B 2
 F38B F 0.1734(4) 0.3388(3) 0.5983(4) 0.0681(18) Uani 0.304(7) 1 d . U P B 2
 F39B F 0.2175(3) 0.2558(4) 0.6347(3) 0.059(2) Uani 0.304(7) 1 d . U P B 2
 F37B F 0.1694(8) 0.2560(5) 0.5544(4) 0.072(3) Uani 0.304(7) 1 d . U P B 2

loop_
  _atom_site_aniso_label
  _atom_site_aniso_U_11
  _atom_site_aniso_U_22
  _atom_site_aniso_U_33
  _atom_site_aniso_U_23
  _atom_site_aniso_U_13
  _atom_site_aniso_U_12
 P1 0.01231(14) 0.01543(14) 0.01227(14) -0.00096(11) 0.00015(11) 0.00070(11)
 P2 0.01464(15) 0.01670(15) 0.01283(14) -0.00084(11) -0.00099(11) 0.00125(11)
 P3 0.01377(15) 0.01899(15) 0.01326(14) -0.00003(11) 0.00051(11) -0.00035(12)
 P4 0.01234(14) 0.01748(15) 0.01648(15) -0.00194(12) 0.00097(11) -0.00028(11)
 P5 0.01633(15) 0.01463(15) 0.01912(15) -0.00165(12) -0.00032(12) 0.00091(12)
 P6 0.02143(17) 0.01745(16) 0.01946(16) -0.00260(12) 0.00331(13) -0.00346(13)
 P7 0.02101(17) 0.02135(17) 0.02048(16) -0.00077(13) 0.00139(13) 0.00590(13)
 P8 0.01763(16) 0.02025(16) 0.02854(18) -0.00005(13) -0.00380(13) -0.00046(13)
 Si2 0.02046(18) 0.02070(18) 0.01928(17) 0.00190(14) -0.00127(14) -0.00193(14)
 Si1 0.01812(17) 0.02144(18) 0.02170(18) 0.00247(14) -0.00134(14) -0.00050(14)
 F31 0.0251(4) 0.0339(5) 0.0239(4) 0.0032(3) 0.0043(3) 0.0055(4)
 F42 0.0370(5) 0.0249(4) 0.0311(5) 0.0042(4) 0.0056(4) -0.0085(4)
 F30 0.0329(5) 0.0230(4) 0.0276(4) 0.0011(3) -0.0058(4) -0.0058(3)
 F43 0.0287(4) 0.0254(4) 0.0325(5) 0.0065(3) 0.0006(4) 0.0029(3)
 F36 0.0305(5) 0.0237(4) 0.0289(4) 0.0013(3) -0.0023(4) 0.0022(3)
 F7 0.0254(4) 0.0398(5) 0.0268(4) 0.0072(4) 0.0009(3) -0.0010(4)
 F35 0.0316(5) 0.0374(5) 0.0222(4) 0.0089(4) -0.0046(4) 0.0040(4)
 F1 0.0250(4) 0.0261(4) 0.0318(5) -0.0025(3) -0.0037(3) 0.0004(3)
 F24 0.0480(6) 0.0264(5) 0.0302(5) 0.0060(4) -0.0090(4) -0.0141(4)
 F17 0.0264(4) 0.0394(5) 0.0293(5) 0.0086(4) 0.0014(4) -0.0041(4)
 F40 0.0358(5) 0.0228(4) 0.0402(5) 0.0085(4) 0.0035(4) -0.0002(4)
 F32 0.0366(5) 0.0419(5) 0.0217(4) 0.0018(4) -0.0078(4) 0.0015(4)
 F20 0.0275(5) 0.0310(5) 0.0330(5) 0.0094(4) 0.0053(4) -0.0010(4)
 F33 0.0397(5) 0.0261(4) 0.0379(5) 0.0094(4) -0.0114(4) -0.0009(4)
 F25 0.0421(5) 0.0406(5) 0.0208(4) 0.0027(4) -0.0019(4) -0.0066(4)
 F13 0.0358(5) 0.0295(5) 0.0335(5) 0.0076(4) 0.0020(4) -0.0050(4)
 F34 0.0222(4) 0.0505(6) 0.0339(5) 0.0076(4) -0.0013(4) 0.0070(4)
 F8 0.0244(4) 0.0359(5) 0.0395(5) 0.0058(4) 0.0035(4) 0.0073(4)
 F12 0.0236(4) 0.0452(6) 0.0375(5) 0.0132(4) -0.0004(4) 0.0099(4)
 F2 0.0314(5) 0.0276(4) 0.0382(5) -0.0037(4) 0.0024(4) -0.0059(4)
 F26 0.0251(5) 0.0545(6) 0.0351(5) -0.0117(4) -0.0047(4) -0.0060(4)
 F18 0.0198(4) 0.0453(6) 0.0484(6) -0.0055(5) 0.0031(4) -0.0035(4)
 F11 0.0378(5) 0.0325(5) 0.0425(6) 0.0058(4) -0.0055(4) -0.0098(4)
 F19 0.0485(6) 0.0343(5) 0.0344(5) 0.0090(4) -0.0089(4) 0.0077(4)
 F3 0.0410(5) 0.0254(5) 0.0434(6) 0.0001(4) 0.0008(4) 0.0102(4)
 F15 0.0307(5) 0.0515(6) 0.0328(5) -0.0057(4) 0.0034(4) 0.0108(4)
 F10 0.0331(5) 0.0524(6) 0.0296(5) 0.0089(4) -0.0102(4) -0.0115(4)
 F44 0.0379(5) 0.0464(6) 0.0262(5) -0.0035(4) 0.0096(4) -0.0129(4)
 F9 0.0205(5) 0.0578(7) 0.0477(6) 0.0113(5) -0.0019(4) -0.0105(4)
 F16 0.0424(6) 0.0525(6) 0.0320(5) -0.0056(4) -0.0083(4) -0.0094(5)
 F41 0.0306(5) 0.0341(5) 0.0519(6) 0.0046(4) 0.0064(4) 0.0100(4)
 F5 0.0387(6) 0.0556(7) 0.0407(6) -0.0132(5) 0.0155(5) 0.0014(5)
 F6 0.0598(7) 0.0477(6) 0.0254(5) -0.0031(4) 0.0007(5) 0.0151(5)
 F46 0.0358(5) 0.0601(7) 0.0403(6) -0.0196(5) 0.0077(4) -0.0232(5)
 F14 0.0446(6) 0.0623(7) 0.0246(5) 0.0113(5) 0.0003(4) -0.0040(5)
 F45 0.0268(5) 0.0573(7) 0.0579(7) 0.0079(5) 0.0105(5) 0.0041(5)
 F4 0.0652(8) 0.0412(6) 0.0444(6) -0.0196(5) 0.0074(5) -0.0055(5)
 F27 0.0505(7) 0.0597(7) 0.0364(6) -0.0233(5) -0.0030(5) -0.0086(5)
 F29 0.0404(6) 0.0542(7) 0.0545(7) -0.0281(5) -0.0040(5) 0.0085(5)
 F21A 0.0401(9) 0.0578(10) 0.0396(10) 0.0025(8) -0.0205(7) 0.0005(7)
 N6 0.0149(5) 0.0240(6) 0.0182(5) 0.0039(4) -0.0016(4) 0.0010(4)
 F28 0.0967(10) 0.0323(6) 0.0539(7) -0.0110(5) 0.0245(7) -0.0166(6)
 N5 0.0192(5) 0.0183(5) 0.0152(5) 0.0009(4) -0.0018(4) -0.0003(4)
 N1 0.0205(6) 0.0166(5) 0.0152(5) -0.0003(4) 0.0000(4) -0.0001(4)
 N3 0.0165(5) 0.0210(5) 0.0140(5) 0.0000(4) 0.0013(4) 0.0007(4)
 N4 0.0149(5) 0.0203(5) 0.0165(5) -0.0018(4) 0.0010(4) -0.0010(4)
 N2 0.0176(5) 0.0183(5) 0.0172(5) 0.0000(4) -0.0025(4) 0.0001(4)
 N8 0.0146(5) 0.0226(6) 0.0168(5) -0.0005(4) 0.0020(4) 0.0014(4)
 N11 0.0151(5) 0.0271(6) 0.0212(6) 0.0023(5) 0.0013(4) -0.0036(4)
 N10 0.0201(6) 0.0215(6) 0.0187(5) 0.0018(4) -0.0029(4) -0.0026(4)
 N13 0.0160(5) 0.0202(5) 0.0187(5) -0.0040(4) -0.0021(4) 0.0016(4)
 N9 0.0152(5) 0.0255(6) 0.0136(5) 0.0016(4) 0.0006(4) -0.0019(4)
 N19 0.0218(6) 0.0205(6) 0.0239(6) 0.0002(5) 0.0045(5) -0.0030(5)
 N12 0.0171(5) 0.0210(6) 0.0205(6) -0.0020(4) 0.0013(4) 0.0034(4)
 F22A 0.0224(6) 0.0705(13) 0.0545(9) -0.0001(7) -0.0048(5) 0.0101(6)
 F37A 0.0251(10) 0.098(3) 0.0399(11) 0.0157(15) -0.0118(8) -0.0114(15)
 N18 0.0200(6) 0.0239(6) 0.0280(6) -0.0060(5) 0.0037(5) -0.0050(5)
 N7 0.0220(6) 0.0233(6) 0.0145(5) -0.0027(4) -0.0010(4) 0.0031(4)
 N26 0.0198(6) 0.0213(6) 0.0298(6) -0.0005(5) -0.0019(5) -0.0005(5)
 N21 0.0229(6) 0.0260(6) 0.0280(6) -0.0046(5) 0.0060(5) 0.0040(5)
 N22 0.0238(6) 0.0229(6) 0.0296(6) -0.0024(5) -0.0059(5) 0.0063(5)
 N16 0.0225(6) 0.0271(6) 0.0227(6) 0.0013(5) 0.0020(5) 0.0067(5)
 N14 0.0234(6) 0.0177(6) 0.0279(6) 0.0010(5) -0.0019(5) -0.0007(5)
 N20 0.0248(6) 0.0267(6) 0.0205(6) -0.0026(5) 0.0005(5) -0.0012(5)
 N15 0.0368(7) 0.0210(6) 0.0213(6) -0.0023(5) 0.0033(5) -0.0063(5)
 N25 0.0216(6) 0.0304(7) 0.0326(7) -0.0071(5) -0.0050(5) 0.0045(5)
 N24 0.0251(6) 0.0227(6) 0.0334(7) -0.0006(5) -0.0029(5) -0.0067(5)
 N17 0.0209(6) 0.0277(6) 0.0359(7) 0.0071(5) -0.0054(5) -0.0013(5)
 N23 0.0333(7) 0.0277(6) 0.0202(6) -0.0014(5) 0.0005(5) 0.0126(5)
 F23A 0.0373(10) 0.0280(7) 0.135(2) -0.0014(11) -0.0352(12) 0.0066(6)
 C5 0.0257(7) 0.0190(6) 0.0176(6) -0.0018(5) -0.0039(5) -0.0007(5)
 C104 0.0294(7) 0.0226(7) 0.0192(6) -0.0009(5) 0.0006(6) -0.0064(6)
 C23 0.0163(6) 0.0280(7) 0.0183(6) 0.0014(5) -0.0018(5) -0.0022(5)
 C1 0.0237(7) 0.0183(6) 0.0185(6) -0.0046(5) -0.0019(5) 0.0018(5)
 C17 0.0199(6) 0.0216(6) 0.0187(6) -0.0006(5) 0.0006(5) 0.0037(5)
 C19 0.0153(6) 0.0332(8) 0.0203(7) -0.0014(6) 0.0025(5) 0.0002(5)
 C9 0.0179(6) 0.0257(7) 0.0226(7) 0.0049(5) -0.0024(5) 0.0026(5)
 C48 0.0258(7) 0.0247(7) 0.0213(7) -0.0019(5) -0.0007(6) -0.0026(6)
 C100 0.0224(7) 0.0240(7) 0.0192(6) 0.0002(5) -0.0008(5) -0.0029(5)
 C11 0.0178(6) 0.0304(7) 0.0205(6) 0.0054(5) -0.0011(5) -0.0026(5)
 C52 0.0242(7) 0.0227(7) 0.0239(7) -0.0021(5) 0.0016(6) 0.0000(5)
 C39 0.0205(6) 0.0216(7) 0.0194(6) -0.0053(5) -0.0018(5) 0.0035(5)
 C105 0.0255(7) 0.0228(7) 0.0201(6) -0.0003(5) -0.0020(5) -0.0005(5)
 C35 0.0240(7) 0.0224(7) 0.0230(7) 0.0010(5) -0.0014(5) 0.0022(5)
 C21 0.0208(7) 0.0311(7) 0.0156(6) 0.0033(5) 0.0023(5) -0.0024(5)
 C62 0.0288(7) 0.0226(7) 0.0236(7) 0.0011(5) 0.0054(6) -0.0006(6)
 C37 0.0187(6) 0.0238(7) 0.0240(7) -0.0025(5) -0.0053(5) -0.0014(5)
 C47 0.0223(7) 0.0209(6) 0.0206(6) -0.0036(5) -0.0017(5) 0.0007(5)
 F39A 0.0324(9) 0.0511(13) 0.090(2) 0.0300(13) 0.0103(10) -0.0029(8)
 C18 0.0316(8) 0.0223(7) 0.0233(7) -0.0043(5) -0.0006(6) 0.0022(6)
 C29 0.0211(7) 0.0282(7) 0.0229(7) 0.0036(6) 0.0021(5) -0.0028(5)
 C96 0.0199(7) 0.0220(7) 0.0219(7) 0.0025(5) 0.0014(5) -0.0005(5)
 C102 0.0251(7) 0.0268(7) 0.0283(7) -0.0025(6) 0.0007(6) 0.0036(6)
 C49 0.0193(7) 0.0312(8) 0.0301(8) -0.0097(6) -0.0009(6) -0.0018(6)
 C38 0.0281(8) 0.0330(8) 0.0230(7) -0.0011(6) -0.0072(6) -0.0012(6)
 C103 0.0252(7) 0.0295(7) 0.0200(7) -0.0049(6) 0.0010(5) -0.0043(6)
 C7 0.0235(7) 0.0210(6) 0.0193(6) 0.0032(5) -0.0013(5) 0.0003(5)
 C27 0.0241(7) 0.0259(7) 0.0234(7) -0.0009(5) -0.0059(6) -0.0035(6)
 C43 0.0212(7) 0.0309(8) 0.0254(7) 0.0043(6) -0.0008(6) 0.0023(6)
 C31 0.0165(7) 0.0373(8) 0.0285(7) 0.0007(6) 0.0019(6) -0.0066(6)
 C51 0.0345(8) 0.0240(7) 0.0254(7) -0.0025(6) -0.0063(6) 0.0045(6)
 F38A 0.0410(12) 0.087(2) 0.078(2) -0.0541(19) 0.0321(13) -0.0207(13)
 C98 0.0258(7) 0.0263(7) 0.0209(7) 0.0036(5) -0.0029(6) 0.0004(6)
 C101 0.0288(8) 0.0217(7) 0.0249(7) 0.0023(5) 0.0004(6) -0.0021(6)
 C97 0.0242(7) 0.0285(7) 0.0227(7) 0.0021(6) -0.0023(6) -0.0001(6)
 C45 0.0187(7) 0.0286(7) 0.0277(7) 0.0050(6) -0.0003(6) 0.0014(6)
 C25 0.0249(7) 0.0216(7) 0.0237(7) 0.0050(5) -0.0009(6) -0.0037(5)
 C90 0.0286(8) 0.0223(7) 0.0357(8) 0.0013(6) -0.0008(6) -0.0026(6)
 C58 0.0215(7) 0.0345(8) 0.0285(8) -0.0076(6) 0.0024(6) -0.0048(6)
 C92 0.0214(7) 0.0293(8) 0.0332(8) -0.0011(6) -0.0030(6) 0.0049(6)
 C54 0.0350(8) 0.0218(7) 0.0259(7) 0.0050(6) 0.0005(6) 0.0058(6)
 C50 0.0253(8) 0.0282(7) 0.0324(8) -0.0089(6) -0.0088(6) 0.0049(6)
 C94 0.0240(7) 0.0329(8) 0.0249(7) -0.0011(6) 0.0003(6) -0.0056(6)
 C22 0.0275(8) 0.0423(9) 0.0171(7) -0.0037(6) 0.0044(6) -0.0035(6)
 C20 0.0161(7) 0.0479(10) 0.0331(8) 0.0030(7) 0.0003(6) 0.0033(6)
 C33 0.0204(7) 0.0269(7) 0.0255(7) -0.0069(6) 0.0017(5) 0.0050(5)
 C63 0.0398(9) 0.0249(7) 0.0325(8) 0.0043(6) 0.0014(7) 0.0016(7)
 C64 0.0256(7) 0.0255(7) 0.0358(8) 0.0000(6) 0.0030(6) -0.0069(6)
 C46 0.0267(8) 0.0421(9) 0.0245(7) 0.0023(6) -0.0022(6) -0.0007(7)
 C36 0.0300(8) 0.0238(7) 0.0308(8) 0.0018(6) -0.0042(6) -0.0006(6)
 C40 0.0313(8) 0.0221(7) 0.0369(8) -0.0040(6) -0.0064(7) 0.0020(6)
 C2 0.0270(8) 0.0337(8) 0.0286(8) -0.0112(6) -0.0068(6) -0.0011(6)
 C24 0.0223(7) 0.0363(8) 0.0288(8) 0.0081(6) -0.0034(6) 0.0024(6)
 C74 0.0279(7) 0.0243(7) 0.0290(7) -0.0022(6) -0.0060(6) 0.0080(6)
 C44 0.0235(7) 0.0402(9) 0.0315(8) 0.0096(7) -0.0027(6) -0.0064(6)
 C41 0.0256(7) 0.0237(7) 0.0317(8) -0.0010(6) 0.0022(6) 0.0025(6)
 C82 0.0299(8) 0.0295(8) 0.0321(8) 0.0031(6) -0.0033(6) -0.0086(6)
 C42 0.0361(9) 0.0320(8) 0.0358(9) -0.0074(7) 0.0039(7) 0.0030(7)
 C91 0.0366(9) 0.0280(8) 0.0390(9) 0.0051(7) 0.0040(7) 0.0018(7)
 C14 0.0286(8) 0.0381(8) 0.0219(7) -0.0031(6) -0.0059(6) -0.0024(6)
 C76 0.0307(8) 0.0276(8) 0.0422(9) -0.0081(7) -0.0117(7) 0.0053(6)
 C80 0.0368(9) 0.0288(8) 0.0239(7) 0.0011(6) 0.0006(6) 0.0131(6)
 C99A 0.011(2) 0.036(2) 0.0255(16) 0.0038(15) 0.0020(16) -0.0034(16)
 C59 0.0274(8) 0.0306(8) 0.0379(9) -0.0046(7) 0.0094(7) -0.0066(6)
 C4 0.0295(8) 0.0364(8) 0.0224(7) -0.0107(6) 0.0058(6) -0.0034(6)
 C68 0.0315(8) 0.0369(8) 0.0208(7) -0.0041(6) 0.0017(6) -0.0074(7)
 C13 0.0427(9) 0.0239(7) 0.0191(7) -0.0037(5) -0.0044(6) -0.0041(6)
 C15 0.0249(8) 0.0496(10) 0.0194(7) -0.0053(6) 0.0021(6) 0.0128(7)
 C8 0.0356(9) 0.0290(8) 0.0275(8) 0.0061(6) -0.0024(6) -0.0108(6)
 C106 0.0294(8) 0.0358(8) 0.0270(8) -0.0057(6) 0.0032(6) -0.0059(6)
 C75 0.0366(9) 0.0311(8) 0.0380(9) -0.0088(7) -0.0060(7) 0.0133(7)
 C60 0.0290(8) 0.0253(8) 0.0469(10) -0.0106(7) 0.0098(7) -0.0029(6)
 C6 0.0476(10) 0.0261(7) 0.0225(7) -0.0034(6) 0.0008(7) 0.0095(7)
 C28 0.0216(7) 0.0407(9) 0.0431(9) -0.0116(7) -0.0024(7) -0.0060(7)
 C26 0.0387(9) 0.0249(7) 0.0328(8) 0.0020(6) -0.0018(7) 0.0038(6)
 C34 0.0196(7) 0.0371(9) 0.0401(9) -0.0077(7) 0.0012(6) 0.0065(6)
 C3 0.0622(12) 0.0232(8) 0.0284(8) -0.0067(6) -0.0078(8) 0.0134(7)
 C70 0.0247(7) 0.0316(8) 0.0359(8) -0.0071(7) 0.0026(6) 0.0014(6)
 C30 0.0361(9) 0.0481(10) 0.0232(8) -0.0011(7) 0.0062(7) -0.0008(7)
 C72 0.0276(8) 0.0341(8) 0.0363(9) -0.0046(7) 0.0110(7) 0.0041(6)
 C12 0.0321(8) 0.0436(10) 0.0307(8) 0.0072(7) -0.0035(7) -0.0170(7)
 C10 0.0321(8) 0.0352(9) 0.0363(9) 0.0070(7) 0.0086(7) 0.0133(7)
 C66 0.0304(8) 0.0375(9) 0.0301(8) 0.0011(7) 0.0003(6) 0.0066(7)
 C88 0.0289(8) 0.0363(9) 0.0439(10) -0.0140(7) -0.0028(7) 0.0055(7)
 C55 0.0348(8) 0.0338(8) 0.0258(8) 0.0048(6) 0.0031(6) 0.0032(7)
 C95 0.0366(9) 0.0372(9) 0.0306(8) -0.0096(7) 0.0031(7) -0.0082(7)
 C16 0.0292(8) 0.0461(10) 0.0283(8) -0.0077(7) 0.0089(6) -0.0051(7)
 C32 0.0307(9) 0.0417(10) 0.0428(10) 0.0014(8) -0.0006(7) -0.0167(7)
 C86 0.0292(8) 0.0472(10) 0.0416(10) -0.0152(8) -0.0129(7) 0.0100(7)
 C57 0.0340(9) 0.0457(10) 0.0281(8) 0.0051(7) -0.0006(7) 0.0192(7)
 C53A 0.0215(11) 0.0299(12) 0.0419(13) -0.0007(9) -0.0167(9) 0.0070(8)
 C78 0.0468(10) 0.0395(9) 0.0220(7) -0.0029(6) 0.0010(7) 0.0191(8)
 C93 0.0290(8) 0.0359(9) 0.0420(9) -0.0081(7) -0.0006(7) 0.0078(7)
 C81 0.0558(12) 0.0318(9) 0.0421(10) 0.0060(7) 0.0114(9) 0.0098(8)
 C65 0.0278(9) 0.0485(11) 0.0473(10) 0.0028(8) 0.0078(8) -0.0130(8)
 C83 0.0357(9) 0.0472(10) 0.0394(10) -0.0019(8) 0.0039(8) -0.0125(8)
 C77 0.0366(9) 0.0333(9) 0.0559(11) -0.0110(8) -0.0018(8) -0.0060(7)
 C69 0.0433(10) 0.0498(11) 0.0314(9) -0.0136(8) -0.0010(7) -0.0109(8)
 C61 0.0360(9) 0.0308(8) 0.0480(10) -0.0132(7) 0.0070(8) -0.0010(7)
 C67 0.0449(10) 0.0424(10) 0.0394(10) 0.0015(8) -0.0112(8) 0.0080(8)
 C84 0.0359(9) 0.0314(9) 0.0465(10) -0.0065(7) 0.0034(8) -0.0158(7)
 C71 0.0279(9) 0.0623(12) 0.0450(10) -0.0124(9) -0.0058(8) 0.0112(8)
 C89 0.0422(10) 0.0387(10) 0.0608(12) -0.0222(9) -0.0115(9) 0.0070(8)
 C56 0.0808(15) 0.0225(8) 0.0439(10) 0.0101(7) -0.0055(10) -0.0003(9)
 C85 0.0726(15) 0.0240(9) 0.0586(13) 0.0010(8) 0.0029(11) -0.0115(9)
 C79 0.0685(14) 0.0652(13) 0.0287(9) -0.0142(9) -0.0134(9) 0.0351(11)
 C73 0.0554(13) 0.0471(11) 0.0593(13) 0.0018(10) 0.0326(11) -0.0015(10)
 C87 0.0668(15) 0.0498(12) 0.0607(14) 0.0033(10) -0.0341(12) -0.0007(10)
 C53B 0.062(8) 0.063(7) 0.070(8) -0.024(6) -0.030(6) 0.032(6)
 F23B 0.053(6) 0.062(7) 0.079(8) 0.005(6) -0.024(6) 0.039(5)
 F21B 0.076(9) 0.068(9) 0.082(10) -0.030(7) -0.047(7) 0.031(7)
 F22B 0.057(6) 0.075(8) 0.052(5) -0.016(5) -0.017(5) 0.049(6)
 C99B 0.031(6) 0.051(5) 0.035(5) 0.003(4) -0.012(5) -0.009(5)
 F38B 0.041(3) 0.059(3) 0.100(5) 0.012(3) 0.029(3) 0.018(2)
 F39B 0.0239(19) 0.097(6) 0.054(3) 0.045(3) 0.0024(18) -0.004(2)
 F37B 0.039(3) 0.114(7) 0.061(5) -0.039(4) 0.016(3) -0.031(4)

_geom_special_details
;
 All esds (except the esd in the dihedral angle between two l.s. planes)
 are estimated using the full covariance matrix.  The cell esds are taken
 into account individually in the estimation of esds in distances, angles
 and torsion angles; correlations between esds in cell parameters are only
 used when they are defined by crystal symmetry.  An approximate (isotropic)
 treatment of cell esds is used for estimating esds involving l.s. planes.
;
loop_
  _geom_bond_atom_site_label_1
  _geom_bond_atom_site_label_2
  _geom_bond_distance
  _geom_bond_site_symmetry_2
  _geom_bond_publ_flag
 P1 N1 1.6713(11) . ?
 P1 N3 1.6005(11) . ?
 P1 N4 1.5958(11) . ?
 P1 N2 1.5976(11) . ?
 P2 N6 1.6549(11) . ?
 P2 N5 1.6601(12) . ?
 P2 N2 1.5538(11) . ?
 P2 N7 1.6693(11) . ?
 P3 N3 1.5551(11) . ?
 P3 N8 1.6660(11) . ?
 P3 N10 1.6558(12) . ?
 P3 N9 1.6515(11) . ?
 P4 N4 1.5530(11) . ?
 P4 N11 1.6562(12) . ?
 P4 N13 1.6674(11) . ?
 P4 N12 1.6544(12) . ?
 P5 N16 1.5870(13) . ?
 P5 N14 1.6663(13) . ?
 P5 N15 1.5860(12) . ?
 P5 N17 1.5946(13) . ?
 P6 N19 1.6624(12) . ?
 P6 N18 1.6597(13) . ?
 P6 N20 1.6539(13) . ?
 P6 N15 1.5426(12) . ?
 P7 N21 1.6521(13) . ?
 P7 N22 1.6553(13) . ?
 P7 N16 1.5509(12) . ?
 P7 N23 1.6686(13) . ?
 P8 N26 1.6571(12) . ?
 P8 N25 1.6518(13) . ?
 P8 N24 1.6616(14) . ?
 P8 N17 1.5498(13) . ?
 Si2 F24 1.6058(9) . ?
 Si2 C100 1.9299(15) . ?
 Si2 C96 2.0333(15) . ?
 Si2 C98 1.9962(15) . ?
 Si2 C94 2.0307(16) . ?
 Si1 F1 1.6697(9) . ?
 Si1 C47 1.9343(15) . ?
 Si1 C43 1.9793(16) . ?
 Si1 C45 1.9734(16) . ?
 Si1 C41 2.0503(16) . ?
 F31 C96 1.3820(16) . ?
 F42 C104 1.3448(17) . ?
 F30 C96 1.3798(17) . ?
 F43 C105 1.3445(17) . ?
 F36 C98 1.3677(17) . ?
 F7 C43 1.3820(17) . ?
 F35 C98 1.3685(17) . ?
 F17 C48 1.3433(18) . ?
 F40 C101 1.3465(17) . ?
 F32 C97 1.3424(18) . ?
 F20 C52 1.3477(18) . ?
 F33 C97 1.3242(18) . ?
 F25 C94 1.3819(18) . ?
 F13 C45 1.3625(18) . ?
 F34 C97 1.3391(18) . ?
 F8 C43 1.3720(17) . ?
 F12 C45 1.3704(17) . ?
 F2 C41 1.3885(18) . ?
 F26 C94 1.3837(18) . ?
 F18 C49 1.3467(18) . ?
 F11 C44 1.332(2) . ?
 F19 C51 1.3433(19) . ?
 F3 C41 1.3725(18) . ?
 F15 C46 1.3316(19) . ?
 F10 C44 1.3322(19) . ?
 F44 C106 1.3417(19) . ?
 F9 C44 1.3454(19) . ?
 F16 C46 1.326(2) . ?
 F41 C102 1.3424(18) . ?
 F5 C42 1.334(2) . ?
 F6 C42 1.330(2) . ?
 F46 C106 1.3350(19) . ?
 F14 C46 1.340(2) . ?
 F45 C106 1.326(2) . ?
 F4 C42 1.342(2) . ?
 F27 C95 1.340(2) . ?
 F29 C95 1.331(2) . ?
 F21A C53A 1.322(4) . ?
 N6 C9 1.4714(17) . ?
 N6 C11 1.4683(18) . ?
 F28 C95 1.322(2) . ?
 N5 C5 1.4698(16) . ?
 N5 C7 1.4759(17) . ?
 N1 C1 1.4833(16) . ?
 N1 H1 0.81(2) . ?
 N8 C17 1.4788(18) . ?
 N8 C19 1.4736(17) . ?
 N11 C29 1.4668(18) . ?
 N11 C31 1.4674(18) . ?
 N10 C27 1.4729(17) . ?
 N10 C25 1.4742(18) . ?
 N13 C39 1.4765(16) . ?
 N13 C37 1.4767(17) . ?
 N9 C23 1.4678(17) . ?
 N9 C21 1.4726(17) . ?
 N19 C62 1.4713(19) . ?
 N19 C64 1.4698(19) . ?
 N12 C35 1.4755(18) . ?
 N12 C33 1.4717(17) . ?
 F22A C53A 1.344(3) . ?
 F37A C99A 1.268(11) . ?
 N18 C58 1.4695(19) . ?
 N18 C60 1.4756(19) . ?
 N7 C13 1.4756(19) . ?
 N7 C15 1.4752(19) . ?
 N26 C90 1.472(2) . ?
 N26 C92 1.4766(19) . ?
 N21 C70 1.463(2) . ?
 N21 C72 1.4724(19) . ?
 N22 C74 1.4725(18) . ?
 N22 C76 1.469(2) . ?
 N14 C54 1.4838(19) . ?
 N14 H14 0.81(2) . ?
 N20 C68 1.4661(19) . ?
 N20 C66 1.472(2) . ?
 N25 C88 1.465(2) . ?
 N25 C86 1.471(2) . ?
 N24 C82 1.471(2) . ?
 N24 C84 1.466(2) . ?
 N23 C80 1.4749(18) . ?
 N23 C78 1.4744(19) . ?
 F23A C53A 1.306(3) . ?
 C5 H5A 0.9900 . ?
 C5 H5B 0.9900 . ?
 C5 C6 1.516(2) . ?
 C104 C105 1.377(2) . ?
 C104 C103 1.393(2) . ?
 C23 H23A 0.9900 . ?
 C23 H23B 0.9900 . ?
 C23 C24 1.522(2) . ?
 C1 C2 1.528(2) . ?
 C1 C4 1.523(2) . ?
 C1 C3 1.523(2) . ?
 C17 H17A 0.9900 . ?
 C17 H17B 0.9900 . ?
 C17 C18 1.5241(19) . ?
 C19 H19A 0.9900 . ?
 C19 H19B 0.9900 . ?
 C19 C20 1.524(2) . ?
 C9 H9A 0.9900 . ?
 C9 H9B 0.9900 . ?
 C9 C10 1.521(2) . ?
 C48 C47 1.381(2) . ?
 C48 C49 1.382(2) . ?
 C100 C105 1.384(2) . ?
 C100 C101 1.382(2) . ?
 C11 H11A 0.9900 . ?
 C11 H11B 0.9900 . ?
 C11 C12 1.519(2) . ?
 C52 C47 1.379(2) . ?
 C52 C51 1.382(2) . ?
 C39 H39A 0.9900 . ?
 C39 H39B 0.9900 . ?
 C39 C40 1.524(2) . ?
 C35 H35A 0.9900 . ?
 C35 H35B 0.9900 . ?
 C35 C36 1.516(2) . ?
 C21 H21A 0.9900 . ?
 C21 H21B 0.9900 . ?
 C21 C22 1.523(2) . ?
 C62 H62A 0.9900 . ?
 C62 H62B 0.9900 . ?
 C62 C63 1.522(2) . ?
 C37 H37A 0.9900 . ?
 C37 H37B 0.9900 . ?
 C37 C38 1.522(2) . ?
 F39A C99A 1.335(10) . ?
 C18 H18A 0.9800 . ?
 C18 H18B 0.9800 . ?
 C18 H18C 0.9800 . ?
 C29 H29A 0.9900 . ?
 C29 H29B 0.9900 . ?
 C29 C30 1.516(2) . ?
 C96 C97 1.5369(19) . ?
 C102 C103 1.384(2) . ?
 C102 C101 1.381(2) . ?
 C49 C50 1.380(2) . ?
 C38 H38A 0.9800 . ?
 C38 H38B 0.9800 . ?
 C38 H38C 0.9800 . ?
 C103 C106 1.502(2) . ?
 C7 H7A 0.9900 . ?
 C7 H7B 0.9900 . ?
 C7 C8 1.518(2) . ?
 C27 H27A 0.9900 . ?
 C27 H27B 0.9900 . ?
 C27 C28 1.521(2) . ?
 C43 C44 1.533(2) . ?
 C31 H31A 0.9900 . ?
 C31 H31B 0.9900 . ?
 C31 C32 1.520(2) . ?
 C51 C50 1.387(2) . ?
 F38A C99A 1.262(10) . ?
 C98 C99A 1.616(7) . ?
 C98 C99B 1.36(2) . ?
 C45 C46 1.537(2) . ?
 C25 H25A 0.9900 . ?
 C25 H25B 0.9900 . ?
 C25 C26 1.520(2) . ?
 C90 H90A 0.9900 . ?
 C90 H90B 0.9900 . ?
 C90 C91 1.522(2) . ?
 C58 H58A 0.9900 . ?
 C58 H58B 0.9900 . ?
 C58 C59 1.527(2) . ?
 C92 H92A 0.9900 . ?
 C92 H92B 0.9900 . ?
 C92 C93 1.524(2) . ?
 C54 C55 1.529(2) . ?
 C54 C57 1.521(2) . ?
 C54 C56 1.526(2) . ?
 C50 C53A 1.525(2) . ?
 C50 C53B 1.12(3) . ?
 C94 C95 1.528(2) . ?
 C22 H22A 0.9800 . ?
 C22 H22B 0.9800 . ?
 C22 H22C 0.9800 . ?
 C20 H20A 0.9800 . ?
 C20 H20B 0.9800 . ?
 C20 H20C 0.9800 . ?
 C33 H33A 0.9900 . ?
 C33 H33B 0.9900 . ?
 C33 C34 1.525(2) . ?
 C63 H63A 0.9800 . ?
 C63 H63B 0.9800 . ?
 C63 H63C 0.9800 . ?
 C64 H64A 0.9900 . ?
 C64 H64B 0.9900 . ?
 C64 C65 1.524(2) . ?
 C36 H36A 0.9800 . ?
 C36 H36B 0.9800 . ?
 C36 H36C 0.9800 . ?
 C40 H40A 0.9800 . ?
 C40 H40B 0.9800 . ?
 C40 H40C 0.9800 . ?
 C2 H2A 0.9800 . ?
 C2 H2B 0.9800 . ?
 C2 H2C 0.9800 . ?
 C24 H24A 0.9800 . ?
 C24 H24B 0.9800 . ?
 C24 H24C 0.9800 . ?
 C74 H74A 0.9900 . ?
 C74 H74B 0.9900 . ?
 C74 C75 1.525(2) . ?
 C41 C42 1.541(2) . ?
 C82 H82A 0.9900 . ?
 C82 H82B 0.9900 . ?
 C82 C83 1.518(2) . ?
 C91 H91A 0.9800 . ?
 C91 H91B 0.9800 . ?
 C91 H91C 0.9800 . ?
 C14 H14A 0.9800 . ?
 C14 H14B 0.9800 . ?
 C14 H14C 0.9800 . ?
 C14 C13 1.517(2) . ?
 C76 H76A 0.9900 . ?
 C76 H76B 0.9900 . ?
 C76 C77 1.513(3) . ?
 C80 H80A 0.9900 . ?
 C80 H80B 0.9900 . ?
 C80 C81 1.518(3) . ?
 C59 H59A 0.9800 . ?
 C59 H59B 0.9800 . ?
 C59 H59C 0.9800 . ?
 C4 H4A 0.9800 . ?
 C4 H4B 0.9800 . ?
 C4 H4C 0.9800 . ?
 C68 H68A 0.9900 . ?
 C68 H68B 0.9900 . ?
 C68 C69 1.524(2) . ?
 C13 H13A 0.9900 . ?
 C13 H13B 0.9900 . ?
 C15 H15A 0.9900 . ?
 C15 H15B 0.9900 . ?
 C15 C16 1.524(2) . ?
 C8 H8A 0.9800 . ?
 C8 H8B 0.9800 . ?
 C8 H8C 0.9800 . ?
 C75 H75A 0.9800 . ?
 C75 H75B 0.9800 . ?
 C75 H75C 0.9800 . ?
 C60 H60A 0.9900 . ?
 C60 H60B 0.9900 . ?
 C60 C61 1.518(2) . ?
 C6 H6A 0.9800 . ?
 C6 H6B 0.9800 . ?
 C6 H6C 0.9800 . ?
 C28 H28A 0.9800 . ?
 C28 H28B 0.9800 . ?
 C28 H28C 0.9800 . ?
 C26 H26A 0.9800 . ?
 C26 H26B 0.9800 . ?
 C26 H26C 0.9800 . ?
 C34 H34A 0.9800 . ?
 C34 H34B 0.9800 . ?
 C34 H34C 0.9800 . ?
 C3 H3A 0.9800 . ?
 C3 H3B 0.9800 . ?
 C3 H3C 0.9800 . ?
 C70 H70A 0.9900 . ?
 C70 H70B 0.9900 . ?
 C70 C71 1.522(2) . ?
 C30 H30A 0.9800 . ?
 C30 H30B 0.9800 . ?
 C30 H30C 0.9800 . ?
 C72 H72A 0.9900 . ?
 C72 H72B 0.9900 . ?
 C72 C73 1.519(3) . ?
 C12 H12A 0.9800 . ?
 C12 H12B 0.9800 . ?
 C12 H12C 0.9800 . ?
 C10 H10A 0.9800 . ?
 C10 H10B 0.9800 . ?
 C10 H10C 0.9800 . ?
 C66 H66A 0.9900 . ?
 C66 H66B 0.9900 . ?
 C66 C67 1.520(2) . ?
 C88 H88A 0.9900 . ?
 C88 H88B 0.9900 . ?
 C88 C89 1.523(2) . ?
 C55 H55A 0.9800 . ?
 C55 H55B 0.9800 . ?
 C55 H55C 0.9800 . ?
 C16 H16A 0.9800 . ?
 C16 H16B 0.9800 . ?
 C16 H16C 0.9800 . ?
 C32 H32A 0.9800 . ?
 C32 H32B 0.9800 . ?
 C32 H32C 0.9800 . ?
 C86 H86A 0.9900 . ?
 C86 H86B 0.9900 . ?
 C86 C87 1.521(3) . ?
 C57 H57A 0.9800 . ?
 C57 H57B 0.9800 . ?
 C57 H57C 0.9800 . ?
 C78 H78A 0.9900 . ?
 C78 H78B 0.9900 . ?
 C78 C79 1.519(3) . ?
 C93 H93A 0.9800 . ?
 C93 H93B 0.9800 . ?
 C93 H93C 0.9800 . ?
 C81 H81A 0.9800 . ?
 C81 H81B 0.9800 . ?
 C81 H81C 0.9800 . ?
 C65 H65A 0.9800 . ?
 C65 H65B 0.9800 . ?
 C65 H65C 0.9800 . ?
 C83 H83A 0.9800 . ?
 C83 H83B 0.9800 . ?
 C83 H83C 0.9800 . ?
 C77 H77A 0.9800 . ?
 C77 H77B 0.9800 . ?
 C77 H77C 0.9800 . ?
 C69 H69A 0.9800 . ?
 C69 H69B 0.9800 . ?
 C69 H69C 0.9800 . ?
 C61 H61A 0.9800 . ?
 C61 H61B 0.9800 . ?
 C61 H61C 0.9800 . ?
 C67 H67A 0.9800 . ?
 C67 H67B 0.9800 . ?
 C67 H67C 0.9800 . ?
 C84 H84A 0.9900 . ?
 C84 H84B 0.9900 . ?
 C84 C85 1.513(3) . ?
 C71 H71A 0.9800 . ?
 C71 H71B 0.9800 . ?
 C71 H71C 0.9800 . ?
 C89 H89A 0.9800 . ?
 C89 H89B 0.9800 . ?
 C89 H89C 0.9800 . ?
 C56 H56A 0.9800 . ?
 C56 H56B 0.9800 . ?
 C56 H56C 0.9800 . ?
 C85 H85A 0.9800 . ?
 C85 H85B 0.9800 . ?
 C85 H85C 0.9800 . ?
 C79 H79A 0.9800 . ?
 C79 H79B 0.9800 . ?
 C79 H79C 0.9800 . ?
 C73 H73A 0.9800 . ?
 C73 H73B 0.9800 . ?
 C73 H73C 0.9800 . ?
 C87 H87A 0.9800 . ?
 C87 H87B 0.9800 . ?
 C87 H87C 0.9800 . ?
 C53B F23B 1.72(4) . ?
 C53B F21B 1.38(3) . ?
 C53B F22B 1.34(3) . ?
 C99B F38B 1.46(3) . ?
 C99B F39B 1.36(3) . ?
 C99B F37B 1.40(3) . ?

loop_
  _geom_angle_atom_site_label_1
  _geom_angle_atom_site_label_2
  _geom_angle_atom_site_label_3
  _geom_angle
  _geom_angle_site_symmetry_1
  _geom_angle_site_symmetry_3
  _geom_angle_publ_flag
 N3 P1 N1 103.10(6) . . ?
 N4 P1 N1 110.63(6) . . ?
 N4 P1 N3 110.20(6) . . ?
 N4 P1 N2 108.91(6) . . ?
 N2 P1 N1 109.94(6) . . ?
 N2 P1 N3 113.98(6) . . ?
 N6 P2 N5 112.61(6) . . ?
 N6 P2 N7 104.37(6) . . ?
 N5 P2 N7 101.05(6) . . ?
 N2 P2 N6 107.10(6) . . ?
 N2 P2 N5 112.93(6) . . ?
 N2 P2 N7 118.57(6) . . ?
 N3 P3 N8 109.13(6) . . ?
 N3 P3 N10 120.26(6) . . ?
 N3 P3 N9 107.21(6) . . ?
 N10 P3 N8 103.32(6) . . ?
 N9 P3 N8 112.07(6) . . ?
 N9 P3 N10 104.85(6) . . ?
 N4 P4 N11 105.71(6) . . ?
 N4 P4 N13 112.11(6) . . ?
 N4 P4 N12 120.58(6) . . ?
 N11 P4 N13 112.26(6) . . ?
 N12 P4 N11 104.38(6) . . ?
 N12 P4 N13 101.69(6) . . ?
 N16 P5 N14 110.85(7) . . ?
 N16 P5 N17 110.64(7) . . ?
 N15 P5 N16 108.93(7) . . ?
 N15 P5 N14 109.38(7) . . ?
 N15 P5 N17 112.91(7) . . ?
 N17 P5 N14 104.08(7) . . ?
 N18 P6 N19 111.61(6) . . ?
 N20 P6 N19 102.64(6) . . ?
 N20 P6 N18 105.70(6) . . ?
 N15 P6 N19 112.80(7) . . ?
 N15 P6 N18 108.09(7) . . ?
 N15 P6 N20 115.78(7) . . ?
 N21 P7 N22 104.36(6) . . ?
 N21 P7 N23 112.77(7) . . ?
 N22 P7 N23 101.73(6) . . ?
 N16 P7 N21 106.45(7) . . ?
 N16 P7 N22 120.89(7) . . ?
 N16 P7 N23 110.63(6) . . ?
 N26 P8 N24 102.54(7) . . ?
 N25 P8 N26 111.44(7) . . ?
 N25 P8 N24 106.24(7) . . ?
 N17 P8 N26 109.38(7) . . ?
 N17 P8 N25 107.47(7) . . ?
 N17 P8 N24 119.69(7) . . ?
 F24 Si2 C100 123.88(6) . . ?
 F24 Si2 C96 88.32(5) . . ?
 F24 Si2 C98 119.59(6) . . ?
 F24 Si2 C94 88.03(6) . . ?
 C100 Si2 C96 91.26(6) . . ?
 C100 Si2 C98 116.53(6) . . ?
 C100 Si2 C94 90.39(6) . . ?
 C98 Si2 C96 90.97(6) . . ?
 C98 Si2 C94 91.25(6) . . ?
 C94 Si2 C96 176.32(6) . . ?
 F1 Si1 C47 87.08(5) . . ?
 F1 Si1 C43 88.61(6) . . ?
 F1 Si1 C45 91.75(6) . . ?
 F1 Si1 C41 176.12(6) . . ?
 C47 Si1 C43 130.14(6) . . ?
 C47 Si1 C45 119.24(6) . . ?
 C47 Si1 C41 89.43(6) . . ?
 C43 Si1 C41 92.35(7) . . ?
 C45 Si1 C43 110.53(6) . . ?
 C45 Si1 C41 91.44(7) . . ?
 C9 N6 P2 121.47(9) . . ?
 C11 N6 P2 123.38(9) . . ?
 C11 N6 C9 114.96(11) . . ?
 C5 N5 P2 119.26(9) . . ?
 C5 N5 C7 114.01(11) . . ?
 C7 N5 P2 121.92(9) . . ?
 P1 N1 H1 109.8(14) . . ?
 C1 N1 P1 129.09(10) . . ?
 C1 N1 H1 111.4(14) . . ?
 P3 N3 P1 146.11(8) . . ?
 P4 N4 P1 144.74(8) . . ?
 P2 N2 P1 156.11(8) . . ?
 C17 N8 P3 116.57(9) . . ?
 C19 N8 P3 122.38(10) . . ?
 C19 N8 C17 114.28(11) . . ?
 C29 N11 P4 122.89(9) . . ?
 C29 N11 C31 115.83(12) . . ?
 C31 N11 P4 121.27(10) . . ?
 C27 N10 P3 120.22(10) . . ?
 C27 N10 C25 115.07(11) . . ?
 C25 N10 P3 122.74(9) . . ?
 C39 N13 P4 118.59(9) . . ?
 C39 N13 C37 114.27(10) . . ?
 C37 N13 P4 121.14(9) . . ?
 C23 N9 P3 123.36(9) . . ?
 C23 N9 C21 115.38(11) . . ?
 C21 N9 P3 121.01(9) . . ?
 C62 N19 P6 119.19(10) . . ?
 C64 N19 P6 123.47(10) . . ?
 C64 N19 C62 115.11(12) . . ?
 C35 N12 P4 121.45(9) . . ?
 C33 N12 P4 120.59(10) . . ?
 C33 N12 C35 114.83(11) . . ?
 C58 N18 P6 122.61(10) . . ?
 C58 N18 C60 114.40(12) . . ?
 C60 N18 P6 121.26(10) . . ?
 C13 N7 P2 119.82(10) . . ?
 C15 N7 P2 118.77(9) . . ?
 C15 N7 C13 114.24(12) . . ?
 C90 N26 P8 117.93(10) . . ?
 C90 N26 C92 115.12(12) . . ?
 C92 N26 P8 123.48(10) . . ?
 C70 N21 P7 123.39(10) . . ?
 C70 N21 C72 115.56(13) . . ?
 C72 N21 P7 120.86(11) . . ?
 C74 N22 P7 123.40(10) . . ?
 C76 N22 P7 120.32(10) . . ?
 C76 N22 C74 114.85(12) . . ?
 P7 N16 P5 151.34(10) . . ?
 P5 N14 H14 110.9(15) . . ?
 C54 N14 P5 128.11(11) . . ?
 C54 N14 H14 112.8(15) . . ?
 C68 N20 P6 124.99(11) . . ?
 C68 N20 C66 116.10(13) . . ?
 C66 N20 P6 118.90(10) . . ?
 P6 N15 P5 160.89(9) . . ?
 C88 N25 P8 123.04(11) . . ?
 C88 N25 C86 115.18(13) . . ?
 C86 N25 P8 121.74(11) . . ?
 C82 N24 P8 118.53(10) . . ?
 C84 N24 P8 123.38(12) . . ?
 C84 N24 C82 115.60(13) . . ?
 P8 N17 P5 150.62(10) . . ?
 C80 N23 P7 119.21(10) . . ?
 C78 N23 P7 121.93(10) . . ?
 C78 N23 C80 114.70(12) . . ?
 N5 C5 H5A 108.8 . . ?
 N5 C5 H5B 108.8 . . ?
 N5 C5 C6 113.99(12) . . ?
 H5A C5 H5B 107.6 . . ?
 C6 C5 H5A 108.8 . . ?
 C6 C5 H5B 108.8 . . ?
 F42 C104 C105 119.20(13) . . ?
 F42 C104 C103 119.26(13) . . ?
 C105 C104 C103 121.54(14) . . ?
 N9 C23 H23A 108.9 . . ?
 N9 C23 H23B 108.9 . . ?
 N9 C23 C24 113.37(12) . . ?
 H23A C23 H23B 107.7 . . ?
 C24 C23 H23A 108.9 . . ?
 C24 C23 H23B 108.9 . . ?
 N1 C1 C2 110.76(11) . . ?
 N1 C1 C4 109.57(11) . . ?
 N1 C1 C3 107.61(11) . . ?
 C4 C1 C2 110.57(13) . . ?
 C3 C1 C2 109.25(13) . . ?
 C3 C1 C4 109.00(13) . . ?
 N8 C17 H17A 108.6 . . ?
 N8 C17 H17B 108.6 . . ?
 N8 C17 C18 114.44(11) . . ?
 H17A C17 H17B 107.6 . . ?
 C18 C17 H17A 108.6 . . ?
 C18 C17 H17B 108.6 . . ?
 N8 C19 H19A 108.9 . . ?
 N8 C19 H19B 108.9 . . ?
 N8 C19 C20 113.38(12) . . ?
 H19A C19 H19B 107.7 . . ?
 C20 C19 H19A 108.9 . . ?
 C20 C19 H19B 108.9 . . ?
 N6 C9 H9A 108.8 . . ?
 N6 C9 H9B 108.8 . . ?
 N6 C9 C10 113.87(12) . . ?
 H9A C9 H9B 107.7 . . ?
 C10 C9 H9A 108.8 . . ?
 C10 C9 H9B 108.8 . . ?
 F17 C48 C47 120.44(13) . . ?
 F17 C48 C49 116.00(14) . . ?
 C47 C48 C49 123.54(14) . . ?
 C105 C100 Si2 125.18(11) . . ?
 C101 C100 Si2 119.72(11) . . ?
 C101 C100 C105 115.06(13) . . ?
 N6 C11 H11A 108.6 . . ?
 N6 C11 H11B 108.6 . . ?
 N6 C11 C12 114.61(12) . . ?
 H11A C11 H11B 107.6 . . ?
 C12 C11 H11A 108.6 . . ?
 C12 C11 H11B 108.6 . . ?
 F20 C52 C47 119.58(13) . . ?
 F20 C52 C51 117.41(14) . . ?
 C47 C52 C51 123.01(14) . . ?
 N13 C39 H39A 108.6 . . ?
 N13 C39 H39B 108.6 . . ?
 N13 C39 C40 114.83(12) . . ?
 H39A C39 H39B 107.5 . . ?
 C40 C39 H39A 108.6 . . ?
 C40 C39 H39B 108.6 . . ?
 F43 C105 C104 117.50(13) . . ?
 F43 C105 C100 119.88(13) . . ?
 C104 C105 C100 122.62(14) . . ?
 N12 C35 H35A 108.6 . . ?
 N12 C35 H35B 108.6 . . ?
 N12 C35 C36 114.68(12) . . ?
 H35A C35 H35B 107.6 . . ?
 C36 C35 H35A 108.6 . . ?
 C36 C35 H35B 108.6 . . ?
 N9 C21 H21A 108.8 . . ?
 N9 C21 H21B 108.8 . . ?
 N9 C21 C22 113.91(12) . . ?
 H21A C21 H21B 107.7 . . ?
 C22 C21 H21A 108.8 . . ?
 C22 C21 H21B 108.8 . . ?
 N19 C62 H62A 108.6 . . ?
 N19 C62 H62B 108.6 . . ?
 N19 C62 C63 114.51(12) . . ?
 H62A C62 H62B 107.6 . . ?
 C63 C62 H62A 108.6 . . ?
 C63 C62 H62B 108.6 . . ?
 N13 C37 H37A 109.0 . . ?
 N13 C37 H37B 109.0 . . ?
 N13 C37 C38 113.09(12) . . ?
 H37A C37 H37B 107.8 . . ?
 C38 C37 H37A 109.0 . . ?
 C38 C37 H37B 109.0 . . ?
 C48 C47 Si1 123.35(11) . . ?
 C52 C47 Si1 121.65(11) . . ?
 C52 C47 C48 114.65(13) . . ?
 C17 C18 H18A 109.5 . . ?
 C17 C18 H18B 109.5 . . ?
 C17 C18 H18C 109.5 . . ?
 H18A C18 H18B 109.5 . . ?
 H18A C18 H18C 109.5 . . ?
 H18B C18 H18C 109.5 . . ?
 N11 C29 H29A 108.9 . . ?
 N11 C29 H29B 108.9 . . ?
 N11 C29 C30 113.19(13) . . ?
 H29A C29 H29B 107.8 . . ?
 C30 C29 H29A 108.9 . . ?
 C30 C29 H29B 108.9 . . ?
 F31 C96 Si2 109.67(9) . . ?
 F31 C96 C97 103.47(11) . . ?
 F30 C96 Si2 111.69(9) . . ?
 F30 C96 F31 105.71(11) . . ?
 F30 C96 C97 103.01(11) . . ?
 C97 C96 Si2 121.91(10) . . ?
 F41 C102 C103 121.27(14) . . ?
 F41 C102 C101 117.88(14) . . ?
 C101 C102 C103 120.85(14) . . ?
 F18 C49 C48 117.89(15) . . ?
 F18 C49 C50 121.20(14) . . ?
 C50 C49 C48 120.92(15) . . ?
 C37 C38 H38A 109.5 . . ?
 C37 C38 H38B 109.5 . . ?
 C37 C38 H38C 109.5 . . ?
 H38A C38 H38B 109.5 . . ?
 H38A C38 H38C 109.5 . . ?
 H38B C38 H38C 109.5 . . ?
 C104 C103 C106 119.18(14) . . ?
 C102 C103 C104 116.48(14) . . ?
 C102 C103 C106 124.33(14) . . ?
 N5 C7 H7A 109.1 . . ?
 N5 C7 H7B 109.1 . . ?
 N5 C7 C8 112.43(12) . . ?
 H7A C7 H7B 107.9 . . ?
 C8 C7 H7A 109.1 . . ?
 C8 C7 H7B 109.1 . . ?
 N10 C27 H27A 108.9 . . ?
 N10 C27 H27B 108.9 . . ?
 N10 C27 C28 113.37(13) . . ?
 H27A C27 H27B 107.7 . . ?
 C28 C27 H27A 108.9 . . ?
 C28 C27 H27B 108.9 . . ?
 F7 C43 Si1 111.24(9) . . ?
 F7 C43 C44 104.62(12) . . ?
 F8 C43 Si1 110.73(10) . . ?
 F8 C43 F7 106.12(12) . . ?
 F8 C43 C44 104.05(12) . . ?
 C44 C43 Si1 119.10(11) . . ?
 N11 C31 H31A 108.7 . . ?
 N11 C31 H31B 108.7 . . ?
 N11 C31 C32 114.41(14) . . ?
 H31A C31 H31B 107.6 . . ?
 C32 C31 H31A 108.7 . . ?
 C32 C31 H31B 108.7 . . ?
 F19 C51 C52 119.04(15) . . ?
 F19 C51 C50 119.65(14) . . ?
 C52 C51 C50 121.31(15) . . ?
 F36 C98 Si2 111.55(9) . . ?
 F36 C98 F35 104.65(11) . . ?
 F36 C98 C99A 106.7(4) . . ?
 F35 C98 Si2 111.67(10) . . ?
 F35 C98 C99A 105.2(4) . . ?
 C99A C98 Si2 116.2(4) . . ?
 C99B C98 Si2 118.3(12) . . ?
 C99B C98 F36 103.3(13) . . ?
 C99B C98 F35 106.3(12) . . ?
 F40 C101 C100 119.48(13) . . ?
 F40 C101 C102 117.10(13) . . ?
 C102 C101 C100 123.42(14) . . ?
 F32 C97 C96 111.58(12) . . ?
 F33 C97 F32 106.94(12) . . ?
 F33 C97 F34 108.30(12) . . ?
 F33 C97 C96 112.52(12) . . ?
 F34 C97 F32 106.05(12) . . ?
 F34 C97 C96 111.13(12) . . ?
 F13 C45 Si1 113.84(10) . . ?
 F13 C45 F12 106.18(12) . . ?
 F13 C45 C46 104.61(12) . . ?
 F12 C45 Si1 108.49(10) . . ?
 F12 C45 C46 104.31(12) . . ?
 C46 C45 Si1 118.41(11) . . ?
 N10 C25 H25A 108.5 . . ?
 N10 C25 H25B 108.5 . . ?
 N10 C25 C26 115.15(12) . . ?
 H25A C25 H25B 107.5 . . ?
 C26 C25 H25A 108.5 . . ?
 C26 C25 H25B 108.5 . . ?
 N26 C90 H90A 108.6 . . ?
 N26 C90 H90B 108.6 . . ?
 N26 C90 C91 114.65(13) . . ?
 H90A C90 H90B 107.6 . . ?
 C91 C90 H90A 108.6 . . ?
 C91 C90 H90B 108.6 . . ?
 N18 C58 H58A 108.9 . . ?
 N18 C58 H58B 108.9 . . ?
 N18 C58 C59 113.50(13) . . ?
 H58A C58 H58B 107.7 . . ?
 C59 C58 H58A 108.9 . . ?
 C59 C58 H58B 108.9 . . ?
 N26 C92 H92A 108.9 . . ?
 N26 C92 H92B 108.9 . . ?
 N26 C92 C93 113.46(13) . . ?
 H92A C92 H92B 107.7 . . ?
 C93 C92 H92A 108.9 . . ?
 C93 C92 H92B 108.9 . . ?
 N14 C54 C55 111.51(12) . . ?
 N14 C54 C57 109.28(13) . . ?
 N14 C54 C56 107.34(14) . . ?
 C57 C54 C55 110.15(14) . . ?
 C57 C54 C56 109.82(15) . . ?
 C56 C54 C55 108.69(14) . . ?
 C49 C50 C51 116.51(14) . . ?
 C49 C50 C53A 123.41(17) . . ?
 C51 C50 C53A 120.06(17) . . ?
 C53B C50 C49 117.4(19) . . ?
 C53B C50 C51 126.1(19) . . ?
 F25 C94 Si2 111.17(10) . . ?
 F25 C94 F26 105.49(12) . . ?
 F25 C94 C95 103.51(13) . . ?
 F26 C94 Si2 110.70(10) . . ?
 F26 C94 C95 103.62(12) . . ?
 C95 C94 Si2 121.03(12) . . ?
 C21 C22 H22A 109.5 . . ?
 C21 C22 H22B 109.5 . . ?
 C21 C22 H22C 109.5 . . ?
 H22A C22 H22B 109.5 . . ?
 H22A C22 H22C 109.5 . . ?
 H22B C22 H22C 109.5 . . ?
 C19 C20 H20A 109.5 . . ?
 C19 C20 H20B 109.5 . . ?
 C19 C20 H20C 109.5 . . ?
 H20A C20 H20B 109.5 . . ?
 H20A C20 H20C 109.5 . . ?
 H20B C20 H20C 109.5 . . ?
 N12 C33 H33A 109.2 . . ?
 N12 C33 H33B 109.2 . . ?
 N12 C33 C34 112.20(12) . . ?
 H33A C33 H33B 107.9 . . ?
 C34 C33 H33A 109.2 . . ?
 C34 C33 H33B 109.2 . . ?
 C62 C63 H63A 109.5 . . ?
 C62 C63 H63B 109.5 . . ?
 C62 C63 H63C 109.5 . . ?
 H63A C63 H63B 109.5 . . ?
 H63A C63 H63C 109.5 . . ?
 H63B C63 H63C 109.5 . . ?
 N19 C64 H64A 109.0 . . ?
 N19 C64 H64B 109.0 . . ?
 N19 C64 C65 112.94(14) . . ?
 H64A C64 H64B 107.8 . . ?
 C65 C64 H64A 109.0 . . ?
 C65 C64 H64B 109.0 . . ?
 F15 C46 F14 107.10(13) . . ?
 F15 C46 C45 110.87(12) . . ?
 F16 C46 F15 108.25(14) . . ?
 F16 C46 F14 107.18(13) . . ?
 F16 C46 C45 112.75(13) . . ?
 F14 C46 C45 110.45(14) . . ?
 C35 C36 H36A 109.5 . . ?
 C35 C36 H36B 109.5 . . ?
 C35 C36 H36C 109.5 . . ?
 H36A C36 H36B 109.5 . . ?
 H36A C36 H36C 109.5 . . ?
 H36B C36 H36C 109.5 . . ?
 C39 C40 H40A 109.5 . . ?
 C39 C40 H40B 109.5 . . ?
 C39 C40 H40C 109.5 . . ?
 H40A C40 H40B 109.5 . . ?
 H40A C40 H40C 109.5 . . ?
 H40B C40 H40C 109.5 . . ?
 C1 C2 H2A 109.5 . . ?
 C1 C2 H2B 109.5 . . ?
 C1 C2 H2C 109.5 . . ?
 H2A C2 H2B 109.5 . . ?
 H2A C2 H2C 109.5 . . ?
 H2B C2 H2C 109.5 . . ?
 C23 C24 H24A 109.5 . . ?
 C23 C24 H24B 109.5 . . ?
 C23 C24 H24C 109.5 . . ?
 H24A C24 H24B 109.5 . . ?
 H24A C24 H24C 109.5 . . ?
 H24B C24 H24C 109.5 . . ?
 N22 C74 H74A 109.1 . . ?
 N22 C74 H74B 109.1 . . ?
 N22 C74 C75 112.53(13) . . ?
 H74A C74 H74B 107.8 . . ?
 C75 C74 H74A 109.1 . . ?
 C75 C74 H74B 109.1 . . ?
 F11 C44 F9 106.75(13) . . ?
 F11 C44 C43 112.04(13) . . ?
 F10 C44 F11 108.49(15) . . ?
 F10 C44 F9 107.24(13) . . ?
 F10 C44 C43 111.64(13) . . ?
 F9 C44 C43 110.45(14) . . ?
 F2 C41 Si1 106.82(9) . . ?
 F2 C41 C42 102.49(13) . . ?
 F3 C41 Si1 113.05(10) . . ?
 F3 C41 F2 105.20(12) . . ?
 F3 C41 C42 104.46(12) . . ?
 C42 C41 Si1 123.09(11) . . ?
 N24 C82 H82A 108.6 . . ?
 N24 C82 H82B 108.6 . . ?
 N24 C82 C83 114.55(14) . . ?
 H82A C82 H82B 107.6 . . ?
 C83 C82 H82A 108.6 . . ?
 C83 C82 H82B 108.6 . . ?
 F5 C42 F4 107.00(13) . . ?
 F5 C42 C41 112.08(14) . . ?
 F6 C42 F5 107.27(15) . . ?
 F6 C42 F4 107.42(15) . . ?
 F6 C42 C41 111.05(13) . . ?
 F4 C42 C41 111.76(15) . . ?
 C90 C91 H91A 109.5 . . ?
 C90 C91 H91B 109.5 . . ?
 C90 C91 H91C 109.5 . . ?
 H91A C91 H91B 109.5 . . ?
 H91A C91 H91C 109.5 . . ?
 H91B C91 H91C 109.5 . . ?
 H14A C14 H14B 109.5 . . ?
 H14A C14 H14C 109.5 . . ?
 H14B C14 H14C 109.5 . . ?
 C13 C14 H14A 109.5 . . ?
 C13 C14 H14B 109.5 . . ?
 C13 C14 H14C 109.5 . . ?
 N22 C76 H76A 108.6 . . ?
 N22 C76 H76B 108.6 . . ?
 N22 C76 C77 114.55(14) . . ?
 H76A C76 H76B 107.6 . . ?
 C77 C76 H76A 108.6 . . ?
 C77 C76 H76B 108.6 . . ?
 N23 C80 H80A 108.5 . . ?
 N23 C80 H80B 108.5 . . ?
 N23 C80 C81 114.94(14) . . ?
 H80A C80 H80B 107.5 . . ?
 C81 C80 H80A 108.5 . . ?
 C81 C80 H80B 108.5 . . ?
 F37A C99A F39A 107.7(7) . . ?
 F37A C99A C98 110.2(7) . . ?
 F39A C99A C98 106.3(5) . . ?
 F38A C99A F37A 113.8(7) . . ?
 F38A C99A F39A 108.5(7) . . ?
 F38A C99A C98 110.0(6) . . ?
 C58 C59 H59A 109.5 . . ?
 C58 C59 H59B 109.5 . . ?
 C58 C59 H59C 109.5 . . ?
 H59A C59 H59B 109.5 . . ?
 H59A C59 H59C 109.5 . . ?
 H59B C59 H59C 109.5 . . ?
 C1 C4 H4A 109.5 . . ?
 C1 C4 H4B 109.5 . . ?
 C1 C4 H4C 109.5 . . ?
 H4A C4 H4B 109.5 . . ?
 H4A C4 H4C 109.5 . . ?
 H4B C4 H4C 109.5 . . ?
 N20 C68 H68A 109.0 . . ?
 N20 C68 H68B 109.0 . . ?
 N20 C68 C69 113.13(14) . . ?
 H68A C68 H68B 107.8 . . ?
 C69 C68 H68A 109.0 . . ?
 C69 C68 H68B 109.0 . . ?
 N7 C13 C14 115.32(13) . . ?
 N7 C13 H13A 108.4 . . ?
 N7 C13 H13B 108.4 . . ?
 C14 C13 H13A 108.4 . . ?
 C14 C13 H13B 108.4 . . ?
 H13A C13 H13B 107.5 . . ?
 N7 C15 H15A 108.2 . . ?
 N7 C15 H15B 108.2 . . ?
 N7 C15 C16 116.39(13) . . ?
 H15A C15 H15B 107.3 . . ?
 C16 C15 H15A 108.2 . . ?
 C16 C15 H15B 108.2 . . ?
 C7 C8 H8A 109.5 . . ?
 C7 C8 H8B 109.5 . . ?
 C7 C8 H8C 109.5 . . ?
 H8A C8 H8B 109.5 . . ?
 H8A C8 H8C 109.5 . . ?
 H8B C8 H8C 109.5 . . ?
 F44 C106 C103 111.23(13) . . ?
 F46 C106 F44 106.30(14) . . ?
 F46 C106 C103 111.44(13) . . ?
 F45 C106 F44 106.28(13) . . ?
 F45 C106 F46 107.85(14) . . ?
 F45 C106 C103 113.36(14) . . ?
 C74 C75 H75A 109.5 . . ?
 C74 C75 H75B 109.5 . . ?
 C74 C75 H75C 109.5 . . ?
 H75A C75 H75B 109.5 . . ?
 H75A C75 H75C 109.5 . . ?
 H75B C75 H75C 109.5 . . ?
 N18 C60 H60A 108.5 . . ?
 N18 C60 H60B 108.5 . . ?
 N18 C60 C61 115.24(14) . . ?
 H60A C60 H60B 107.5 . . ?
 C61 C60 H60A 108.5 . . ?
 C61 C60 H60B 108.5 . . ?
 C5 C6 H6A 109.5 . . ?
 C5 C6 H6B 109.5 . . ?
 C5 C6 H6C 109.5 . . ?
 H6A C6 H6B 109.5 . . ?
 H6A C6 H6C 109.5 . . ?
 H6B C6 H6C 109.5 . . ?
 C27 C28 H28A 109.5 . . ?
 C27 C28 H28B 109.5 . . ?
 C27 C28 H28C 109.5 . . ?
 H28A C28 H28B 109.5 . . ?
 H28A C28 H28C 109.5 . . ?
 H28B C28 H28C 109.5 . . ?
 C25 C26 H26A 109.5 . . ?
 C25 C26 H26B 109.5 . . ?
 C25 C26 H26C 109.5 . . ?
 H26A C26 H26B 109.5 . . ?
 H26A C26 H26C 109.5 . . ?
 H26B C26 H26C 109.5 . . ?
 C33 C34 H34A 109.5 . . ?
 C33 C34 H34B 109.5 . . ?
 C33 C34 H34C 109.5 . . ?
 H34A C34 H34B 109.5 . . ?
 H34A C34 H34C 109.5 . . ?
 H34B C34 H34C 109.5 . . ?
 C1 C3 H3A 109.5 . . ?
 C1 C3 H3B 109.5 . . ?
 C1 C3 H3C 109.5 . . ?
 H3A C3 H3B 109.5 . . ?
 H3A C3 H3C 109.5 . . ?
 H3B C3 H3C 109.5 . . ?
 N21 C70 H70A 108.9 . . ?
 N21 C70 H70B 108.9 . . ?
 N21 C70 C71 113.43(14) . . ?
 H70A C70 H70B 107.7 . . ?
 C71 C70 H70A 108.9 . . ?
 C71 C70 H70B 108.9 . . ?
 C29 C30 H30A 109.5 . . ?
 C29 C30 H30B 109.5 . . ?
 C29 C30 H30C 109.5 . . ?
 H30A C30 H30B 109.5 . . ?
 H30A C30 H30C 109.5 . . ?
 H30B C30 H30C 109.5 . . ?
 N21 C72 H72A 108.7 . . ?
 N21 C72 H72B 108.7 . . ?
 N21 C72 C73 114.19(14) . . ?
 H72A C72 H72B 107.6 . . ?
 C73 C72 H72A 108.7 . . ?
 C73 C72 H72B 108.7 . . ?
 C11 C12 H12A 109.5 . . ?
 C11 C12 H12B 109.5 . . ?
 C11 C12 H12C 109.5 . . ?
 H12A C12 H12B 109.5 . . ?
 H12A C12 H12C 109.5 . . ?
 H12B C12 H12C 109.5 . . ?
 C9 C10 H10A 109.5 . . ?
 C9 C10 H10B 109.5 . . ?
 C9 C10 H10C 109.5 . . ?
 H10A C10 H10B 109.5 . . ?
 H10A C10 H10C 109.5 . . ?
 H10B C10 H10C 109.5 . . ?
 N20 C66 H66A 108.6 . . ?
 N20 C66 H66B 108.6 . . ?
 N20 C66 C67 114.66(15) . . ?
 H66A C66 H66B 107.6 . . ?
 C67 C66 H66A 108.6 . . ?
 C67 C66 H66B 108.6 . . ?
 N25 C88 H88A 108.7 . . ?
 N25 C88 H88B 108.7 . . ?
 N25 C88 C89 114.22(16) . . ?
 H88A C88 H88B 107.6 . . ?
 C89 C88 H88A 108.7 . . ?
 C89 C88 H88B 108.7 . . ?
 C54 C55 H55A 109.5 . . ?
 C54 C55 H55B 109.5 . . ?
 C54 C55 H55C 109.5 . . ?
 H55A C55 H55B 109.5 . . ?
 H55A C55 H55C 109.5 . . ?
 H55B C55 H55C 109.5 . . ?
 F27 C95 C94 111.70(15) . . ?
 F29 C95 F27 105.93(14) . . ?
 F29 C95 C94 111.77(13) . . ?
 F28 C95 F27 106.40(14) . . ?
 F28 C95 F29 108.42(17) . . ?
 F28 C95 C94 112.25(14) . . ?
 C15 C16 H16A 109.5 . . ?
 C15 C16 H16B 109.5 . . ?
 C15 C16 H16C 109.5 . . ?
 H16A C16 H16B 109.5 . . ?
 H16A C16 H16C 109.5 . . ?
 H16B C16 H16C 109.5 . . ?
 C31 C32 H32A 109.5 . . ?
 C31 C32 H32B 109.5 . . ?
 C31 C32 H32C 109.5 . . ?
 H32A C32 H32B 109.5 . . ?
 H32A C32 H32C 109.5 . . ?
 H32B C32 H32C 109.5 . . ?
 N25 C86 H86A 108.7 . . ?
 N25 C86 H86B 108.7 . . ?
 N25 C86 C87 114.10(17) . . ?
 H86A C86 H86B 107.6 . . ?
 C87 C86 H86A 108.7 . . ?
 C87 C86 H86B 108.7 . . ?
 C54 C57 H57A 109.5 . . ?
 C54 C57 H57B 109.5 . . ?
 C54 C57 H57C 109.5 . . ?
 H57A C57 H57B 109.5 . . ?
 H57A C57 H57C 109.5 . . ?
 H57B C57 H57C 109.5 . . ?
 F21A C53A F22A 106.5(2) . . ?
 F21A C53A C50 110.1(2) . . ?
 F22A C53A C50 112.18(19) . . ?
 F23A C53A F21A 108.8(2) . . ?
 F23A C53A F22A 107.0(2) . . ?
 F23A C53A C50 112.03(19) . . ?
 N23 C78 H78A 109.1 . . ?
 N23 C78 H78B 109.1 . . ?
 N23 C78 C79 112.47(15) . . ?
 H78A C78 H78B 107.8 . . ?
 C79 C78 H78A 109.1 . . ?
 C79 C78 H78B 109.1 . . ?
 C92 C93 H93A 109.5 . . ?
 C92 C93 H93B 109.5 . . ?
 C92 C93 H93C 109.5 . . ?
 H93A C93 H93B 109.5 . . ?
 H93A C93 H93C 109.5 . . ?
 H93B C93 H93C 109.5 . . ?
 C80 C81 H81A 109.5 . . ?
 C80 C81 H81B 109.5 . . ?
 C80 C81 H81C 109.5 . . ?
 H81A C81 H81B 109.5 . . ?
 H81A C81 H81C 109.5 . . ?
 H81B C81 H81C 109.5 . . ?
 C64 C65 H65A 109.5 . . ?
 C64 C65 H65B 109.5 . . ?
 C64 C65 H65C 109.5 . . ?
 H65A C65 H65B 109.5 . . ?
 H65A C65 H65C 109.5 . . ?
 H65B C65 H65C 109.5 . . ?
 C82 C83 H83A 109.5 . . ?
 C82 C83 H83B 109.5 . . ?
 C82 C83 H83C 109.5 . . ?
 H83A C83 H83B 109.5 . . ?
 H83A C83 H83C 109.5 . . ?
 H83B C83 H83C 109.5 . . ?
 C76 C77 H77A 109.5 . . ?
 C76 C77 H77B 109.5 . . ?
 C76 C77 H77C 109.5 . . ?
 H77A C77 H77B 109.5 . . ?
 H77A C77 H77C 109.5 . . ?
 H77B C77 H77C 109.5 . . ?
 C68 C69 H69A 109.5 . . ?
 C68 C69 H69B 109.5 . . ?
 C68 C69 H69C 109.5 . . ?
 H69A C69 H69B 109.5 . . ?
 H69A C69 H69C 109.5 . . ?
 H69B C69 H69C 109.5 . . ?
 C60 C61 H61A 109.5 . . ?
 C60 C61 H61B 109.5 . . ?
 C60 C61 H61C 109.5 . . ?
 H61A C61 H61B 109.5 . . ?
 H61A C61 H61C 109.5 . . ?
 H61B C61 H61C 109.5 . . ?
 C66 C67 H67A 109.5 . . ?
 C66 C67 H67B 109.5 . . ?
 C66 C67 H67C 109.5 . . ?
 H67A C67 H67B 109.5 . . ?
 H67A C67 H67C 109.5 . . ?
 H67B C67 H67C 109.5 . . ?
 N24 C84 H84A 108.8 . . ?
 N24 C84 H84B 108.8 . . ?
 N24 C84 C85 113.92(15) . . ?
 H84A C84 H84B 107.7 . . ?
 C85 C84 H84A 108.8 . . ?
 C85 C84 H84B 108.8 . . ?
 C70 C71 H71A 109.5 . . ?
 C70 C71 H71B 109.5 . . ?
 C70 C71 H71C 109.5 . . ?
 H71A C71 H71B 109.5 . . ?
 H71A C71 H71C 109.5 . . ?
 H71B C71 H71C 109.5 . . ?
 C88 C89 H89A 109.5 . . ?
 C88 C89 H89B 109.5 . . ?
 C88 C89 H89C 109.5 . . ?
 H89A C89 H89B 109.5 . . ?
 H89A C89 H89C 109.5 . . ?
 H89B C89 H89C 109.5 . . ?
 C54 C56 H56A 109.5 . . ?
 C54 C56 H56B 109.5 . . ?
 C54 C56 H56C 109.5 . . ?
 H56A C56 H56B 109.5 . . ?
 H56A C56 H56C 109.5 . . ?
 H56B C56 H56C 109.5 . . ?
 C84 C85 H85A 109.5 . . ?
 C84 C85 H85B 109.5 . . ?
 C84 C85 H85C 109.5 . . ?
 H85A C85 H85B 109.5 . . ?
 H85A C85 H85C 109.5 . . ?
 H85B C85 H85C 109.5 . . ?
 C78 C79 H79A 109.5 . . ?
 C78 C79 H79B 109.5 . . ?
 C78 C79 H79C 109.5 . . ?
 H79A C79 H79B 109.5 . . ?
 H79A C79 H79C 109.5 . . ?
 H79B C79 H79C 109.5 . . ?
 C72 C73 H73A 109.5 . . ?
 C72 C73 H73B 109.5 . . ?
 C72 C73 H73C 109.5 . . ?
 H73A C73 H73B 109.5 . . ?
 H73A C73 H73C 109.5 . . ?
 H73B C73 H73C 109.5 . . ?
 C86 C87 H87A 109.5 . . ?
 C86 C87 H87B 109.5 . . ?
 C86 C87 H87C 109.5 . . ?
 H87A C87 H87B 109.5 . . ?
 H87A C87 H87C 109.5 . . ?
 H87B C87 H87C 109.5 . . ?
 C50 C53B F23B 113(3) . . ?
 C50 C53B F21B 125(2) . . ?
 C50 C53B F22B 130(2) . . ?
 F21B C53B F23B 84.2(17) . . ?
 F22B C53B F23B 81.7(16) . . ?
 F22B C53B F21B 103(2) . . ?
 C98 C99B F38B 116.9(19) . . ?
 C98 C99B F39B 123.6(19) . . ?
 C98 C99B F37B 122(2) . . ?
 F39B C99B F38B 97.3(17) . . ?
 F39B C99B F37B 95.7(16) . . ?
 F37B C99B F38B 95.1(15) . . ?

loop_
  _geom_torsion_atom_site_label_1
  _geom_torsion_atom_site_label_2
  _geom_torsion_atom_site_label_3
  _geom_torsion_atom_site_label_4
  _geom_torsion
  _geom_torsion_site_symmetry_1
  _geom_torsion_site_symmetry_2
  _geom_torsion_site_symmetry_3
  _geom_torsion_site_symmetry_4
  _geom_torsion_publ_flag
 P1 N1 C1 C2 -76.86(16) . . . . ?
 P1 N1 C1 C4 45.39(16) . . . . ?
 P1 N1 C1 C3 163.78(12) . . . . ?
 P2 N6 C9 C10 -115.48(13) . . . . ?
 P2 N6 C11 C12 -99.98(14) . . . . ?
 P2 N5 C5 C6 -98.72(13) . . . . ?
 P2 N5 C7 C8 -146.90(11) . . . . ?
 P2 N7 C13 C14 130.27(12) . . . . ?
 P2 N7 C15 C16 -124.50(13) . . . . ?
 P3 N8 C17 C18 -73.51(13) . . . . ?
 P3 N8 C19 C20 -143.23(12) . . . . ?
 P3 N10 C27 C28 -132.59(12) . . . . ?
 P3 N10 C25 C26 -98.56(14) . . . . ?
 P3 N9 C23 C24 -106.19(13) . . . . ?
 P3 N9 C21 C22 -113.93(12) . . . . ?
 P4 N11 C29 C30 -112.20(13) . . . . ?
 P4 N11 C31 C32 -116.10(14) . . . . ?
 P4 N13 C39 C40 -89.25(13) . . . . ?
 P4 N13 C37 C38 -146.92(11) . . . . ?
 P4 N12 C35 C36 109.86(13) . . . . ?
 P4 N12 C33 C34 140.32(12) . . . . ?
 P5 N14 C54 C55 73.11(17) . . . . ?
 P5 N14 C54 C57 -48.91(18) . . . . ?
 P5 N14 C54 C56 -167.96(13) . . . . ?
 P6 N19 C62 C63 101.86(14) . . . . ?
 P6 N19 C64 C65 134.48(13) . . . . ?
 P6 N18 C58 C59 94.26(15) . . . . ?
 P6 N18 C60 C61 -138.63(13) . . . . ?
 P6 N20 C68 C69 -115.42(15) . . . . ?
 P6 N20 C66 C67 -137.02(13) . . . . ?
 P7 N21 C70 C71 115.36(15) . . . . ?
 P7 N21 C72 C73 111.62(17) . . . . ?
 P7 N22 C74 C75 -133.19(13) . . . . ?
 P7 N22 C76 C77 -111.42(14) . . . . ?
 P7 N23 C80 C81 94.87(16) . . . . ?
 P7 N23 C78 C79 146.67(15) . . . . ?
 P8 N26 C90 C91 76.50(15) . . . . ?
 P8 N26 C92 C93 131.75(13) . . . . ?
 P8 N25 C88 C89 114.60(16) . . . . ?
 P8 N25 C86 C87 128.27(15) . . . . ?
 P8 N24 C82 C83 139.69(13) . . . . ?
 P8 N24 C84 C85 95.58(18) . . . . ?
 Si2 C100 C105 F43 3.53(19) . . . . ?
 Si2 C100 C105 C104 -176.22(11) . . . . ?
 Si2 C100 C101 F40 -1.48(19) . . . . ?
 Si2 C100 C101 C102 178.10(12) . . . . ?
 Si2 C96 C97 F32 -173.27(10) . . . . ?
 Si2 C96 C97 F33 -53.05(16) . . . . ?
 Si2 C96 C97 F34 68.59(15) . . . . ?
 Si2 C98 C99A F37A -109.9(6) . . . . ?
 Si2 C98 C99A F39A 6.5(8) . . . . ?
 Si2 C98 C99A F38A 123.8(6) . . . . ?
 Si2 C98 C99B F38B 163.9(14) . . . . ?
 Si2 C98 C99B F39B 43(3) . . . . ?
 Si2 C98 C99B F37B -80(3) . . . . ?
 Si2 C94 C95 F27 -174.85(11) . . . . ?
 Si2 C94 C95 F29 -56.35(18) . . . . ?
 Si2 C94 C95 F28 65.73(18) . . . . ?
 Si1 C43 C44 F11 68.96(16) . . . . ?
 Si1 C43 C44 F10 -52.96(17) . . . . ?
 Si1 C43 C44 F9 -172.18(10) . . . . ?
 Si1 C45 C46 F15 -52.89(17) . . . . ?
 Si1 C45 C46 F16 68.67(16) . . . . ?
 Si1 C45 C46 F14 -171.45(10) . . . . ?
 Si1 C41 C42 F5 -73.34(17) . . . . ?
 Si1 C41 C42 F6 46.62(19) . . . . ?
 Si1 C41 C42 F4 166.56(11) . . . . ?
 F31 C96 C97 F32 -49.43(15) . . . . ?
 F31 C96 C97 F33 70.79(15) . . . . ?
 F31 C96 C97 F34 -167.57(11) . . . . ?
 F42 C104 C105 F43 -1.2(2) . . . . ?
 F42 C104 C105 C100 178.54(13) . . . . ?
 F42 C104 C103 C102 -179.73(13) . . . . ?
 F42 C104 C103 C106 1.4(2) . . . . ?
 F30 C96 C97 F32 60.52(15) . . . . ?
 F30 C96 C97 F33 -179.27(12) . . . . ?
 F30 C96 C97 F34 -57.63(15) . . . . ?
 F36 C98 C99A F37A 125.0(6) . . . . ?
 F36 C98 C99A F39A -118.6(6) . . . . ?
 F36 C98 C99A F38A -1.3(8) . . . . ?
 F36 C98 C99B F38B 40(2) . . . . ?
 F36 C98 C99B F39B -80(2) . . . . ?
 F36 C98 C99B F37B 156(2) . . . . ?
 F7 C43 C44 F11 -56.05(16) . . . . ?
 F7 C43 C44 F10 -177.96(12) . . . . ?
 F7 C43 C44 F9 62.82(15) . . . . ?
 F35 C98 C99A F37A 14.2(7) . . . . ?
 F35 C98 C99A F39A 130.6(6) . . . . ?
 F35 C98 C99A F38A -112.1(7) . . . . ?
 F35 C98 C99B F38B -70(2) . . . . ?
 F35 C98 C99B F39B 170(2) . . . . ?
 F35 C98 C99B F37B 46(3) . . . . ?
 F17 C48 C47 Si1 5.54(19) . . . . ?
 F17 C48 C47 C52 178.85(13) . . . . ?
 F17 C48 C49 F18 -0.3(2) . . . . ?
 F17 C48 C49 C50 179.77(13) . . . . ?
 F20 C52 C47 Si1 -4.66(19) . . . . ?
 F20 C52 C47 C48 -178.10(12) . . . . ?
 F20 C52 C51 F19 -3.0(2) . . . . ?
 F20 C52 C51 C50 176.88(13) . . . . ?
 F25 C94 C95 F27 -49.54(17) . . . . ?
 F25 C94 C95 F29 68.96(17) . . . . ?
 F25 C94 C95 F28 -168.96(14) . . . . ?
 F13 C45 C46 F15 75.12(16) . . . . ?
 F13 C45 C46 F16 -163.32(12) . . . . ?
 F13 C45 C46 F14 -43.44(16) . . . . ?
 F8 C43 C44 F11 -167.21(12) . . . . ?
 F8 C43 C44 F10 70.87(16) . . . . ?
 F8 C43 C44 F9 -48.34(16) . . . . ?
 F12 C45 C46 F15 -173.56(13) . . . . ?
 F12 C45 C46 F16 -52.00(17) . . . . ?
 F12 C45 C46 F14 67.88(16) . . . . ?
 F2 C41 C42 F5 166.79(13) . . . . ?
 F2 C41 C42 F6 -73.26(16) . . . . ?
 F2 C41 C42 F4 46.68(17) . . . . ?
 F26 C94 C95 F27 60.39(17) . . . . ?
 F26 C94 C95 F29 178.88(14) . . . . ?
 F26 C94 C95 F28 -59.04(18) . . . . ?
 F18 C49 C50 C51 -179.00(13) . . . . ?
 F18 C49 C50 C53A 2.5(2) . . . . ?
 F18 C49 C50 C53B 0.8(17) . . . . ?
 F19 C51 C50 C49 -178.63(13) . . . . ?
 F19 C51 C50 C53A -0.1(2) . . . . ?
 F19 C51 C50 C53B 1.5(19) . . . . ?
 F3 C41 C42 F5 57.25(17) . . . . ?
 F3 C41 C42 F6 177.21(13) . . . . ?
 F3 C41 C42 F4 -62.85(17) . . . . ?
 F41 C102 C103 C104 -179.57(13) . . . . ?
 F41 C102 C103 C106 -0.7(2) . . . . ?
 F41 C102 C101 F40 -1.5(2) . . . . ?
 F41 C102 C101 C100 178.92(14) . . . . ?
 N6 P2 N5 C5 89.66(11) . . . . ?
 N6 P2 N5 C7 -64.31(12) . . . . ?
 N6 P2 N2 P1 -148.52(19) . . . . ?
 N6 P2 N7 C13 -39.37(12) . . . . ?
 N6 P2 N7 C15 171.91(11) . . . . ?
 N5 P2 N6 C9 55.69(12) . . . . ?
 N5 P2 N6 C11 -129.70(11) . . . . ?
 N5 P2 N2 P1 -24.0(2) . . . . ?
 N5 P2 N7 C13 -156.40(11) . . . . ?
 N5 P2 N7 C15 54.88(12) . . . . ?
 N1 P1 N3 P3 -59.70(15) . . . . ?
 N1 P1 N4 P4 -64.93(14) . . . . ?
 N1 P1 N2 P2 -128.75(19) . . . . ?
 N3 P1 N1 C1 163.36(12) . . . . ?
 N3 P1 N4 P4 48.43(15) . . . . ?
 N3 P1 N2 P2 116.10(19) . . . . ?
 N3 P3 N8 C17 -31.30(11) . . . . ?
 N3 P3 N8 C19 179.22(10) . . . . ?
 N3 P3 N10 C27 -70.61(12) . . . . ?
 N3 P3 N10 C25 92.63(12) . . . . ?
 N3 P3 N9 C23 -10.99(13) . . . . ?
 N3 P3 N9 C21 174.98(10) . . . . ?
 N4 P1 N1 C1 -78.84(13) . . . . ?
 N4 P1 N3 P3 -177.79(13) . . . . ?
 N4 P1 N2 P2 -7.4(2) . . . . ?
 N4 P4 N11 C29 3.02(13) . . . . ?
 N4 P4 N11 C31 -177.94(11) . . . . ?
 N4 P4 N13 C39 -32.02(12) . . . . ?
 N4 P4 N13 C37 176.79(10) . . . . ?
 N4 P4 N12 C35 -82.53(12) . . . . ?
 N4 P4 N12 C33 76.42(12) . . . . ?
 N2 P1 N1 C1 41.48(14) . . . . ?
 N2 P1 N3 P3 59.42(15) . . . . ?
 N2 P1 N4 P4 174.14(12) . . . . ?
 N2 P2 N6 C9 -179.57(10) . . . . ?
 N2 P2 N6 C11 -4.97(13) . . . . ?
 N2 P2 N5 C5 -31.81(12) . . . . ?
 N2 P2 N5 C7 174.22(10) . . . . ?
 N2 P2 N7 C13 79.65(12) . . . . ?
 N2 P2 N7 C15 -69.07(13) . . . . ?
 N8 P3 N3 P1 -81.46(14) . . . . ?
 N8 P3 N10 C27 51.26(12) . . . . ?
 N8 P3 N10 C25 -145.50(11) . . . . ?
 N8 P3 N9 C23 -130.71(11) . . . . ?
 N8 P3 N9 C21 55.26(12) . . . . ?
 N11 P4 N4 P1 168.98(12) . . . . ?
 N11 P4 N13 C39 86.81(11) . . . . ?
 N11 P4 N13 C37 -64.38(12) . . . . ?
 N11 P4 N12 C35 159.02(11) . . . . ?
 N11 P4 N12 C33 -42.03(12) . . . . ?
 N10 P3 N3 P1 37.53(16) . . . . ?
 N10 P3 N8 C17 -160.37(9) . . . . ?
 N10 P3 N8 C19 50.16(12) . . . . ?
 N10 P3 N9 C23 117.91(11) . . . . ?
 N10 P3 N9 C21 -56.12(12) . . . . ?
 N13 P4 N4 P1 -68.40(14) . . . . ?
 N13 P4 N11 C29 -119.51(11) . . . . ?
 N13 P4 N11 C31 59.54(13) . . . . ?
 N13 P4 N12 C35 42.13(12) . . . . ?
 N13 P4 N12 C33 -158.92(11) . . . . ?
 N9 P3 N3 P1 156.96(13) . . . . ?
 N9 P3 N8 C17 87.28(10) . . . . ?
 N9 P3 N8 C19 -62.19(12) . . . . ?
 N9 P3 N10 C27 168.78(11) . . . . ?
 N9 P3 N10 C25 -27.97(12) . . . . ?
 N19 P6 N18 C58 131.83(12) . . . . ?
 N19 P6 N18 C60 -32.35(15) . . . . ?
 N19 P6 N20 C68 128.34(12) . . . . ?
 N19 P6 N20 C66 -52.68(13) . . . . ?
 N19 P6 N15 P5 5.5(3) . . . . ?
 N12 P4 N4 P1 51.21(15) . . . . ?
 N12 P4 N11 C29 131.17(11) . . . . ?
 N12 P4 N11 C31 -49.79(12) . . . . ?
 N12 P4 N13 C39 -162.16(10) . . . . ?
 N12 P4 N13 C37 46.65(12) . . . . ?
 N18 P6 N19 C62 -86.49(11) . . . . ?
 N18 P6 N19 C64 75.70(13) . . . . ?
 N18 P6 N20 C68 11.27(14) . . . . ?
 N18 P6 N20 C66 -169.75(12) . . . . ?
 N18 P6 N15 P5 129.4(3) . . . . ?
 N7 P2 N6 C9 -53.03(12) . . . . ?
 N7 P2 N6 C11 121.57(11) . . . . ?
 N7 P2 N5 C5 -159.53(10) . . . . ?
 N7 P2 N5 C7 46.50(11) . . . . ?
 N7 P2 N2 P1 93.9(2) . . . . ?
 N26 P8 N25 C88 138.62(13) . . . . ?
 N26 P8 N25 C86 -44.01(16) . . . . ?
 N26 P8 N24 C82 -59.54(13) . . . . ?
 N26 P8 N24 C84 139.15(13) . . . . ?
 N26 P8 N17 P5 97.51(19) . . . . ?
 N21 P7 N22 C74 29.94(14) . . . . ?
 N21 P7 N22 C76 -164.42(12) . . . . ?
 N21 P7 N16 P5 -166.95(17) . . . . ?
 N21 P7 N23 C80 -89.92(13) . . . . ?
 N21 P7 N23 C78 65.93(15) . . . . ?
 N22 P7 N21 C70 -130.61(13) . . . . ?
 N22 P7 N21 C72 54.72(13) . . . . ?
 N22 P7 N16 P5 -48.4(2) . . . . ?
 N22 P7 N23 C80 158.86(12) . . . . ?
 N22 P7 N23 C78 -45.29(15) . . . . ?
 N16 P5 N14 C54 77.54(14) . . . . ?
 N16 P5 N15 P6 26.7(3) . . . . ?
 N16 P5 N17 P8 162.62(18) . . . . ?
 N16 P7 N21 C70 -1.69(14) . . . . ?
 N16 P7 N21 C72 -176.36(12) . . . . ?
 N16 P7 N22 C74 -89.65(14) . . . . ?
 N16 P7 N22 C76 75.98(14) . . . . ?
 N16 P7 N23 C80 29.18(15) . . . . ?
 N16 P7 N23 C78 -174.97(14) . . . . ?
 N14 P5 N16 P7 61.35(19) . . . . ?
 N14 P5 N15 P6 148.0(3) . . . . ?
 N14 P5 N17 P8 43.5(2) . . . . ?
 N20 P6 N19 C62 160.73(10) . . . . ?
 N20 P6 N19 C64 -37.08(13) . . . . ?
 N20 P6 N18 C58 -117.33(13) . . . . ?
 N20 P6 N18 C60 78.50(14) . . . . ?
 N20 P6 N15 P5 -112.3(3) . . . . ?
 N15 P5 N16 P7 -178.26(17) . . . . ?
 N15 P5 N14 C54 -42.58(15) . . . . ?
 N15 P5 N17 P8 -75.0(2) . . . . ?
 N15 P6 N19 C62 35.43(13) . . . . ?
 N15 P6 N19 C64 -162.38(12) . . . . ?
 N15 P6 N18 C58 7.23(14) . . . . ?
 N15 P6 N18 C60 -156.95(13) . . . . ?
 N15 P6 N20 C68 -108.34(13) . . . . ?
 N15 P6 N20 C66 70.64(14) . . . . ?
 N25 P8 N26 C90 -86.53(12) . . . . ?
 N25 P8 N26 C92 71.42(14) . . . . ?
 N25 P8 N24 C82 -176.59(11) . . . . ?
 N25 P8 N24 C84 22.09(15) . . . . ?
 N25 P8 N17 P5 -141.36(19) . . . . ?
 N24 P8 N26 C90 160.20(11) . . . . ?
 N24 P8 N26 C92 -41.85(13) . . . . ?
 N24 P8 N25 C88 -110.44(14) . . . . ?
 N24 P8 N25 C86 66.93(15) . . . . ?
 N24 P8 N17 P5 -20.2(2) . . . . ?
 N17 P5 N16 P7 -53.6(2) . . . . ?
 N17 P5 N14 C54 -163.49(13) . . . . ?
 N17 P5 N15 P6 -96.7(3) . . . . ?
 N17 P8 N26 C90 32.16(13) . . . . ?
 N17 P8 N26 C92 -169.88(12) . . . . ?
 N17 P8 N25 C88 18.80(16) . . . . ?
 N17 P8 N25 C86 -163.83(14) . . . . ?
 N17 P8 N24 C82 61.67(14) . . . . ?
 N17 P8 N24 C84 -99.64(15) . . . . ?
 N23 P7 N21 C70 119.81(13) . . . . ?
 N23 P7 N21 C72 -54.86(14) . . . . ?
 N23 P7 N22 C74 147.42(13) . . . . ?
 N23 P7 N22 C76 -46.95(14) . . . . ?
 N23 P7 N16 P5 70.20(19) . . . . ?
 C5 N5 C7 C8 57.89(16) . . . . ?
 C104 C103 C106 F44 -59.27(18) . . . . ?
 C104 C103 C106 F46 59.15(19) . . . . ?
 C104 C103 C106 F45 -178.96(13) . . . . ?
 C23 N9 C21 C22 71.59(16) . . . . ?
 C17 N8 C19 C20 66.66(16) . . . . ?
 C19 N8 C17 C18 78.41(15) . . . . ?
 C9 N6 C11 C12 74.95(16) . . . . ?
 C48 C49 C50 C51 0.9(2) . . . . ?
 C48 C49 C50 C53A -177.57(18) . . . . ?
 C48 C49 C50 C53B -179.2(17) . . . . ?
 C11 N6 C9 C10 69.49(16) . . . . ?
 C52 C51 C50 C49 1.5(2) . . . . ?
 C52 C51 C50 C53A 179.99(17) . . . . ?
 C52 C51 C50 C53B -178.4(19) . . . . ?
 C39 N13 C37 C38 60.74(16) . . . . ?
 C105 C104 C103 C102 0.8(2) . . . . ?
 C105 C104 C103 C106 -178.13(13) . . . . ?
 C105 C100 C101 F40 -179.16(13) . . . . ?
 C105 C100 C101 C102 0.4(2) . . . . ?
 C35 N12 C33 C34 -59.42(17) . . . . ?
 C21 N9 C23 C24 68.15(16) . . . . ?
 C62 N19 C64 C65 -62.67(18) . . . . ?
 C37 N13 C39 C40 63.85(16) . . . . ?
 C47 C48 C49 F18 177.77(13) . . . . ?
 C47 C48 C49 C50 -2.1(2) . . . . ?
 C47 C52 C51 F19 177.25(13) . . . . ?
 C47 C52 C51 C50 -2.8(2) . . . . ?
 C29 N11 C31 C32 63.01(18) . . . . ?
 C102 C103 C106 F44 121.92(16) . . . . ?
 C102 C103 C106 F46 -119.66(17) . . . . ?
 C102 C103 C106 F45 2.2(2) . . . . ?
 C49 C48 C47 Si1 -172.46(11) . . . . ?
 C49 C48 C47 C52 0.9(2) . . . . ?
 C49 C50 C53A F21A 107.9(2) . . . . ?
 C49 C50 C53A F22A -10.5(3) . . . . ?
 C49 C50 C53A F23A -130.9(2) . . . . ?
 C49 C50 C53B F23B -169.2(12) . . . . ?
 C49 C50 C53B F21B 91(3) . . . . ?
 C49 C50 C53B F22B -70(4) . . . . ?
 C103 C104 C105 F43 178.28(12) . . . . ?
 C103 C104 C105 C100 -2.0(2) . . . . ?
 C103 C102 C101 F40 178.03(13) . . . . ?
 C103 C102 C101 C100 -1.6(2) . . . . ?
 C7 N5 C5 C6 57.21(16) . . . . ?
 C27 N10 C25 C26 65.48(17) . . . . ?
 C31 N11 C29 C30 68.71(17) . . . . ?
 C51 C52 C47 Si1 175.03(11) . . . . ?
 C51 C52 C47 C48 1.6(2) . . . . ?
 C51 C50 C53A F21A -70.5(2) . . . . ?
 C51 C50 C53A F22A 171.09(18) . . . . ?
 C51 C50 C53A F23A 50.7(3) . . . . ?
 C51 C50 C53B F23B 11(3) . . . . ?
 C51 C50 C53B F21B -89(4) . . . . ?
 C51 C50 C53B F22B 110(4) . . . . ?
 C101 C100 C105 F43 -178.94(12) . . . . ?
 C101 C100 C105 C104 1.3(2) . . . . ?
 C101 C102 C103 C104 0.9(2) . . . . ?
 C101 C102 C103 C106 179.75(14) . . . . ?
 C25 N10 C27 C28 62.94(17) . . . . ?
 C90 N26 C92 C93 -69.74(18) . . . . ?
 C58 N18 C60 C61 56.0(2) . . . . ?
 C92 N26 C90 C91 -83.27(17) . . . . ?
 C33 N12 C35 C36 -50.22(16) . . . . ?
 C64 N19 C62 C63 -61.78(17) . . . . ?
 C74 N22 C76 C77 55.38(19) . . . . ?
 C82 N24 C84 C85 -66.2(2) . . . . ?
 C76 N22 C74 C75 60.46(19) . . . . ?
 C80 N23 C78 C79 -56.5(2) . . . . ?
 C68 N20 C66 C67 42.0(2) . . . . ?
 C13 N7 C15 C16 85.11(17) . . . . ?
 C15 N7 C13 C14 -79.67(17) . . . . ?
 C60 N18 C58 C59 -100.57(16) . . . . ?
 C70 N21 C72 C73 -63.4(2) . . . . ?
 C72 N21 C70 C71 -69.71(19) . . . . ?
 C66 N20 C68 C69 65.57(19) . . . . ?
 C88 N25 C86 C87 -54.2(2) . . . . ?
 C86 N25 C88 C89 -62.9(2) . . . . ?
 C78 N23 C80 C81 -62.7(2) . . . . ?
 C84 N24 C82 C83 -57.6(2) . . . . ?

_shelx_res_file
;
TITL tiessen34_auto_a.res in P-1
    tiessen34.res
    created by SHELXL-2016/6 at 18:47:36 on 22-Jul-2021
REM Old TITL tiessen34_auto in P-1
REM SHELXT solution in P-1: R1 0.121, Rweak 0.006, Alpha 0.051
REM <I/s> 0.000 for 0 systematic absences, Orientation as input
REM Formula found by SHELXT: C107 N25 F46 Si2 P8
CELL 1.54184 13.500034 22.141023 23.819399 89.9961 87.2836 89.4024
ZERR 4 0.000202 0.000288 0.00037 0.0012 0.0012 0.0011
LATT 1
SFAC C H F N P Si
UNIT 212 400 92 52 16 4
SIMU 0.005 0.01 2 C53B F23B F21B F22B
SIMU 0.01 0.02 2 C99A C99B F38A F39A F38B F37A F37B F39B C53A F23A F22A

L.S. 10 0 0
PLAN  31
SIZE 0.14 0.18 0.21
TEMP -173
CONF
BOND
list 4
MORE -1
BOND $H
fmap 2 53
acta
REM <olex2.extras>
REM <HklSrc "%.\\tiessen34.hkl">
REM </olex2.extras>

WGHT    0.047500    3.534700
FVAR       2.91582   0.69585   0.86777
P1    5   -0.176644    0.474450    0.734173    11.00000    0.01231    0.01543 =
         0.01227   -0.00096    0.00015    0.00070
P2    5   -0.274857    0.551023    0.643641    11.00000    0.01464    0.01670 =
         0.01283   -0.00084   -0.00099    0.00125
P3    5   -0.310313    0.459033    0.838295    11.00000    0.01377    0.01899 =
         0.01326   -0.00003    0.00051   -0.00035
P4    5    0.031337    0.510401    0.757035    11.00000    0.01234    0.01748 =
         0.01648   -0.00194    0.00097   -0.00028
P5    5    0.036728   -0.015340    0.776812    11.00000    0.01633    0.01463 =
         0.01912   -0.00165   -0.00032    0.00091
P6    5    0.090124    0.092234    0.851534    11.00000    0.02143    0.01745 =
         0.01946   -0.00260    0.00331   -0.00346
P7    5    0.193091   -0.047340    0.685289    11.00000    0.02101    0.02135 =
         0.02048   -0.00077    0.00139    0.00590
P8    5   -0.172737   -0.003308    0.736102    11.00000    0.01763    0.02025 =
         0.02854   -0.00005   -0.00380   -0.00046
SI2   6    0.433141    0.231946    0.567189    11.00000    0.02046    0.02070 =
         0.01928    0.00190   -0.00127   -0.00193
SI1   6   -0.551872   -0.247970    0.927634    11.00000    0.01812    0.02144 =
         0.02170    0.00247   -0.00134   -0.00050
F31   3    0.381100    0.263298    0.679437    11.00000    0.02507    0.03389 =
         0.02394    0.00325    0.00429    0.00551
F42   3    0.706779    0.367956    0.464892    11.00000    0.03696    0.02487 =
         0.03110    0.00418    0.00559   -0.00846
F30   3    0.514932    0.310380    0.647257    11.00000    0.03287    0.02303 =
         0.02760    0.00110   -0.00581   -0.00579
F43   3    0.525232    0.349951    0.508938    11.00000    0.02871    0.02539 =
         0.03247    0.00650    0.00056    0.00293
F36   3    0.358613    0.347048    0.596050    11.00000    0.03050    0.02366 =
         0.02889    0.00127   -0.00227    0.00222
F7    3   -0.694129   -0.283705    1.009681    11.00000    0.02541    0.03982 =
         0.02683    0.00719    0.00092   -0.00100
F35   3    0.322657    0.320035    0.512100    11.00000    0.03156    0.03744 =
         0.02223    0.00892   -0.00458    0.00398
F1    3   -0.551584   -0.314558    0.894720    11.00000    0.02500    0.02605 =
         0.03181   -0.00251   -0.00374    0.00039
F24   3    0.401767    0.166784    0.591238    11.00000    0.04795    0.02638 =
         0.03016    0.00604   -0.00901   -0.01407
F17   3   -0.329296   -0.216555    0.893265    11.00000    0.02638    0.03944 =
         0.02935    0.00864    0.00135   -0.00406
F40   3    0.620866    0.154433    0.564735    11.00000    0.03581    0.02281 =
         0.04022    0.00851    0.00352   -0.00017
F32   3    0.535845    0.236313    0.735125    11.00000    0.03657    0.04194 =
         0.02170    0.00180   -0.00779    0.00153
F20   3   -0.510257   -0.335855    1.025171    11.00000    0.02753    0.03097 =
         0.03300    0.00942    0.00530   -0.00097
F33   3    0.498653    0.159090    0.686472    11.00000    0.03973    0.02606 =
         0.03791    0.00942   -0.01144   -0.00089
F25   3    0.431205    0.242331    0.448444    11.00000    0.04213    0.04061 =
         0.02076    0.00266   -0.00189   -0.00661
F13   3   -0.491291   -0.153789    0.854842    11.00000    0.03576    0.02947 =
         0.03349    0.00762    0.00202   -0.00502
F34   3    0.625801    0.212891    0.661682    11.00000    0.02217    0.05055 =
         0.03385    0.00762   -0.00132    0.00699
F8    3   -0.745453   -0.210844    0.954933    11.00000    0.02438    0.03586 =
         0.03955    0.00578    0.00350    0.00729
F12   3   -0.643610   -0.183717    0.846441    11.00000    0.02357    0.04515 =
         0.03752    0.01320   -0.00041    0.00995
F2    3   -0.450178   -0.147807    0.965102    11.00000    0.03140    0.02760 =
         0.03819   -0.00371    0.00237   -0.00590
F26   3    0.295883    0.201052    0.485820    11.00000    0.02507    0.05454 =
         0.03506   -0.01166   -0.00466   -0.00596
F18   3   -0.163163   -0.260749    0.927135    11.00000    0.01978    0.04532 =
         0.04842   -0.00547    0.00310   -0.00351
F11   3   -0.719724   -0.364931    0.928784    11.00000    0.03780    0.03246 =
         0.04254    0.00580   -0.00554   -0.00980
F19   3   -0.341120   -0.375838    1.064761    11.00000    0.04854    0.03428 =
         0.03445    0.00900   -0.00889    0.00771
F3    3   -0.605211   -0.123979    0.951205    11.00000    0.04095    0.02537 =
         0.04339    0.00009    0.00079    0.01023
F15   3   -0.430160   -0.265684    0.806943    11.00000    0.03072    0.05150 =
         0.03275   -0.00573    0.00336    0.01077
F10   3   -0.752770   -0.295442    0.868467    11.00000    0.03307    0.05235 =
         0.02964    0.00887   -0.01021   -0.01149
F44   3    0.862878    0.298440    0.414910    11.00000    0.03789    0.04644 =
         0.02623   -0.00354    0.00960   -0.01286
F9    3   -0.847092   -0.306985    0.943195    11.00000    0.02049    0.05776 =
         0.04767    0.01125   -0.00194   -0.01046
F16   3   -0.582597   -0.279244    0.787733    11.00000    0.04240    0.05254 =
         0.03204   -0.00559   -0.00827   -0.00945
F41   3    0.802931    0.173448    0.525994    11.00000    0.03058    0.03410 =
         0.05188    0.00462    0.00644    0.01001
F5    3   -0.661827   -0.171550    1.051155    11.00000    0.03875    0.05563 =
         0.04069   -0.01319    0.01546    0.00143
F6    3   -0.516543   -0.208589    1.062161    11.00000    0.05981    0.04774 =
         0.02535   -0.00312    0.00071    0.01507
F46   3    0.900666    0.334303    0.494531    11.00000    0.03583    0.06011 =
         0.04028   -0.01963    0.00769   -0.02315
F14   3   -0.506669   -0.199872    0.758263    11.00000    0.04458    0.06231 =
         0.02465    0.01128    0.00033   -0.00404
F45   3    0.928108    0.240593    0.474963    11.00000    0.02675    0.05731 =
         0.05787    0.00789    0.01048    0.00415
F4    3   -0.537555   -0.112196    1.057028    11.00000    0.06519    0.04120 =
         0.04441   -0.01964    0.00744   -0.00548
F27   3    0.408860    0.132593    0.414414    11.00000    0.05054    0.05967 =
         0.03637   -0.02328   -0.00303   -0.00862
F29   3    0.531203    0.135329    0.467709    11.00000    0.04037    0.05420 =
         0.05451   -0.02806   -0.00405    0.00854
PART 1
F21A  3   -0.136609   -0.322264    1.070543    31.00000    0.04016    0.05786 =
         0.03953    0.00248   -0.02050    0.00049

PART 0
N6    4   -0.396882    0.559411    0.649238    11.00000    0.01486    0.02395 =
         0.01823    0.00391   -0.00160    0.00105

F28   3    0.393062    0.096163    0.497153    11.00000    0.09671    0.03228 =
         0.05395   -0.01098    0.02447   -0.01659
N5    4   -0.215863    0.616099    0.648430    11.00000    0.01916    0.01830 =
         0.01518    0.00087   -0.00176   -0.00028
N1    4   -0.164650    0.400349    0.721909    11.00000    0.02049    0.01659 =
         0.01523   -0.00031    0.00004   -0.00009
N3    4   -0.222455    0.477119    0.797352    11.00000    0.01654    0.02096 =
         0.01405    0.00001    0.00132    0.00070
N4    4   -0.070992    0.506230    0.730204    11.00000    0.01489    0.02034 =
         0.01654   -0.00179    0.00105   -0.00102
N2    4   -0.245813    0.504589    0.689088    11.00000    0.01762    0.01835 =
         0.01725    0.00002   -0.00253    0.00013
N8    4   -0.403506    0.508072    0.831801    11.00000    0.01460    0.02260 =
         0.01679   -0.00048    0.00203    0.00139
N11   4    0.102558    0.549583    0.712089    11.00000    0.01515    0.02711 =
         0.02119    0.00229    0.00132   -0.00360
N10   4   -0.364010    0.392642    0.831968    11.00000    0.02006    0.02148 =
         0.01872    0.00176   -0.00291   -0.00262
N13   4    0.022567    0.542059    0.820615    11.00000    0.01603    0.02021 =
         0.01873   -0.00403   -0.00211    0.00157
N9    4   -0.268657    0.458975    0.902378    11.00000    0.01517    0.02547 =
         0.01360    0.00163    0.00064   -0.00187
N19   4    0.162173    0.133982    0.808749    11.00000    0.02184    0.02052 =
         0.02393    0.00017    0.00452   -0.00305
N12   4    0.096921    0.448606    0.769097    11.00000    0.01713    0.02100 =
         0.02053   -0.00200    0.00130    0.00337
PART 1
F22A  3   -0.070323   -0.331616    0.987751    31.00000    0.02245    0.07045 =
         0.05453   -0.00012   -0.00479    0.01012

F37A  3    0.163744    0.279919    0.546397    21.00000    0.02511    0.09784 =
         0.03986    0.01566   -0.01175   -0.01140
PART 0
N18   4   -0.007311    0.131322    0.877255    11.00000    0.02005    0.02385 =
         0.02796   -0.00605    0.00366   -0.00499

N7    4   -0.250799    0.533814    0.576102    11.00000    0.02204    0.02331 =
         0.01452   -0.00273   -0.00099    0.00312
N26   4   -0.217207    0.065806    0.747900    11.00000    0.01982    0.02135 =
         0.02984   -0.00053   -0.00191   -0.00051
N21   4    0.309272   -0.026191    0.690610    11.00000    0.02285    0.02596 =
         0.02801   -0.00458    0.00597    0.00399
N22   4    0.200596   -0.121382    0.676101    11.00000    0.02380    0.02292 =
         0.02958   -0.00236   -0.00585    0.00629
N16   4    0.133691   -0.019855    0.736619    11.00000    0.02253    0.02715 =
         0.02269    0.00134    0.00196    0.00670
N14   4    0.014016   -0.081091    0.808681    11.00000    0.02345    0.01768 =
         0.02792    0.00104   -0.00194   -0.00067
N20   4    0.160933    0.080217    0.905299    11.00000    0.02480    0.02666 =
         0.02053   -0.00261    0.00046   -0.00122
N15   4    0.051931    0.035193    0.822710    11.00000    0.03679    0.02095 =
         0.02131   -0.00233    0.00332   -0.00632
N25   4   -0.194915   -0.026610    0.672075    11.00000    0.02164    0.03042 =
         0.03263   -0.00714   -0.00497    0.00447
N24   4   -0.243114   -0.044909    0.779845    11.00000    0.02507    0.02266 =
         0.03344   -0.00064   -0.00295   -0.00670
N17   4   -0.058728   -0.003435    0.741279    11.00000    0.02086    0.02771 =
         0.03588    0.00715   -0.00539   -0.00128
N23   4    0.145125   -0.024756    0.625409    11.00000    0.03326    0.02767 =
         0.02017   -0.00135    0.00049    0.01255
PART 1
F23A  3   -0.152221   -0.404351    1.024782    31.00000    0.03733    0.02797 =
         0.13527   -0.00145   -0.03521    0.00664

PART 0
C5    1   -0.188788    0.637702    0.703944    11.00000    0.02566    0.01896 =
         0.01755   -0.00180   -0.00394   -0.00070
AFIX  23
H5A   2   -0.121750    0.655411    0.700395    11.00000   -1.20000
H5B   2   -0.185571    0.602729    0.729717    11.00000   -1.20000
AFIX   0

C104  1    0.686565    0.314980    0.490340    11.00000    0.02937    0.02262 =
         0.01916   -0.00086    0.00061   -0.00643
C23   1   -0.163163    0.463416    0.913968    11.00000    0.01625    0.02797 =
         0.01827    0.00142   -0.00180   -0.00219
AFIX  23
H23A  2   -0.155351    0.494228    0.943504    11.00000   -1.20000
H23B  2   -0.126206    0.477285    0.879539    11.00000   -1.20000
AFIX   0
C1    1   -0.149917    0.368154    0.667496    11.00000    0.02373    0.01831 =
         0.01851   -0.00465   -0.00187    0.00183
C17   1   -0.376166    0.570732    0.816794    11.00000    0.01990    0.02163 =
         0.01871   -0.00055    0.00055    0.00365
AFIX  23
H17A  2   -0.435864    0.592227    0.804250    11.00000   -1.20000
H17B  2   -0.326904    0.569571    0.784663    11.00000   -1.20000
AFIX   0
C19   1   -0.498371    0.502839    0.864580    11.00000    0.01530    0.03322 =
         0.02032   -0.00140    0.00252    0.00019
AFIX  23
H19A  2   -0.496400    0.528744    0.898375    11.00000   -1.20000
H19B  2   -0.506193    0.460552    0.877408    11.00000   -1.20000
AFIX   0
C9    1   -0.449658    0.600271    0.611869    11.00000    0.01794    0.02573 =
         0.02262    0.00495   -0.00242    0.00262
AFIX  23
H9A   2   -0.499796    0.576864    0.592349    11.00000   -1.20000
H9B   2   -0.401692    0.616100    0.582917    11.00000   -1.20000
AFIX   0

C48   1   -0.336280   -0.256200    0.935926    11.00000    0.02581    0.02470 =
         0.02128   -0.00188   -0.00067   -0.00258
C100  1    0.565173    0.251215    0.538563    11.00000    0.02237    0.02404 =
         0.01925    0.00024   -0.00076   -0.00290
C11   1   -0.461037    0.523645    0.687706    11.00000    0.01783    0.03036 =
         0.02051    0.00535   -0.00112   -0.00255
AFIX  23
H11A  2   -0.512214    0.550745    0.705471    11.00000   -1.20000
H11B  2   -0.420524    0.507383    0.717927    11.00000   -1.20000
AFIX   0

C52   1   -0.424885   -0.314901    1.001287    11.00000    0.02418    0.02274 =
         0.02386   -0.00210    0.00164   -0.00002
C39   1   -0.054629    0.588740    0.832129    11.00000    0.02049    0.02159 =
         0.01936   -0.00526   -0.00178    0.00350
AFIX  23
H39A  2   -0.075928    0.586818    0.872430    11.00000   -1.20000
H39B  2   -0.112858    0.579135    0.810137    11.00000   -1.20000
AFIX   0

C105  1    0.592315    0.305019    0.512832    11.00000    0.02545    0.02276 =
         0.02014   -0.00033   -0.00195   -0.00047
C35   1    0.077212    0.411691    0.819903    11.00000    0.02404    0.02243 =
         0.02303    0.00098   -0.00138    0.00222
AFIX  23
H35A  2    0.032082    0.434663    0.846215    11.00000   -1.20000
H35B  2    0.140400    0.405203    0.838600    11.00000   -1.20000
AFIX   0
C21   1   -0.335854    0.448458    0.951846    11.00000    0.02076    0.03108 =
         0.01558    0.00333    0.00228   -0.00244
AFIX  23
H21A  2   -0.309672    0.414178    0.973557    11.00000   -1.20000
H21B  2   -0.401551    0.436748    0.938874    11.00000   -1.20000
AFIX   0

C62   1    0.139886    0.138305    0.749006    11.00000    0.02878    0.02257 =
         0.02357    0.00114    0.00542   -0.00055
AFIX  23
H62A  2    0.097599    0.103869    0.739477    11.00000   -1.20000
H62B  2    0.202740    0.134457    0.726078    11.00000   -1.20000
AFIX   0

C37   1    0.110274    0.547605    0.854948    11.00000    0.01873    0.02378 =
         0.02404   -0.00246   -0.00531   -0.00138
AFIX  23
H37A  2    0.141602    0.587159    0.847212    11.00000   -1.20000
H37B  2    0.159075    0.515675    0.843620    11.00000   -1.20000
AFIX   0

C47   1   -0.427998   -0.273116    0.958436    11.00000    0.02233    0.02093 =
         0.02059   -0.00359   -0.00169    0.00070
PART 1
F39A  3    0.225809    0.225028    0.607889    21.00000    0.03237    0.05112 =
         0.08982    0.03000    0.01033   -0.00293

PART 0
C18   1   -0.333262    0.606619    0.864368    11.00000    0.03163    0.02226 =
         0.02326   -0.00429   -0.00058    0.00223
AFIX 137
H18A  2   -0.382866    0.610190    0.895618    11.00000   -1.50000
H18B  2   -0.315183    0.647007    0.850819    11.00000   -1.50000
H18C  2   -0.274149    0.585737    0.877259    11.00000   -1.50000
AFIX   0
C29   1    0.066079    0.575661    0.660262    11.00000    0.02110    0.02817 =
         0.02292    0.00361    0.00215   -0.00283
AFIX  23
H29A  2    0.081359    0.619294    0.659229    11.00000   -1.20000
H29B  2   -0.006921    0.571622    0.660748    11.00000   -1.20000
AFIX   0

C96   1    0.467258    0.255589    0.646409    11.00000    0.01995    0.02205 =
         0.02191    0.00253    0.00142   -0.00045
C102  1    0.736030    0.218019    0.520182    11.00000    0.02507    0.02685 =
         0.02833   -0.00249    0.00065    0.00357
C49   1   -0.247643   -0.279346    0.953754    11.00000    0.01929    0.03116 =
         0.03013   -0.00967   -0.00089   -0.00182
C38   1    0.085455    0.542359    0.917748    11.00000    0.02809    0.03304 =
         0.02299   -0.00109   -0.00717   -0.00120
AFIX 137
H38A  2    0.146945    0.541285    0.938020    11.00000   -1.50000
H38B  2    0.048413    0.505171    0.925295    11.00000   -1.50000
H38C  2    0.045028    0.577243    0.930363    11.00000   -1.50000
AFIX   0

C103  1    0.761621    0.271657    0.493712    11.00000    0.02523    0.02948 =
         0.01997   -0.00488    0.00098   -0.00426
C7    1   -0.225270    0.664461    0.606312    11.00000    0.02346    0.02104 =
         0.01929    0.00317   -0.00131    0.00033
AFIX  23
H7A   2   -0.280083    0.692141    0.618701    11.00000   -1.20000
H7B   2   -0.242468    0.646310    0.570107    11.00000   -1.20000
AFIX   0
C27   1   -0.425824    0.380658    0.783963    11.00000    0.02413    0.02594 =
         0.02336   -0.00090   -0.00587   -0.00351
AFIX  23
H27A  2   -0.388894    0.353386    0.757305    11.00000   -1.20000
H27B  2   -0.438122    0.419135    0.764167    11.00000   -1.20000
AFIX   0

C43   1   -0.690171   -0.263198    0.954827    11.00000    0.02117    0.03085 =
         0.02540    0.00428   -0.00080    0.00233
C31   1    0.206928    0.561032    0.722607    11.00000    0.01653    0.03733 =
         0.02849    0.00068    0.00190   -0.00664
AFIX  23
H31A  2    0.248683    0.544781    0.690698    11.00000   -1.20000
H31B  2    0.224592    0.538653    0.756762    11.00000   -1.20000
AFIX   0

C51   1   -0.337304   -0.337115    1.021313    11.00000    0.03447    0.02397 =
         0.02539   -0.00250   -0.00629    0.00449
PART 1
F38A  3    0.191344    0.316133    0.626474    21.00000    0.04100    0.08660 =
         0.07821   -0.05408    0.03212   -0.02066
PART 0
C98   1    0.331837    0.298151    0.565355    11.00000    0.02582    0.02626 =
         0.02087    0.00362   -0.00294    0.00042
C101  1    0.640304    0.208542    0.541117    11.00000    0.02884    0.02168 =
         0.02495    0.00226    0.00036   -0.00209
C97   1    0.531936    0.215051    0.682506    11.00000    0.02415    0.02851 =
         0.02268    0.00214   -0.00230   -0.00009

C45   1   -0.549379   -0.203766    0.855646    11.00000    0.01869    0.02863 =
         0.02767    0.00498   -0.00030    0.00137
C25   1   -0.333278    0.338609    0.863135    11.00000    0.02492    0.02161 =
         0.02367    0.00496   -0.00092   -0.00368
AFIX  23
H25A  2   -0.393478    0.316381    0.875905    11.00000   -1.20000
H25B  2   -0.299876    0.351883    0.897062    11.00000   -1.20000
AFIX   0

C90   1   -0.153966    0.117128    0.731088    11.00000    0.02857    0.02228 =
         0.03572    0.00128   -0.00083   -0.00263
AFIX  23
H90A  2   -0.086061    0.109008    0.743359    11.00000   -1.20000
H90B  2   -0.179361    0.153697    0.751147    11.00000   -1.20000
AFIX   0
C58   1   -0.108903    0.108126    0.877248    11.00000    0.02152    0.03448 =
         0.02851   -0.00756    0.00242   -0.00481
AFIX  23
H58A  2   -0.113438    0.079267    0.845752    11.00000   -1.20000
H58B  2   -0.155052    0.142146    0.870605    11.00000   -1.20000
AFIX   0
C92   1   -0.324129    0.080074    0.755236    11.00000    0.02144    0.02930 =
         0.03320   -0.00108   -0.00303    0.00488
AFIX  23
H92A  2   -0.361282    0.041856    0.758952    11.00000   -1.20000
H92B  2   -0.345861    0.100986    0.721130    11.00000   -1.20000
AFIX   0
C54   1    0.063581   -0.107507    0.857399    11.00000    0.03496    0.02184 =
         0.02588    0.00505    0.00053    0.00584

C50   1   -0.246025   -0.320264    0.997409    11.00000    0.02530    0.02819 =
         0.03241   -0.00891   -0.00877    0.00495
C94   1    0.397713    0.202839    0.489897    11.00000    0.02405    0.03291 =
         0.02486   -0.00106    0.00029   -0.00562
C22   1   -0.349177    0.502949    0.990580    11.00000    0.02750    0.04226 =
         0.01711   -0.00367    0.00443   -0.00346
AFIX 137
H22A  2   -0.392920    0.492376    1.023025    11.00000   -1.50000
H22B  2   -0.378695    0.536481    0.970091    11.00000   -1.50000
H22C  2   -0.284489    0.515056    1.003550    11.00000   -1.50000
AFIX   0
C20   1   -0.588084    0.520908    0.831647    11.00000    0.01613    0.04789 =
         0.03308    0.00304    0.00027    0.00325
AFIX 137
H20A  2   -0.648937    0.513018    0.854420    11.00000   -1.50000
H20B  2   -0.588224    0.497310    0.796845    11.00000   -1.50000
H20C  2   -0.584784    0.564015    0.822497    11.00000   -1.50000
AFIX   0
C33   1    0.151790    0.417126    0.722736    11.00000    0.02041    0.02687 =
         0.02548   -0.00686    0.00172    0.00495
AFIX  23
H33A  2    0.160953    0.445080    0.690511    11.00000   -1.20000
H33B  2    0.112272    0.382559    0.710402    11.00000   -1.20000
AFIX   0

C63   1    0.087873    0.196672    0.732889    11.00000    0.03981    0.02490 =
         0.03255    0.00432    0.00142    0.00164
AFIX 137
H63A  2    0.027071    0.202029    0.756581    11.00000   -1.50000
H63B  2    0.071106    0.194720    0.693352    11.00000   -1.50000
H63C  2    0.131957    0.230846    0.738356    11.00000   -1.50000
AFIX   0
C64   1    0.229513    0.180284    0.828565    11.00000    0.02562    0.02546 =
         0.03576   -0.00004    0.00296   -0.00692
AFIX  23
H64A  2    0.236089    0.175365    0.869536    11.00000   -1.20000
H64B  2    0.200128    0.220709    0.822155    11.00000   -1.20000
AFIX   0

C46   1   -0.517368   -0.238139    0.801636    11.00000    0.02668    0.04209 =
         0.02449    0.00226   -0.00216   -0.00069
C36   1    0.031694    0.350689    0.809150    11.00000    0.02999    0.02377 =
         0.03081    0.00185   -0.00423   -0.00057
AFIX 137
H36A  2    0.016872    0.330345    0.845066    11.00000   -1.50000
H36B  2    0.078487    0.325943    0.786110    11.00000   -1.50000
H36C  2   -0.029692    0.356357    0.789327    11.00000   -1.50000
AFIX   0
C40   1   -0.022763    0.653073    0.818333    11.00000    0.03126    0.02207 =
         0.03688   -0.00398   -0.00636    0.00195
AFIX 137
H40A  2    0.032297    0.664098    0.841539    11.00000   -1.50000
H40B  2   -0.078734    0.680856    0.826064    11.00000   -1.50000
H40C  2   -0.001355    0.655645    0.778521    11.00000   -1.50000
AFIX   0
C2    1   -0.247142    0.364921    0.637374    11.00000    0.02701    0.03367 =
         0.02857   -0.01116   -0.00684   -0.00110
AFIX 137
H2A   2   -0.272521    0.405895    0.631190    11.00000   -1.50000
H2B   2   -0.295842    0.342244    0.660504    11.00000   -1.50000
H2C   2   -0.235430    0.344549    0.601104    11.00000   -1.50000
AFIX   0
C24   1   -0.117868    0.404041    0.932991    11.00000    0.02226    0.03625 =
         0.02879    0.00808   -0.00337    0.00243
AFIX 137
H24A  2   -0.154605    0.389664    0.966778    11.00000   -1.50000
H24B  2   -0.048371    0.410281    0.941438    11.00000   -1.50000
H24C  2   -0.121464    0.373951    0.903005    11.00000   -1.50000
AFIX   0

C74   1    0.278959   -0.159464    0.699167    11.00000    0.02789    0.02425 =
         0.02902   -0.00219   -0.00603    0.00800
AFIX  23
H74A  2    0.250627   -0.182521    0.731611    11.00000   -1.20000
H74B  2    0.331544   -0.133227    0.712960    11.00000   -1.20000
AFIX   0

C44   1   -0.752273   -0.308342    0.923085    11.00000    0.02347    0.04024 =
         0.03150    0.00965   -0.00266   -0.00643
C41   1   -0.546498   -0.168864    0.972076    11.00000    0.02556    0.02371 =
         0.03171   -0.00101    0.00216    0.00247
C82   1   -0.243136   -0.031799    0.840370    11.00000    0.02989    0.02948 =
         0.03214    0.00307   -0.00331   -0.00864
AFIX  23
H82A  2   -0.216541    0.009234    0.845485    11.00000   -1.20000
H82B  2   -0.197689   -0.060719    0.858054    11.00000   -1.20000
AFIX   0

C42   1   -0.565959   -0.165310    1.036260    11.00000    0.03609    0.03204 =
         0.03576   -0.00738    0.00387    0.00295
C91   1   -0.148318    0.130214    0.668287    11.00000    0.03661    0.02805 =
         0.03903    0.00514    0.00397    0.00179
AFIX 137
H91A  2   -0.106371    0.165440    0.660804    11.00000   -1.50000
H91B  2   -0.215098    0.138509    0.655585    11.00000   -1.50000
H91C  2   -0.119849    0.095118    0.648039    11.00000   -1.50000
AFIX   0

C14   1   -0.351619    0.515983    0.490969    11.00000    0.02862    0.03806 =
         0.02188   -0.00312   -0.00594   -0.00242
AFIX 137
H14A  2   -0.378375    0.557098    0.495531    11.00000   -1.50000
H14B  2   -0.403257    0.489438    0.477722    11.00000   -1.50000
H14C  2   -0.295282    0.516156    0.463467    11.00000   -1.50000
AFIX   0

C76   1    0.115995   -0.154659    0.655481    11.00000    0.03067    0.02763 =
         0.04220   -0.00809   -0.01175    0.00529
AFIX  23
H76A  2    0.139151   -0.178862    0.622371    11.00000   -1.20000
H76B  2    0.066160   -0.125161    0.642825    11.00000   -1.20000
AFIX   0
C80   1    0.094302    0.034447    0.623463    11.00000    0.03684    0.02876 =
         0.02393    0.00111    0.00061    0.01312
AFIX  23
H80A  2    0.067681    0.044617    0.661780    11.00000   -1.20000
H80B  2    0.037227    0.030934    0.599102    11.00000   -1.20000
AFIX   0

PART 1
C99A  1    0.220561    0.280998    0.587281    21.00000    0.01065    0.03561 =
         0.02549    0.00382    0.00199   -0.00342

PART 0
C59   1   -0.141800    0.076614    0.931947    11.00000    0.02742    0.03063 =
         0.03788   -0.00458    0.00935   -0.00656
AFIX 137
H59A  2   -0.137517    0.104844    0.963404    11.00000   -1.50000
H59B  2   -0.098564    0.041595    0.937905    11.00000   -1.50000
H59C  2   -0.210426    0.063184    0.929627    11.00000   -1.50000
AFIX   0

C4    1   -0.070954    0.400045    0.630943    11.00000    0.02947    0.03643 =
         0.02235   -0.01069    0.00583   -0.00337
AFIX 137
H4A   2   -0.007725    0.398748    0.649514    11.00000   -1.50000
H4B   2   -0.091083    0.442192    0.625370    11.00000   -1.50000
H4C   2   -0.063256    0.379711    0.594430    11.00000   -1.50000
AFIX   0

C68   1    0.130909    0.091476    0.964360    11.00000    0.03146    0.03690 =
         0.02081   -0.00409    0.00166   -0.00739
AFIX  23
H68A  2    0.138610    0.053610    0.985898    11.00000   -1.20000
H68B  2    0.059845    0.103141    0.966952    11.00000   -1.20000
AFIX   0

C13   1   -0.317473    0.493164    0.546984    11.00000    0.04269    0.02390 =
         0.01907   -0.00373   -0.00437   -0.00414
AFIX  23
H13A  2   -0.376743    0.485836    0.572037    11.00000   -1.20000
H13B  2   -0.283021    0.453876    0.540748    11.00000   -1.20000
AFIX   0
C15   1   -0.146599    0.531164    0.554519    11.00000    0.02489    0.04960 =
         0.01940   -0.00527    0.00208    0.01285
AFIX  23
H15A  2   -0.130220    0.488767    0.544285    11.00000   -1.20000
H15B  2   -0.103911    0.542529    0.585410    11.00000   -1.20000
AFIX   0
C8    1   -0.130646    0.700414    0.597477    11.00000    0.03565    0.02900 =
         0.02748    0.00606   -0.00243   -0.01081
AFIX 137
H8A   2   -0.119735    0.724325    0.631209    11.00000   -1.50000
H8B   2   -0.136677    0.727466    0.565225    11.00000   -1.50000
H8C   2   -0.074454    0.672657    0.590297    11.00000   -1.50000
AFIX   0

C106  1    0.863844    0.285783    0.469971    11.00000    0.02938    0.03581 =
         0.02704   -0.00569    0.00321   -0.00587
C75   1    0.324889   -0.203529    0.655883    11.00000    0.03665    0.03106 =
         0.03795   -0.00880   -0.00599    0.01333
AFIX 137
H75A  2    0.380268   -0.225271    0.672135    11.00000   -1.50000
H75B  2    0.349175   -0.181159    0.622589    11.00000   -1.50000
H75C  2    0.274737   -0.232472    0.645112    11.00000   -1.50000
AFIX   0
C60   1   -0.001167    0.196747    0.888160    11.00000    0.02902    0.02529 =
         0.04691   -0.01056    0.00976   -0.00286
AFIX  23
H60A  2   -0.029813    0.218700    0.856448    11.00000   -1.20000
H60B  2    0.069659    0.207739    0.888851    11.00000   -1.20000
AFIX   0

C6    1   -0.260158    0.684385    0.729799    11.00000    0.04761    0.02610 =
         0.02253   -0.00335    0.00075    0.00954
AFIX 137
H6A   2   -0.239300    0.695235    0.767305    11.00000   -1.50000
H6B   2   -0.327090    0.667611    0.732816    11.00000   -1.50000
H6C   2   -0.260212    0.720481    0.705987    11.00000   -1.50000
AFIX   0
C28   1   -0.524882    0.352251    0.800860    11.00000    0.02158    0.04070 =
         0.04312   -0.01161   -0.00244   -0.00602
AFIX 137
H28A  2   -0.562669    0.379410    0.826553    11.00000   -1.50000
H28B  2   -0.513411    0.313610    0.819667    11.00000   -1.50000
H28C  2   -0.562404    0.345428    0.767249    11.00000   -1.50000
AFIX   0
C26   1   -0.264289    0.295370    0.830258    11.00000    0.03869    0.02487 =
         0.03284    0.00198   -0.00183    0.00376
AFIX 137
H26A  2   -0.251327    0.259746    0.853310    11.00000   -1.50000
H26B  2   -0.201629    0.315610    0.820423    11.00000   -1.50000
H26C  2   -0.295423    0.282871    0.795842    11.00000   -1.50000
AFIX   0
C34   1    0.252924    0.394165    0.739728    11.00000    0.01961    0.03715 =
         0.04007   -0.00766    0.00115    0.00649
AFIX 137
H34A  2    0.243964    0.362766    0.768468    11.00000   -1.50000
H34B  2    0.290268    0.427686    0.754883    11.00000   -1.50000
H34C  2    0.289552    0.377283    0.706756    11.00000   -1.50000
AFIX   0
C3    1   -0.113892    0.304355    0.680013    11.00000    0.06217    0.02315 =
         0.02840   -0.00668   -0.00782    0.01343
AFIX 137
H3A   2   -0.163220    0.284072    0.704715    11.00000   -1.50000
H3B   2   -0.050770    0.306232    0.698600    11.00000   -1.50000
H3C   2   -0.104510    0.281714    0.644778    11.00000   -1.50000
AFIX   0

C70   1    0.341996    0.012645    0.735710    11.00000    0.02473    0.03162 =
         0.03594   -0.00707    0.00259    0.00144
AFIX  23
H70A  2    0.283145    0.026755    0.758609    11.00000   -1.20000
H70B  2    0.374558    0.048627    0.718829    11.00000   -1.20000
AFIX   0

C30   1    0.110927    0.545990    0.607474    11.00000    0.03606    0.04815 =
         0.02324   -0.00113    0.00623   -0.00077
AFIX 137
H30A  2    0.095122    0.502888    0.607840    11.00000   -1.50000
H30B  2    0.183070    0.550858    0.606092    11.00000   -1.50000
H30C  2    0.083576    0.565047    0.574371    11.00000   -1.50000
AFIX   0

C72   1    0.385465   -0.041623    0.646519    11.00000    0.02755    0.03406 =
         0.03634   -0.00461    0.01105    0.00408
AFIX  23
H72A  2    0.357197   -0.070736    0.620262    11.00000   -1.20000
H72B  2    0.441720   -0.061950    0.664212    11.00000   -1.20000
AFIX   0

C12   1   -0.512445    0.471444    0.660193    11.00000    0.03214    0.04362 =
         0.03075    0.00724   -0.00349   -0.01697
AFIX 137
H12A  2   -0.558133    0.452255    0.687802    11.00000   -1.50000
H12B  2   -0.462730    0.441785    0.646341    11.00000   -1.50000
H12C  2   -0.549642    0.486612    0.628684    11.00000   -1.50000
AFIX   0
C10   1   -0.501122    0.653265    0.642079    11.00000    0.03207    0.03520 =
         0.03635    0.00698    0.00861    0.01334
AFIX 137
H10A  2   -0.549831    0.638099    0.670323    11.00000   -1.50000
H10B  2   -0.534880    0.678336    0.614812    11.00000   -1.50000
H10C  2   -0.451818    0.677508    0.660570    11.00000   -1.50000
AFIX   0

C66   1    0.261604    0.055455    0.894463    11.00000    0.03038    0.03753 =
         0.03010    0.00108    0.00025    0.00657
AFIX  23
H66A  2    0.309523    0.088877    0.896132    11.00000   -1.20000
H66B  2    0.266564    0.038828    0.855840    11.00000   -1.20000
AFIX   0
C88   1   -0.121874   -0.060026    0.636431    11.00000    0.02895    0.03633 =
         0.04394   -0.01401   -0.00281    0.00553
AFIX  23
H88A  2   -0.058020   -0.060983    0.655222    11.00000   -1.20000
H88B  2   -0.111220   -0.037982    0.600525    11.00000   -1.20000
AFIX   0
C55   1    0.032380   -0.074841    0.912053    11.00000    0.03476    0.03377 =
         0.02577    0.00485    0.00313    0.00325
AFIX 137
H55A  2    0.062194   -0.095288    0.943708    11.00000   -1.50000
H55B  2   -0.040031   -0.075352    0.917406    11.00000   -1.50000
H55C  2    0.054974   -0.032941    0.910081    11.00000   -1.50000
AFIX   0

C95   1    0.432995    0.141128    0.467719    11.00000    0.03662    0.03716 =
         0.03064   -0.00965    0.00310   -0.00817
C16   1   -0.119853    0.570919    0.503938    11.00000    0.02916    0.04610 =
         0.02825   -0.00771    0.00890   -0.00506
AFIX 137
H16A  2   -0.126833    0.613508    0.514762    11.00000   -1.50000
H16B  2   -0.164355    0.562245    0.473690    11.00000   -1.50000
H16C  2   -0.051167    0.562572    0.490833    11.00000   -1.50000
AFIX   0
C32   1    0.231386    0.627294    0.730343    11.00000    0.03074    0.04171 =
         0.04283    0.00136   -0.00062   -0.01673
AFIX 137
H32A  2    0.186046    0.644960    0.759363    11.00000   -1.50000
H32B  2    0.224047    0.648824    0.694808    11.00000   -1.50000
H32C  2    0.299830    0.630812    0.741845    11.00000   -1.50000
AFIX   0

C86   1   -0.292048   -0.017219    0.647751    11.00000    0.02918    0.04723 =
         0.04162   -0.01522   -0.01292    0.00996
AFIX  23
H86A  2   -0.333860    0.008298    0.673697    11.00000   -1.20000
H86B  2   -0.324888   -0.056787    0.644786    11.00000   -1.20000
AFIX   0
C57   1    0.175435   -0.104315    0.846906    11.00000    0.03397    0.04572 =
         0.02808    0.00515   -0.00060    0.01921
AFIX 137
H57A  2    0.195110   -0.062015    0.842698    11.00000   -1.50000
H57B  2    0.194872   -0.126573    0.812498    11.00000   -1.50000
H57C  2    0.208382   -0.122301    0.878761    11.00000   -1.50000
AFIX   0

PART 1
C53A  1   -0.150674   -0.345563    1.020471    31.00000    0.02143    0.02978 =
         0.04195   -0.00071   -0.01666    0.00707

PART 0
C78   1    0.182314   -0.048083    0.570306    11.00000    0.04682    0.03945 =
         0.02202   -0.00290    0.00104    0.01913
AFIX  23
H78A  2    0.212639   -0.088491    0.575440    11.00000   -1.20000
H78B  2    0.234610   -0.020978    0.554738    11.00000   -1.20000
AFIX   0
C93   1   -0.350161    0.119577    0.806314    11.00000    0.02901    0.03586 =
         0.04196   -0.00807   -0.00057    0.00778
AFIX 137
H93A  2   -0.326910    0.099852    0.840163    11.00000   -1.50000
H93B  2   -0.422226    0.125418    0.810099    11.00000   -1.50000
H93C  2   -0.318090    0.158868    0.801530    11.00000   -1.50000
AFIX   0
C81   1    0.158732    0.086088    0.601998    11.00000    0.05585    0.03180 =
         0.04213    0.00599    0.01143    0.00984
AFIX 137
H81A  2    0.214951    0.090617    0.626163    11.00000   -1.50000
H81B  2    0.119447    0.123572    0.602518    11.00000   -1.50000
H81C  2    0.183398    0.077418    0.563452    11.00000   -1.50000
AFIX   0
C65   1    0.332225    0.177060    0.799248    11.00000    0.02776    0.04855 =
         0.04731    0.00280    0.00778   -0.01297
AFIX 137
H65A  2    0.375603    0.206374    0.816336    11.00000   -1.50000
H65B  2    0.327141    0.186429    0.759270    11.00000   -1.50000
H65C  2    0.359994    0.136304    0.803283    11.00000   -1.50000
AFIX   0
C83   1   -0.344232   -0.035263    0.870856    11.00000    0.03574    0.04721 =
         0.03944   -0.00191    0.00395   -0.01255
AFIX 137
H83A  2   -0.339490   -0.020962    0.909562    11.00000   -1.50000
H83B  2   -0.366798   -0.077193    0.871234    11.00000   -1.50000
H83C  2   -0.391677   -0.009871    0.851455    11.00000   -1.50000
AFIX   0
C77   1    0.066187   -0.196336    0.698267    11.00000    0.03658    0.03329 =
         0.05589   -0.01102   -0.00181   -0.00597
AFIX 137
H77A  2    0.113017   -0.228156    0.708473    11.00000   -1.50000
H77B  2    0.008176   -0.214655    0.682147    11.00000   -1.50000
H77C  2    0.045112   -0.173187    0.731888    11.00000   -1.50000
AFIX   0
C69   1    0.190844    0.140864    0.991027    11.00000    0.04331    0.04981 =
         0.03136   -0.01356   -0.00100   -0.01086
AFIX 137
H69A  2    0.167264    0.146579    1.030232    11.00000   -1.50000
H69B  2    0.182731    0.178701    0.970314    11.00000   -1.50000
H69C  2    0.261091    0.129080    0.989688    11.00000   -1.50000
AFIX   0
C61   1   -0.053405    0.218306    0.942441    11.00000    0.03595    0.03078 =
         0.04804   -0.01321    0.00702   -0.00096
AFIX 137
H61A  2   -0.023570    0.198485    0.974421    11.00000   -1.50000
H61B  2   -0.123883    0.208189    0.942212    11.00000   -1.50000
H61C  2   -0.046493    0.262163    0.945740    11.00000   -1.50000
AFIX   0
C67   1    0.291405    0.006334    0.935097    11.00000    0.04487    0.04238 =
         0.03944    0.00147   -0.01121    0.00797
AFIX 137
H67A  2    0.299678    0.024083    0.972250    11.00000   -1.50000
H67B  2    0.354085   -0.012369    0.921405    11.00000   -1.50000
H67C  2    0.239673   -0.024392    0.937841    11.00000   -1.50000
AFIX   0
C84   1   -0.281869   -0.104101    0.764870    11.00000    0.03594    0.03143 =
         0.04652   -0.00650    0.00340   -0.01582
AFIX  23
H84A  2   -0.287105   -0.105913    0.723590    11.00000   -1.20000
H84B  2   -0.349538   -0.108194    0.782254    11.00000   -1.20000
AFIX   0
C71   1    0.413648   -0.018628    0.774008    11.00000    0.02793    0.06230 =
         0.04502   -0.01241   -0.00577    0.01118
AFIX 137
H71A  2    0.433584    0.009818    0.802796    11.00000   -1.50000
H71B  2    0.472431   -0.032485    0.751734    11.00000   -1.50000
H71C  2    0.381062   -0.053353    0.792152    11.00000   -1.50000
AFIX   0
C89   1   -0.151343   -0.124583    0.623590    11.00000    0.04216    0.03868 =
         0.06078   -0.02219   -0.01150    0.00705
AFIX 137
H89A  2   -0.159862   -0.147283    0.658778    11.00000   -1.50000
H89B  2   -0.099314   -0.143830    0.599477    11.00000   -1.50000
H89C  2   -0.213820   -0.124185    0.604248    11.00000   -1.50000
AFIX   0
C56   1    0.031940   -0.173335    0.862312    11.00000    0.08079    0.02249 =
         0.04394    0.01009   -0.00553   -0.00028
AFIX 137
H56A  2    0.054273   -0.195231    0.828187    11.00000   -1.50000
H56B  2   -0.040482   -0.175212    0.866937    11.00000   -1.50000
H56C  2    0.061708   -0.191836    0.894965    11.00000   -1.50000
AFIX   0
C85   1   -0.218918   -0.156841    0.783160    11.00000    0.07255    0.02397 =
         0.05860    0.00097    0.00289   -0.01147
AFIX 137
H85A  2   -0.210575   -0.154412    0.823741    11.00000   -1.50000
H85B  2   -0.153790   -0.155501    0.763223    11.00000   -1.50000
H85C  2   -0.251621   -0.194763    0.774359    11.00000   -1.50000
AFIX   0
C79   1    0.100975   -0.052851    0.528645    11.00000    0.06853    0.06521 =
         0.02874   -0.01423   -0.01344    0.03507
AFIX 137
H79A  2    0.127895   -0.071807    0.493929    11.00000   -1.50000
H79B  2    0.075637   -0.012372    0.520240    11.00000   -1.50000
H79C  2    0.046916   -0.077449    0.544887    11.00000   -1.50000
AFIX   0
C73   1    0.424564    0.012256    0.613119    11.00000    0.05545    0.04713 =
         0.05929    0.00181    0.03265   -0.00150
AFIX 137
H73A  2    0.462138    0.038236    0.637531    11.00000   -1.50000
H73B  2    0.368797    0.035230    0.598678    11.00000   -1.50000
H73C  2    0.467979   -0.001942    0.581602    11.00000   -1.50000
AFIX   0
C87   1   -0.286793    0.012375    0.590079    11.00000    0.06680    0.04977 =
         0.06074    0.00327   -0.03414   -0.00074
AFIX 137
H87A  2   -0.249384    0.049973    0.591782    11.00000   -1.50000
H87B  2   -0.354070    0.021325    0.578488    11.00000   -1.50000
H87C  2   -0.253540   -0.015103    0.562807    11.00000   -1.50000
AFIX   0

H1    2   -0.201110    0.381857    0.743673    11.00000    0.03105
H14   2   -0.044568   -0.089089    0.808624    11.00000    0.03442
PART 2
C53B  1   -0.171856   -0.336803    1.010219   -31.00000    0.06204    0.06302 =
         0.07060   -0.02362   -0.02992    0.03179
F23B  3   -0.178710   -0.396903    1.055952   -31.00000    0.05260    0.06217 =
         0.07933    0.00526   -0.02354    0.03859
F21B  3   -0.116657   -0.310700    1.050976   -31.00000    0.07558    0.06851 =
         0.08183   -0.02986   -0.04663    0.03078
F22B  3   -0.105381   -0.373532    0.983237   -31.00000    0.05749    0.07463 =
         0.05254   -0.01623   -0.01752    0.04944

C99B  1    0.238101    0.286526    0.585928   -21.00000    0.03064    0.05088 =
         0.03537    0.00276   -0.01237   -0.00844
F38B  3    0.173382    0.338791    0.598257   -21.00000    0.04147    0.05904 =
         0.10023    0.01179    0.02881    0.01807
F39B  3    0.217521    0.255843    0.634721   -21.00000    0.02385    0.09746 =
         0.05408    0.04520    0.00243   -0.00413
F37B  3    0.169450    0.256008    0.554363   -21.00000    0.03849    0.11410 =
         0.06147   -0.03854    0.01554   -0.03095
HKLF 4


REM  tiessen34_auto_a.res in P-1
REM R1 =  0.0332 for   26204 Fo > 4sig(Fo)  and  0.0361 for all   28494 data
REM   1817 parameters refined using    144 restraints

END

WGHT      0.0475      3.5267

REM Highest difference peak  0.629,  deepest hole -0.456,  1-sigma level  0.047
Q1    1  -0.5933 -0.2269  0.9432  11.00000  0.05    0.63
Q2    1   0.1588  0.3222  0.5613  11.00000  0.05    0.57
Q3    1  -0.6864 -0.3399  0.9573  11.00000  0.05    0.47
Q4    1  -0.4246 -0.1373  1.0039  11.00000  0.05    0.47
Q5    1  -0.8219 -0.2045  0.9603  11.00000  0.05    0.47
Q6    1  -0.0771  0.2197  0.8904  11.00000  0.05    0.44
Q7    1  -0.6045 -0.1669  0.9141  11.00000  0.05    0.43
Q8    1   0.1019  0.0222  0.8214  11.00000  0.05    0.40
Q9    1  -0.5543 -0.0813  0.9830  11.00000  0.05    0.40
Q10   1  -0.3892 -0.1950  0.8982  11.00000  0.05    0.39
Q11   1  -0.4753 -0.2590  0.9535  11.00000  0.05    0.37
Q12   1   0.0042  0.1760  0.9195  11.00000  0.05    0.37
Q13   1  -0.1688  0.4362  0.7214  11.00000  0.05    0.37
Q14   1  -0.0934  0.0795  0.8969  11.00000  0.05    0.37
Q15   1  -0.3394  0.4198  0.8350  11.00000  0.05    0.37
Q16   1   0.1878 -0.0853  0.6811  11.00000  0.05    0.34
Q17   1  -0.0915 -0.3028  0.9598  11.00000  0.05    0.34
Q18   1   0.4565  0.2412  0.6181  11.00000  0.05    0.33
Q19   1   0.0659  0.5392  0.7380  11.00000  0.05    0.31
Q20   1  -0.6832 -0.1585  1.0174  11.00000  0.05    0.31
Q21   1  -0.2367  0.5851  0.6422  11.00000  0.05    0.31
Q22   1  -0.1974  0.0403  0.7379  11.00000  0.05    0.31
Q23   1   0.1275  0.0787  0.8775  11.00000  0.05    0.30
Q24   1  -0.5220 -0.1218  1.0183  11.00000  0.05    0.30
Q25   1  -0.2041 -0.0359  0.7612  11.00000  0.05    0.30
Q26   1   0.3729  0.2679  0.5657  11.00000  0.05    0.29
Q27   1   0.0544  0.0567  0.8318  11.00000  0.05    0.28
Q28   1   0.0617  0.4714  0.7608  11.00000  0.05    0.28
Q29   1  -0.5355 -0.2579  0.7584  11.00000  0.05    0.28
Q30   1  -0.0962  0.4977  0.7343  11.00000  0.05    0.27
Q31   1  -0.0661  0.0141  0.7588  11.00000  0.05    0.27
;
_shelx_res_checksum                66023
_shelx_hkl_file
;
   0   0   2 556.855 49.9623   3
   0   0  -2 563.403 54.3740   4
   0   0  -2 551.954 68.6003   2
   0   0  -3 569.769 88.5244   2
   0   0   3 486.892 63.2803   3
   0   0  -3 663.040 72.6291   4
   0   0   4 50369.9 775.112   3
   0   0  -4 50532.2 814.148   4
   0   0  -4 52416.1 960.127   2
   0   0  -5 23732.0 560.795   4
   0   0  -5 23098.7 678.675   2
   0   0   5 21989.1 524.401   3
   0   0  -6 106517. 1772.50   2
   0   0  -6 106470. 1511.77   4
   0   0   6 102848. 1451.92   3
   0   0  -7 118020. 1697.19   4
   0   0  -7 116830. 1988.92   2
   0   0   7 119633. 2136.52  37
   0   0  -8 393.952 100.865   4
   0   0  -8 494.382 150.656   2
   0   0  -8 519.034 135.205   5
   0   0   8 524.360 140.836  37
   0   0  -9 319701. 4343.90   2
   0   0  -9 317660. 3899.05   5
   0   0   9 326466. 4567.45  37
   0   0  10 213128. 3481.06   1
   0   0 -10 204838. 2971.46   5
   0   0 -10 215697. 2867.05   4
   0   0  10 215317. 3642.80  37
   0   0 -11 16974.5 673.897   4
   0   0  11 17389.7 917.355   1
   0   0 -11 15781.3 711.399   5
   0   0  11 14690.2 914.590  37
   0   0  12 139494. 2938.66   1
   0   0 -12 137059. 2284.83   4
   0   0 -12 134443. 2420.09   5
   0   0  12 136392. 3086.39  37
   0   0 -13 23077.7 949.433   5
   0   0  13 22701.1 1180.79   1
   0   0 -14 16013.6 812.749   5
   0   0  14 15882.8 1048.55   1
   0   0  14 13047.0 1000.11  37
   0   0  15 42280.6 1804.32   1
   0   0  15 34614.7 1729.29  37
   0   0  16 10662.0 921.545   1
   0   0  16 10502.9 982.110  37
   0   0 -17 1854.58 215.256  31
   0   0 -17 1696.22 206.950  13
   0   0 -17 1899.53 219.437  10
   0   0 -17 2010.87 230.377  26
   0   0  17 2163.15 450.400   1
   0   0 -17 1790.69 240.269  34
   0   0 -18 121.224 93.7853  31
   0   0 -18 139.990 101.764  13
   0   0 -18 264.513 116.908  10
   0   0  18 95.4741 88.7565  27
   0   0 -18 73.5218 95.9473  26
   0   0 -18 303.000 119.848  34
   0   0 -19 29965.6 969.433  31
   0   0 -19 31380.0 951.077  13
   0   0 -19 31463.9 932.802  10
   0   0  19 29612.1 915.913  27
   0   0 -19 29981.6 906.376  26
   0   0  19 30148.3 1751.67   1
   0   0 -19 31106.0 1006.64  34
   0   0 -20 1640.60 245.204  31
   0   0 -20 1888.55 246.569  10
   0   0 -20 1557.45 226.524  13
   0   0  20 1457.88 399.649   1
   0   0 -20 1389.16 211.756  26
   0   0  20 1665.84 224.535  27
   0   0 -20 1491.29 254.438  34
   0   0  21 30641.2 941.346  27
   0   0 -21 31700.9 954.115  26
   0   0 -21 31567.2 1051.30  34
   0   0 -21 30894.3 954.092  10
   0   0 -21 31781.0 991.183  13
   0   0  22 12317.5 573.359  27
   0   0 -22 12902.1 587.219  26
   0   0 -22 12552.4 596.869  10
   0   0 -22 11830.6 591.283  13
   0   0 -22 12731.3 672.163  34
   0   0  22 12638.1 672.583  32
   0   0 -23 1414.58 193.941  26
   0   0  23 1206.66 194.467  27
   0   0 -23 1543.66 231.260  13
   0   0 -23 1805.93 240.944  10
   0   0 -23 1182.71 222.389  34
   0   0  23 1578.86 262.793  32
   0   0  24 42848.9 1220.04  32
   0   0 -24 41672.8 1065.46  10
   0   0 -24 41789.3 1093.07  13
   0   0 -24 40966.7 1027.32  26
   0   0 -24 41688.2 1185.06  34
   0   0 -24 42134.6 1104.91   7
   0   0  25 121.445 131.057  32
   0   0 -25 153.832 122.852  13
   0   0 -25 90.6054 107.964  10
   0   0 -25-61.7561 75.6457  26
   0   0 -25 203.601 127.361  34
   0   0 -25 4.77219 119.254   7
   0   0  26 11785.8 578.635  32
   0   0 -26 11702.4 508.634  13
   0   0 -26 12250.2 505.595  10
   0   0 -26 10671.1 437.407  26
   0   0 -26 10880.6 541.488  34
   0   0 -26 13268.3 530.022   7
   0   0  27 1142.48 194.454  32
   0   0 -27 1468.51 224.545  34
   0   0 -27 779.698 163.460   7
   0   0 -27 975.297 154.233  10
   0   0 -27 855.942 170.888  13
   0   0 -28 1230.04 146.828   7
   0   0  28 1451.03 180.293  32
   0   0 -28 1086.58 134.660  13
   0   0 -28 1101.38 133.728  10
   0   0 -29 735.031 95.4095   7
   0   0  29 820.227 120.634  32
   0   0  29 790.346 123.008  30
   0   0 -29 683.471 95.4070  10
   0   1 -29 7.61093 49.1762   7
   0  -1  29 87.1337 70.3586  30
   0  -1  29-9.26360 60.6455  32
   0   1 -29-78.4223 55.0325  10
   0   1 -28 76.6605 66.4022   7
   0  -1  28 6.49451 98.1477  30
   0  -1  28-64.9610 102.523  32
   0   1 -28 152.950 77.0545  10
   0   1 -27 35672.0 847.302  13
   0   1 -27 35968.6 828.818  10
   0  -1  27 34637.6 922.393  32
   0   1 -27 34258.0 908.423  34
   0  -1  26-153.425 128.502  32
   0   1 -26-43.1002 91.0544  13
   0   1 -26 170.298 117.195  10
   0   1 -26 10.9838 68.9207  26
   0   1 -26 210.707 128.507  34
   0   1 -26-149.053 121.960   7
   0  -1  25 14758.7 676.943  32
   0   1 -25 15292.1 598.138  10
   0   1 -25 15487.2 622.057  13
   0   1 -25 14719.0 560.732  26
   0   1 -25 14619.8 664.711  34
   0   1 -25 16006.5 624.465   7
   0  -1  24 3086.41 341.030  32
   0   1 -24 4291.19 342.876  10
   0   1 -24 4049.76 341.001  13
   0   1 -24 3370.04 289.661  26
   0   1 -24 3489.25 347.421  34
   0   1 -24 4432.23 355.170   7
   0  -1  23 1392.50 257.653  32
   0   1 -23 876.203 176.872  10
   0   1 -23 1146.63 208.390  13
   0   1 -23 1164.11 184.187  26
   0   1 -23 1307.08 242.254  34
   0   1 -23 1213.18 215.662   7
   0   1 -22-6.38484 88.3557  26
   0   1 -22-13.1690 104.540  13
   0   1 -22 174.713 135.155  10
   0  -1  22 349.271 172.420  32
   0   1 -22 191.869 150.165  34
   0   1 -21 4847.10 367.829  26
   0   1 -21 4426.69 367.887  13
   0   1 -21 4146.23 357.482  10
   0   1 -21 5187.46 422.678  34
   0   1 -20 16079.7 741.683  34
   0  -1  20 15064.8 626.095  27
   0   1 -20 15712.4 655.177  26
   0   1 -20 15766.0 670.597  13
   0   1 -20 15236.3 646.741  10
   0  -1  20 16570.8 1376.26  23
   0  -1  20 13248.7 1194.63   1
   0   1 -19 254.568 107.627  10
   0   1 -19 412.448 141.954  13
   0   1 -19 260.506 110.025  26
   0  -1  19 125.671 87.6952  27
   0   1 -19 166.768 123.248  34
   0  -1  19 275.659 187.136   1
   0   1 -18 930.152 170.575  31
   0   1 -18 860.900 166.590  13
   0   1 -18 671.173 147.510  10
   0   1 -18 813.609 162.834  26
   0  -1  18 625.746 138.613  27
   0   1 -18 830.306 172.060  34
   0  -1  18 697.966 289.639   1
   0   1 -17 40949.7 1082.98  31
   0   1 -17 40600.4 1023.19  26
   0   1 -17 42132.8 1125.05  34
   0  -1  17 37731.4 1862.10   1
   0   1 -17 40180.9 1011.55  10
   0   1 -17 38684.7 1009.19  13
   0  -1  16 1574.00 366.176   1
   0  -1  16 1522.15 398.133  37
   0  -1  15 32210.5 1571.43   1
   0  -1  15 24956.2 1501.38  37
   0  -1  14 34415.2 1555.94   1
   0  -1  14 37954.4 1733.42  37
   0   1 -13 6706.39 478.570   4
   0  -1  13 6783.74 659.241   1
   0   1 -13 6396.36 471.516   5
   0   1 -12 184981. 3455.52   2
   0  -1  12 190404. 3575.71   1
   0   1 -12 186387. 2893.65   4
   0   1 -12 185764. 2858.06   5
   0  -1  12 176607. 3652.19  37
   0   1 -11 78952.7 2016.15   2
   0   1 -11 78898.2 1643.83   4
   0   1 -11 77133.2 1602.06   5
   0  -1  11 74308.9 2129.00  37
   0   1 -10 42333.3 1112.20   4
   0   1 -10 42146.2 1367.63   2
   0   1 -10 41033.8 1066.96   5
   0   1  -9 63449.1 1605.05   2
   0   1  -9 66132.7 1373.34   4
   0   1  -9 61735.9 1291.35   5
   0   1  -8 14233.4 562.272   4
   0   1  -8 13632.6 524.690   5
   0   1  -8 14224.5 680.342   2
   0   1  -7 3651.68 251.192   5
   0   1  -7 3818.51 334.862   2
   0   1  -7 3403.79 263.764   4
   0  -1   7 2730.52 314.301  37
   0   1  -6 123834. 1670.93   5
   0   1  -6 124732. 1984.45   2
   0   1  -6 126330. 1781.31   4
   0   1  -5 8632.14 360.039   4
   0   1  -5 8506.63 318.005   5
   0   1  -5 9017.99 420.590   2
   0   1  -4 2360.11 148.593   5
   0   1  -4 2507.61 178.111   4
   0   1  -4 2255.73 188.055   2
   0  -1   3 14220.2 406.218  36
   0   1  -3 13669.5 319.020   5
   0   1  -3 13656.6 383.487   4
   0   1  -3 13874.5 417.455   2
   0  -1   3 14759.4 247.716  21
   0   1  -2 26792.7 531.710   2
   0   1  -2 27147.6 410.526   5
   0   1  -1 463.788 56.3373   2
   0   1   1 427.371 47.3596   1
   0   1   2 248726. 2489.09   1
   0   1   3 14746.5 415.785   1
   0   1   3 14377.7 380.732   3
   0   1   4 13068.7 389.967   3
   0  -1  -4 13042.8 344.006   4
   0   1   4 13062.4 446.261   1
   0  -1  -5 297.773 75.8442   4
   0   1   5 209.094 103.417   1
   0   1   5 249.244 78.4423   3
   0  -1  -6 60359.0 995.001   4
   0   1   6 56602.0 1043.86   3
   0   1   6 57587.8 1230.34   1
   0  -1  -6 61627.2 1310.74  20
   0  -1  -7 665.896 109.619   4
   0   1   7 503.436 153.539   1
   0   1   7 475.364 104.011   3
   0  -1  -8 28347.6 722.866   4
   0   1   8 28615.4 775.023   3
   0   1   8 27439.3 974.625   1
   0  -1  -9 33270.6 833.423   4
   0   1   9 31265.6 863.267   3
   0   1   9 31058.3 1107.19   1
   0   1  10 756.022 216.562   1
   0  -1 -10 946.713 150.065   4
   0  -1 -10 822.372 193.346   5
   0   1  10 782.399 239.759  37
   0  -1 -11 287375. 3517.91   4
   0  -1 -11 281352. 3905.79   5
   0   1  11 286609. 4398.68   1
   0   1  11 289402. 4547.81  37
   0  -1 -12 10362.9 634.002   5
   0   1  12 9970.21 754.294   1
   0  -1 -12 11349.4 536.804   4
   0  -1 -13 47458.1 1447.92   5
   0   1  13 48563.4 1711.10   1
   0   1  13 52393.2 1881.55  37
   0  -1 -14 29032.0 1152.68   5
   0   1  14 30073.8 1404.80   1
   0   1  14 25659.0 1377.11  37
   0   1  15 3375.54 515.237   1
   0  -1 -15 3145.66 402.402   5
   0   1  15 2215.08 435.471  37
   0   1  16 19939.7 1249.80   1
   0   1  16 18893.5 1288.98  37
   0  -1 -17 13000.2 598.377  31
   0  -1 -17 13092.3 560.646  10
   0  -1 -17 13310.5 577.530  13
   0   1  17 12231.9 552.413  27
   0  -1 -17 13502.7 566.461  26
   0   1  17 11935.0 1021.14   1
   0  -1 -17 13808.9 622.331  34
   0  -1 -18 21208.1 791.083  31
   0  -1 -18 21278.4 743.118  10
   0  -1 -18 21714.0 766.082  13
   0   1  18 21102.2 766.145  27
   0  -1 -18 22257.5 751.287  26
   0   1  18 19574.1 1356.23   1
   0  -1 -18 22591.3 842.908  34
   0  -1 -19 111283. 2047.06  31
   0  -1 -19 113986. 1988.45  13
   0  -1 -19 114985. 1965.36  10
   0   1  19 111940. 1984.15  27
   0  -1 -19 116505. 1962.14  26
   0  -1 -19 112253. 2090.36  34
   0  -1 -20 3313.85 328.167  31
   0  -1 -20 3725.32 335.914  13
   0  -1 -20 3802.19 331.852  10
   0  -1 -20 2860.85 294.180  26
   0   1  20 3449.44 326.625  27
   0   1  20 3531.13 623.251   1
   0  -1 -20 3292.02 351.211  34
   0   1  21 17223.3 705.931  27
   0  -1 -21 16672.1 681.149  26
   0  -1 -21 16710.7 712.132  13
   0  -1 -21 16811.2 692.341  10
   0  -1 -21 17122.7 773.754  34
   0  -1 -21 17656.5 744.198  31
   0   1  22 484.979 156.983  27
   0  -1 -22 586.841 156.808  26
   0  -1 -22 608.416 163.206  10
   0  -1 -22 549.040 142.193  13
   0  -1 -22 380.265 157.497  34
   0   1  22 453.866 163.584  32
   0  -1 -23 2506.44 259.010  26
   0   1  23 2226.41 254.115  27
   0  -1 -23 2805.69 292.745  13
   0  -1 -23 3020.45 298.763  10
   0  -1 -23 2146.05 298.792  34
   0   1  23 2361.92 314.723  32
   0   1  24 1377.89 201.777  27
   0  -1 -24 1443.14 193.005  26
   0  -1 -24 1540.61 212.057  10
   0  -1 -24 1489.77 234.230  13
   0  -1 -24 1454.78 248.938  34
   0   1  24 1502.32 251.098  32
   0   1  25 3337.96 348.937  32
   0  -1 -25 4066.23 314.149  10
   0  -1 -25 3647.67 316.340  13
   0  -1 -25 3383.98 269.915  26
   0   1  25 3245.03 272.237  27
   0  -1 -25 3387.99 331.935  34
   0  -1 -25 4264.13 336.853   7
   0   1  26 7644.75 478.425  32
   0  -1 -26 8276.88 415.308  10
   0  -1 -26 8227.68 426.826  13
   0  -1 -26 7420.33 445.595  34
   0  -1 -26 7604.03 442.121   7
   0  -1 -26 7464.32 367.139  26
   0  -1 -27 15691.5 596.434  34
   0   1  27 15854.9 625.702  32
   0  -1 -27 14864.4 525.416   7
   0  -1 -27 14524.1 515.581  10
   0  -1 -27 14328.2 522.808  13
   0   1  28 385.846 121.637  32
   0  -1 -28 525.706 124.366  34
   0  -1 -28 251.187 88.4633   7
   0  -1 -28 251.044 88.8671  13
   0  -1 -28 325.193 90.5123  10
   0   1  29 20916.4 558.703  30
   0   1  29 20302.9 572.824  32
   0  -1 -29 21094.3 474.026  10
   0   2 -29 7883.66 301.269   7
   0  -2  29 7450.51 330.959  30
   0   2 -29 7731.90 278.104  10
   0  -2  28 6771.14 357.943  30
   0   2 -28 6661.05 304.026  10
   0   2 -28 7305.54 331.730   7
   0   2 -27 1631.23 189.702  10
   0   2 -27 1677.59 185.752  13
   0  -2  27 1752.64 215.832  32
   0   2 -27 1576.52 177.356   7
   0  -2  26-79.7329 107.442  32
   0   2 -26 142.553 106.207  13
   0   2 -26 167.357 100.997  10
   0   2 -26 36.6572 69.0382  26
   0   2 -26-98.7836 130.932  34
   0   2 -26 111.890 102.782   7
   0  -2  25 196.080 124.004  32
   0   2 -25 200.953 125.783  13
   0   2 -25 300.446 116.552  10
   0   2 -25 194.478 82.8871  26
   0   2 -25 267.767 171.434  34
   0   2 -25 171.752 129.071   7
   0  -2  24 8260.88 514.010  32
   0   2 -24 8972.60 491.538  13
   0   2 -24 9233.45 489.139  10
   0   2 -24 8388.88 440.915  26
   0   2 -24 7878.59 503.941  34
   0   2 -24 8893.12 495.028   7
   0  -2  23 12254.1 641.789  32
   0   2 -23 11017.5 562.215  13
   0   2 -23 11147.4 552.900  10
   0   2 -23 10826.6 535.570  26
   0   2 -23 11864.0 625.850  34
   0   2 -23 11172.8 561.239   7
   0  -2  22 11524.9 629.804  32
   0   2 -22 11541.9 557.405  26
   0   2 -22 10232.3 597.257  34
   0   2 -22 10959.3 565.460  13
   0   2 -22 11923.2 585.158  10
   0   2 -21 31233.3 940.447  26
   0   2 -21 29234.0 925.620  10
   0   2 -21 28805.6 932.783  13
   0   2 -21 29702.4 1011.89  34
   0   2 -20 1260.97 233.355  34
   0   2 -20 1405.39 204.224  26
   0   2 -20 1576.23 230.002  13
   0   2 -20 1589.24 227.756  10
   0  -2  20 1896.80 506.434  23
   0  -2  20 1558.20 428.677   1
   0   2 -19 14488.6 681.966  34
   0   2 -19 14335.9 610.215  26
   0   2 -19 12882.6 579.936  10
   0   2 -19 13071.0 602.645  13
   0  -2  19 13226.6 1191.38  23
   0  -2  19 12026.4 1130.24   1
   0   2 -18 14714.7 606.017  10
   0   2 -18 14718.2 615.568  13
   0   2 -18 14161.3 601.372  26
   0   2 -18 14711.5 662.043  34
   0  -2  18 14261.2 1187.74   1
   0   2 -17 9142.60 502.825  31
   0   2 -17 9272.80 482.566  26
   0   2 -17 9126.45 520.367  34
   0  -2  17 11065.0 1016.10   1
   0   2 -17 10776.1 511.665  13
   0   2 -17 11137.1 510.348  10
   0  -2  16 15273.9 1154.40   1
   0  -2  16 11715.8 1074.58  37
   0  -2  15 1238.76 339.505   1
   0  -2  15 942.486 345.218  37
   0  -2  14 9581.47 828.295   1
   0  -2  14 8363.96 827.931  37
   0   2 -13 24469.7 1002.88   4
   0   2 -13 23745.2 1212.04   2
   0   2 -12 585.748 167.120   4
   0   2 -12 554.951 210.422   2
   0   2 -12 524.708 145.824   5
   0   2 -11 116226. 2533.62   2
   0   2 -11 109498. 1919.54   5
   0   2 -11 114026. 2160.31   4
   0  -2  11 118599. 2762.35  37
   0   2 -10 978.458 251.726   2
   0   2 -10 1080.60 193.886   4
   0   2 -10 744.747 134.838   5
   0  -2  10 745.603 216.937  37
   0   2  -9 11457.1 670.281   2
   0   2  -9 11538.5 568.564   4
   0   2  -9 11137.1 481.471   5
   0  -2   9 9848.86 677.014  37
   0   2  -8 66771.4 1588.92   2
   0   2  -8 66812.9 1402.22   4
   0   2  -8 65246.9 1202.60   5
   0  -2   8 68700.0 1737.04  37
   0   2  -7 197260. 2875.71   2
   0   2  -7 194554. 2631.32   4
   0   2  -7 190189. 2348.70   5
   0  -2   7 192856. 3013.31  37
   0   2  -6 481.055 93.5246   5
   0   2  -6 575.222 162.770   2
   0   2  -6 669.362 137.090   4
   0   2  -5 700.752 97.2810   5
   0   2  -5 941.860 165.886   2
   0   2  -5 935.021 151.284   4
   0   2  -4 41124.9 909.511   2
   0   2  -4 40260.4 671.988   5
   0   2  -4 39785.5 847.516   4
   0   2  -3 12957.9 432.085   4
   0   2  -3 12300.6 438.966   2
   0   2  -3 11987.7 305.314   5
   0   2  -1 1109.74 107.725   2
   0   2  -1 1197.94 90.6607   5
   0  -2   1 1093.96 86.9854  37
   0   2   0 127.872 44.0839   2
   0   2   0 337.411 59.0343   1
   0   2   1 2604.57 139.978   1
   0   2   3 33886.1 678.711   1
   0   2   3 32547.2 690.580   3
   0   2   4 23713.8 603.887   3
   0   2   4 22716.9 607.627   1
   0   2   5 22777.2 678.680   1
   0   2   5 22903.3 629.086   3
   0   2   5 22258.6 660.243  37
   0   2   6 118106. 1891.87  37
   0   2   6 113387. 1870.85   1
   0   2   6 114095. 1721.23   3
   0  -2  -6 116152. 1520.51   4
   0  -2  -6 115923. 1980.71  20
   0   2   7 2836.34 282.394   1
   0  -2  -7 3103.70 213.822   4
   0   2   7 3245.88 261.258   3
   0  -2  -7 3318.30 340.237  20
   0   2   8 150834. 2246.56   3
   0  -2  -8 155115. 2022.84   4
   0   2   8 149546. 2534.74   1
   0  -2  -8 154013. 2678.60  20
   0   2   9 77487.4 1753.69   1
   0   2   9 73808.6 1487.99   3
   0  -2  -9 75466.6 1291.80   4
   0   2  10 64035.9 1416.35   3
   0  -2 -10 64877.8 1227.65   4
   0   2  10 64696.1 1694.05   1
   0   2  10 62463.8 1738.27  37
   0   2  11 20952.6 809.754   3
   0   2  11 20957.4 983.998   1
   0  -2 -11 21886.3 691.171   4
   0   2  11 22404.7 1072.74  37
   0   2  12 124191. 2695.44   1
   0  -2 -12 117104. 2411.79   5
   0   2  12 119346. 2757.37  37
   0   2  13 3663.50 488.305   1
   0  -2 -13 3957.44 434.081   5
   0   2  13 5034.18 570.432  37
   0  -2 -14 74007.6 1978.11   5
   0   2  14 72692.6 2211.36   1
   0   2  15 127974. 3163.36   1
   0  -2 -15 128398. 2792.68   5
   0   2  15 123580. 3248.10  37
   0   2  16 6697.83 716.494   1
   0  -2 -16 6181.09 587.452   5
   0  -2 -17 9367.95 510.119  31
   0  -2 -17 9649.63 481.167  10
   0  -2 -17 9446.78 485.199  13
   0   2  17 8822.73 474.638  27
   0  -2 -17 9193.18 468.525  26
   0   2  17 8748.63 866.411   1
   0  -2 -17 10081.6 534.162  34
   0  -2 -18 21149.7 799.700  31
   0  -2 -18 22580.2 764.460  10
   0  -2 -18 21162.8 766.330  13
   0   2  18 21005.1 778.208  27
   0  -2 -18 21473.7 746.221  26
   0   2  18 21814.7 1410.60   1
   0  -2 -18 23040.2 851.654  34
   0  -2 -19 1035.97 208.671  34
   0  -2 -19 730.006 170.604  31
   0  -2 -19 833.267 187.016  13
   0  -2 -19 1027.80 189.746  26
   0   2  19 864.804 181.216  27
   0   2  19 458.443 245.196   1
   0  -2 -19 733.185 160.634  10
   0  -2 -20 4683.25 389.860  31
   0  -2 -20 5216.38 390.711  10
   0  -2 -20 5067.63 386.805  13
   0   2  20 4890.56 385.735  27
   0  -2 -20 5189.02 378.751  26
   0   2  20 5470.78 764.203   1
   0  -2 -20 4827.81 408.484  34
   0  -2 -21 426.576 138.258  26
   0   2  21 395.805 146.273  27
   0  -2 -21 551.077 158.953  13
   0  -2 -21 354.621 142.532  10
   0  -2 -21 477.693 186.314  34
   0  -2 -21 496.124 177.800  31
   0   2  22 13315.3 636.682  27
   0  -2 -22 13852.2 611.430  26
   0  -2 -22 14532.5 641.569  10
   0  -2 -22 14014.8 647.519  13
   0  -2 -22 13208.8 682.045  34
   0   2  22 14001.3 721.143  32
   0  -2 -23 7844.77 446.934  26
   0   2  23 7704.11 474.740  27
   0  -2 -23 8739.28 490.285  10
   0  -2 -23 8297.61 492.654  13
   0  -2 -23 8260.64 531.006  34
   0   2  23 7855.33 537.391  32
   0   2  24 2071.03 249.475  27
   0  -2 -24 2060.04 224.719  26
   0  -2 -24 1850.70 238.898  10
   0  -2 -24 1738.12 226.343  13
   0  -2 -24 2557.36 320.240  34
   0   2  24 2517.62 310.123  32
   0  -2 -25 5872.21 346.943  26
   0   2  25 5295.26 358.794  27
   0  -2 -25 6143.84 378.061  10
   0  -2 -25 5832.54 385.060  13
   0  -2 -25 5258.45 411.386  34
   0   2  25 6206.72 452.665  32
   0   2  26 6970.61 454.468  32
   0  -2 -26 6905.43 389.369  13
   0  -2 -26 6967.90 380.135  10
   0  -2 -26 7029.30 439.686  34
   0  -2 -26 7430.20 405.456   7
   0   2  26 6841.43 362.767  27
   0  -2 -26 6205.89 329.804  26
   0  -2 -27 11262.0 502.931  34
   0   2  27 11456.0 536.317  32
   0  -2 -27 11806.7 461.588   7
   0  -2 -27 10719.1 436.198  10
   0  -2 -27 10276.6 443.732  13
   0   2  28 1715.68 205.805  32
   0   2  28 1986.97 198.613  30
   0  -2 -28 1660.21 189.330  34
   0  -2 -28 1881.13 171.524  13
   0  -2 -28 1848.62 162.101  10
   0  -2 -28 2146.57 183.957   7
   0   2  29 604.569 116.380  32
   0   2  29 760.294 117.745  30
   0  -2 -29 771.069 102.741   7
   0   3 -29 415.404 72.7269  10
   0  -3  29 459.490 93.0657  30
   0   3 -29 286.603 68.6911   7
   0   3 -28 424.512 94.4525  10
   0  -3  28 785.167 146.991  30
   0  -3  28 692.301 116.370  32
   0   3 -28 424.344 99.7938   7
   0   3 -27 811.969 129.839  10
   0   3 -27 868.064 137.510   7
   0  -3  27 807.211 140.379  32
   0   3 -26 6630.29 376.780  13
   0   3 -26 6534.78 365.414  10
   0   3 -26 6761.52 343.501  26
   0  -3  26 6805.63 405.872  32
   0   3 -26 6974.21 386.011   7
   0  -3  25 28176.2 896.380  32
   0   3 -25 30983.0 860.109  10
   0   3 -25 30001.4 864.602  13
   0   3 -25 27775.5 791.848  26
   0   3 -25 28731.7 917.273  34
   0   3 -25 32484.9 888.398   7
   0  -3  24 7582.79 477.628  32
   0   3 -24 7298.64 444.846  13
   0   3 -24 7318.00 435.577  10
   0   3 -24 7392.33 415.877  26
   0   3 -24 8149.57 512.830  34
   0   3 -24 7064.78 433.575   7
   0  -3  23 8512.06 525.647  32
   0   3 -23 8902.36 504.838  13
   0   3 -23 9262.35 503.810  10
   0   3 -23 9196.80 480.340  26
   0   3 -23 8574.07 533.008  34
   0   3 -23 9193.97 520.496   7
   0  -3  22 285.826 140.815  32
   0   3 -22 306.820 124.726  13
   0   3 -22 192.865 115.351  10
   0   3 -22 123.963 100.568  26
   0   3 -22 184.946 152.259  34
   0   3 -22 315.032 146.556   7
   0  -3  21 69322.3 1598.53  32
   0   3 -21 69760.1 1486.06  26
   0   3 -21 65213.0 1582.32  34
   0   3 -21 78039.1 1567.20   7
   0   3 -21 70815.2 1524.01  13
   0   3 -21 74691.4 1542.14  10
   0   3 -20 12902.8 653.328  34
   0   3 -20 12361.8 586.127  26
   0   3 -20 12341.5 603.178  13
   0   3 -20 12610.0 588.612  10
   0  -3  20 14155.1 1281.40  23
   0  -3  20 13240.9 1220.35   1
   0   3 -19 666.454 187.348  34
   0   3 -19 505.810 139.172  26
   0   3 -19 554.597 148.199  10
   0   3 -19 545.826 150.129  13
   0  -3  19 245.868 200.175  23
   0  -3  19 703.431 297.526   1
   0   3 -18 12509.0 614.966  34
   0   3 -18 11774.5 550.452  26
   0   3 -18 11474.8 542.475  13
   0   3 -18 11561.9 538.077  10
   0  -3  18 11648.7 1063.62  23
   0  -3  18 10559.5 1042.58   1
   0   3 -17 3678.62 323.215  34
   0   3 -17 3429.91 286.208  26
   0  -3  17 3141.67 541.962  23
   0  -3  17 3088.85 543.326   1
   0   3 -17 2722.63 267.178  13
   0   3 -17 2928.39 264.953  10
   0   3 -16 2092.67 236.721  34
   0  -3  16 964.741 359.067  37
   0  -3  16 1434.74 367.544   1
   0   3 -16 1404.51 192.141  13
   0   3 -16 1410.83 183.986  10
   0   3 -15 19984.0 1245.98   2
   0  -3  15 20548.4 1312.30   1
   0  -3  15 20730.5 1368.14  37
   0   3 -14 97915.4 2706.01   2
   0  -3  14 90459.5 2811.20  37
   0   3 -13 220.722 195.303   2
   0  -3  13 360.808 234.035  37
   0   3 -12 28186.3 1281.05   2
   0   3 -12 28068.0 1083.08   4
   0  -3  12 25497.3 1321.47  37
   0   3 -11 1143.41 169.487   5
   0   3 -11 857.692 182.614   4
   0   3 -11 866.365 246.140   2
   0   3 -10 282382. 4277.14   2
   0   3 -10 275727. 3366.95   5
   0   3 -10 281250. 3881.94   4
   0   3  -9 13.9357 82.6654   5
   0   3  -9 48.1801 97.0318   4
   0   3  -9 211.234 150.522   2
   0  -3   9 163.295 137.996  37
   0   3  -8 11708.8 584.637   4
   0   3  -8 10884.3 433.187   5
   0   3  -8 11683.9 645.417   2
   0  -3   8 9947.59 656.484  37
   0   3  -7 13900.1 615.748   4
   0   3  -7 13917.4 674.712   2
   0   3  -7 13169.9 449.597   5
   0  -3   7 14634.1 730.240  37
   0  -3   6 160750. 2577.67  37
   0   3  -6 162140. 2489.31   2
   0   3  -6 155037. 1934.54   5
   0   3  -6 158718. 2362.15   4
   0  -3   6 165563. 1654.07  21
   0   3  -5 66706.4 1373.32   2
   0   3  -5 66177.4 1003.02   5
   0   3  -5 67951.9 1324.52   4
   0  -3   5 66767.3 1198.36  36
   0  -3   5 65444.9 1398.34  37
   0  -3   4 22714.3 701.828  37
   0  -3   4 21720.7 562.642  36
   0   3  -4 19256.6 634.150   4
   0   3  -4 20175.7 668.717   2
   0   3  -4 20006.2 466.134   5
   0  -3   4 20928.1 629.235  23
   0   3  -3 82420.0 1118.50   5
   0   3  -3 85625.9 1395.14   2
   0  -3   3 84569.4 1309.01  23
   0  -3   2 733858. 6719.83  37
   0   3  -2 721571. 6822.46   2
   0   3  -2 701248. 6516.60   5
   0  -3   2 707137. 6655.92  23
   0   3  -1 5651.61 244.431   5
   0   3  -1 5770.56 267.225   3
   0   3  -1 5828.76 276.801   2
   0   3   0 3350.57 211.452   2
   0   3   0 3767.46 207.360   1
   0  -3   0 3327.56 194.948  23
   0   3   1 46717.2 806.945   1
   0  -3  -1 47482.9 837.885  23
   0   3   3 164748. 1826.13  37
   0   3   3 160587. 2021.30   1
   0   3   3 164039. 2142.87   3
   0  -3  -3 168286. 2045.09  24
   0   3   4 39990.6 915.633   3
   0   3   4 41473.7 896.612   1
   0   3   5 522498. 5488.15   3
   0   3   5 530866. 5484.13   1
   0   3   6 28143.2 809.551  37
   0   3   6 22799.0 748.933   1
   0  -3  -6 25811.3 877.561  20
   0   3   7 336209. 4014.24  37
   0   3   7 320581. 3885.93   3
   0  -3  -7 322160. 3476.77   4
   0   3   7 326702. 4013.33   1
   0  -3  -7 335154. 4271.53  20
   0   3   8 227209. 3235.18  37
   0   3   8 216313. 3032.51   3
   0  -3  -8 224418. 2633.82   4
   0   3   8 220102. 3195.13   1
   0  -3  -8 230378. 3458.68  20
   0  -3  -9 4226.08 268.311   4
   0   3   9 3711.74 380.564   1
   0   3   9 4797.64 375.381   3
   0  -3  -9 4933.03 488.641  20
   0  -3 -10 36400.2 856.856   4
   0   3  10 36349.0 1100.47   3
   0   3  10 34284.1 1227.08   1
   0   3  11 32420.9 1228.38   1
   0   3  11 31449.7 1060.76   3
   0   3  12 379.011 178.243   1
   0   3  12 357.767 126.473   3
   0   3  13 3422.65 444.691   1
   0  -3 -13 3312.34 418.261   5
   0   3  14 5378.27 622.457  37
   0  -3 -14 6073.65 576.435   5
   0   3  15 3627.73 505.368   1
   0  -3 -15 4210.43 503.167   5
   0  -3 -16 17020.0 640.641  13
   0   3  16 17306.3 1148.30   1
   0  -3 -16 16714.2 1019.09   5
   0  -3 -16 15757.4 662.571  34
   0  -3 -17 5796.36 400.879  31
   0  -3 -17 5673.76 371.505  10
   0  -3 -17 6129.85 397.727  13
   0  -3 -17 5300.08 359.616  26
   0   3  17 5920.25 402.929  27
   0   3  17 5572.85 677.369   1
   0  -3 -17 6337.07 436.570  34
   0  -3 -18 300.078 141.726  34
   0  -3 -18 359.317 153.493  31
   0  -3 -18 172.496 96.7054  13
   0   3  18 285.567 134.237  27
   0  -3 -18 285.746 107.063  26
   0   3  18 166.186 145.736   1
   0  -3 -18 367.176 108.931  10
   0  -3 -19 51.1928 117.926  34
   0  -3 -19 303.940 137.800  31
   0  -3 -19 298.078 131.481  13
   0  -3 -19 264.376 124.669  26
   0   3  19 353.758 159.275  27
   0   3  19 235.542 201.120   1
   0  -3 -19 515.859 134.730  10
   0  -3 -20 25363.3 900.972  31
   0  -3 -20 26003.8 867.195  10
   0  -3 -20 25836.0 892.561  13
   0  -3 -20 25848.9 849.591  26
   0   3  20 26166.9 912.230  27
   0   3  20 26995.4 1652.04   1
   0  -3 -20 27220.3 971.342  34
   0  -3 -21 2776.88 280.600  26
   0   3  21 2798.58 311.978  27
   0  -3 -21 3392.86 318.159  10
   0  -3 -21 3530.47 340.128  13
   0  -3 -21 2737.68 327.847  34
   0  -3 -21 2493.73 307.725  31
   0  -3 -22 15559.4 648.425  26
   0   3  22 14941.3 681.723  27
   0  -3 -22 15512.3 659.406  10
   0  -3 -22 15995.3 697.288  13
   0  -3 -22 15748.0 742.891  34
   0  -3 -22 14737.8 682.010  31
   0   3  22 14581.1 734.513  32
   0   3  23 2838.37 310.460  27
   0  -3 -23 2829.48 274.464  26
   0  -3 -23 2623.46 282.242  10
   0  -3 -23 2749.63 296.843  13
   0  -3 -23 2761.30 329.125  34
   0   3  23 2624.41 320.909  32
   0   3  24 27914.0 892.026  27
   0  -3 -24 28928.5 841.177  26
   0  -3 -24 28910.2 873.647  10
   0  -3 -24 30081.2 920.080  13
   0  -3 -24 29012.3 977.895  34
   0   3  24 29845.0 1021.00  32
   0   3  25 1294.47 208.499  27
   0  -3 -25 978.713 152.574  26
   0  -3 -25 1208.13 195.035  13
   0  -3 -25 1125.04 174.402  10
   0  -3 -25 1039.65 216.937  34
   0   3  25 1068.59 222.901  32
   0   3  26 22459.6 812.507  32
   0  -3 -26 21674.9 673.991  10
   0  -3 -26 21359.5 690.016  13
   0  -3 -26 22407.2 769.974  34
   0  -3 -26 22336.4 698.356   7
   0   3  26 21143.2 671.919  27
   0  -3 -27 18122.3 560.788  10
   0  -3 -27 18448.7 590.279  13
   0   3  27 18175.1 548.215  27
   0  -3 -27 19920.3 672.859  34
   0   3  27 20606.4 717.671  32
   0  -3 -27 17077.1 577.749   7
   0   3  28 5342.13 296.665  30
   0   3  28 5565.58 335.677  32
   0  -3 -28 5385.14 315.351  34
   0  -3 -28 5278.37 274.592   7
   0  -3 -28 5160.06 260.817  10
   0  -3 -28 4943.57 268.706  13
   0   3  29 12983.0 395.345  30
   0   3  29 14101.2 463.107  32
   0  -3 -29 13481.9 430.464  34
   0  -3 -29 13023.4 375.710   7
   0  -3 -29 12613.7 372.640  13
   0   4 -29 7164.90 272.519   7
   0  -4  29 7315.91 307.701  30
   0   4 -28 0.84723 65.7363   7
   0  -4  28 44.9802 88.0086  30
   0   4 -28-7.39584 60.6073  10
   0   4 -27 3830.32 254.760  10
   0  -4  27 3260.76 243.947  32
   0   4 -27 3934.98 265.281   7
   0   4 -26 17870.0 603.790  10
   0   4 -26 16224.0 537.304  26
   0  -4  26 16577.1 603.748  32
   0   4 -26 18825.5 619.533   7
   0   4 -25 480.192 127.821  26
   0   4 -25 738.691 160.000  13
   0   4 -25 785.080 166.236  10
   0   4 -25 886.701 190.897   7
   0  -4  25 466.252 127.985  32
   0  -4  24 2489.07 276.906  32
   0   4 -24 2578.17 276.260  13
   0   4 -24 2715.02 270.142  10
   0   4 -24 2866.07 272.698  26
   0   4 -24 2860.17 316.546  34
   0   4 -24 3331.70 299.576   7
   0  -4  23 11202.4 590.852  32
   0   4 -23 13711.5 613.463  10
   0   4 -23 13603.4 618.303  13
   0   4 -23 12357.0 561.641  26
   0   4 -23 10987.0 599.226  34
   0   4 -23 15144.2 647.744   7
   0  -4  22 512.366 164.808  32
   0   4 -22 684.993 166.622  10
   0   4 -22 691.161 176.225  13
   0   4 -22 813.897 165.414  26
   0   4 -22 852.479 186.776  34
   0   4 -22 877.422 182.475   7
   0  -4  21 69478.4 1565.48  32
   0   4 -21 67811.7 1459.34  26
   0   4 -21 66108.4 1562.69  34
   0   4 -21 69966.9 1504.18   7
   0   4 -21 69310.6 1479.39  10
   0   4 -21 68245.4 1484.80  13
   0   4 -20 15675.2 661.148  10
   0   4 -20 15023.5 661.800  13
   0   4 -20 17321.9 762.226  34
   0   4 -20 16713.4 678.666  26
   0  -4  20 16427.1 1353.15  23
   0   4 -20 16945.7 691.567   7
   0  -4  19 92970.1 3273.23   1
   0   4 -19 88628.6 1683.25  10
   0   4 -19 87552.8 1689.70  13
   0   4 -19 90533.2 1827.37  34
   0   4 -19 87109.6 1679.22  26
   0  -4  19 89371.9 3122.19  23
   0   4 -19 93339.2 1733.93   7
   0   4 -19 88000.4 1560.70   9
   0  -4  18 941.415 336.929   1
   0   4 -18 1025.69 177.334  13
   0   4 -18 1343.51 196.624  10
   0   4 -18 1214.29 211.320  34
   0   4 -18 1141.01 184.669  26
   0  -4  18 1139.57 395.999  23
   0   4 -18 910.108 150.386   9
   0  -4  17 25746.5 1618.47   1
   0   4 -17 27113.4 829.912  10
   0   4 -17 27376.3 844.408  13
   0   4 -17 32794.0 970.203  34
   0   4 -17 30108.5 884.140  26
   0  -4  17 29585.1 1645.10  23
   0   4 -17 27156.3 778.605   9
   0   4 -16 35481.4 997.120  34
   0   4 -16 33281.2 904.828  26
   0  -4  16 32083.0 1662.27  23
   0  -4  16 33448.2 1766.99   1
   0   4 -16 34154.8 1734.10   2
   0   4 -16 33594.2 910.380  13
   0   4 -16 33638.2 901.089  10
   0  -4  15 32289.8 1726.53  37
   0   4 -15 28792.3 1518.01   2
   0  -4  15 31329.7 1562.85  23
   0  -4  14 27043.0 1512.89  37
   0   4 -14 23227.6 1310.28   2
   0  -4  14 25983.5 1353.11  23
   0   4 -13 1554.77 345.332   2
   0  -4  13 883.776 288.089  37
   0   4 -12 1588.91 343.942   2
   0  -4  12 967.784 283.573  37
   0   4 -11 35839.5 1247.05   4
   0   4 -11 36240.0 1410.71   2
   0  -4  11 31948.8 1426.64  37
   0   4 -10 30509.0 1236.53   2
   0   4 -10 29087.4 1086.86   4
   0   4 -10 29672.0 800.295   5
   0  -4  10 32733.4 1364.31  37
   0   4  -9 11667.4 649.885   4
   0   4  -9 10741.8 703.507   2
   0   4  -9 11074.5 453.004   5
   0   4  -8 76776.2 1820.78   2
   0   4  -8 74518.0 1255.49   5
   0   4  -8 76946.1 1708.37   4
   0  -4   8 75777.1 1885.84  37
   0  -4   7 719.357 185.597  37
   0   4  -7 542.011 103.181   5
   0   4  -7 707.116 189.578   2
   0   4  -7 708.949 170.791   4
   0  -4   7 656.445 68.9129  21
   0   4  -6 160047. 2007.72   5
   0   4  -6 165310. 2624.26   2
   0   4  -6 162065. 2531.09   4
   0  -4   5 52835.2 1006.75  36
   0  -4   5 53318.5 1264.55  37
   0   4  -5 46446.4 857.374   5
   0   4  -5 50322.3 1224.40   2
   0   4  -5 48108.9 1185.27   4
   0  -4   5 51461.9 1140.51  23
   0  -4   4 80646.8 1494.02  37
   0  -4   4 80113.6 1190.72  36
   0   4  -4 79892.8 1168.44   5
   0   4  -4 79588.5 1517.97   2
   0   4  -4 80043.8 1509.93   4
   0  -4   4 79789.8 1400.15  23
   0  -4   3 10920.4 452.099  37
   0  -4   3 11445.9 328.974  36
   0   4  -3 8678.56 336.985   5
   0   4  -3 9358.60 457.044   2
   0  -4   3 9941.77 411.708  23
   0  -4   2 32583.4 718.088  37
   0   4  -2 33307.1 819.457   2
   0   4  -2 29911.8 728.916   3
   0   4  -2 29699.3 662.852   5
   0  -4   2 31988.5 719.355  23
   0  -4   1 49704.3 804.947  37
   0   4  -1 51723.2 1023.14   2
   0   4  -1 49192.8 976.755   3
   0  -4   1 50954.1 914.386  23
   0  -4   1 50193.9 1007.01  20
   0   4   0 129660. 1752.19   1
   0   4   0 128420. 1776.30   2
   0  -4   0 124227. 1687.13  23
   0   4   1 165532. 2080.60   1
   0  -4  -1 168059. 2074.87  23
   0   4   2 96418.4 1452.41   1
   0   4   3 6499.42 213.969  37
   0   4   3 5748.62 322.774   1
   0  -4  -3 6071.99 330.913  24
   0   4   4 8157.99 447.946   3
   0   4   4 8485.65 405.023   1
   0  -4  -4 9129.81 428.345  24
   0   4   5 345170. 3926.92   1
   0   4   5 337456. 4046.93   3
   0   4   5 342185. 3669.51  37
   0   4   6 147696. 2136.74  37
   0   4   6 151545. 2366.71   3
   0   4   6 152619. 2320.73   1
   0   4   7 4501.95 338.142  37
   0   4   7 5005.56 397.631   1
   0   4   7 5976.10 415.642   3
   0  -4  -7 4865.52 426.599  20
   0   4   8 147.818 106.958  37
   0   4   8 831.237 194.587   3
   0   4   8 683.936 169.348   1
   0  -4  -8 504.242 174.451  20
   0   4   9 216411. 3272.59  37
   0  -4  -9 216925. 2657.07   4
   0   4   9 214197. 3237.07   3
   0   4   9 223193. 3385.79   1
   0   4  10 30819.5 1133.67  37
   0   4  10 33918.1 1206.74   1
   0   4  10 34356.8 1138.52   3
   0  -4 -10 33339.1 812.932   4
   0  -4 -10 32531.1 1322.33  20
   0   4  11 28524.2 1175.40   1
   0   4  11 28979.7 1084.06   3
   0   4  11 32020.6 1224.28  37
   0   4  12 48454.6 1486.74   3
   0   4  12 51306.9 1655.12   1
   0   4  12 48683.9 1617.77  37
   0   4  13 26753.0 1091.97   3
   0   4  13 25799.5 1231.03   1
   0   4  14 9660.84 796.928   1
   0  -4 -14 9421.56 747.269   5
   0   4  14 7448.18 693.732  37
   0   4  15 17063.6 1103.04   1
   0  -4 -15 16621.9 1024.80   5
   0  -4 -16 8644.55 491.821  34
   0  -4 -16 8300.19 463.900  31
   0  -4 -16 8275.03 450.299  13
   0   4  16 7912.46 454.058  27
   0  -4 -16 7437.93 715.102   5
   0   4  16 7987.91 774.019   1
   0  -4 -16 8975.59 451.834  10
   0  -4 -17 12.0432 104.229  34
   0  -4 -17 183.503 103.746  31
   0  -4 -17-45.8678 82.5708  13
   0   4  17 43.1857 94.6273  27
   0  -4 -17-53.5610 86.6722  26
   0  -4 -17 163.846 139.730   5
   0   4  17 18.9697 150.210   1
   0  -4 -17 153.723 90.8501  10
   0  -4 -18 57631.7 1384.59  31
   0  -4 -18 58590.0 1341.40  13
   0  -4 -18 57457.4 1299.30  10
   0   4  18 56335.4 1374.63  27
   0  -4 -18 57247.4 1289.77  26
   0   4  18 55723.5 2257.79   1
   0  -4 -18 58463.6 1434.77  34
   0  -4 -19 14.5768 140.378  34
   0  -4 -19-52.7417 133.358  31
   0  -4 -19-24.2794 105.972  13
   0  -4 -19 46.4162 89.8146  26
   0   4  19 105.192 106.863  27
   0   4  19-155.903 143.812   1
   0  -4 -19 12.2901 108.126  10
   0   4  20 57749.4 1428.42  27
   0  -4 -20 57311.3 1324.97  26
   0  -4 -20 58595.0 1389.08  13
   0  -4 -20 59517.4 1364.90  10
   0  -4 -20 57087.8 1474.97  34
   0  -4 -20 59910.5 1428.24  31
   0   4  21-11.6439 145.956  32
   0  -4 -21 221.368 139.315  31
   0  -4 -21 67.8437 102.689  13
   0  -4 -21 145.265 123.225  26
   0   4  21-99.4620 119.730  27
   0  -4 -21 170.402 141.426  34
   0  -4 -21-64.3431 105.655  10
   0  -4 -22 285.677 114.060  26
   0   4  22 316.786 161.841  27
   0  -4 -22 357.848 124.826  10
   0  -4 -22 400.422 149.370  13
   0  -4 -22 102.050 149.801  34
   0   4  22 343.371 183.243  32
   0  -4 -22 416.507 162.576  31
   0   4  23 15533.6 695.737  27
   0  -4 -23 14782.9 616.479  26
   0  -4 -23 15949.7 691.491  13
   0  -4 -23 16643.1 671.180  10
   0  -4 -23 17590.9 776.696  34
   0   4  23 17851.1 794.761  32
   0   4  24 11977.3 584.471  27
   0  -4 -24 12408.2 535.488  26
   0  -4 -24 12530.5 585.685  13
   0  -4 -24 12598.4 561.423  10
   0  -4 -24 11805.0 617.819  34
   0   4  24 12585.4 658.605  32
   0  -4 -25 635.407 124.598  26
   0   4  25 541.617 135.026  27
   0  -4 -25 694.228 150.188  10
   0  -4 -25 768.785 171.047  13
   0  -4 -25 649.086 183.011  34
   0   4  25 650.296 195.850  32
   0   4  26 247.596 149.563  32
   0  -4 -26 155.116 95.3106  10
   0  -4 -26 35.9231 93.6677  13
   0  -4 -26-1.25114 119.653  34
   0  -4 -26 213.988 106.428   7
   0   4  26 75.1554 93.3274  27
   0  -4 -27 10580.6 446.004  13
   0  -4 -27 10409.7 413.397  10
   0   4  27 10375.2 422.871  27
   0  -4 -27 10589.6 488.199  34
   0   4  27 10702.3 505.683  32
   0  -4 -27 9272.44 418.795   7
   0   4  28 8121.61 346.515  30
   0   4  28 8737.42 416.155  32
   0  -4 -28 8129.97 387.463  34
   0  -4 -28 9308.20 355.996   7
   0  -4 -28 8427.74 346.296  13
   0  -4 -28 8425.86 326.745  10
   0   4  29 27580.6 656.964  32
   0  -4 -29 26719.5 614.947  34
   0  -4 -29 26197.4 545.693  13
   0  -4 -29 27434.6 550.892   7
   0  -5  29 1969.34 156.319  30
   0   5 -29 1983.24 141.971   7
   0   5 -28 68.1735 59.3663  10
   0  -5  28 148.271 95.6641  30
   0   5 -28 71.6785 61.9054   7
   0   5 -27 486.584 107.089  10
   0   5 -27 430.258 97.4563   7
   0  -5  27 270.734 111.902  30
   0   5 -26 276.492 77.0306  26
   0   5 -26 645.733 136.142  10
   0   5 -26 456.578 128.274   7
   0  -5  26 290.816 94.7546  32
   0   5 -25 14420.8 572.204  10
   0   5 -25 14046.6 539.270  26
   0  -5  25 13635.0 560.728  32
   0   5 -25 15039.7 593.126   7
   0   5 -24 29747.4 854.505  26
   0   5 -24 30763.6 891.627  10
   0   5 -24 29634.0 881.351  13
   0   5 -24 31509.0 903.516   7
   0  -5  24 30610.4 910.610  32
   0  -5  23 21844.5 798.102  32
   0   5 -23 23687.6 803.232  13
   0   5 -23 24146.7 813.420  10
   0   5 -23 22307.9 759.467  26
   0   5 -23 22395.4 847.705  34
   0   5 -23 25304.9 836.465   7
   0  -5  22 28258.4 929.555  32
   0   5 -22 31138.1 944.615  10
   0   5 -22 29148.6 928.932  13
   0   5 -22 28490.2 899.316  26
   0   5 -22 28188.0 978.430  34
   0  -5  21 3329.08 333.493  32
   0   5 -21 4269.70 360.768  10
   0   5 -21 3498.43 328.402  13
   0   5 -21 3806.95 337.378  26
   0   5 -21 2901.61 326.374  34
   0   5 -21 4406.87 368.193   7
   0   5 -20 28693.3 980.498  34
   0  -5  20 29092.3 943.604  32
   0   5 -20 27712.8 894.036  26
   0   5 -20 28074.4 820.342   9
   0   5 -20 28149.1 899.854   7
   0  -5  20 27071.1 1730.82  23
   0   5 -20 27387.3 898.934  13
   0   5 -20 28717.8 908.581  10
   0  -5  19 2129.42 483.593   1
   0   5 -19 2312.32 265.308  10
   0   5 -19 1989.13 246.779  13
   0   5 -19 1311.25 221.493  34
   0   5 -19 1470.38 218.157  26
   0  -5  19 1223.50 334.708  23
   0   5 -19 1979.66 215.792   9
   0   5 -19 1980.81 270.024   7
   0  -5  18 48895.1 2326.68   1
   0   5 -18 45021.2 1132.53  13
   0   5 -18 47727.3 1148.72  10
   0   5 -18 46717.7 1232.04  34
   0   5 -18 46576.7 1160.12  26
   0  -5  18 44106.4 2104.38  23
   0   5 -18 46203.4 1077.47   9
   0   5 -18 47135.5 1159.27   7
   0  -5  17 76374.7 2859.58   1
   0   5 -17 76207.5 1488.70  10
   0   5 -17 76014.7 1487.36  13
   0   5 -17 81363.7 1623.42  34
   0   5 -17 76994.9 1508.85  26
   0  -5  17 77283.9 2711.22  23
   0   5 -17 72645.1 1385.37   9
   0   5 -17 77636.4 1499.49   7
   0   5 -16 19482.2 1342.68   2
   0   5 -16 19759.0 685.064  10
   0   5 -16 19488.8 686.180  13
   0   5 -16 19119.5 682.608  26
   0  -5  16 18831.6 1272.89  23
   0   5 -16 17807.4 619.612   9
   0   5 -16 19550.8 676.403   7
   0   5 -16 19446.2 735.293  34
   0  -5  15 196.930 192.431  37
   0   5 -15-199.390 203.573   2
   0  -5  15 425.107 168.419  23
   0  -5  14 31875.7 1673.62  37
   0  -5  14 35319.6 1592.49  23
   0  -5  13 11817.4 973.669  37
   0  -5  13 16086.2 1026.44  23
   0  -5  12 21689.3 1241.25  37
   0   5 -12 22444.5 1200.95   2
   0  -5  12 23041.8 1159.88  23
   0  -5  11 40120.8 1625.71  37
   0   5 -11 40525.8 1566.05   2
   0  -5  11 39523.8 1454.79  23
   0  -5  10 16607.4 981.434  37
   0   5 -10 16787.4 890.872   4
   0  -5  10 17651.2 913.836  23
   0  -5   9 114538. 2556.84  37
   0   5  -9 119582. 2540.57   2
   0   5  -9 113518. 1699.29   5
   0   5  -9 116888. 2372.95   4
   0  -5   9 115211. 2359.82  23
   0  -5   8 78340.1 1962.83  37
   0   5  -8 74601.8 1798.25   4
   0   5  -8 76331.4 1283.50   5
   0   5  -8 76490.7 1893.04   2
   0  -5   8 78957.6 1795.92  23
   0  -5   7 11046.3 674.414  37
   0   5  -7 10874.0 644.236   4
   0   5  -7 11566.9 432.971   5
   0   5  -7 12948.7 706.609   2
   0  -5   7 12284.7 630.597  23
   0  -5   6 27616.9 988.404  37
   0   5  -6 27595.1 976.227   4
   0   5  -6 26652.9 665.587   5
   0   5  -6 29388.7 1027.16   2
   0  -5   6 27393.7 896.263  23
   0  -5   5 14319.2 656.244  37
   0  -5   5 14264.3 475.728  36
   0   5  -5 17549.0 760.239   2
   0   5  -5 16941.8 730.048   4
   0   5  -5 15638.5 494.824   5
   0  -5   5 15260.0 619.885  23
   0  -5   4 105.659 89.3686  37
   0  -5   4 61.7917 47.5577  36
   0   5  -4 527.815 101.158   5
   0   5  -4 543.231 151.882   2
   0  -5   4 308.468 121.363  23
   0  -5   3 75327.0 1351.64  37
   0   5  -3 74165.3 1223.27   5
   0   5  -3 74846.5 1349.56   3
   0   5  -3 78091.9 1515.42   2
   0  -5   3 74860.6 1343.06  23
   0  -5   2 221831. 2558.78  37
   0   5  -2 207807. 2708.42   3
   0   5  -2 217559. 2850.80   2
   0   5  -2 208221. 2585.76   5
   0  -5   2 217340. 2633.55  23
   0   5  -1 34475.6 882.731   3
   0   5  -1 34583.7 903.048   2
   0  -5   1 32645.2 779.582  23
   0  -5   1 32871.8 875.130  20
   0   5   0 46268.6 1031.49   2
   0   5   0 46348.4 1016.59   1
   0   5   0 44717.0 1043.75   3
   0  -5   0 47086.0 1077.10  20
   0  -5   0 48005.7 967.761  23
   0   5   1 369776. 4055.93   2
   0   5   1 368109. 4027.72   1
   0  -5  -1 356910. 3990.13  23
   0   5   2 254878. 3039.16   1
   0   5   3 14614.6 266.277  37
   0   5   3 16353.6 578.810   1
   0  -5  -3 16217.9 599.003  24
   0   5   4 665.382 178.814   3
   0   5   4 650.197 139.030   1
   0  -5  -4 1158.42 176.882  24
   0   5   5 10812.9 390.966  37
   0   5   5 9499.15 490.823   1
   0   5   5 9736.69 545.151   3
   0  -5  -5 11108.5 528.015  24
   0  -5  -5 11028.6 592.534  20
   0   5   6 225921. 2768.51  37
   0   5   6 232030. 3108.08   1
   0   5   6 224658. 3270.29   3
   0  -5  -6 234171. 3441.94  20
   0   5   7 166760. 2414.99  37
   0   5   7 161045. 2697.43   3
   0   5   7 168097. 2624.55   1
   0   5   8 23068.6 898.134   1
   0   5   8 23275.0 925.796   3
   0  -5  -8 21043.1 996.790  20
   0   5   9 25311.0 913.527  37
   0   5   9 20526.9 895.535   3
   0  -5  -9 20379.1 648.407   4
   0   5   9 20880.8 900.292   1
   0  -5  -9 24519.5 1101.46  20
   0   5  10 88750.1 1953.82  37
   0  -5 -10 87310.6 1468.52   4
   0   5  10 94460.2 2084.27   3
   0   5  10 93005.2 2090.84   1
   0  -5 -10 89548.9 2323.81  20
   0   5  11 481.331 175.983  37
   0   5  11 78.6538 110.009   3
   0   5  11 187.941 144.749   1
   0  -5 -11 470.008 204.012  20
   0   5  12 9775.92 727.160   1
   0   5  12 10697.6 707.749   3
   0   5  12 10206.6 719.392  37
   0   5  13 4691.60 534.975   1
   0   5  13 4900.21 499.309   3
   0   5  13 6407.31 591.850  37
   0   5  14 4408.56 473.387   3
   0   5  14 4269.90 530.623   1
   0  -5 -15-49.3693 170.768   5
   0   5  15 79.6685 141.011   1
   0  -5 -16 2875.33 291.852  34
   0  -5 -16 3038.58 294.149  31
   0  -5 -16 2754.30 269.306  13
   0  -5 -16 2978.89 270.057  26
   0   5  16 3110.84 309.385  27
   0   5  16 3761.60 532.354   1
   0  -5 -16 3134.65 480.553   5
   0  -5 -16 3692.24 300.322  10
   0  -5 -17 30177.5 994.860  34
   0  -5 -17 29555.2 951.748  31
   0  -5 -17 33521.3 973.509  13
   0   5  17 30800.3 976.344  27
   0  -5 -17 30842.2 914.485  26
   0  -5 -17 33573.5 1609.04   5
   0   5  17 32602.1 1644.30   1
   0  -5 -17 32535.7 931.877  10
   0  -5 -18 311.218 151.630  34
   0  -5 -18 69.4106 104.589  31
   0  -5 -18 160.478 91.8033  13
   0  -5 -18 370.431 117.286  26
   0   5  18 52.9077 130.291  27
   0   5  18 501.584 271.417   1
   0  -5 -18 64.2680 91.5431  10
   0  -5 -19 154.426 139.069  34
   0  -5 -19 114.235 111.781  31
   0  -5 -19 289.288 142.682  13
   0  -5 -19 258.624 132.697  26
   0   5  19 319.189 164.495  27
   0   5  19 169.159 164.483   1
   0  -5 -19 166.383 100.705  10
   0   5  20 16815.6 751.520  27
   0  -5 -20 17767.5 706.802  26
   0  -5 -20 17425.5 734.479  13
   0  -5 -20 17359.4 707.927  10
   0  -5 -20 17521.1 795.479  34
   0  -5 -20 17512.4 745.868  31
   0   5  21 1687.41 268.627  32
   0  -5 -21 1773.73 259.959  31
   0  -5 -21 2325.88 282.823  13
   0  -5 -21 1742.64 226.999  26
   0   5  21 2689.88 313.891  27
   0  -5 -21 1782.35 278.223  34
   0  -5 -21 2072.96 253.719  10
   0   5  22 1008.45 199.764  27
   0  -5 -22 1063.36 180.017  26
   0  -5 -22 933.713 197.902  13
   0  -5 -22 713.225 159.309  10
   0  -5 -22 652.473 169.530  34
   0   5  22 1034.46 221.133  32
   0  -5 -22 899.429 185.726  31
   0  -5 -23 297.205 108.034  26
   0   5  23 201.910 148.196  27
   0  -5 -23 680.347 160.091  10
   0  -5 -23 544.190 179.539  13
   0  -5 -23 200.080 139.589  34
   0   5  23 380.397 175.128  32
   0  -5 -23 437.393 176.025  31
   0   5  24 907.227 190.397  27
   0  -5 -24 854.889 149.162  26
   0  -5 -24 612.300 153.038  13
   0  -5 -24 910.453 172.815  10
   0  -5 -24 698.162 191.872  34
   0   5  24 921.744 215.531  32
   0   5  25 9882.48 509.035  27
   0  -5 -25 8888.60 411.568  26
   0  -5 -25 9604.87 482.621  13
   0  -5 -25 9375.06 456.304  10
   0  -5 -25 9111.54 516.483  34
   0   5  25 9445.72 544.151  32
   0   5  26 2361.25 237.696  27
   0  -5 -26 2184.03 210.391  10
   0  -5 -26 2446.73 238.635  13
   0  -5 -26 2074.00 232.902  34
   0   5  26 2383.58 264.339  32
   0  -5 -27 8955.37 374.838  10
   0  -5 -27 9502.29 407.672  13
   0   5  27 8951.08 398.539  27
   0   5  27 9854.83 475.140  32
   0  -5 -27 9536.66 453.678  34
   0  -5 -27 10008.1 408.148   7
   0   5  28-21.1625 60.7835  30
   0   5  28-56.2109 92.3917  32
   0  -5 -28-68.4792 58.5811  10
   0  -5 -28-27.1030 61.8739  13
   0   5  28-7.07137 58.0613  27
   0  -5 -28 133.041 86.2985  34
   0  -5 -28-30.6337 58.1902   7
   0  -5 -29 9841.42 346.141  34
   0   5  29 10189.2 372.098  32
   0   6 -28 5466.21 255.627  10
   0  -6  28 5618.84 288.526  30
   0   6 -28 5827.86 271.166   7
   0   6 -27 23656.4 624.535  10
   0   6 -27 25003.5 642.847   7
   0  -6  27 23128.6 669.520  30
   0   6 -26 272.953 85.5377  26
   0   6 -26 238.006 101.199  10
   0   6 -26 268.600 113.544   7
   0   6 -25 9533.69 467.191   7
   0   6 -25 8722.99 440.158  10
   0   6 -24 4.53956 82.4325  26
   0   6 -24 42.7361 113.116  10
   0   6 -24-40.6961 128.927   7
   0  -6  24 74.1444 105.414  32
   0   6 -23 9748.74 505.004  26
   0   6 -23 9520.25 510.918  13
   0   6 -23 10174.4 519.834  10
   0   6 -23 10482.3 531.068   7
   0  -6  23 10677.9 526.697  32
   0  -6  22 502.195 146.207  32
   0   6 -22 780.079 185.139  10
   0   6 -22 611.467 156.613  13
   0   6 -22 296.245 122.227  26
   0   6 -22 238.354 145.181  34
   0   6 -22 847.902 197.669   7
   0  -6  21 6291.33 425.082  32
   0   6 -21 5437.34 406.823  13
   0   6 -21 5665.40 406.421  10
   0   6 -21 4939.02 392.179  26
   0   6 -21 5168.51 436.410  34
   0   6 -21 5773.59 359.636   9
   0   6 -21 5867.88 412.075   7
   0  -6  20 1824.42 237.006  32
   0   6 -20 1549.24 226.383  13
   0   6 -20 1770.67 243.258  10
   0   6 -20 1898.44 251.193  26
   0   6 -20 1988.07 273.590  34
   0   6 -20 1920.62 217.965   9
   0   6 -20 1479.01 220.784   7
   0  -6  19 5942.26 866.884   1
   0   6 -19 6669.04 468.043  34
   0  -6  19 7275.02 449.759  32
   0   6 -19 6580.55 428.475  26
   0   6 -19 6221.49 388.199   9
   0   6 -19 6328.27 421.183   7
   0  -6  19 6019.01 801.094  23
   0   6 -19 6375.64 419.760  13
   0   6 -19 6365.56 419.311  10
   0  -6  18 23392.5 1656.52   1
   0   6 -18 23965.0 811.641  13
   0   6 -18 25289.6 823.682  10
   0   6 -18 27040.2 923.476  34
   0   6 -18 26626.2 854.439  26
   0  -6  18 24478.2 1563.01  23
   0   6 -18 24287.2 815.074   7
   0   6 -18 24614.8 773.445   9
   0   6 -17-57.6276 183.967   2
   0   6 -17 144.292 103.093  10
   0   6 -17 179.124 111.700  13
   0   6 -17 519.352 157.487  34
   0   6 -17 143.176 86.9517  26
   0  -6  17-5.96454 179.342  23
   0   6 -17 72.2730 100.623   7
   0   6 -17 169.357 94.4251   9
   0   6 -16 991.413 331.590   2
   0   6 -16 1045.80 163.418  10
   0   6 -16 1161.85 178.920  13
   0   6 -16 1042.89 189.793  34
   0   6 -16 1108.04 186.356  26
   0  -6  16 1255.26 368.271  23
   0   6 -16 1106.43 167.473   9
   0   6 -16 954.248 186.509   7
   0   6 -15 381.381 205.686   2
   0   6 -15 250.972 103.039  34
   0  -6  15 249.608 155.117  23
   0   6 -15 356.445 101.444   7
   0   6 -15 269.272 91.7005  10
   0   6 -15 239.457 76.1865  13
   0  -6  14 7998.71 858.347  37
   0   6 -14 7097.03 746.976   2
   0  -6  14 8275.19 765.973  23
   0  -6  13 4589.38 612.004  37
   0   6 -13 3411.68 521.468   2
   0  -6  13 3874.24 521.872  23
   0  -6  12 15393.8 1060.69  37
   0   6 -12 16572.6 1061.94   2
   0  -6  12 16582.1 995.610  23
   0  -6  11 36406.4 1567.26  37
   0   6 -11 36654.1 1533.82   2
   0  -6  11 35657.8 1408.14  23
   0  -6  10 73909.7 2160.22  37
   0   6 -10 75723.0 2151.84   2
   0  -6  10 74351.6 1964.28  23
   0  -6   9 24946.2 1160.49  37
   0   6  -9 22566.0 721.307   3
   0   6  -9 22254.1 655.778   5
   0   6  -9 24235.0 1132.80   2
   0  -6   9 23738.0 1011.96  23
   0  -6   8 9527.38 677.923  37
   0   6  -8 8910.15 398.270   5
   0   6  -8 9038.17 650.298   2
   0   6  -8 8613.91 443.073   3
   0  -6   8 10370.8 634.621  23
   0  -6   7 106395. 2263.33  37
   0   6  -7 109217. 1645.80   5
   0   6  -7 106728. 1790.07   3
   0  -6   7 110242. 2116.22  23
   0  -6   6 36174.5 1166.92  37
   0   6  -6 39751.8 1275.03   2
   0   6  -6 35843.7 944.176   3
   0   6  -6 37302.5 851.548   5
   0  -6   6 36375.1 1088.85  23
   0  -6   5 1189.65 132.477  36
   0  -6   5 1253.81 211.643  37
   0   6  -5 1239.74 181.219   3
   0   6  -5 1645.06 260.037   2
   0   6  -5 1099.60 147.002   5
   0  -6   5 1569.51 227.773  23
   0  -6   4 168746. 2441.25  37
   0  -6   4 148018. 1788.06  36
   0   6  -4 159127. 2586.44   2
   0   6  -4 156046. 2287.98   3
   0   6  -4 155917. 2119.32   5
   0  -6   4 160444. 2332.11  23
   0  -6   3 42752.0 1003.01  37
   0   6  -3 40972.0 941.886   5
   0   6  -3 39343.1 1027.48   3
   0   6  -3 42880.7 1160.83   2
   0  -6   3 42785.2 1144.07  22
   0  -6   3 42083.3 1021.43  23
   0   6  -2 3974.02 350.094   2
   0   6  -2 3936.84 334.641   3
   0  -6   2 4656.46 362.593  20
   0  -6   2 4814.86 321.517  23
   0   6  -1 6835.92 426.346   3
   0   6  -1 6955.53 434.502   2
   0  -6   1 7779.02 403.374  23
   0  -6   1 8074.95 468.573  20
   0   6   0 468010. 5102.27   2
   0   6   0 455681. 5153.13   3
   0  -6   0 454946. 5152.61  20
   0  -6   0 461581. 4911.18  23
   0   6   1 15940.6 671.679   3
   0   6   1 15312.0 635.455   2
   0   6   1 17295.8 638.220   1
   0  -6  -1 15107.3 584.513  23
   0  -6  -1 16093.9 677.247  20
   0   6   2 13601.8 567.298   1
   0  -6  -2 14553.8 667.371  20
   0  -6  -2 13968.9 600.918  23
   0   6   3 208551. 2808.03   1
   0   6   3 205534. 3069.27   3
   0  -6  -3 207135. 2884.78  24
   0   6   4 84784.0 1587.67   1
   0   6   4 85864.5 1796.50   3
   0  -6  -4 86076.5 1811.41  20
   0   6   5 158818. 2633.94   3
   0   6   5 161416. 2391.74   1
   0  -6  -5 155522. 2641.00  20
   0  -6  -5 157681. 2417.36  24
   0   6   6 165178. 2517.23   1
   0   6   6 162973. 2732.20   3
   0  -6  -6 159730. 2798.45  20
   0   6   7 31399.9 829.164  37
   0   6   7 34309.2 1071.84   1
   0   6   7 33864.1 1171.64   3
   0  -6  -7 33500.6 1243.53  20
   0   6   8 347953. 4190.62  37
   0   6   8 364517. 4687.16   1
   0   6   8 361549. 4864.53   3
   0  -6  -8 364182. 5152.02  20
   0   6   9 10692.4 573.731  37
   0   6   9 11135.1 664.025   1
   0   6   9 11062.2 702.368   3
   0  -6  -9 9592.49 772.149  20
   0   6  10 4155.02 380.871  37
   0   6  10 4190.60 428.245   1
   0   6  10 4531.78 467.993   3
   0  -6 -10 4289.98 508.228  20
   0   6  11 47454.3 1422.94  37
   0  -6 -11 45497.2 1747.00  20
   0   6  11 42226.0 1488.51   3
   0   6  11 42461.7 1463.70   1
   0  -6 -12 15608.9 1044.52  20
   0   6  12 13753.5 851.080   3
   0   6  12 13165.8 861.239   1
   0   6  13 3410.58 466.135   1
   0   6  13 4070.50 471.870   3
   0   6  14 89153.3 2496.68   1
   0   6  14 92402.5 2407.70   3
   0  -6 -15 319.546 100.723  13
   0   6  15 204.961 127.709  27
   0  -6 -15 432.129 224.949   5
   0   6  15 48.2668 160.272   1
   0  -6 -15 109.037 96.4163  34
   0  -6 -16 4524.33 378.936  34
   0  -6 -16 3787.72 325.016  31
   0  -6 -16 3944.24 331.885  13
   0   6  16 4453.38 365.356  27
   0  -6 -16 4159.69 322.462  26
   0  -6 -16 3838.74 557.683   5
   0   6  16 4292.44 574.475   1
   0  -6 -16 4025.45 318.724  10
   0  -6 -17 504.631 168.497  34
   0  -6 -17 341.698 125.141  31
   0  -6 -17 597.804 126.386  13
   0   6  17 288.072 126.317  27
   0  -6 -17 413.959 125.226  26
   0   6  17 79.6696 144.610   1
   0  -6 -17 519.526 249.936   5
   0  -6 -17 309.470 126.009  10
   0  -6 -18 7123.14 484.978  34
   0  -6 -18 7183.71 470.481  31
   0  -6 -18 8234.99 487.254  13
   0   6  18 7011.36 486.861  27
   0  -6 -18 7187.35 440.018  26
   0   6  18 7624.67 809.725   1
   0  -6 -18 7842.49 821.826   5
   0  -6 -18 7171.05 447.996  10
   0  -6 -19 359.175 145.157  31
   0  -6 -19 809.891 176.445  13
   0  -6 -19 485.565 128.364  26
   0   6  19 530.233 179.884  27
   0  -6 -19 299.307 144.757  34
   0  -6 -19 953.094 185.181  10
   0  -6 -20 2946.99 294.593  26
   0   6  20 2963.34 334.328  27
   0  -6 -20 3051.96 321.009  13
   0  -6 -20 3053.72 297.804  10
   0  -6 -20 2873.31 335.113  34
   0   6  20 3000.77 336.167  32
   0  -6 -20 3026.29 321.843  31
   0  -6 -21 17168.2 698.521  26
   0   6  21 18579.8 809.001  27
   0  -6 -21 19003.3 766.965  13
   0  -6 -21 18208.6 725.951  10
   0  -6 -21 18450.4 821.711  34
   0  -6 -21 18036.6 761.869  31
   0   6  21 18628.1 813.805  32
   0   6  22 11904.3 634.709  27
   0  -6 -22 11934.9 568.791  26
   0  -6 -22 13084.2 596.570  10
   0  -6 -22 13150.5 634.684  13
   0  -6 -22 12354.0 665.399  34
   0  -6 -22 11576.4 598.782  31
   0   6  22 12530.4 660.700  32
   0   6  23 1463.48 243.337  27
   0  -6 -23 1605.13 210.716  26
   0  -6 -23 1458.17 204.939  10
   0  -6 -23 1620.57 241.569  13
   0  -6 -23 1490.22 261.551  34
   0   6  23 1447.87 260.640  32
   0  -6 -23 1312.17 217.399  31
   0  -6 -24 36.6293 72.1035  26
   0   6  24-118.405 121.386  27
   0  -6 -24 209.580 138.917  13
   0  -6 -24 28.9109 90.1758  10
   0  -6 -24 199.920 130.402  34
   0   6  24 138.156 142.310  32
   0   6  25 1392.71 205.160  27
   0  -6 -25 1680.96 178.286  26
   0  -6 -25 1372.68 176.967  10
   0  -6 -25 1680.11 214.754  13
   0  -6 -25 1634.47 236.137  34
   0   6  25 1722.68 252.804  32
   0   6  26 2226.37 230.442  27
   0  -6 -26 2177.34 206.805  10
   0  -6 -26 2345.44 221.715  13
   0  -6 -26 2050.51 240.003  34
   0   6  26 2375.95 258.661  32
   0   6  27 12329.7 429.751  30
   0  -6 -27 12958.1 465.244  13
   0  -6 -27 12303.0 428.400  10
   0   6  27 13099.7 533.230  32
   0  -6 -27 13448.6 526.693  34
   0  -6 -27 13694.5 466.610   7
   0   6  27 12764.2 478.771  27
   0  -6 -28 14388.0 433.155  13
   0  -6 -28 14184.6 392.054  10
   0   6  28 14175.9 503.399  32
   0  -6 -28 13852.3 475.634  34
   0   6  28 13969.8 428.775  27
   0  -6 -28 15677.8 437.678   7
   0  -7  28 107.483 64.3508  30
   0   7 -28-21.4779 60.1149   7
   0   7 -27 1301.91 149.291  10
   0  -7  27 1530.70 174.073  30
   0   7 -27 1306.34 148.997   7
   0   7 -26 3713.96 261.272  10
   0   7 -26 3857.82 264.430   7
   0  -7  26 3312.37 272.433  30
   0   7 -25 7959.51 412.437   7
   0   7 -25 6870.31 361.439  26
   0   7 -25 7446.01 397.564  10
   0   7 -24 9664.70 477.799   7
   0   7 -24 8506.76 439.523  26
   0   7 -24 9105.59 465.689  10
   0   7 -23 40914.6 1045.82   7
   0   7 -23 39301.1 1039.30  10
   0   7 -22 18133.5 698.011   7
   0   7 -22 16457.3 605.710   9
   0   7 -22 16211.8 659.375  26
   0   7 -22 17251.9 705.807  10
   0   7 -21 7033.86 407.485   9
   0   7 -21 6857.81 440.332   7
   0   7 -21 7627.25 461.781  26
   0   7 -21 6809.38 441.648  10
   0   7 -21 6809.27 446.768  13
   0   7 -20 3898.32 336.933  26
   0   7 -20 3455.90 323.794  10
   0   7 -20 3651.93 324.609  13
   0   7 -20 3644.16 362.772  34
   0   7 -20 3324.57 317.844   7
   0   7 -20 3953.39 307.253   9
   0   7 -19 2274.63 280.133  34
   0   7 -19 2598.92 271.777  13
   0   7 -19 2889.29 290.715  10
   0   7 -19 2851.88 293.735  26
   0  -7  19 2260.78 494.274  23
   0   7 -19 3253.30 310.119   7
   0   7 -19 2732.59 266.303   9
   0   7 -18 293.990 124.432  34
   0   7 -18 266.683 123.325  13
   0   7 -18 341.975 120.228  10
   0   7 -18 639.167 279.323   2
   0  -7  18 507.622 251.064   1
   0   7 -18 199.862 118.606  26
   0  -7  18 193.104 160.287  23
   0   7 -18 185.432 91.2363   9
   0   7 -18 260.379 128.896   7
   0   7 -17 10762.1 561.226  34
   0   7 -17 8817.74 477.108  13
   0   7 -17 8602.80 475.441  10
   0   7 -17 8502.52 971.046   2
   0   7 -17 9717.79 505.013  26
   0  -7  17 9206.07 920.401  23
   0   7 -17 8050.78 458.308   7
   0   7 -17 8318.76 435.854   9
   0   7 -16 22705.7 743.702   7
   0   7 -16 21483.2 706.102   9
   0   7 -16 18665.0 739.546  34
   0   7 -16 20373.8 677.082  12
   0   7 -16 20926.9 725.003  13
   0   7 -16 22276.7 746.761  10
   0   7 -16 23350.1 1523.23   2
   0   7 -16 19707.1 720.226  26
   0  -7  16 20556.1 1336.50  23
   0   7 -16 19565.3 666.171  16
   0   7 -15 5005.89 713.105   2
   0   7 -15 5241.75 342.985  10
   0   7 -15 5305.19 349.272  13
   0   7 -15 4621.90 336.735  26
   0  -7  15 4442.54 601.035  23
   0   7 -15 5832.40 358.613   7
   0   7 -15 5193.48 331.251   9
   0   7 -15 3852.06 327.993  34
   0   7 -14 49556.5 2089.91   2
   0  -7  14 48396.5 1915.49  23
   0  -7  13 53825.0 2149.75  37
   0   7 -13 55860.0 2145.77   2
   0  -7  13 57868.6 1999.17  23
   0  -7  12 7137.06 726.407  37
   0   7 -12 7060.34 722.716   2
   0  -7  12 7293.47 671.440  23
   0  -7  11 13313.0 956.687  37
   0   7 -11 14166.6 984.649   2
   0  -7  11 13819.8 873.191  23
   0  -7  10 19890.5 1111.64  37
   0   7 -10 22819.3 1198.49   2
   0  -7  10 23192.7 1088.39  23
   0  -7   9 6322.11 604.112  37
   0   7  -9 8854.67 712.543   2
   0   7  -9 8753.64 478.401   3
   0  -7   9 6964.63 572.408  23
   0   7  -8 3761.29 265.052   5
   0   7  -8 4245.06 332.533   3
   0  -7   8 3493.02 392.475  23
   0   7  -7 1540.14 215.150   3
   0   7  -7 1688.73 310.757   2
   0   7  -7 1721.60 191.179   5
   0  -7   6 23935.6 956.636  37
   0   7  -6 26572.4 1086.60   2
   0   7  -6 24782.2 833.159   3
   0   7  -6 24999.1 735.684   5
   0  -7   6 24395.2 924.709  23
   0  -7   5 7948.79 513.048  37
   0   7  -5 9430.55 633.614   2
   0   7  -5 8409.97 482.234   3
   0   7  -5 8687.39 431.689   5
   0  -7   5 8041.75 498.585  23
   0  -7   4 4810.37 361.728  37
   0  -7   4 4134.76 190.058  36
   0  -7   4 4555.83 400.445  22
   0  -7   4 4227.54 348.941  23
   0   7  -4 3992.43 390.261   2
   0   7  -4 3999.44 345.555   3
   0  -7   3 2266.91 245.754  23
   0  -7   3 2140.33 294.480  22
   0   7  -3 2342.74 293.571   2
   0   7  -3 2271.24 270.049   3
   0  -7   2 89361.3 1812.51  20
   0  -7   2 91166.2 1663.27  23
   0  -7   2 89339.2 1838.59  22
   0   7  -2 90806.5 1766.26   3
   0   7  -2 88743.1 1834.14   2
   0  -7   1 157040. 2355.71  23
   0  -7   1 160492. 2602.86  22
   0  -7   1 159852. 2569.25  20
   0   7  -1 158868. 2540.69   2
   0   7  -1 161694. 2565.32   3
   0  -7   0 2341.11 289.149  20
   0  -7   0 2321.64 262.486  23
   0  -7   0 2955.62 325.415  22
   0   7   0 2633.20 320.316   3
   0   7   0 2857.52 308.023   2
   0  -7  -1 179774. 2664.36  23
   0  -7  -1 198998. 2941.96  20
   0   7   1 185057. 2736.27   1
   0   7   1 190029. 2772.42   2
   0   7   1 191946. 2921.08   3
   0  -7  -2 10826.7 613.127  20
   0  -7  -2 10040.7 547.558  23
   0   7   2 9770.01 584.231   3
   0   7   2 11137.7 568.467   2
   0   7   2 10560.8 545.056   1
   0  -7  -3 204496. 3141.39  20
   0  -7  -3 191842. 2935.21  24
   0   7   3 194156. 2829.24   1
   0   7   3 201631. 3105.81   3
   0  -7  -4 25278.9 1011.15  20
   0  -7  -4 26061.3 932.844  24
   0   7   4 26716.8 905.248   1
   0   7   4 27195.4 1030.59   3
   0  -7  -5 276850. 3752.00  24
   0  -7  -5 276921. 4061.45  20
   0   7   5 268399. 3638.46   1
   0   7   5 275219. 4009.88   3
   0  -7  -6 31251.4 1058.79  24
   0  -7  -6 31671.8 1206.50  20
   0   7   6 28698.7 1118.63   3
   0   7   6 28748.8 999.590   1
   0  -7  -7 49164.9 1572.86  20
   0   7   7 46879.4 1475.61   3
   0   7   7 47442.1 1350.74   1
   0  -7  -8 41920.1 1535.28  20
   0   7   8 44275.0 1349.40   1
   0   7   8 45026.3 1486.70   3
   0  -7  -9 13592.6 919.555  20
   0   7   9 15040.6 869.513   3
   0   7   9 15177.9 802.325   1
   0   7  10 69487.6 1982.37   3
   0   7  10 68492.4 1866.43   1
   0  -7 -11 3228.21 505.822  20
   0   7  11 3410.22 418.148   1
   0   7  11 3851.46 473.026   3
   0  -7 -12 25591.2 1410.79  20
   0   7  12 28406.8 1312.43   3
   0   7  12 27321.5 1247.52   1
   0  -7 -13 856.764 294.889  20
   0   7  13 953.240 258.225   3
   0   7  13 610.946 215.660   1
   0   7  14 3863.33 505.843   1
   0   7  14 3867.06 502.874   3
   0  -7 -15 256.569 105.902  31
   0  -7 -15 857.348 164.272  13
   0  -7 -15 532.642 128.510  26
   0   7  15 679.513 164.164  27
   0   7  15 1112.71 307.938   1
   0  -7 -15 507.972 131.903  34
   0  -7 -16 2811.69 287.156  31
   0  -7 -16 3192.28 301.464  13
   0   7  16 2573.82 267.105  11
   0   7  16 2957.39 298.962  28
   0   7  16 3067.00 307.871  27
   0  -7 -16 3146.80 286.561  26
   0  -7 -16 2950.64 496.262   5
   0   7  16 2963.20 492.968   1
   0  -7 -16 3082.38 316.994  34
   0  -7 -17 2555.59 296.002  34
   0  -7 -17 2752.44 291.217  31
   0  -7 -17 2369.46 271.684  13
   0  -7 -17 2377.53 255.365  26
   0   7  17 2193.71 280.494  27
   0   7  17 2343.19 266.077  28
   0  -7 -17 2576.37 467.782   5
   0   7  17 2765.04 492.815   1
   0  -7 -17 2452.01 261.465  10
   0  -7 -18 3762.84 378.028  34
   0  -7 -18 3837.48 353.140  31
   0  -7 -18 3974.18 358.772  13
   0   7  18 3236.82 301.162  28
   0  -7 -18 3883.35 326.726  26
   0   7  18 3938.33 373.951  27
   0  -7 -18 4541.81 637.319   5
   0  -7 -18 3878.64 327.862  10
   0   7  19 5291.73 439.173  27
   0  -7 -19 6031.33 411.309  26
   0  -7 -19 6143.30 422.801  10
   0  -7 -19 6296.55 446.530  13
   0  -7 -19 5159.98 436.060  34
   0  -7 -19 5179.79 398.248  31
   0  -7 -20 11843.7 578.929  26
   0   7  20 12330.9 663.814  27
   0  -7 -20 13076.6 645.591  13
   0  -7 -20 13089.6 619.144  10
   0  -7 -20 12697.8 680.501  34
   0   7  20 12019.4 649.167  32
   0  -7 -20 11716.3 618.160  31
   0  -7 -21 43.3804 125.951  31
   0   7  21-72.4876 139.079  32
   0  -7 -21 147.852 137.733  13
   0  -7 -21-16.5450 95.2877  26
   0   7  21-6.37262 146.115  27
   0  -7 -21-76.3578 172.356  34
   0  -7 -21 60.2463 107.670  10
   0  -7 -22 16186.9 648.840  26
   0   7  22 16471.4 756.325  27
   0  -7 -22 17021.9 685.571  10
   0  -7 -22 17260.7 725.433  13
   0  -7 -22 16621.4 772.184  34
   0  -7 -22 15770.0 691.424  31
   0   7  22 15689.4 728.764  32
   0  -7 -23 114.451 96.1479  26
   0   7  23-70.7823 127.321  27
   0  -7 -23-185.975 130.180  13
   0  -7 -23 30.9362 94.0556  10
   0  -7 -23-37.0498 143.501  34
   0  -7 -23 42.0413 93.3489  31
   0   7  23 118.904 159.408  32
   0   7  24 439.275 149.148  27
   0  -7 -24 453.218 118.014  26
   0  -7 -24 273.448 118.692  13
   0  -7 -24 254.599 102.126  10
   0  -7 -24 591.132 187.876  34
   0   7  24 756.266 190.596  32
   0   7  25 1688.83 227.820  27
   0  -7 -25 1632.13 210.912  13
   0  -7 -25 1463.57 186.322  10
   0  -7 -25 1698.94 228.631  34
   0   7  25 1713.95 242.703  32
   0   7  26-122.254 108.060  27
   0  -7 -26 239.298 86.6973  10
   0  -7 -26 396.063 112.036  13
   0  -7 -26 85.4738 96.7748  34
   0   7  26-17.1055 105.627  32
   0  -7 -27 15369.4 462.071  10
   0  -7 -27 16076.9 508.318  13
   0   7  27 15196.0 520.439  27
   0  -7 -27 15351.7 548.814  34
   0   7  27 16145.1 571.067  32
   0  -7 -27 15396.9 479.400   7
   0   7  28 413.107 99.2410  32
   0  -7 -28 612.737 94.3837  13
   0  -7 -28 442.900 100.847  34
   0  -7 -28 549.357 86.9450   7
   0   7  28 368.884 86.6333  27
   0   8 -28 140.246 64.0728   7
   0   8 -27 13379.7 436.388   7
   0  -8  27 12375.9 431.252  30
   0   8 -26 175.964 87.4321  10
   0   8 -26 196.480 90.3296   7
   0  -8  26 194.728 99.2068  30
   0   8 -25 19719.2 637.479  10
   0  -8  25 19184.4 650.587  30
   0   8 -25 20238.0 643.847   7
   0   8 -24 10307.2 490.163  10
   0   8 -24 10656.5 493.681   7
   0   8 -24 9793.44 456.265  26
   0   8 -23 1018.51 188.109  10
   0   8 -23 1065.81 197.685   7
   0   8 -23 955.961 149.545   9
   0   8 -23 1167.38 191.931  26
   0   8 -22 10094.3 524.785  10
   0   8 -22 9903.13 457.855   9
   0   8 -22 10347.7 525.105   7
   0   8 -22 10197.4 521.252  26
   0   8 -21 5843.14 408.475  10
   0   8 -21 6258.44 383.917   9
   0   8 -21 5972.50 414.488   7
   0   8 -21 5542.90 408.642  26
   0   8 -20 7828.40 491.719  10
   0   8 -20 8942.55 465.943   9
   0   8 -20 8222.23 474.102   7
   0   8 -20 7902.60 489.464  26
   0   8 -19 160.615 121.705  13
   0   8 -19 193.662 134.148  10
   0   8 -19 321.884 122.156  26
   0  -8  19 385.668 178.660  23
   0   8 -19 163.781 94.0944   9
   0   8 -19 244.858 119.111   7
   0   8 -18 28010.3 895.429  13
   0   8 -18 28109.3 891.173  10
   0   8 -18 30124.8 859.931  12
   0   8 -18 29970.6 1874.50   2
   0  -8  18 29414.0 1897.79   1
   0   8 -18 28129.0 907.295  26
   0  -8  18 28588.8 1691.34  23
   0   8 -18 27524.8 837.075   9
   0   8 -18 25996.7 867.760   7
   0   8 -17 41747.9 1033.98  16
   0   8 -17 42739.2 1094.90  10
   0   8 -17 44675.2 1081.30  12
   0   8 -17 41122.9 1081.24  13
   0   8 -17 42677.4 1115.17  26
   0  -8  17 41182.2 1982.63  23
   0   8 -17 42075.9 1049.39   9
   0   8 -17 43116.6 1100.66   7
   0   8 -16 90531.6 1636.21   7
   0   8 -16 90110.3 1603.15   9
   0   8 -16 92716.2 1770.00  34
   0   8 -16 87099.6 1594.93  12
   0   8 -16 88886.9 1643.73  13
   0   8 -16 91314.6 1653.47  10
   0   8 -16 95014.6 3214.19   2
   0   8 -16 89271.2 1683.50  26
   0  -8  16 93431.3 2941.08  23
   0   8 -16 86702.6 1574.99  16
   0   8 -15 173649. 2395.85   9
   0   8 -15 174942. 2444.26   7
   0   8 -15 177161. 2586.12  34
   0   8 -15 164813. 2384.37  12
   0   8 -15 174819. 2450.34  10
   0   8 -15 171403. 2442.78  13
   0   8 -15 180863. 4441.04   2
   0   8 -15 171697. 2484.01  26
   0  -8  15 173769. 4024.08  23
   0   8 -15 165669. 2371.13  16
   0   8 -14 38359.7 1006.59  34
   0   8 -14 37600.6 937.636  10
   0   8 -14 36152.1 925.510  13
   0   8 -14 33092.5 928.316  26
   0  -8  14 35716.4 1651.46  23
   0   8 -14 36973.5 1853.63   2
   0   8 -14 35187.4 900.230   7
   0   8 -13 290.315 216.671   2
   0  -8  13 139.317 167.959  23
   0   8 -12 98675.7 2867.40   2
   0  -8  12 94219.3 2555.41  23
   0  -8  11 8778.60 789.824  37
   0   8 -11 8148.92 777.569   2
   0  -8  11 8311.58 691.930  23
   0  -8  10 4860.75 556.854  37
   0   8 -10 6216.09 645.319   2
   0  -8  10 5892.20 565.413  23
   0  -8   9 34573.4 1417.80  37
   0   8  -9 34360.6 1466.93   2
   0   8  -9 32024.6 1004.08   3
   0  -8   9 36307.7 1328.05  23
   0  -8   8 48757.4 1617.44  37
   0   8  -8 53726.8 1330.65   3
   0   8  -8 57215.1 1839.14   2
   0  -8   8 52407.6 1553.85  23
   0  -8   7 267.902 142.161  37
   0   8  -7 18.2049 79.9312   3
   0   8  -7 12.3893 144.369   2
   0  -8   7 44.7999 98.2239  23
   0  -8   6 66739.3 1690.62  37
   0   8  -6 69336.1 1889.91   2
   0   8  -6 65989.2 1529.59   3
   0  -8   6 66951.5 1631.28  23
   0   8  -5 3717.54 417.431   2
   0   8  -5 3912.49 357.553   3
   0  -8   5 3076.18 331.418  23
   0  -8   5 3814.87 418.017  22
   0  -8   4 133977. 2457.79  22
   0  -8   4 130780. 2163.58  23
   0   8  -4 131066. 2467.04   2
   0   8  -4 127915. 2202.36   3
   0  -8   3 22801.2 975.965  22
   0  -8   3 23929.7 954.759  20
   0  -8   3 23279.3 835.309  23
   0   8  -3 23774.3 903.089   3
   0   8  -3 22495.7 961.764   2
   0  -8   2 481.505 191.394  22
   0  -8   2 451.265 139.609  23
   0  -8   2 504.490 178.365  20
   0   8  -2 492.462 174.684   3
   0   8  -2 350.922 136.271   2
   0  -8   1 55660.8 1472.51  20
   0  -8   1 55899.1 1498.52  22
   0  -8   1 57246.9 1329.96  23
   0   8  -1 56630.7 1465.42   2
   0   8  -1 55959.3 1456.41   3
   0  -8   0 12155.2 589.070  23
   0  -8   0 13234.4 710.535  22
   0  -8   0 11838.1 676.841  20
   0   8   0 11572.3 644.910   2
   0   8   0 12311.3 680.909   3
   0  -8  -1 129548. 2423.76  20
   0  -8  -1 131891. 2209.97  23
   0   8   1 136046. 2345.72   1
   0   8   1 129189. 2485.75   3
   0   8   1 131128. 2329.17   2
   0  -8  -2 175684. 2685.53  23
   0  -8  -2 168072. 2936.95  20
   0   8   2 165092. 2689.73   1
   0   8   2 171173. 2758.67   2
   0   8   2 170471. 2947.24   3
   0  -8  -3 4107.40 410.558  24
   0  -8  -3 4678.72 461.180  20
   0   8   3 4763.27 423.047   2
   0   8   3 4863.39 458.493   3
   0   8   3 4667.79 400.765   1
   0  -8  -4 55313.5 1471.66  24
   0  -8  -4 55937.5 1624.68  20
   0   8   4 53360.1 1561.66   3
   0   8   4 53538.1 1395.75   1
   0  -8  -5 2446.29 322.992  24
   0  -8  -5 2282.78 376.581  20
   0   8   5 1865.58 268.392   1
   0   8   5 1885.50 331.833   3
   0  -8  -6 183187. 3062.09  24
   0  -8  -6 175972. 3336.52  20
   0   8   6 183447. 3336.65   3
   0  -8  -7 4578.40 518.983  20
   0   8   7 4747.88 495.091   3
   0   8   7 4132.70 413.389   1
   0  -8  -8 30566.8 1352.56  20
   0   8   8 29442.1 1130.61   1
   0   8   8 28815.2 1253.98   3
   0  -8  -9 18019.3 1102.80  20
   0   8   9 18253.7 907.377   1
   0   8   9 19483.3 1054.17   3
   0  -8 -10 163845. 3634.92  20
   0   8  10 159462. 3336.61   3
   0   8  10 164269. 3098.43   1
   0  -8 -11 8502.66 814.428  20
   0   8  11 9347.85 716.160   1
   0   8  11 10530.7 811.075   3
   0  -8 -12 7471.20 787.578  20
   0   8  12 7498.06 707.266   3
   0   8  12 7998.65 679.404   1
   0  -8 -13 10496.2 962.290  20
   0   8  13 12224.1 910.515   3
   0   8  13 12796.2 887.535   1
   0  -8 -14 4485.04 358.099  34
   0  -8 -14 4309.94 331.619  13
   0   8  14 4697.49 566.489   1
   0   8  14 4555.42 572.672   3
   0  -8 -14 4433.50 330.457  15
   0  -8 -15 24946.8 842.279  31
   0   8  15 23220.9 782.556  11
   0  -8 -15 25461.9 845.426  13
   0  -8 -15 24788.4 813.389  26
   0   8  15 24569.9 824.441  28
   0   8  15 25737.2 876.143  27
   0   8  15 24570.8 1338.68   1
   0  -8 -15 26281.1 908.866  34
   0  -8 -16 2215.87 264.987  31
   0  -8 -16 2603.06 282.764  13
   0   8  16 2186.49 257.402  11
   0   8  16 2231.27 261.310  28
   0   8  16 2372.01 280.811  27
   0  -8 -16 2148.27 237.603  26
   0   8  16 1960.92 383.291   1
   0  -8 -16 2319.48 472.292   5
   0  -8 -16 2011.77 266.900  34
   0  -8 -17 499.282 142.935  34
   0  -8 -17 230.665 116.309  31
   0  -8 -17 670.441 165.637  13
   0  -8 -17 310.552 123.854  26
   0   8  17 553.329 134.879  28
   0   8  17 388.871 141.086  27
   0  -8 -17 262.812 150.978   5
   0  -8 -17 414.597 143.176  10
   0  -8 -18 30565.4 1048.82  34
   0  -8 -18 29732.8 985.934  31
   0  -8 -18 29232.9 969.461  13
   0   8  18 30179.9 1021.90  27
   0  -8 -18 29999.2 935.867  26
   0   8  18 29993.3 952.585  28
   0  -8 -18 27972.2 1648.86   5
   0  -8 -18 27704.5 911.125  10
   0   8  19 2089.16 279.404  32
   0  -8 -19 1744.60 256.877  31
   0  -8 -19 1666.69 243.680  13
   0  -8 -19 1720.62 227.611  26
   0   8  19 1595.03 227.974  28
   0   8  19 2016.45 302.569  27
   0  -8 -19 1576.96 253.056  34
   0  -8 -19 1973.17 249.793  10
   0   8  20 27376.8 996.071  27
   0  -8 -20 25422.5 852.293  26
   0  -8 -20 25183.2 866.745  10
   0  -8 -20 25543.1 911.345  13
   0  -8 -20 26999.4 1008.28  34
   0  -8 -20 26217.2 926.751  31
   0   8  20 26510.5 960.054  32
   0  -8 -21 2388.60 259.254  26
   0   8  21 2294.79 306.838  27
   0  -8 -21 2348.37 268.784  10
   0  -8 -21 2261.62 271.687  13
   0  -8 -21 2728.20 329.061  34
   0   8  21 2581.20 308.202  32
   0  -8 -21 2313.26 281.510  31
   0   8  22 861.191 223.071  32
   0  -8 -22 721.533 186.464  31
   0  -8 -22 914.788 200.405  13
   0   8  22 971.895 207.028  27
   0  -8 -22 1019.38 180.735  26
   0  -8 -22 997.415 233.836  34
   0  -8 -22 922.513 157.499  10
   0  -8 -23 121.987 94.7893  31
   0   8  23 196.125 138.656  32
   0  -8 -23 228.624 123.351  13
   0   8  23 27.6167 130.150  27
   0  -8 -23 216.686 95.3270  26
   0  -8 -23 88.1944 149.876  34
   0  -8 -23 41.2676 102.307  10
   0  -8 -24 136.080 77.2213  26
   0   8  24 355.015 156.385  27
   0  -8 -24 355.675 128.564  13
   0  -8 -24 375.856 118.715  10
   0  -8 -24 203.394 142.765  34
   0   8  24 299.052 164.032  32
   0   8  25 645.557 152.388  27
   0  -8 -25 524.166 126.149  13
   0  -8 -25 867.223 147.599  10
   0  -8 -25 446.142 138.003  34
   0   8  25 739.772 173.852  32
   0   8  26 8817.01 435.043  27
   0   8  26 8064.41 425.513  32
   0  -8 -26 8509.94 439.723  34
   0  -8 -26 9328.30 387.570  10
   0  -8 -26 9632.93 420.549  13
   0   8  27 56.2916 82.3359  32
   0  -8 -27-9.62551 62.7970  13
   0  -8 -27 110.795 59.1528  10
   0  -8 -27 104.240 85.1420  34
   0  -8 -27 186.822 74.4925   7
   0   8  27-22.2409 84.8068  27
   0   8  28 4176.88 222.809  27
   0   8  28 4173.36 233.569  32
   0  -8 -28 4359.81 243.227  34
   0  -8 -28 4352.88 211.760  13
   0   9 -27 117.362 76.7935   7
   0  -9  27 125.142 69.2055  30
   0   9 -26 1343.90 155.385   7
   0  -9  26 813.469 129.417  30
   0   9 -25 12211.6 485.290  10
   0  -9  25 11231.3 473.088  30
   0   9 -24 19081.7 657.135  10
   0  -9  24 18301.2 643.863  30
   0   9 -24 20014.5 660.434   7
   0   9 -23-51.2778 92.0699  26
   0   9 -23 104.127 120.404  10
   0   9 -23 341.286 105.195   9
   0   9 -23-11.2296 107.371   7
   0   9 -22 1687.36 231.228  26
   0   9 -22 1874.11 240.223  10
   0   9 -22 1882.88 193.246   9
   0   9 -22 2339.66 265.454   7
   0   9 -21 2355.14 274.984  26
   0   9 -21 3252.66 309.167  10
   0   9 -21 3004.87 275.333   9
   0   9 -21 3062.59 291.861   7
   0   9 -20 11049.2 567.060  26
   0   9 -20 10741.0 551.103  10
   0   9 -20 10576.6 508.621   9
   0   9 -20 11339.1 560.363   7
   0   9 -19 2260.50 275.320  26
   0   9 -19 2669.80 291.934  10
   0   9 -19 2310.94 243.182  12
   0   9 -19 3173.41 286.756   9
   0   9 -19 2626.43 284.868   7
   0   9 -18 47716.1 1134.53  16
   0   9 -18 47433.9 1195.16  10
   0   9 -18 51623.9 1178.01  12
   0   9 -18 48265.6 1221.18  26
   0  -9  18 48377.2 2214.31  23
   0   9 -18 48598.6 1195.16   7
   0   9 -18 48289.5 1154.68   9
   0   9 -17 23.3310 89.1048  16
   0   9 -17 181.198 112.686  12
   0   9 -17 213.762 138.831  10
   0   9 -17 4.51313 163.789   2
   0   9 -17 20.1707 103.080  26
   0  -9  17 270.221 163.577  23
   0   9 -17 101.020 93.0987   9
   0   9 -17 93.2904 93.3749   7
   0   9 -16 7701.60 430.029  16
   0   9 -16 7080.49 436.128  10
   0   9 -16 7238.52 419.664  12
   0   9 -16 5851.04 824.585   2
   0   9 -16 8592.06 476.631  26
   0  -9  16 7511.69 819.128  23
   0   9 -16 6891.29 409.966   9
   0   9 -16 7308.51 426.468   7
   0   9 -15 706.059 142.096  16
   0   9 -15 1081.75 179.419  10
   0   9 -15 895.767 152.300  12
   0   9 -15 1463.53 440.312   2
   0   9 -15 771.507 155.768  26
   0  -9  15 389.216 228.526  23
   0   9 -15 1065.16 171.804   9
   0   9 -15 1079.61 177.727   7
   0   9 -14 63078.3 1273.76  16
   0   9 -14 64007.3 1300.88  10
   0   9 -14 59854.6 1266.22  12
   0   9 -14 61961.1 1266.25   9
   0   9 -14 61762.1 1264.96   7
   0   9 -14 61934.0 1324.42  26
   0  -9  14 64696.0 2274.50  23
   0  -9  13 98434.6 2750.14  23
   0   9 -13 100263. 3107.26   2
   0   9 -13 97588.8 1643.11  10
   0   9 -12 5097.07 668.982   2
   0  -9  12 6086.84 637.982  23
   0   9 -11 741.693 261.407   2
   0  -9  11 501.140 228.286  23
   0   9 -10 10104.5 858.424   2
   0  -9  10 9489.91 728.075  23
   0   9  -9 12571.6 930.364   2
   0   9  -9 11927.9 629.387   3
   0  -9   9 10792.6 743.183  23
   0   9  -8 31468.5 1072.11   3
   0   9  -8 31948.1 1426.99   2
   0  -9   8 30566.8 1213.08  23
   0   9  -7 8780.23 727.490   2
   0   9  -7 8351.91 543.910   3
   0  -9   7 8434.75 601.986  23
   0  -9   7 9087.88 707.823  22
   0   9  -6 1857.49 345.218   2
   0   9  -6 1591.06 248.275   3
   0  -9   6 1893.73 344.994  22
   0  -9   6 1764.48 283.497  23
   0   9  -5 26843.9 1188.39   2
   0   9  -5 26751.2 1000.56   3
   0  -9   5 27624.0 1174.73  22
   0  -9   5 26801.5 1005.83  23
   0   9  -4 47633.6 1373.15   3
   0   9  -4 46711.4 1520.47   2
   0  -9   4 46035.9 1445.28  20
   0  -9   4 48071.5 1513.72  22
   0  -9   4 45639.3 1301.53  23
   0   9  -3 9502.53 646.724   2
   0   9  -3 9548.65 606.526   3
   0  -9   3 7528.74 587.038  20
   0  -9   3 7703.17 595.211  22
   0  -9   3 7724.15 510.015  23
   0   9  -2 2368.13 316.558   3
   0   9  -2 2649.05 336.338   2
   0  -9   2 2963.33 371.556  22
   0  -9   2 2568.68 348.038  20
   0  -9   2 2636.32 302.055  23
   0   9  -1 17648.7 862.684   3
   0   9  -1 17634.3 846.129   2
   0  -9   1 16349.2 747.493  23
   0  -9   1 17236.4 864.103  22
   0  -9   1 16715.0 848.841  20
   0   9   0 64534.5 1707.66   3
   0   9   0 65859.0 1657.38   2
   0  -9   0 59978.1 1481.24  23
   0  -9   0 64285.6 1700.78  20
   0  -9  -1 59547.5 1664.35  20
   0  -9  -1 61009.2 1463.29  23
   0   9   2 22685.8 925.304   1
   0   9   2 23221.1 1026.23   3
   0   9   2 20691.4 901.534   2
   0  -9  -2 19332.5 972.673  20
   0   9   3 21168.0 893.523   1
   0   9   3 21138.7 912.634   2
   0   9   3 20301.7 1015.44   3
   0  -9  -3 21941.6 1029.92  20
   0  -9  -3 19963.5 925.787  24
   0   9   4 45330.3 1401.90   2
   0   9   4 48664.5 1573.13   3
   0   9   4 44676.9 1346.15   1
   0  -9  -4 48299.4 1576.95  20
   0  -9  -4 49083.2 1483.50  24
   0   9   5 92468.8 2263.79   3
   0   9   5 88178.3 1986.55   1
   0  -9  -5 87560.3 2053.27  24
   0  -9  -5 86628.7 2251.15  20
   0   9   6 5721.32 564.343   3
   0   9   6 5834.63 493.103   1
   0  -9  -6 6932.09 568.221  24
   0  -9  -6 6053.56 602.278  20
   0   9   7 132603. 2616.56   1
   0   9   7 142408. 3032.17   3
   0  -9  -7 139396. 3088.39  20
   0   9   8 119670. 2831.75   3
   0   9   8 119027. 2506.83   1
   0  -9  -8 112217. 2879.76  20
   0   9   9 59679.0 1981.46   3
   0   9   9 60255.6 1767.08   1
   0  -9  -9 58681.8 2090.63  20
   0   9  10 9101.04 690.642   1
   0   9  10 9672.15 802.580   3
   0  -9 -10 8737.65 820.099  20
   0   9  11 18482.6 1138.53   3
   0   9  11 17557.3 1004.46   1
   0  -9 -11 18159.7 1208.62  20
   0   9  12 103716. 2624.10   1
   0   9  12 107903. 2920.60   3
   0  -9 -12 112161. 3206.78  20
   0  -9 -13 1585.13 230.348  34
   0  -9 -13 1987.03 439.565  20
   0   9  13 2574.45 415.304   1
   0   9  13 2756.44 482.353   3
   0   9  14 1365.03 298.494   1
   0   9  14 1647.05 355.331   3
   0  -9 -14 1092.56 197.218  34
   0  -9 -14 1155.71 191.900  31
   0   9  14 939.835 158.596  11
   0  -9 -14 1256.54 189.875  13
   0  -9 -14 952.962 160.767  26
   0   9  14 1077.84 196.055  28
   0   9  14 2004.29 240.087  25
   0  -9 -14 984.160 327.560  20
   0  -9 -14 1355.63 196.957  15
   0  -9 -15 796.975 180.413  31
   0  -9 -15 149.556 95.6607  13
   0   9  15 178.221 100.781  11
   0   9  15 649.692 166.177  28
   0   9  15 635.167 165.985  27
   0  -9 -15 598.466 136.940  26
   0  -9 -15 474.543 147.425  34
   0   9  15 802.952 280.864   1
   0   9  15 502.126 235.984   3
   0   9  16 26.4787 95.4763  28
   0  -9 -16-22.6074 91.0400  26
   0   9  16 54.3420 112.562  27
   0  -9 -16 162.794 109.451  13
   0   9  16 59.7202 106.805  11
   0  -9 -16 119.669 116.422  34
   0  -9 -16 256.840 123.632  31
   0  -9 -17 3765.55 347.060  31
   0   9  17 4172.69 369.235  32
   0  -9 -17 4357.77 363.949  13
   0   9  17 3905.29 343.118  11
   0  -9 -17 3767.32 331.950  26
   0   9  17 4116.56 383.638  27
   0   9  17 3578.15 330.100  28
   0  -9 -17 4382.26 395.118  34
   0  -9 -17 4281.31 665.858   5
   0  -9 -18 2307.63 313.638  34
   0  -9 -18 2707.61 297.126  31
   0   9  18 2209.84 269.765  32
   0  -9 -18 3047.82 327.588  13
   0   9  18 2557.21 303.228  27
   0  -9 -18 2403.94 273.095  26
   0   9  18 2416.04 280.850  28
   0  -9 -18 2884.40 302.625  10
   0  -9 -18 2743.77 548.263   5
   0   9  19 359.957 145.407  32
   0  -9 -19 472.963 151.669  31
   0  -9 -19 405.323 140.349  13
   0   9  19 507.827 148.736  28
   0  -9 -19 638.122 160.783  26
   0   9  19 554.296 172.903  27
   0  -9 -19 400.375 123.624  10
   0  -9 -19 792.253 232.095  34
   0  -9 -20 167.927 143.701  31
   0   9  20 110.940 120.208  32
   0  -9 -20 350.844 143.936  13
   0   9  20 86.4971 96.3223  28
   0  -9 -20 255.348 115.001  26
   0   9  20 373.435 177.455  27
   0  -9 -20 268.173 113.970  10
   0  -9 -20 186.123 169.820  34
   0  -9 -21 8410.59 471.494  26
   0   9  21 8317.69 545.342  27
   0  -9 -21 9573.62 521.780  10
   0  -9 -21 8640.34 518.903  13
   0  -9 -21 8106.06 498.466  31
   0   9  21 7779.90 508.339  32
   0  -9 -21 7949.07 541.453  34
   0  -9 -22 927.456 183.452  31
   0   9  22 1006.02 213.350  32
   0  -9 -22 372.586 134.142  13
   0   9  22 764.584 204.704  27
   0  -9 -22 464.413 127.576  26
   0  -9 -22 542.556 149.090  10
   0  -9 -22 896.243 214.301  34
   0  -9 -23 202.671 106.019  31
   0   9  23 11.3844 121.404  32
   0  -9 -23 324.787 137.882  13
   0  -9 -23 87.7948 106.332  10
   0  -9 -23 165.486 159.879  34
   0   9  23 254.164 130.705  27
   0  -9 -23 229.655 95.4599  26
   0  -9 -24 8975.33 406.991  26
   0   9  24 9583.89 518.591  27
   0  -9 -24 9633.77 452.897  10
   0  -9 -24 9478.61 475.801  13
   0   9  24 9006.76 491.690  32
   0  -9 -24 9027.20 516.630  34
   0   9  25 1858.08 228.251  27
   0  -9 -25 1682.31 200.983  13
   0  -9 -25 1899.84 191.607  10
   0   9  25 1961.24 230.765  32
   0  -9 -25 2040.72 248.254  34
   0  -9 -26 4055.73 263.394  13
   0  -9 -26 4420.45 251.357  10
   0  -9 -26 3972.08 291.210  34
   0   9  26 3802.64 278.144  32
   0   9  26 3963.05 286.719  27
   0  -9 -27 19593.9 517.274  13
   0  -9 -27 20740.2 591.916  34
   0   9  27 19596.6 560.221  32
   0   9  27 20080.0 570.449  27
   0  -9 -28 794.901 105.845  34
   0  10 -27 5822.45 255.111   7
   0 -10  26 2296.81 178.785  30
   0  10 -26 2473.87 196.782   7
   0 -10  25 2558.33 213.857  30
   0  10 -25 3314.71 250.853   7
   0  10 -24 807.912 144.144  10
   0 -10  24 699.893 126.397  30
   0  10 -24 621.474 141.889   7
   0  10 -23 3008.82 276.105  10
   0 -10  23 3594.28 285.781  30
   0  10 -23 3360.70 280.179   7
   0  10 -23 2911.40 229.657   9
   0  10 -22 272.381 96.1140   9
   0  10 -22 162.555 112.409   7
   0  10 -22 60.2903 105.781  10
   0  10 -21 3198.61 292.880   7
   0  10 -21 3167.42 274.895   9
   0  10 -21 2816.74 289.242  26
   0  10 -21 3145.02 301.747  10
   0  10 -20 32643.9 915.868   9
   0  10 -20 32706.9 971.437   7
   0  10 -20 31118.4 967.385  26
   0  10 -20 32137.1 901.798  12
   0  10 -20 32825.4 971.566  10
   0  10 -19 3161.19 322.365  26
   0  10 -19 4173.26 350.058  10
   0  10 -19 3904.22 313.346  12
   0  10 -19 3850.34 305.505  16
   0  10 -19 4336.62 333.733   9
   0  10 -19 4043.03 334.728   7
   0  10 -18 2513.42 251.928  16
   0  10 -18 2755.92 264.275  12
   0  10 -18 3152.20 307.249  10
   0  10 -18 2492.58 286.863  26
   0  10 -18 3273.31 304.401   7
   0  10 -18 2948.94 283.222   9
   0  10 -17 42465.1 1064.68  16
   0  10 -17 40977.7 1089.87  10
   0  10 -17 41907.8 1070.97  12
   0  10 -17 39639.6 2214.50   2
   0  10 -17 41057.4 1117.35  26
   0 -10  17 37573.5 1921.45  23
   0  10 -17 39052.6 1038.77   9
   0  10 -17 39785.4 1059.29   7
   0  10 -16 365.930 121.066  16
   0  10 -16 554.264 145.877  12
   0  10 -16 679.339 174.454  10
   0  10 -16 483.340 255.761   2
   0  10 -16 439.732 150.675  26
   0 -10  16 389.234 241.531  23
   0  10 -16 347.476 114.455   7
   0  10 -16 553.321 140.428   9
   0  10 -15 12347.3 557.138  16
   0  10 -15 13350.6 578.686  12
   0  10 -15 13552.2 585.767  10
   0  10 -15 14234.8 1259.67   2
   0  10 -15 14087.5 611.777  26
   0 -10  15 13737.5 1080.76  23
   0  10 -15 13522.0 576.258   9
   0  10 -15 12943.2 562.316   7
   0  10 -14 321.314 105.201  16
   0  10 -14 608.898 147.447  12
   0  10 -14 292.220 111.644  10
   0  10 -14 719.857 326.691   2
   0  10 -14 395.676 108.915  26
   0 -10  14 533.129 274.087  23
   0  10 -14 555.594 125.329   7
   0  10 -14 440.053 119.202   9
   0  10 -13 2395.32 241.290  16
   0  10 -13 2159.93 225.310  10
   0  10 -13 2836.37 258.519  12
   0  10 -13 2350.74 496.461   2
   0 -10  13 2323.77 423.451  23
   0  10 -13 2548.41 240.477   9
   0  10 -13 2371.69 235.258   7
   0  10 -13 2412.09 239.320  26
   0 -10  12 3474.90 481.340  23
   0  10 -12 3377.22 559.863   2
   0 -10  11 14741.7 971.902  23
   0  10 -11 13760.8 1079.68   2
   0 -10  10 4287.23 505.901  23
   0  10 -10 4499.69 618.516   2
   0 -10   9 29651.0 1277.63  23
   0 -10   9 28024.6 1394.91  22
   0  10  -9 31816.1 1531.96   2
   0 -10   8 52588.6 1657.67  23
   0 -10   8 51715.5 1859.28  22
   0  10  -8 54607.6 1522.35   3
   0  10  -8 56263.6 1987.59   2
   0 -10   7 5501.91 510.041  23
   0 -10   7 5661.97 599.656  22
   0  10  -7 5980.22 497.231   3
   0  10  -7 6042.73 625.328   2
   0 -10   6 21914.4 1138.97  22
   0 -10   6 22683.5 1103.81  20
   0 -10   6 21591.7 981.994  23
   0  10  -6 23241.4 1183.90   2
   0  10  -6 22820.4 979.071   3
   0 -10   5 13519.9 881.461  22
   0 -10   5 13692.1 747.894  23
   0 -10   5 12983.8 824.109  20
   0  10  -5 13210.2 760.680   3
   0  10  -5 13658.3 888.928   2
   0 -10   4 51205.4 1676.88  22
   0 -10   4 50857.9 1437.65  23
   0 -10   4 50561.3 1625.50  20
   0  10  -4 50369.4 1650.72   2
   0  10  -4 50454.1 1505.44   3
   0 -10   3 29260.8 1207.77  20
   0 -10   3 28680.5 1037.65  23
   0 -10   3 29138.7 1229.80  22
   0  10  -3 30223.2 1248.95   2
   0  10  -3 29468.9 1146.76   3
   0 -10   2 44466.9 1316.12  23
   0 -10   2 44935.1 1490.34  20
   0 -10   2 44596.4 1534.54  22
   0  10  -2 47033.7 1508.09   2
   0  10  -2 47684.8 1529.04   3
   0 -10   1 117233. 2503.00  20
   0 -10   1 118950. 2563.53  22
   0 -10   1 112447. 2206.94  23
   0  10  -1 116933. 2490.06   3
   0  10  -1 115957. 2451.91   2
   0 -10   0 233.333 137.737  23
   0 -10   0 336.065 186.429  20
   0  10   0 612.185 216.853   2
   0  10   0 216.247 151.191   3
   0 -10  -1 4412.71 405.700  23
   0 -10  -1 3930.04 465.834  20
   0  10   1 4878.55 509.117   3
   0  10   1 4695.20 474.796   2
   0 -10  -2 6122.93 570.360  20
   0  10   2 5383.37 487.365   1
   0  10   2 5858.90 564.154   3
   0  10   2 6299.40 520.607   2
   0 -10  -3 12553.2 819.809  20
   0 -10  -3 12578.0 779.076  24
   0  10   3 12181.4 733.890   2
   0  10   3 10702.9 754.890   3
   0  10   3 11530.7 704.159   1
   0 -10  -4 13694.6 880.129  20
   0 -10  -4 13861.1 814.044  24
   0  10   4 14389.0 807.910   2
   0  10   4 14558.7 787.934   1
   0  10   4 13919.2 875.824   3
   0 -10  -5 8648.84 723.891  20
   0 -10  -5 9468.98 679.508  24
   0  10   5 9750.10 672.191   2
   0  10   5 9864.76 660.148   1
   0  10   5 9713.04 756.288   3
   0 -10  -6 5712.34 529.826  24
   0 -10  -6 6057.68 629.360  20
   0  10   6 5288.42 576.946   3
   0  10   6 4893.19 473.864   1
   0 -10  -7 29444.5 1423.51  20
   0 -10  -7 30833.5 1279.73  24
   0  10   7 29536.8 1205.16   1
   0  10   7 30178.1 1379.27   3
   0 -10  -8 233243. 4457.72  20
   0  10   8 226741. 3855.98   1
   0  10   8 226740. 4292.66   3
   0 -10  -9 47922.6 1934.69  20
   0  10   9 47855.3 1622.35   1
   0  10   9 49738.3 1894.90   3
   0 -10 -10 23484.1 1390.11  20
   0  10  10 24526.8 1350.57   3
   0  10  10 24191.1 1174.44   1
   0 -10 -11 12194.6 1037.60  20
   0  10  11 12807.1 991.261   3
   0  10  11 13132.2 879.436   1
   0 -10 -12 18355.0 1323.56  20
   0  10  12 18431.4 1087.86   1
   0  10  12 17631.6 1187.63   3
   0  10  13 30627.1 1451.28   1
   0  10  13 30347.0 1603.19   3
   0 -10 -13 26910.7 917.797  34
   0  10  13 29284.9 870.147  11
   0  10  13 26896.6 859.811  25
   0 -10 -13 26199.3 837.697  26
   0  10  13 26516.5 862.351  28
   0 -10 -13 26560.2 1625.23  20
   0 -10 -13 27237.4 832.470  15
   0  10  14 247.049 165.136   1
   0  10  14 251.644 190.173   3
   0 -10 -14 377.284 147.263  34
   0 -10 -14 323.106 138.732  31
   0  10  14 275.430 120.852  11
   0 -10 -14 232.478 111.137  13
   0 -10 -14 469.869 149.811  26
   0  10  14 168.857 119.289  28
   0  10  14 351.075 145.511  25
   0  10  14 409.118 148.311  27
   0 -10 -14 860.038 363.484  20
   0 -10 -14 398.913 138.894  15
   0 -10 -15 1021.68 187.351  31
   0  10  15 1014.72 181.487  32
   0  10  15 1051.98 183.088  11
   0 -10 -15 1265.80 209.911  13
   0  10  15 985.179 183.717  28
   0 -10 -15 974.460 176.581  26
   0  10  15 1002.82 206.114  27
   0 -10 -15 1037.31 212.183  34
   0  10  15 1129.08 286.204   3
   0 -10 -16 2596.87 276.109  26
   0  10  16 2732.34 304.689  27
   0  10  16 2470.79 280.753  28
   0 -10 -16 2833.71 302.418  13
   0  10  16 2714.57 290.839  11
   0 -10 -16 2317.45 296.241  34
   0  10  16 2429.70 279.561  32
   0 -10 -16 2762.12 300.466  31
   0  10  17 27569.5 919.478  32
   0 -10 -17 27929.9 950.550  31
   0  10  17 25908.9 894.806  11
   0 -10 -17 27311.7 949.029  13
   0  10  17 28257.0 983.227  27
   0  10  17 27561.2 938.495  28
   0 -10 -17 28585.9 922.141  26
   0 -10 -17 28365.7 1029.33  34
   0 -10 -17 26430.4 1684.83   5
   0 -10 -18 71713.7 1591.91  31
   0  10  18 67198.8 1541.60  32
   0 -10 -18 70159.3 1591.08  13
   0 -10 -18 68583.9 1507.30  26
   0  10  18 70917.6 1568.55  28
   0  10  18 70468.1 1635.17  27
   0 -10 -18 69951.7 1529.88  10
   0 -10 -18 73608.3 1724.02  34
   0 -10 -19 6292.30 448.691  31
   0  10  19 6380.25 446.375  32
   0 -10 -19 7115.97 483.086  13
   0  10  19 6672.98 487.209  27
   0  10  19 6284.15 440.883  28
   0 -10 -19 6248.21 427.846  26
   0 -10 -19 6938.42 454.760  10
   0 -10 -19 6445.58 492.538  34
   0  10  20 13519.1 694.294  27
   0  10  20 12827.5 611.886  28
   0 -10 -20 13004.0 603.521  26
   0 -10 -20 11988.3 592.464  10
   0 -10 -20 12802.0 639.437  13
   0  10  20 12773.6 640.075  32
   0 -10 -20 12660.8 629.613  31
   0 -10 -20 13246.3 706.542  34
   0  10  21 5420.02 444.007  27
   0 -10 -21 5773.43 388.483  26
   0  10  21 5503.71 392.547  28
   0 -10 -21 5679.77 422.180  13
   0 -10 -21 5655.19 391.337  10
   0  10  21 5781.28 420.993  32
   0 -10 -21 5406.50 405.718  31
   0 -10 -21 5652.44 448.503  34
   0  10  22 2273.21 300.480  27
   0 -10 -22 2192.55 236.276  26
   0 -10 -22 2411.68 260.681  10
   0 -10 -22 2027.89 255.402  13
   0  10  22 2022.39 256.139  32
   0 -10 -22 2491.24 275.616  31
   0 -10 -22 2975.94 337.394  34
   0 -10 -23 4183.59 296.858  26
   0  10  23 4360.72 375.732  27
   0 -10 -23 4827.39 333.517  10
   0 -10 -23 4900.40 364.870  13
   0 -10 -23 4048.65 307.591  31
   0  10  23 4666.96 359.807  32
   0 -10 -23 4789.11 399.262  34
   0  10  24 385.576 148.465  27
   0 -10 -24 226.876 119.277  13
   0 -10 -24 260.384 96.9303  10
   0  10  24 453.873 140.373  32
   0 -10 -24 395.065 148.466  34
   0 -10 -25 10858.4 423.868  10
   0 -10 -25 10315.8 451.019  13
   0  10  25 9665.66 449.004  32
   0 -10 -25 9947.21 487.563  34
   0  10  25 9854.55 480.975  27
   0 -10 -26 1601.62 163.275  13
   0 -10 -26 1663.53 148.875  10
   0 -10 -26 1737.18 195.583  34
   0  10  26 1630.18 177.354  32
   0  10  26 1936.83 198.822  27
   0 -10 -27 298.484 75.2900  13
   0 -10 -27 209.597 66.3425   7
   0 -10 -27 136.323 72.6777  34
   0  10  27 75.3536 57.3183  32
   0  10  27 37.1979 63.6737  27
   0  11 -27 668.563 85.8848   7
   0  11 -26 5159.32 259.312   7
   0 -11  25 211.422 91.3208  30
   0  11 -25 64.7191 80.8182   7
   0 -11  24 532.361 121.492  30
   0  11 -24 595.334 133.207   7
   0  11 -24 456.870 91.3942   9
   0 -11  23 329.092 105.504  30
   0  11 -23 588.636 142.902   7
   0  11 -23 426.460 94.8939   9
   0  11 -22 6686.43 406.592  10
   0 -11  22 5756.66 357.701  30
   0  11 -22 6917.96 408.824   7
   0  11 -22 6711.25 366.682   9
   0  11 -21 6243.75 355.625  12
   0  11 -21 6612.72 419.109  10
   0 -11  21 6501.11 393.755  30
   0  11 -21 6675.06 421.062   7
   0  11 -21 6602.71 382.740   9
   0  11 -20 4748.94 335.373   9
   0  11 -20 4865.30 356.492   7
   0  11 -20 4259.64 347.283  10
   0  11 -20 4968.61 342.548  12
   0  11 -19 4324.36 363.047  26
   0  11 -19 4905.57 350.063  12
   0  11 -19 4797.36 376.496  10
   0  11 -19 4857.12 347.026  16
   0  11 -19 4685.74 358.413   7
   0  11 -19 4768.99 353.957   9
   0  11 -18 18310.2 749.440  26
   0  11 -18 19845.6 722.509  12
   0  11 -18 18808.7 733.342  10
   0  11 -18 18928.1 696.794  16
   0  11 -18 19985.3 737.644   7
   0  11 -18 18800.1 711.150   9
   0  11 -17 121.921 98.9538  16
   0  11 -17 67.3610 105.169  10
   0  11 -17 211.686 98.0470  12
   0  11 -17-14.8081 116.357  26
   0  11 -17 258.279 101.302   9
   0  11 -17 198.166 114.475   7
   0  11 -16 128554. 2086.10  16
   0  11 -16 127886. 2121.02  10
   0  11 -16 130358. 2119.07  12
   0  11 -16 127803. 2165.70  26
   0 -11  16 124382. 3526.69  23
   0 -11  16 133340. 3929.90  22
   0  11 -16 130483. 2096.91   7
   0  11 -16 129122. 2090.03   9
   0  11 -15 1194.28 188.796  16
   0  11 -15 999.376 172.010  12
   0  11 -15 1011.36 189.181  10
   0  11 -15 1247.97 416.668   2
   0  11 -15 1021.18 191.161  26
   0 -11  15 1258.21 389.600  22
   0 -11  15 457.854 228.697  23
   0  11 -15 1377.88 201.508   7
   0  11 -15 1162.83 188.311   9
   0  11 -14 43089.3 1081.26  16
   0  11 -14 42807.9 1087.69  10
   0  11 -14 43138.4 1091.35  12
   0  11 -14 47431.2 2273.44   2
   0  11 -14 42893.2 1126.79  26
   0 -11  14 42160.8 1883.16  23
   0 -11  14 43654.1 2085.88  22
   0  11 -14 43572.4 1071.91   7
   0  11 -14 45545.3 1094.41   9
   0  11 -13 27637.1 834.292  16
   0  11 -13 26736.1 822.403  12
   0  11 -13 25504.8 796.368  10
   0  11 -13 26409.9 1661.39   2
   0  11 -13 26751.6 848.358  26
   0 -11  13 26577.2 1440.14  23
   0 -11  13 28033.3 1615.59  22
   0  11 -13 26088.8 791.925   7
   0  11 -13 26365.0 808.160   9
   0  11 -12 36564.4 958.757  16
   0  11 -12 34058.5 915.090  10
   0  11 -12 37123.2 963.271  12
   0  11 -12 37480.5 1909.45   2
   0 -11  12 36006.9 1623.48  23
   0 -11  12 36718.9 1803.82  22
   0  11 -12 34944.3 925.355   9
   0  11 -12 35678.7 912.659   7
   0  11 -12 36701.6 977.323  26
   0 -11  11 2519.45 476.150  22
   0 -11  11 2193.69 397.973  23
   0  11 -11 2172.83 483.957   2
   0 -11  10 56553.7 2137.39  22
   0 -11  10 57174.1 1923.17  23
   0  11 -10 59096.6 2286.49   2
   0 -11   9 6128.82 686.848  22
   0 -11   9 5861.09 584.838  23
   0  11  -9 6254.62 707.174   2
   0 -11   8 3738.08 453.408  23
   0 -11   8 4076.71 544.163  22
   0  11  -8 3279.43 398.704   3
   0  11  -8 3153.32 510.232   2
   0 -11   7 87891.6 2381.20  20
   0 -11   7 85728.1 2175.37  23
   0 -11   7 87737.6 2494.97  22
   0  11  -7 89635.1 2599.53   2
   0  11  -7 89689.9 2139.29   3
   0 -11   6 25739.8 1107.52  23
   0 -11   6 26687.2 1306.25  22
   0 -11   6 26124.3 1247.45  20
   0  11  -6 26850.3 1340.23   2
   0  11  -6 26228.6 1111.36   3
   0 -11   5 15490.8 937.791  20
   0 -11   5 17477.8 885.213  23
   0 -11   5 16752.9 1012.46  22
   0  11  -5 15500.8 968.948   2
   0  11  -5 15723.4 867.467   3
   0 -11   4 18244.7 1030.73  22
   0 -11   4 17734.0 1009.87  20
   0 -11   4 17677.1 876.187  23
   0  11  -4 17893.1 939.680   3
   0  11  -4 18453.6 1036.94   2
   0 -11   3 33590.9 1398.75  22
   0 -11   3 32910.2 1349.83  20
   0 -11   3 33766.4 1187.25  23
   0  11  -3 34378.9 1315.18   3
   0  11  -3 34678.4 1386.37   2
   0 -11   2 69943.8 1733.72  23
   0 -11   2 67793.3 1990.18  20
   0 -11   2 70011.9 2026.27  22
   0  11  -2 72364.2 1995.53   3
   0  11  -2 68331.9 1958.49   2
   0 -11   1 45428.0 1370.23  23
   0 -11   1 46690.1 1599.86  20
   0  11  -1 47002.0 1570.26   2
   0  11  -1 47063.9 1598.68   3
   0 -11   0 225.741 156.880  23
   0 -11   0 65.3535 133.825  20
   0  11   0 327.936 162.084   2
   0  11   0 336.723 185.640   3
   0 -11  -1 4463.62 430.699  23
   0 -11  -1 5100.35 549.825  20
   0  11   1 4509.07 477.111   2
   0  11   1 4241.05 502.955   3
   0 -11  -2 946.360 251.337  20
   0  11   2 1700.74 304.543   2
   0  11   2 1247.28 298.268   3
   0 -11  -3 22288.5 1096.58  24
   0 -11  -3 22617.0 1154.84  20
   0  11   3 22567.2 1058.94   2
   0  11   3 22794.2 1171.65   3
   0  11   3 22088.9 1033.20   1
   0 -11  -4 5074.36 573.475  20
   0 -11  -4 4397.13 485.574  24
   0  11   4 5011.55 502.997   1
   0  11   4 5657.71 537.058   2
   0  11   4 5849.64 608.896   3
   0 -11  -5 9291.06 799.345  20
   0 -11  -5 10956.7 767.279  24
   0  11   5 9213.30 784.555   3
   0  11   5 8518.90 648.659   1
   0  11   5 8828.03 680.229   2
   0 -11  -6-82.0138 127.429  24
   0 -11  -6 105.129 170.747  20
   0  11   6 20.5627 121.799   1
   0  11   6 22.1069 115.943   2
   0  11   6-112.693 205.276   3
   0 -11  -7 1296.24 309.999  20
   0 -11  -7 1586.54 314.675  24
   0  11   7 1715.99 309.618   1
   0  11   7 1799.22 406.964   3
   0 -11  -8 7370.00 777.613  20
   0  11   8 8433.18 681.721   1
   0  11   8 8634.29 791.275   3
   0 -11  -9 82054.3 2677.66  20
   0  11   9 81644.1 2573.77   3
   0  11   9 83604.0 2268.22   1
   0 -11 -10 213900. 4636.09  20
   0  11  10 202622. 3860.12   1
   0  11  10 200499. 4352.79   3
   0 -11 -11 7653.32 874.948  20
   0  11  11 7068.58 671.970   1
   0  11  11 6144.81 721.585   3
   0  11  12 34017.9 1535.10   1
   0  11  12 35695.0 1787.36   3
   0 -11 -12 38970.0 1104.32  34
   0  11  12 35813.3 981.796  11
   0  11  12 35249.5 1011.29  28
   0  11  12 35008.1 1002.34  25
   0 -11 -12 36761.8 1922.91  20
   0 -11 -12 34583.0 938.914  15
   0  11  13 9862.69 942.091   3
   0 -11 -13 10965.0 594.240  34
   0  11  13 10395.6 521.391  33
   0 -11 -13 10668.9 548.740  31
   0  11  13 10506.0 524.694  11
   0 -11 -13 10292.2 527.330  26
   0  11  13 10647.4 547.349  25
   0  11  13 10337.3 553.203  28
   0 -11 -13 10265.3 1051.50  20
   0 -11 -13 10199.5 510.278  15
   0  11  14 587.386 276.277   3
   0 -11 -14 452.299 160.311  34
   0 -11 -14 445.486 128.694  31
   0 -11 -14 270.813 93.4836  13
   0  11  14 448.368 148.629  11
   0  11  14 415.004 137.940  27
   0  11  14 562.629 155.706  28
   0  11  14 564.805 164.047  25
   0 -11 -14 397.373 123.033  26
   0 -11 -14 174.045 221.519  20
   0 -11 -14 604.442 155.360  15
   0 -11 -15 150.055 122.455  31
   0  11  15-2.65450 88.7300  32
   0  11  15 367.033 132.616  11
   0 -11 -15 227.743 116.406  13
   0  11  15 134.427 117.592  28
   0  11  15 156.241 124.427  27
   0 -11 -15 41.4020 99.1408  26
   0 -11 -15 193.385 118.841  34
   0  11  15-91.5679 202.440   3
   0  11  16 10605.5 582.044  28
   0  11  16 10861.5 608.427  27
   0 -11 -16 10631.1 566.490  26
   0 -11 -16 10883.3 590.568  13
   0  11  16 9894.68 549.683  11
   0 -11 -16 10798.6 619.854  34
   0 -11 -16 11710.8 596.745  31
   0  11  16 10455.5 544.707  32
   0 -11 -17 2182.59 280.893  31
   0  11  17 2087.32 252.630  32
   0  11  17 2656.51 303.241  11
   0 -11 -17 2486.89 299.763  13
   0 -11 -17 1993.62 253.779  26
   0  11  17 2134.66 270.263  28
   0  11  17 2319.22 299.238  27
   0 -11 -17 1969.24 296.160  34
   0 -11 -17 2772.63 553.782   5
   0  11  18 345.299 153.966  32
   0 -11 -18 23.4914 112.446  31
   0 -11 -18 396.984 173.063  13
   0  11  18 60.3933 108.814  28
   0  11  18 237.625 143.242  27
   0 -11 -18 35.6700 107.212  26
   0 -11 -18 398.655 161.348  10
   0 -11 -18 139.966 133.930  34
   0  11  19 2986.78 314.740  32
   0 -11 -19 3299.73 319.246  31
   0 -11 -19 3495.49 348.140  13
   0  11  19 3167.67 334.315  27
   0  11  19 3230.62 330.762  28
   0 -11 -19 3101.12 300.657  26
   0 -11 -19 3387.72 316.818  10
   0 -11 -19 3794.79 387.026  34
   0 -11 -20 38033.7 1086.83  31
   0  11  20 36929.8 1071.22  32
   0 -11 -20 37537.5 1117.19  13
   0  11  20 37844.3 1168.53  27
   0 -11 -20 38896.6 1061.79  26
   0  11  20 36694.8 1077.88  28
   0 -11 -20 37522.0 1068.13  10
   0 -11 -20 39351.2 1219.40  34
   0 -11 -21 335.240 117.435  31
   0  11  21 205.526 124.266  32
   0 -11 -21 599.214 175.555  13
   0 -11 -21 502.731 131.966  26
   0  11  21 520.071 188.493  27
   0  11  21 660.181 160.685  28
   0 -11 -21 469.851 134.815  10
   0 -11 -21 296.959 170.289  34
   0 -11 -22 596.165 146.829  31
   0  11  22 533.697 145.090  32
   0 -11 -22 254.039 142.119  13
   0 -11 -22 359.653 118.831  26
   0  11  22 281.128 146.115  27
   0  11  22 352.828 113.066  28
   0 -11 -22 107.199 94.4824  10
   0 -11 -22 400.939 175.182  34
   0  11  23 1523.11 239.310  27
   0 -11 -23 1708.28 187.569  26
   0 -11 -23 1880.61 235.241  13
   0 -11 -23 2168.87 224.449  10
   0  11  23 1278.50 195.021  32
   0 -11 -23 1450.56 184.702  31
   0 -11 -23 1806.21 251.652  34
   0  11  24 1031.23 191.010  27
   0 -11 -24 776.100 133.125  10
   0 -11 -24 861.671 150.659  13
   0  11  24 795.056 147.581  32
   0 -11 -24 971.483 181.497  34
   0  11  25 3157.28 265.506  27
   0 -11 -25 3225.81 273.655  34
   0  11  25 3073.92 236.175  32
   0 -11 -25 3374.78 248.788  13
   0 -11 -25 3206.35 219.938  10
   0  11  26 203.122 97.2891  27
   0 -11 -26 111.895 85.1946  34
   0  11  26-36.6292 67.5406  32
   0 -11 -26 146.131 56.3623  10
   0 -11 -26 26.3965 59.8540  13
   0 -11 -27 6934.77 292.357  34
   0  11  27 7235.94 299.065  27
   0  12 -26 153.593 62.3677   7
   0  12 -25 5748.59 288.721   7
   0  12 -24 71.3750 85.8590   7
   0  12 -23 438.602 92.9586   9
   0  12 -23 364.270 114.534   7
   0  12 -22 12032.6 466.911  12
   0  12 -22 12759.5 492.657   9
   0  12 -22 12688.0 535.039   7
   0  12 -21 118.266 81.9345  12
   0  12 -21 215.484 96.6655   9
   0  12 -21 235.770 109.437   7
   0  12 -20 119.619 130.237  10
   0  12 -20-148.961 100.132  12
   0  12 -20 236.186 119.170   9
   0  12 -20 28.3217 104.618   7
   0  12 -20 85.3138 94.8069  16
   0  12 -19 2348.64 253.317  12
   0  12 -19 2228.15 262.138  10
   0  12 -19 2421.61 261.747   7
   0  12 -19 2102.11 240.727   9
   0  12 -19 2430.84 249.034  16
   0  12 -18 25037.5 852.725  10
   0  12 -18 25304.8 830.945  12
   0  12 -18 26322.8 848.387   7
   0  12 -18 25098.8 833.324   9
   0  12 -18 23464.9 806.911  16
   0  12 -17 14405.9 631.270  12
   0  12 -17 13349.5 617.001  10
   0  12 -17 13770.6 609.202   7
   0  12 -17 13723.9 608.706   9
   0  12 -17 13604.3 599.937  16
   0  12 -16 459.204 147.066  10
   0  12 -16 616.828 148.853  12
   0  12 -16 722.076 166.346  16
   0 -12  16 607.064 319.509  22
   0  12 -16 564.162 149.441   7
   0  12 -16 596.325 152.130   9
   0  12 -15 16907.8 1420.04   2
   0  12 -15 16986.7 683.618  10
   0  12 -15 18230.4 710.668  12
   0  12 -15 18098.0 696.353  16
   0  12 -15 19250.5 748.032  26
   0 -12  15 19419.0 1445.68  22
   0  12 -15 17360.7 668.674   7
   0  12 -15 17515.9 682.468   9
   0  12 -14 154.746 217.060   2
   0  12 -14-222.384 126.578  16
   0  12 -14 122.012 108.886  10
   0  12 -14 42.2016 95.6336  12
   0  12 -14 4.16619 104.854  26
   0 -12  14 74.7953 228.291  22
   0 -12  14 358.113 256.003  23
   0  12 -14-37.0133 113.951   9
   0  12 -14 168.775 105.872   7
   0  12 -13 7775.82 913.405   2
   0  12 -13 7874.94 447.738  16
   0  12 -13 7175.76 407.643  29
   0  12 -13 7096.17 422.272  10
   0  12 -13 7238.43 433.248  12
   0  12 -13 6870.78 436.988  26
   0 -12  13 6830.32 756.472  23
   0 -12  13 7920.79 892.062  22
   0  12 -13 6857.02 411.110   7
   0  12 -13 7285.37 429.554   9
   0  12 -12 31866.2 1827.36   2
   0  12 -12 31134.8 882.623  29
   0  12 -12 32801.1 927.330  16
   0  12 -12 30341.2 879.792  10
   0  12 -12 31910.7 924.676  12
   0 -12  12 30720.8 1513.86  23
   0 -12  12 32202.1 1749.48  22
   0  12 -12 31159.1 872.387   7
   0  12 -12 31384.5 896.801   9
   0  12 -11 16177.3 1260.01   2
   0  12 -11 16487.3 617.942  29
   0  12 -11 16653.1 638.337  16
   0  12 -11 16001.9 613.366  10
   0  12 -11 16323.1 630.700  12
   0 -12  11 17098.1 1239.49  22
   0 -12  11 14694.9 1014.74  23
   0  12 -11 15703.7 590.881   7
   0  12 -11 16091.4 612.529   9
   0  12 -10 5090.30 337.713  12
   0  12 -10 4486.03 317.592  10
   0  12 -10 4254.24 638.525   2
   0  12 -10 4360.76 304.743   9
   0 -12  10 4510.11 613.836  22
   0 -12  10 4956.43 571.020  23
   0 -12  10 4926.22 612.433  20
   0 -12   9 7305.81 727.174  20
   0 -12   9 7356.58 664.329  23
   0 -12   9 7143.08 775.868  22
   0  12  -9 6495.59 757.674   2
   0 -12   8 1889.55 408.481  22
   0 -12   8 2081.59 391.192  20
   0 -12   8 1908.25 346.906  23
   0  12  -8 1858.42 317.219   3
   0  12  -8 2039.80 424.314   2
   0 -12   7 13221.2 950.891  20
   0 -12   7 13867.6 1012.94  22
   0 -12   7 13666.4 852.945  23
   0  12  -7 14214.9 1042.93   2
   0  12  -7 13053.9 812.874   3
   0 -12   6 1725.10 364.668  20
   0 -12   6 1736.04 296.225  23
   0 -12   6 2017.15 415.416  22
   0  12  -6 1525.60 345.704   2
   0  12  -6 1607.07 302.101   3
   0 -12   5 26028.2 1344.03  22
   0 -12   5 26819.3 1138.35  23
   0 -12   5 27296.4 1309.39  20
   0  12  -5 28472.3 1235.96   3
   0  12  -5 27614.1 1364.38   2
   0 -12   4 115517. 2484.98  23
   0 -12   4 114174. 2856.44  22
   0 -12   4 116632. 2804.03  20
   0  12  -4 116393. 2855.26   2
   0  12  -4 119116. 2713.40   3
   0 -12   3 84961.5 2417.86  22
   0 -12   3 86143.8 2066.16  23
   0 -12   3 84510.0 2339.23  20
   0  12  -3 87104.4 2378.01   2
   0  12  -3 89688.6 2320.26   3
   0 -12   2 220.693 118.820  23
   0 -12   2 79.0764 174.713  22
   0 -12   2 396.292 206.738  20
   0  12  -2-23.2478 188.711   2
   0  12  -2-0.71305 127.119   3
   0 -12   1 121805. 2874.38  20
   0 -12   1 129537. 2574.20  23
   0  12  -1 130943. 2925.05   3
   0  12  -1 120045. 2766.50   2
   0 -12   0 4805.53 551.300  20
   0 -12   0 5219.02 510.111  23
   0  12   0 4919.21 540.960   3
   0  12   0 5119.87 539.008   2
   0 -12  -1 19837.7 1106.86  20
   0  12   1 20036.0 1126.09   3
   0  12   1 19161.7 1027.57   2
   0 -12  -2 27422.6 1324.48  20
   0  12   2 29419.7 1376.41   3
   0  12   2 29628.0 1275.99   2
   0 -12  -3 16008.6 1046.64  20
   0 -12  -3 17099.4 1004.90  24
   0  12   3 17665.2 985.294   2
   0  12   3 19207.2 1134.84   3
   0 -12  -4 37819.5 1510.57  24
   0 -12  -4 38388.8 1640.33  20
   0  12   4 37082.3 1456.65   2
   0  12   4 38240.3 1452.04   1
   0  12   4 37689.5 1626.87   3
   0 -12  -5 2401.06 403.065  24
   0 -12  -5 2115.76 432.029  20
   0  12   5 2305.77 418.185   3
   0  12   5 2164.14 340.607   1
   0  12   5 2182.43 362.433   2
   0 -12  -6 18576.8 1178.15  20
   0 -12  -6 18437.5 1068.79  24
   0  12   6 18551.2 1037.29   2
   0  12   6 17294.1 1137.69   3
   0  12   6 18610.8 1018.60   1
   0 -12  -7 8462.20 838.394  20
   0 -12  -7 8621.13 739.687  24
   0  12   7 9751.15 874.071   3
   0  12   7 10672.0 793.972   2
   0  12   7 9405.89 733.651   1
   0 -12  -8 60089.7 2304.15  20
   0  12   8 60583.1 1988.35   2
   0  12   8 62246.0 1981.05   1
   0  12   8 62488.6 2295.75   3
   0 -12  -9 35259.7 1783.42  20
   0  12   9 33840.8 1696.71   3
   0  12   9 32938.0 1445.94   1
   0 -12 -10 25212.6 868.354  34
   0  12  10 25199.2 836.181  28
   0  12  10 24612.2 816.837  25
   0 -12 -10 25363.3 1559.28  20
   0  12  10 26894.8 1330.68   1
   0  12  10 27120.4 1554.97   3
   0  12  11 30462.1 1671.47   3
   0  12  11 30356.9 1439.92   1
   0  12  11 26177.7 843.431  33
   0 -12 -11 27799.5 938.455  34
   0  12  11 29793.7 884.480  11
   0  12  11 26430.7 873.227  28
   0  12  11 27770.0 889.392  25
   0 -12 -11 28960.3 1733.55  20
   0  12  11 27944.9 825.498  18
   0 -12 -11 26746.9 805.202  15
   0  12  12 1865.96 440.092   3
   0  12  12 1878.56 246.039  33
   0 -12 -12 2206.25 287.435  34
   0 -12 -12 1679.14 229.521  31
   0  12  12 1658.80 209.547  11
   0  12  12 1628.72 225.520  28
   0  12  12 1904.57 247.593  25
   0 -12 -12 1616.76 428.275  20
   0 -12 -12 1631.68 217.576  15
   0  12  12 1567.52 197.528  18
   0  12  13 21352.3 1454.85   3
   0 -12 -13 23940.8 908.103  34
   0  12  13 21300.4 784.037  33
   0 -12 -13 21132.7 797.396  31
   0  12  13 22461.6 808.080  11
   0  12  13 22756.8 837.689  28
   0 -12 -13 23024.5 820.472  26
   0  12  13 23074.7 832.807  25
   0  12  13 22523.2 818.201  27
   0  12  13 20702.3 724.310  18
   0 -12 -13 23279.9 1614.69  20
   0 -12 -13 22037.1 766.403  15
   0  12  14 2220.42 491.586   3
   0 -12 -14 2828.65 324.287  34
   0  12  14 2497.97 265.521  33
   0 -12 -14 2690.25 292.800  31
   0 -12 -14 2086.73 265.556  13
   0  12  14 2232.70 260.302  11
   0  12  14 2521.60 290.538  25
   0 -12 -14 2587.06 286.381  26
   0  12  14 2605.18 304.752  28
   0  12  14 2550.63 290.132  27
   0 -12 -14 2439.85 543.816  20
   0 -12 -14 1835.73 238.388  15
   0 -12 -15 1909.56 280.863  34
   0 -12 -15 1783.09 248.769  31
   0  12  15 1572.93 235.618  11
   0 -12 -15 1672.60 255.125  13
   0 -12 -15 1694.30 244.319  26
   0  12  15 1751.05 253.607  28
   0  12  15 1752.74 236.187  27
   0 -12 -15 2312.02 559.174  20
   0  12  15 1148.88 346.818   3
   0  12  16 4999.51 418.993  27
   0  12  16 4025.78 370.696  28
   0 -12 -16 4823.35 393.254  26
   0 -12 -16 4272.58 385.528  13
   0  12  16 3786.41 355.344  11
   0 -12 -16 4765.51 388.725  31
   0 -12 -16 4949.09 432.710  34
   0  12  17 44474.4 1244.59  28
   0 -12 -17 46412.3 1220.39  26
   0  12  17 45980.0 1278.98  27
   0  12  17 45741.7 1240.31  11
   0 -12 -17 48820.5 1307.12  13
   0  12  17 45052.5 1157.72  32
   0 -12 -17 45039.4 1228.59  31
   0 -12 -17 44756.8 1335.26  34
   0 -12 -18 2058.91 274.031  31
   0  12  18 2052.37 255.899  32
   0  12  18 1680.87 245.571  11
   0 -12 -18 1998.42 284.971  13
   0  12  18 2404.62 292.662  28
   0 -12 -18 2062.60 254.525  26
   0  12  18 1856.63 265.077  27
   0 -12 -18 1932.05 261.698  10
   0 -12 -18 2339.48 341.145  34
   0 -12 -19 79005.5 1641.16  31
   0  12  19 76838.8 1571.10  32
   0 -12 -19 82640.2 1733.82  13
   0  12  19 78933.1 1726.12  27
   0  12  19 76368.9 1658.24  28
   0 -12 -19 78176.7 1606.71  26
   0 -12 -19 81040.2 1645.59  10
   0 -12 -19 81263.3 1834.44  34
   0 -12 -20 2568.58 277.158  31
   0 -12 -20 2736.60 302.757  13
   0 -12 -20 2622.76 267.753  26
   0  12  20 2535.97 307.212  27
   0  12  20 2878.44 311.459  28
   0 -12 -20 2489.37 264.158  10
   0 -12 -20 2799.18 326.524  34
   0  12  20 2589.39 274.273  32
   0  12  21 3428.29 308.315  28
   0  12  21 3333.15 338.217  27
   0 -12 -21 4232.61 317.645  26
   0 -12 -21 3675.20 307.446  10
   0 -12 -21 3792.79 342.788  13
   0 -12 -21 3647.33 308.055  31
   0 -12 -21 3316.37 353.624  34
   0  12  21 3470.26 304.384  32
   0 -12 -22 9821.66 455.010  26
   0  12  22 9337.08 528.748  27
   0 -12 -22 8919.17 451.851  10
   0 -12 -22 9232.12 496.825  13
   0  12  22 9149.95 464.115  28
   0 -12 -22 9826.97 460.288  31
   0  12  22 9944.47 482.528  32
   0 -12 -22 9854.80 554.061  34
   0  12  23 5862.13 401.083  27
   0 -12 -23 6179.76 417.662  34
   0  12  23 6398.30 366.205  32
   0 -12 -23 5497.22 326.390  10
   0 -12 -23 6023.15 375.551  13
   0  12  24 7859.45 427.064  27
   0 -12 -24 8082.33 436.929  34
   0  12  24 7010.45 351.649  32
   0 -12 -24 8111.75 402.095  13
   0 -12 -24 8210.65 363.101  10
   0  12  25 109.744 92.4368  27
   0  12  25-17.9575 77.2577  32
   0 -12 -25 91.1539 82.8213  34
   0 -12 -25 55.9193 55.1974  10
   0 -12 -25 20.8654 69.0825  13
   0  12  26 4179.04 251.456  27
   0 -12 -26 4194.14 220.163  13
   0 -12 -26 3546.60 227.711  34
   0  13 -26 42.1991 43.3534   7
   0  13 -25 1311.53 133.102   7
   0  13 -24 2531.17 205.802   7
   0  13 -23 6551.71 345.858   7
   0  13 -22 1238.95 160.193   9
   0  13 -22 1632.11 201.656   7
   0  13 -22 1344.55 151.185  12
   0  13 -21 1328.87 199.058   7
   0  13 -21 1332.26 184.154   9
   0  13 -21 1402.36 176.631  12
   0  13 -20 343.442 121.212   7
   0  13 -20 340.767 116.129   9
   0  13 -20 246.049 106.055  12
   0  13 -19 63246.7 1342.07   9
   0  13 -19 63725.0 1356.95   7
   0  13 -19 63187.6 1336.31  12
   0  13 -18 6222.11 400.381  16
   0  13 -18 6285.83 411.724   7
   0  13 -18 6145.85 406.593   9
   0  13 -18 6554.45 419.076  12
   0  13 -17 1635.38 222.205  16
   0  13 -17 1753.68 236.477   9
   0  13 -17 1730.50 224.296   7
   0  13 -17 1863.35 233.979  12
   0  13 -16 1208.44 217.026  16
   0  13 -16 1475.30 218.261   9
   0  13 -16 1664.55 230.899   7
   0  13 -16 1595.14 224.993  12
   0  13 -16 1352.26 208.560  10
   0  13 -15 12331.2 584.118  16
   0  13 -15 12273.4 591.958  12
   0  13 -15 11362.9 562.399  10
   0  13 -15 11621.2 563.514   9
   0  13 -15 11466.1 556.580   7
   0  13 -14 73244.4 3027.92   2
   0  13 -14 66221.9 1373.84  29
   0  13 -14 66682.0 1440.28  16
   0  13 -14 70519.4 1476.75  12
   0  13 -14 63609.4 1404.80  10
   0 -13  14 69431.1 2595.27  20
   0 -13  14 69475.1 2784.91  22
   0  13 -14 70104.4 1449.56   9
   0  13 -14 68604.9 1418.93   7
   0  13 -13 237.557 215.400   2
   0  13 -13 92.9470 87.9061  29
   0  13 -13 133.640 108.526  16
   0  13 -13 0.33513 101.466  12
   0 -13  13-313.723 250.818  20
   0 -13  13 82.1466 203.576  22
   0  13 -13 141.866 120.362   9
   0  13 -13 77.3751 85.6338   7
   0  13 -12 472.857 244.679   2
   0  13 -12 505.853 144.445  29
   0  13 -12 568.044 155.493  16
   0  13 -12 539.957 164.834  12
   0 -13  12 352.029 241.564  20
   0 -13  12 470.133 256.794  22
   0  13 -12 412.766 125.784   7
   0  13 -12 369.793 135.714   9
   0  13 -11 2234.84 516.788   2
   0  13 -11 1998.62 240.978  29
   0  13 -11 2657.02 273.201  16
   0  13 -11 2319.47 249.740  12
   0 -13  11 2113.86 461.068  22
   0 -13  11 2718.73 477.218  20
   0  13 -11 2293.71 241.938   9
   0  13 -11 2440.15 251.217   7
   0  13 -10 1175.29 374.078   2
   0  13 -10 726.763 155.590  29
   0  13 -10 751.322 143.416  16
   0  13 -10 1248.77 190.578  12
   0 -13  10 963.479 273.901  23
   0 -13  10 776.106 278.713  20
   0 -13  10 548.198 229.600  22
   0  13 -10 1099.83 172.655   7
   0  13 -10 990.338 180.512   9
   0  13  -9 13245.8 1101.91   2
   0  13  -9 9712.16 505.832  29
   0  13  -9 12199.5 540.350  16
   0  13  -9 12205.3 532.279  12
   0  13  -9 12489.8 532.380   9
   0  13  -9 12040.8 508.389   7
   0 -13   9 12006.7 871.885  23
   0 -13   9 12361.1 982.148  20
   0 -13   9 11742.7 1029.49  22
   0 -13   8 19377.6 1204.05  20
   0 -13   8 19207.0 1278.25  22
   0 -13   8 19669.7 1090.64  23
   0  13  -8 19082.8 1293.21   2
   0 -13   7 1086.66 273.900  20
   0 -13   7 1432.12 311.222  23
   0 -13   7 1018.73 294.605  22
   0  13  -7 1908.48 414.207   2
   0  13  -7 1426.09 287.217   3
   0 -13   6 79836.7 2537.62  22
   0 -13   6 82979.5 2475.53  20
   0 -13   6 75432.1 2131.60  23
   0  13  -6 83656.0 2614.02   2
   0  13  -6 83689.7 2284.47   3
   0 -13   5 2538.41 374.057  23
   0 -13   5 3045.45 487.260  22
   0 -13   5 2834.99 456.953  20
   0  13  -5 3148.38 502.330   2
   0  13  -5 3476.73 459.088   3
   0 -13   4 27050.9 1174.53  23
   0 -13   4 26213.1 1330.00  20
   0 -13   4 25488.3 1378.27  22
   0  13  -4 24535.0 1306.42   2
   0  13  -4 24104.1 1219.68   3
   0 -13   3 34522.9 1571.96  22
   0 -13   3 35378.2 1533.99  20
   0 -13   3 32561.8 1285.16  23
   0  13  -3 32572.4 1487.57   2
   0  13  -3 35211.2 1491.99   3
   0 -13   2 51461.0 1877.00  20
   0 -13   2 51244.5 1626.19  23
   0  13  -2 52120.4 1853.80   3
   0  13  -2 51998.3 1861.04   2
   0 -13   1 8300.67 759.329  20
   0 -13   1 8520.67 643.778  23
   0  13  -1 8137.22 719.437   2
   0  13  -1 8597.33 757.032   3
   0 -13   0 22003.2 1209.11  20
   0 -13   0 21671.8 1024.23  23
   0  13   0 18719.2 1119.92   3
   0  13   0 18361.5 1072.36   2
   0 -13  -1-75.0439 163.209  20
   0  13   1 246.244 208.768   2
   0  13   1 232.101 172.342   3
   0 -13  -2 20424.9 1164.85  24
   0 -13  -2 22096.5 1253.60  20
   0  13   2 21730.2 1244.11   3
   0  13   2 20478.4 1118.79   2
   0 -13  -3 43018.0 1785.32  20
   0 -13  -3 45400.4 1736.94  24
   0  13   3 42808.2 1633.57   2
   0  13   3 44625.9 1819.85   3
   0 -13  -4 1729.86 383.465  20
   0 -13  -4 2087.65 406.152  24
   0  13   4 2275.49 389.072   2
   0  13   4 1579.70 358.926   3
   0 -13  -5 293.046 168.409  20
   0 -13  -5 780.690 252.520  24
   0  13   5 496.046 165.021   2
   0  13   5 741.908 303.090   3
   0 -13  -6 106436. 3087.92  20
   0 -13  -6 107099. 2830.33  24
   0  13   6 105194. 2730.27   2
   0  13   6 109307. 3077.12   3
   0  13   6 105835. 2663.15   1
   0 -13  -7 43601.5 1760.28  24
   0 -13  -7 42841.3 1965.33  20
   0  13   7 43246.2 1705.37   2
   0  13   7 41512.5 1895.18   3
   0  13   7 43588.9 1666.27   1
   0 -13  -8 22113.9 1439.33  20
   0  13   8 22564.9 1209.07   1
   0  13   8 23081.1 1423.09   3
   0  13   8 21920.8 1217.09   2
   0  13   9 20712.4 1184.37   1
   0  13   9 22059.0 1428.69   3
   0  13   9 20660.7 1215.17   2
   0  13   9 23287.6 796.474  33
   0 -13  -9 23783.5 855.585  34
   0  13   9 22470.3 762.579  11
   0  13   9 22653.1 794.448  28
   0  13   9 23948.3 808.419  25
   0 -13  -9 22719.6 1485.25  20
   0  13   9 22656.5 744.341  18
   0  13  10 58272.7 2046.81   1
   0  13  10 56271.5 2360.49   3
   0  13  10 58248.2 2084.52   2
   0 -13 -10 61255.8 1453.77  34
   0  13  10 57560.9 1330.93  33
   0 -13 -10 57755.8 1307.53  31
   0  13  10 56871.3 1311.60  11
   0  13  10 59695.2 1357.74  28
   0  13  10 58574.8 1350.14  25
   0 -13 -10 60556.7 2516.74  20
   0 -13 -10 54587.4 1190.78  15
   0  13  10 56235.9 1251.53  18
   0  13  11 110224. 2986.26   2
   0  13  11 105282. 3326.71   3
   0 -13 -11 103814. 2006.97  34
   0  13  11 100003. 1879.73  33
   0 -13 -11 98498.5 1850.25  31
   0  13  11 105039. 1886.83  11
   0  13  11 103910. 1922.34  28
   0  13  11 104488. 1930.88  25
   0 -13 -11 104929. 3448.75  20
   0  13  11 103358. 1817.66  18
   0 -13 -11 103674. 1760.72  15
   0  13  12 28349.5 1714.21   3
   0  13  12 34066.0 1007.03  33
   0 -13 -12 35192.4 1105.85  34
   0 -13 -12 33031.1 1000.27  31
   0  13  12 29425.0 943.495  11
   0  13  12 32539.7 974.996  27
   0  13  12 33290.6 1024.97  28
   0  13  12 31915.4 1005.94  25
   0 -13 -12 33141.6 1939.02  20
   0  13  12 30140.3 904.158  18
   0 -13 -12 29605.6 888.231  15
   0  13  13 6924.40 860.200   3
   0 -13 -13 5621.11 446.006  34
   0  13  13 5315.87 407.168  33
   0 -13 -13 5149.50 396.767  31
   0  13  13 6160.08 435.457  11
   0  13  13 5657.01 416.379  27
   0  13  13 5175.02 415.045  28
   0 -13 -13 5947.51 420.771  26
   0  13  13 5443.17 417.205  25
   0  13  13 6276.36 401.651  18
   0 -13 -13 6715.44 897.661  20
   0 -13 -13 5509.17 385.698  15
   0  13  14 1852.15 490.398   3
   0 -13 -14 2021.53 286.507  34
   0  13  14 1492.46 212.433  33
   0 -13 -14 1916.61 260.741  31
   0  13  14 1433.73 229.517  11
   0 -13 -14 1683.46 252.158  13
   0  13  14 1807.06 264.706  28
   0  13  14 1849.06 263.103  25
   0 -13 -14 1727.13 240.614  26
   0  13  14 1848.59 241.975  27
   0 -13 -14 1300.17 449.219  20
   0 -13 -14 1579.98 222.207  15
   0  13  14 1576.22 204.899  18
   0 -13 -15 8154.62 557.977  34
   0  13  15 8436.68 488.456  33
   0 -13 -15 7723.24 495.215  31
   0  13  15 7558.16 488.536  11
   0 -13 -15 8802.83 542.304  13
   0  13  15 8579.72 531.960  28
   0 -13 -15 8559.69 513.398  26
   0  13  15 8197.99 513.655  27
   0 -13 -15 8478.24 1055.50  20
   0  13  15 7624.17 911.296   3
   0  13  16 28005.5 972.639  27
   0  13  16 29067.5 1000.42  28
   0 -13 -16 27261.0 929.739  26
   0  13  16 27995.7 952.303  11
   0 -13 -16 29843.5 1009.72  13
   0 -13 -16 27075.9 938.517  31
   0 -13 -16 29194.1 1067.76  34
   0  13  17 10780.5 603.573  27
   0 -13 -17 10806.0 576.707  26
   0  13  17 9926.55 571.771  28
   0 -13 -17 10617.8 594.240  13
   0  13  17 9403.70 541.721  11
   0 -13 -17 9908.17 549.515  31
   0 -13 -17 10792.5 645.560  34
   0 -13 -18 8842.79 512.944  31
   0  13  18 8253.64 510.759  11
   0 -13 -18 8422.79 527.663  13
   0  13  18 8702.37 535.076  28
   0  13  18 8945.19 544.958  27
   0 -13 -18 8915.95 507.430  26
   0 -13 -18 8784.57 513.226  10
   0 -13 -18 8634.73 569.927  34
   0 -13 -19 4612.73 361.275  31
   0 -13 -19 4438.67 384.687  13
   0 -13 -19 4304.48 355.054  26
   0  13  19 4241.15 364.799  28
   0  13  19 4446.39 404.052  27
   0 -13 -19 4413.13 356.029  10
   0 -13 -19 3977.76 393.707  34
   0  13  20 1543.30 204.899  32
   0 -13 -20 1555.43 214.576  31
   0 -13 -20 1533.50 228.572  13
   0 -13 -20 1588.34 203.287  26
   0  13  20 1510.34 265.236  27
   0  13  20 1222.91 196.461  28
   0 -13 -20 1511.05 216.190  10
   0 -13 -20 1720.19 268.744  34
   0  13  21 14802.7 660.747  27
   0  13  21 14229.1 618.240  28
   0 -13 -21 14853.7 580.624  26
   0 -13 -21 14963.8 640.585  13
   0 -13 -21 15447.1 605.846  10
   0 -13 -21 13621.4 556.030  31
   0  13  21 13676.0 550.453  32
   0 -13 -21 14838.9 691.105  34
   0 -13 -22 5708.98 326.290  26
   0  13  22 5708.73 395.013  27
   0 -13 -22 6102.70 358.610  10
   0 -13 -22 6122.19 390.082  13
   0  13  22 5591.01 358.588  28
   0  13  22 5421.96 328.554  32
   0 -13 -22 6011.89 429.921  34
   0  13  23 22518.7 732.304  27
   0 -13 -23 21938.6 636.093  10
   0 -13 -23 22321.4 697.230  13
   0  13  23 19819.6 620.672  28
   0 -13 -23 21936.1 753.401  34
   0  13  23 20550.2 600.013  32
   0  13  24 495.221 129.616  27
   0 -13 -24 610.796 107.477  10
   0 -13 -24 524.774 110.828  13
   0 -13 -24 579.499 139.856  34
   0  13  25 2051.31 188.587  27
   0 -13 -25 2064.17 169.526  13
   0 -13 -25 1923.01 137.317  10
   0 -13 -25 2105.90 195.740  34
   0 -13 -26 1853.73 153.504  34
   0  13  26 1774.89 152.357  27
   0  14 -25 6578.07 259.484   7
   0  14 -24 1424.13 142.749   7
   0  14 -23 1456.12 168.006   7
   0  14 -22 240.775 86.9450  12
   0  14 -22 367.470 118.029   7
   0  14 -21 443.747 117.845  12
   0  14 -21 269.611 103.752   9
   0  14 -20 19962.2 670.077  12
   0  14 -20 21045.6 709.017   7
   0  14 -20 20308.7 676.872   9
   0  14 -19 4521.14 333.590  12
   0  14 -19 4359.66 338.795   7
   0  14 -19 4125.47 321.981   9
   0  14 -18 14944.8 629.953  12
   0  14 -18 14781.2 623.940   7
   0  14 -18 14756.7 617.257   9
   0  14 -17 1155.68 176.668  11
   0  14 -17 1228.70 205.001  12
   0  14 -17 1237.33 209.211   9
   0  14 -17 1164.74 195.182   7
   0  14 -16 32006.2 970.042  12
   0  14 -16 30916.9 941.499   9
   0  14 -16 31477.8 941.798   7
   0  14 -16 30843.1 938.921  16
   0  14 -15 31027.7 959.845  12
   0  14 -15 30519.1 940.484  16
   0  14 -15 30398.6 928.218   7
   0  14 -15 30799.8 946.356   9
   0  14 -14 61541.8 1401.61  16
   0  14 -14 63139.3 1354.12  29
   0  14 -14 66451.4 1459.92  12
   0 -14  14 65981.1 2766.95  22
   0  14 -14 63314.8 1402.59   9
   0  14 -14 63738.5 1377.25   7
   0  14 -13 34432.5 1003.46  16
   0  14 -13 34654.6 970.719  29
   0  14 -13 35543.1 2062.18   2
   0  14 -13 36161.6 1029.68  12
   0 -14  13 36388.4 1999.98  22
   0 -14  13 34131.6 1804.63  20
   0  14 -13 34429.1 963.432   7
   0  14 -13 34044.7 986.767   9
   0  14 -12 45280.9 1162.74  16
   0  14 -12 41000.2 1094.15  29
   0  14 -12 49301.9 2383.76   2
   0  14 -12 47314.5 1181.33  12
   0 -14  12 44194.7 2185.47  22
   0 -14  12 41908.2 1998.47  20
   0  14 -12 45820.6 1140.15   9
   0  14 -12 46169.1 1117.24   7
   0  14 -11 13520.9 613.116  16
   0  14 -11 13980.7 605.345  29
   0  14 -11 13774.5 1237.28   2
   0  14 -11 14436.1 624.044  12
   0 -14  11 13511.9 1114.92  20
   0 -14  11 14282.5 1218.18  22
   0  14 -11 13373.8 587.774   9
   0  14 -11 13694.9 581.477   7
   0  14 -10 2344.11 253.669  16
   0  14 -10 2744.72 275.478  29
   0  14 -10 2029.01 464.408   2
   0  14 -10 2256.69 253.572  12
   0 -14  10 2253.16 470.886  22
   0 -14  10 2151.68 466.571  20
   0  14 -10 2181.30 231.889   7
   0  14 -10 2179.76 238.109   9
   0  14  -9 50578.6 1206.28  16
   0  14  -9 49435.6 1169.65  29
   0  14  -9 44732.6 2122.97   2
   0  14  -9 45702.7 1079.78  11
   0  14  -9 50108.0 1160.00  12
   0 -14   9 49947.9 2059.72  20
   0 -14   9 49312.3 2162.81  22
   0  14  -9 49296.0 1142.43   9
   0  14  -9 46869.0 1094.00   7
   0  14  -8 2954.67 284.558  16
   0  14  -8 3006.88 275.684  29
   0  14  -8 3032.21 271.960   9
   0  14  -8 3062.45 264.248   7
   0  14  -8 3138.15 274.786  12
   0  14  -8 2897.04 253.348  11
   0 -14   8 2354.49 443.679  20
   0  14  -8 2468.64 235.115  19
   0 -14   8 2914.53 535.612  22
   0  14  -8 3046.20 549.540   2
   0  14  -7 11434.0 526.054  29
   0  14  -7 12525.5 1051.56   2
   0  14  -7 12028.8 873.253   3
   0  14  -7 12431.5 531.140  12
   0  14  -7 11902.5 507.609  11
   0 -14   7 11618.2 1007.15  22
   0 -14   7 13110.0 1018.10  20
   0  14  -7 11894.6 502.562   7
   0  14  -7 11828.3 515.808   9
   0 -14   6 13533.0 1017.94  20
   0 -14   6 13889.0 1095.39  22
   0  14  -6 14367.2 557.886   9
   0  14  -6 13271.0 1046.58   2
   0  14  -6 14017.3 957.497   3
   0  14  -5 1773.21 339.595   3
   0  14  -5 1342.85 366.741   2
   0 -14   5 1194.56 264.108  23
   0 -14   5 1744.81 429.552  22
   0 -14   5 1249.77 332.280  20
   0  14  -4 85426.2 2632.50   2
   0 -14   4 84681.6 2670.23  22
   0 -14   4 83444.7 2564.46  20
   0 -14   4 85143.4 2247.12  23
   0  14  -3 6620.41 710.569   2
   0  14  -3 7414.66 729.228   3
   0 -14   3 6189.68 694.506  20
   0 -14   3 6429.63 590.370  23
   0  14  -2 380.180 202.239   2
   0  14  -2 617.505 262.765   3
   0 -14   2 219.732 109.284  23
   0 -14   2 590.810 244.174  20
   0  14  -1 6775.39 709.674   3
   0  14  -1 6951.44 701.803   2
   0 -14   1 7815.82 773.806  20
   0 -14   1 6777.57 604.655  23
   0  14   0 4860.17 574.835   2
   0  14   0 5608.07 656.938   3
   0 -14   0 4711.00 611.462  20
   0  14   1 18020.5 1098.85   2
   0  14   1 18100.4 1179.17   3
   0 -14  -1 19748.8 1219.97  20
   0  14   2 6332.02 651.821   2
   0  14   2 6531.93 727.750   3
   0 -14  -2 6901.74 748.981  20
   0 -14  -2 7426.63 730.774  24
   0  14   3 23804.0 1385.54   3
   0  14   3 22708.9 1233.47   2
   0 -14  -3 23047.9 1370.04  20
   0 -14  -3 23553.0 1314.82  24
   0  14   4 10961.2 858.292   2
   0  14   4 10720.5 954.476   3
   0 -14  -4 13296.3 973.549  24
   0 -14  -4 11795.3 983.782  20
   0  14   5 1073.16 306.662   2
   0  14   5 1303.81 362.431   3
   0 -14  -5 1113.64 294.459  20
   0 -14  -5 1039.24 291.654  24
   0  14   6 9101.77 480.617  33
   0 -14  -6 8268.93 777.145  24
   0 -14  -6 8432.59 891.125  20
   0  14   6 8076.33 872.573   3
   0  14   6 7533.19 716.452   2
   0  14   7 17947.7 1288.92   3
   0  14   7 17582.6 1118.05   2
   0  14   7 18154.8 1108.00   1
   0  14   7 19055.2 722.593  33
   0  14   7 18654.2 687.987  11
   0  14   7 18739.1 701.916  28
   0  14   7 18435.1 700.326  25
   0 -14  -7 19179.4 1335.04  20
   0 -14  -7 18569.6 1189.50  24
   0  14   7 18044.7 671.636  18
   0  14   8 12951.7 945.388   1
   0  14   8 12730.6 1113.48   3
   0  14   8 13122.9 1000.71   2
   0 -14  -8 14669.3 665.341  34
   0  14   8 13934.8 628.041  33
   0 -14  -8 12607.0 570.803  31
   0  14   8 13957.2 607.682  11
   0  14   8 14311.0 628.464  25
   0  14   8 13537.5 607.776  28
   0 -14  -8 14545.0 1199.55  20
   0  14   8 13611.7 586.455  18
   0  14   9 3152.66 476.530   2
   0  14   9 3050.42 547.249   3
   0  14   9 4598.16 363.628  33
   0 -14  -9 4630.73 383.445  34
   0 -14  -9 4254.06 346.673  31
   0  14   9 3714.80 315.624  11
   0  14   9 4073.68 354.415  25
   0  14   9 4306.72 358.184  28
   0 -14  -9 3427.69 577.070  20
   0  14   9 3609.94 321.320  18
   0  14  10 8212.70 802.726   2
   0  14  10 8442.61 924.850   3
   0  14  10 7718.46 472.191  33
   0 -14 -10 7930.51 526.894  34
   0 -14 -10 8202.31 481.540  31
   0  14  10 8514.63 492.340  11
   0  14  10 7927.10 442.772  27
   0  14  10 8038.93 494.340  25
   0  14  10 8081.29 488.143  28
   0  14  10 7855.98 455.743  18
   0 -14 -10 8457.18 955.872  20
   0 -14 -10 8319.64 435.102  15
   0  14  11 39191.7 2051.45   3
   0  14  11 36061.3 1068.68  33
   0 -14 -11 36448.7 1142.04  34
   0 -14 -11 36676.2 1052.66  31
   0  14  11 38288.8 1088.43  11
   0  14  11 37148.3 1086.53  25
   0  14  11 35985.3 1023.29  27
   0  14  11 35647.8 1078.64  28
   0  14  11 37480.8 1029.75  18
   0 -14 -11 38047.9 2103.96  20
   0 -14 -11 36632.6 966.807  15
   0  14  12 65770.6 2721.36   3
   0  14  12 67840.0 1533.65  33
   0 -14 -12 72125.3 1682.77  34
   0 -14 -12 70726.1 1519.25  31
   0  14  12 66790.5 1512.53  11
   0  14  12 69717.7 1560.97  28
   0  14  12 69444.7 1568.10  25
   0  14  12 67481.3 1466.20  27
   0  14  12 66526.9 1446.43  18
   0 -14 -12 69916.1 2913.54  20
   0 -14 -12 66015.1 1392.01  15
   0  14  13 1701.66 469.406   3
   0 -14 -13 1406.08 260.749  34
   0  14  13 1453.73 227.163  33
   0 -14 -13 1220.25 206.177  31
   0  14  13 1316.88 220.113  11
   0  14  13 1361.88 233.353  28
   0 -14 -13 1292.05 219.115  26
   0  14  13 1453.48 224.967  27
   0  14  13 1257.94 217.583  25
   0 -14 -13 1664.41 502.254  20
   0 -14 -13 1243.96 198.745  15
   0  14  13 1150.28 180.613  18
   0  14  14 17.6146 227.156   3
   0  14  14 29.3230 112.405  33
   0 -14 -14-64.7014 130.636  34
   0 -14 -14-79.0691 108.232  31
   0  14  14 39.2395 103.665  11
   0  14  14-2.25362 111.964  27
   0  14  14 70.7833 121.648  25
   0  14  14 0.41292 124.997  28
   0 -14 -14 27.1317 115.054  26
   0 -14 -14-303.122 382.364  20
   0 -14 -14 30.7170 114.336  15
   0  14  14 20.1189 94.4029  18
   0 -14 -15 1332.11 218.659  31
   0  14  15 706.620 185.471  11
   0 -14 -15 622.761 179.249  13
   0  14  15 1486.25 269.582  28
   0  14  15 1476.02 222.425  27
   0 -14 -15 1334.35 221.097  26
   0  14  15 1342.69 216.634  33
   0 -14 -15 1864.61 284.033  34
   0  14  15 1210.20 198.809  18
   0  14  16 24221.9 916.538  28
   0  14  16 24285.6 886.577  27
   0 -14 -16 24639.4 881.840  26
   0  14  16 22441.7 859.063  11
   0 -14 -16 24622.5 919.070  13
   0  14  16 25332.7 858.516  33
   0 -14 -16 25622.9 997.903  34
   0 -14 -16 24612.0 871.419  31
   0 -14 -17 15162.3 676.846  26
   0  14  17 14929.5 699.494  27
   0  14  17 14652.5 700.509  28
   0 -14 -17 15871.3 726.874  13
   0  14  17 13710.0 657.357  11
   0 -14 -17 15002.3 759.298  34
   0 -14 -17 13807.1 632.676  31
   0 -14 -18 60252.5 1364.61  31
   0 -14 -18 62297.1 1477.05  13
   0 -14 -18 61675.7 1391.81  26
   0  14  18 62926.3 1477.84  28
   0  14  18 62137.8 1456.10  27
   0 -14 -18 64545.9 1598.27  34
   0 -14 -18 60001.3 1384.56  10
   0 -14 -19 1909.76 232.512  31
   0 -14 -19 1307.95 232.062  13
   0  14  19 1564.79 253.545  28
   0 -14 -19 1272.64 179.090  26
   0  14  19 1689.39 254.737  27
   0 -14 -19 1883.65 270.931  34
   0 -14 -19 1385.94 214.415  10
   0 -14 -20 409.099 130.001  31
   0 -14 -20 99.3453 120.660  13
   0 -14 -20 138.347 136.314  34
   0 -14 -20 274.267 117.582  10
   0  14  20 396.511 151.896  28
   0  14  20 194.492 135.437  27
   0 -14 -20 293.989 118.352  26
   0  14  21 17354.3 683.521  27
   0 -14 -21 17013.5 592.944  26
   0  14  21 16651.2 653.786  28
   0 -14 -21 17954.5 733.728  34
   0 -14 -21 17160.2 622.689  10
   0 -14 -21 18059.7 679.617  13
   0  14  22 2256.07 244.790  27
   0 -14 -22 1910.25 182.350  26
   0 -14 -22 2050.07 220.754  13
   0 -14 -22 2367.23 214.191  10
   0 -14 -22 2009.61 232.279  34
   0  14  22 2022.87 212.497  28
   0  14  23 3165.16 266.732  27
   0 -14 -23 3233.37 250.430  13
   0 -14 -23 2810.90 207.434  10
   0 -14 -23 3286.48 274.443  34
   0  14  23 2596.64 210.311  28
   0 -14 -24 463.268 123.269  34
   0 -14 -24 334.919 72.5086  10
   0 -14 -24 338.825 91.9710  13
   0  14  24 396.278 111.225  27
   0 -14 -25 110.966 72.1451  34
   0  14  25 149.912 79.6900  27
   0 -14 -25 21.4635 47.8201  13
   0  15 -24 9653.02 329.150   7
   0  15 -23 4754.84 259.708   7
   0  15 -22 59.4784 70.3206   7
   0  15 -22 7.41878 56.9106  12
   0  15 -21 8712.32 409.895   7
   0  15 -21 8031.97 384.597  12
   0  15 -20-36.7704 95.3887   7
   0  15 -20 211.785 92.5903   9
   0  15 -20 134.215 99.0883  12
   0  15 -19 3454.31 289.468   7
   0  15 -19 3590.76 292.942   9
   0  15 -19 3246.53 288.250  12
   0  15 -18 182.735 126.694   7
   0  15 -18 175.172 115.838   9
   0  15 -18 182.651 123.095  12
   0  15 -17 34602.6 977.780   9
   0  15 -17 35243.2 970.815   7
   0  15 -17 33909.1 871.775  11
   0  15 -17 33362.4 974.061  12
   0  15 -16 34756.0 1000.56   9
   0  15 -16 34583.2 978.555   7
   0  15 -16 36560.1 1038.78  12
   0  15 -16 35408.0 921.600  11
   0  15 -15 276.878 127.115   7
   0  15 -15 278.587 146.512   9
   0  15 -15 30.1602 86.8752  11
   0  15 -15 320.425 153.262  12
   0  15 -14 5495.31 403.460   9
   0  15 -14 5462.46 382.825   7
   0  15 -14 5744.97 416.806  12
   0  15 -14 5946.21 380.187  11
   0  15 -13 3014.62 308.897  29
   0  15 -13 3713.20 306.529  11
   0  15 -13 4200.18 359.774  12
   0 -15  13 3630.87 646.803  22
   0  15 -13 4170.29 341.429   7
   0  15 -13 3919.83 341.384   9
   0  15 -12 2084.63 251.897  29
   0  15 -12 1923.47 456.429   2
   0  15 -12 2223.37 243.816  11
   0  15 -12 2235.71 268.837  12
   0 -15  12 2474.83 546.731  22
   0 -15  12 2028.34 460.457  20
   0  15 -12 2084.12 254.912   9
   0  15 -12 2435.49 266.037   7
   0  15 -11 22366.3 781.104  29
   0  15 -11 23772.4 1651.77   2
   0  15 -11 22597.6 755.778  11
   0  15 -11 22698.3 806.641  12
   0 -15  11 23461.2 1592.59  22
   0 -15  11 20977.4 1409.20  20
   0  15 -11 22017.2 756.627   7
   0  15 -11 22156.9 782.992   9
   0  15 -10 4396.35 342.314  29
   0  15 -10 5295.60 762.113   2
   0  15 -10 4334.89 332.563  11
   0  15 -10 4623.65 365.536  12
   0 -15  10 4609.11 639.668  20
   0 -15  10 4014.85 644.599  22
   0  15 -10 4691.54 348.934   9
   0  15 -10 4298.47 328.636   7
   0  15  -9 668.827 166.119  29
   0  15  -9 71.8110 178.307   2
   0  15  -9 384.019 148.951  12
   0  15  -9 232.369 117.441  11
   0  15  -9 194.326 90.9953  19
   0 -15   9 501.508 274.054  20
   0 -15   9 331.424 234.701  22
   0  15  -9 224.160 101.684   7
   0  15  -9 110.841 92.7064   9
   0  15  -8 598.701 139.172  29
   0  15  -8 949.496 324.992   2
   0  15  -8 623.207 142.234  12
   0  15  -8 925.700 162.974  11
   0 -15   8 734.842 340.254  22
   0 -15   8 315.872 221.356  20
   0  15  -8 937.492 170.229  19
   0  15  -8 916.396 175.599   9
   0  15  -8 728.030 146.355   7
   0  15  -7 5431.56 379.122  29
   0  15  -7 6271.38 800.949   2
   0  15  -7 5426.87 356.428  11
   0  15  -7 5845.85 386.796  12
   0 -15   7 5020.13 660.331  20
   0  15  -7 5198.22 353.735  19
   0 -15   7 6537.89 795.205  22
   0  15  -7 6082.13 369.907   7
   0  15  -7 5951.62 379.500   9
   0  15  -6 523.488 136.713  29
   0  15  -6 889.229 292.290   3
   0  15  -6-136.330 197.028   2
   0  15  -6 487.568 126.919   9
   0  15  -6 290.115 93.7642   7
   0 -15   6 522.848 295.230  22
   0  15  -6 406.364 120.422  19
   0 -15   6 114.117 147.458  20
   0  15  -6 381.670 119.970  12
   0  15  -6 306.738 105.397  11
   0  15  -5 402.824 249.016   2
   0  15  -5-121.091 184.728   3
   0  15  -5-34.6963 71.6769   7
   0 -15   5 203.547 290.484  22
   0 -15   5 297.416 263.151  20
   0  15  -5 209.271 98.0306  11
   0  15  -5 8.67823 83.7183  12
   0  15  -4 2378.25 453.060   2
   0  15  -4 2414.01 434.826   3
   0  15  -4 2377.25 232.803   7
   0 -15   4 2348.93 460.751  20
   0  15  -4 2303.31 231.375  11
   0 -15   3 28174.0 1505.43  20
   0  15  -3 24667.0 1415.03   2
   0  15  -3 27193.2 1442.89   3
   0  15  -3 25238.8 764.739  11
   0 -15   2 23006.0 1373.79  20
   0  15  -2 27537.0 1463.48   3
   0  15  -2 26636.9 1432.39   2
   0  15  -2 26064.0 777.912  11
   0 -15   1 23907.2 1401.76  20
   0  15  -1 24311.2 1394.02   3
   0  15  -1 21255.3 1274.22   2
   0 -15   0 988.940 321.195  20
   0  15   0 1370.94 336.579   2
   0  15   0 1332.82 377.179   3
   0 -15  -1 30840.6 1586.49  20
   0 -15  -1 29933.5 1552.75  24
   0  15   1 29302.0 1466.89   2
   0  15   1 30547.4 1603.52   3
   0 -15  -2 25755.6 1427.33  24
   0  15   2 28359.4 836.657  18
   0 -15  -2 26481.0 1512.60  20
   0  15   2 27398.2 1549.68   3
   0  15   2 26575.2 1385.44   2
   0  15   2 27548.7 817.686  11
   0  15   3 65309.1 2450.54   3
   0  15   3 69186.2 2295.02   2
   0  15   3 70373.2 1389.78  11
   0  15   3 67559.8 1425.97  33
   0 -15  -3 69129.3 2378.08  24
   0 -15  -3 69197.4 2477.60  20
   0  15   3 69655.7 1397.32  18
   0  15   4 39609.0 1918.40   3
   0  15   4 39466.2 1715.19   2
   0  15   4 39906.0 1021.47  11
   0  15   4 41192.7 1084.74  33
   0  15   4 39325.7 1031.61  25
   0 -15  -4 38936.5 1895.41  20
   0 -15  -4 39230.1 1780.09  24
   0  15   4 39890.6 1033.25  18
   0  15   5 172.745 127.062   2
   0  15   5-54.6331 219.074   3
   0  15   5-55.2861 91.4538  33
   0  15   5-18.3293 88.5793  11
   0  15   5 110.010 88.4320  25
   0  15   5 46.0061 81.3923  28
   0 -15  -5-24.7784 190.053  20
   0 -15  -5 1.01429 131.376  24
   0  15   5 15.8193 91.4003  18
   0  15   6 21281.6 1260.56   2
   0  15   6 19059.1 1352.73   3
   0  15   6 20691.4 774.466  33
   0 -15  -6 19239.8 707.356  31
   0  15   6 19723.4 722.600  11
   0  15   6 20242.7 749.468  25
   0  15   6 20491.6 746.035  28
   0 -15  -6 20226.1 1282.00  24
   0 -15  -6 19998.8 1404.60  20
   0  15   6 20188.3 733.828  18
   0  15   7 2680.63 444.977   2
   0  15   7 3970.14 660.164   3
   0  15   7 2935.63 300.251  33
   0 -15  -7 3015.48 293.041  31
   0  15   7 2766.29 282.154  11
   0  15   7 3008.96 296.511  25
   0  15   7 3101.53 296.009  28
   0 -15  -7 2966.58 544.396  20
   0 -15  -7 3167.19 512.153  24
   0  15   7 2892.91 283.649  18
   0 -15  -8 34876.5 1081.80  34
   0  15   8 33934.4 1030.76  33
   0 -15  -8 31781.8 951.330  31
   0  15   8 32581.7 973.576  11
   0  15   8 33480.8 1000.55  28
   0  15   8 34152.2 1015.84  25
   0  15   8 32225.3 957.436  18
   0 -15  -8 33451.1 1893.34  20
   0  15   8 32732.1 1589.21   2
   0  15   8 33223.8 1867.86   3
   0  15   9 30949.2 990.830  33
   0 -15  -9 31786.2 1041.32  34
   0 -15  -9 29513.7 932.395  31
   0  15   9 30911.3 956.906  11
   0  15   9 30777.7 971.354  28
   0  15   9 30540.0 978.933  25
   0  15   9 29776.3 926.806  18
   0 -15  -9 30171.6 1821.56  20
   0  15   9 30882.3 1826.03   3
   0  15  10 526.941 296.115   3
   0  15  10 239.032 127.453  33
   0 -15 -10 341.605 146.423  34
   0 -15 -10 119.823 89.3589  31
   0  15  10 267.432 138.935  11
   0  15  10 246.751 121.823  27
   0  15  10 313.611 104.831  28
   0  15  10 401.473 144.755  25
   0 -15 -10 8.84077 190.618  20
   0 -15 -10 310.606 117.121  15
   0  15  10 319.947 129.434  18
   0  15  11 11010.7 1114.59   3
   0 -15 -11 9119.77 581.292  34
   0  15  11 8902.02 540.811  33
   0 -15 -11 8997.40 512.438  31
   0  15  11 10319.0 557.382  11
   0  15  11 9405.04 506.529  27
   0  15  11 9317.30 555.757  25
   0  15  11 9172.98 550.374  28
   0  15  11 9446.09 518.762  18
   0 -15 -11 10026.7 1092.32  20
   0 -15 -11 10207.9 501.268  15
   0  15  12 6062.96 842.121   3
   0  15  12 7542.75 489.509  33
   0 -15 -12 7576.02 532.076  34
   0 -15 -12 7259.71 467.890  31
   0  15  12 6946.37 465.734  11
   0  15  12 7165.16 452.499  27
   0  15  12 7366.29 505.470  28
   0  15  12 6980.63 482.045  25
   0 -15 -12 6912.31 925.430  20
   0  15  12 6692.99 438.193  18
   0 -15 -12 6975.29 425.105  15
   0  15  13 11556.4 1156.38   3
   0  15  13 11465.7 611.575  33
   0 -15 -13 12385.2 681.498  34
   0 -15 -13 11931.6 595.882  31
   0  15  13 12246.4 628.171  11
   0  15  13 12414.5 647.054  28
   0 -15 -13 11576.6 607.266  26
   0  15  13 11885.7 635.053  25
   0  15  13 12083.2 593.857  27
   0  15  13 12109.2 583.888  18
   0 -15 -13 13693.2 1323.36  20
   0 -15 -13 12100.2 565.331  15
   0 -15 -14 25215.3 871.239  31
   0  15  14 20674.6 828.925  11
   0  15  14 22780.3 831.821  27
   0  15  14 23121.2 896.677  28
   0  15  14 23318.2 889.774  25
   0 -15 -14 21779.6 836.924  26
   0  15  14 22173.3 800.929  18
   0  15  14 23291.8 860.929  33
   0 -15 -14 24460.1 968.029  34
   0 -15 -15 22798.9 831.535  31
   0  15  15 23123.8 871.014  11
   0 -15 -15 24938.7 927.306  13
   0  15  15 22877.7 845.268  27
   0 -15 -15 23995.0 870.080  26
   0  15  15 23913.4 912.268  28
   0  15  15 23540.3 798.061  18
   0  15  15 22275.3 831.644  33
   0 -15 -15 22373.1 937.232  34
   0  15  16 20500.7 797.940  27
   0  15  16 20847.9 843.800  28
   0 -15 -16 20482.6 790.646  26
   0 -15 -16 21015.6 843.316  13
   0  15  16 20088.0 799.377  11
   0  15  16 20644.4 774.104  33
   0 -15 -16 21061.3 901.775  34
   0 -15 -16 20300.4 775.095  31
   0  15  17 7398.21 500.765  28
   0  15  17 7402.49 477.467  27
   0 -15 -17 7614.67 471.808  26
   0  15  17 7515.32 477.806  11
   0 -15 -17 8278.09 518.964  13
   0 -15 -17 6544.05 507.669  34
   0 -15 -17 7422.32 444.820  31
   0 -15 -18 1439.26 201.957  31
   0  15  18 1440.15 221.856  11
   0 -15 -18 1687.03 242.554  13
   0 -15 -18 1487.74 259.771  34
   0 -15 -18 1913.69 248.256  10
   0  15  18 1307.41 223.721  28
   0 -15 -18 1311.73 194.109  26
   0  15  18 1495.34 232.709  27
   0 -15 -19 29.7139 104.836  13
   0 -15 -19 100.082 131.738  34
   0 -15 -19 171.247 109.584  10
   0  15  19-79.7877 137.601  28
   0 -15 -19 106.151 96.9314  26
   0  15  19 167.062 152.166  27
   0 -15 -20-149.835 108.661  13
   0 -15 -20 140.179 142.743  34
   0 -15 -20 81.3618 82.7938  10
   0 -15 -20 22.6911 71.9722  26
   0  15  20-14.7107 111.446  28
   0  15  20-12.9736 110.604  27
   0 -15 -21 20.5250 94.4157  13
   0 -15 -21 86.4285 108.649  34
   0 -15 -21 102.947 76.2309  10
   0  15  21 11.2149 99.2592  27
   0 -15 -21 98.9765 81.9872  26
   0  15  21 122.865 95.1171  28
   0 -15 -22-5.60787 87.4289  13
   0  15  22 163.045 87.4452  28
   0  15  22-36.7749 85.9412  27
   0 -15 -22 223.226 126.237  34
   0 -15 -22-7.82520 65.1858  10
   0  15  23 10458.9 435.644  27
   0 -15 -23 10076.8 356.115  10
   0 -15 -23 11156.9 423.386  13
   0 -15 -23 10767.7 462.152  34
   0  15  23 10005.7 395.124  28
   0 -15 -24 1157.22 142.084  34
   0 -15 -24 1595.18 143.771  13
   0  15  24 1455.29 152.143  27
   0  16 -23 2923.55 189.474   7
   0  16 -22 3877.19 222.872  12
   0  16 -22 4265.28 251.143   7
   0  16 -21 2373.64 202.282  12
   0  16 -21 2475.13 214.078   7
   0  16 -20 6124.87 343.050  12
   0  16 -20 6830.28 366.167   7
   0  16 -19 770.172 163.985  12
   0  16 -19 906.762 160.645   7
   0  16 -18 5289.29 361.889  12
   0  16 -18 5529.94 363.077   7
   0  16 -18 5595.31 365.703   9
   0  16 -17 13115.5 590.876  12
   0  16 -17 12058.5 491.244  11
   0  16 -17 13192.8 574.383   9
   0  16 -17 12860.0 561.320   7
   0  16 -16 1603.65 194.507  11
   0  16 -16 1772.64 241.350  12
   0  16 -16 1548.27 223.164   9
   0  16 -16 1693.13 222.746   7
   0  16 -15 38712.3 975.838  11
   0  16 -15 40721.0 1106.12  12
   0  16 -15 38056.6 1056.32   9
   0  16 -15 38490.9 1030.42   7
   0  16 -14 9331.53 477.378  11
   0  16 -14 9712.82 536.553  12
   0  16 -14 9140.70 511.308   9
   0  16 -14 9058.08 490.423   7
   0  16 -13 8225.22 454.200  11
   0  16 -13 8287.79 502.191  12
   0  16 -13 7244.82 435.923   7
   0  16 -13 8077.34 482.575   9
   0  16 -12 38651.0 1093.66  12
   0  16 -12 37887.8 1013.77  11
   0  16 -12 38697.0 1035.67   7
   0  16 -12 37947.9 1068.13   9
   0  16 -11 57242.3 1289.78   7
   0  16 -11 56782.5 1323.89   9
   0 -16  11 59322.7 2615.22  22
   0  16 -11 57272.6 1281.11  11
   0  16 -11 59029.4 1363.88  12
   0  16 -10 21807.0 1592.41   2
   0  16 -10 23935.9 792.513   7
   0  16 -10 23376.9 809.773   9
   0 -16  10 23065.3 1491.42  20
   0 -16  10 26599.7 1701.87  22
   0  16 -10 24251.1 830.845  12
   0  16 -10 24145.9 789.134  11
   0  16  -9 2749.91 576.156   2
   0  16  -9 2880.11 294.929   9
   0  16  -9 2859.83 276.700   7
   0  16  -9 2719.89 263.243  19
   0 -16   9 3218.01 552.302  20
   0 -16   9 2353.63 568.472  22
   0  16  -9 2919.89 292.398  12
   0  16  -9 2975.58 287.632  11
   0  16  -8-60.3164 173.765   2
   0  16  -8 29.6564 91.7216   7
   0  16  -8 32.3175 103.649   9
   0  16  -8 44.1275 84.7337  19
   0 -16   8 188.092 154.242  20
   0 -16   8 46.9656 200.285  22
   0  16  -8 106.315 118.634  12
   0  16  -8-49.6603 118.824  11
   0  16  -7 49878.7 2266.63   2
   0  16  -7 49445.3 1155.22   7
   0 -16   7 51441.4 2329.21  22
   0  16  -7 50629.8 1194.32  19
   0 -16   7 51451.2 2168.48  20
   0  16  -7 51858.0 1207.49  12
   0  16  -7 49339.0 1164.55  11
   0  16  -6 1930.74 403.600   3
   0  16  -6 2145.49 484.253   2
   0  16  -6 1765.88 210.061   7
   0 -16   6 1808.97 429.888  20
   0  16  -6 1586.31 210.552  19
   0  16  -6 1973.90 231.903  11
   0  16  -6 1774.42 219.243  12
   0  16  -5 11912.1 1064.96   2
   0  16  -5 12745.2 999.260   3
   0  16  -5 12251.2 538.055   7
   0 -16   5 13005.5 1068.29  20
   0  16  -5 13015.1 556.738  12
   0  16  -5 11925.7 543.284  11
   0  16  -4 510.873 127.531  11
   0  16  -4 534.007 125.314  12
   0  16  -4 605.869 139.052  18
   0  16  -4 488.922 277.494   2
   0  16  -4-3.10491 142.067   3
   0 -16   4 499.539 217.469  20
   0  16  -4 356.004 117.827   7
   0  16  -3 9721.12 455.795  12
   0  16  -3 9195.43 477.373  11
   0  16  -3 11961.0 531.559  33
   0  16  -3 9846.05 897.176   3
   0  16  -3 8627.86 871.933   2
   0 -16   3 9962.84 934.874  20
   0  16  -3 10239.5 481.747  18
   0  16  -3 9358.34 461.285   7
   0  16  -2 27305.4 777.449  12
   0  16  -2 27909.8 843.978  11
   0  16  -2 25693.5 824.090  33
   0  16  -2 28002.2 1545.65   2
   0  16  -2 29268.4 1577.62   3
   0  16  -2 27301.2 831.780  18
   0 -16   2 27393.2 1555.74  20
   0  16  -2 28859.2 828.041   7
   0  16  -1 296.640 119.920   7
   0  16  -1 816.185 169.758  33
   0  16  -1 842.936 152.276  11
   0  16  -1 1008.97 308.754   2
   0  16  -1 386.196 154.781   3
   0 -16   1 855.501 284.689  20
   0  16  -1 643.723 138.362  18
   0  16   0 5278.69 376.835  33
   0  16   0 5281.96 367.033  11
   0  16   0 4663.25 625.173   2
   0  16   0 4610.65 644.472   3
   0  16   0 5600.84 356.574  25
   0  16   0 5581.25 367.406  18
   0 -16   0 5312.18 693.017  20
   0  16   0 5280.53 349.108   7
   0  16   1 1401.26 195.210   7
   0  16   1 1374.31 328.225   2
   0  16   1 1794.70 411.877   3
   0  16   1 1410.09 213.434  33
   0  16   1 1915.50 230.604  11
   0  16   1 1961.02 225.190  25
   0 -16  -1 2073.97 472.394  24
   0 -16  -1 1439.36 397.070  20
   0  16   1 1591.73 213.006  18
   0  16   2 5056.66 375.277  33
   0 -16  -2 4529.66 346.001  31
   0  16   2 4554.65 339.502  11
   0  16   2 4917.15 358.495  25
   0  16   2 4568.33 352.623  18
   0 -16  -2 4421.54 611.683  24
   0 -16  -2 4565.87 652.577  20
   0  16   2 4474.61 638.265   3
   0  16   2 4759.40 610.804   2
   0  16   3 6947.60 446.846  33
   0 -16  -3 5971.12 391.092  31
   0  16   3 5311.49 377.315  11
   0  16   3 5937.37 395.984  25
   0  16   3 6341.59 385.341  28
   0 -16  -3 5612.74 740.087  20
   0  16   3 5833.64 393.858  18
   0 -16  -3 5798.45 713.369  24
   0  16   3 5147.04 706.996   3
   0  16   3 4781.19 614.681   2
   0  16   4 18128.0 736.925  33
   0 -16  -4 18181.6 690.604  31
   0  16   4 18437.0 707.473  11
   0  16   4 18759.7 692.864  28
   0  16   4 17439.0 693.788  25
   0 -16  -4 18687.5 1273.71  24
   0 -16  -4 18321.8 1324.84  20
   0  16   4 18683.4 718.589  18
   0  16   4 16611.8 1279.19   3
   0  16   4 16974.1 1154.84   2
   0  16   5 67671.6 1511.06  33
   0 -16  -5 64961.1 1404.49  31
   0  16   5 69632.5 1459.01  11
   0  16   5 66403.5 1432.48  28
   0  16   5 67708.9 1471.16  25
   0  16   5 71151.0 1485.96  18
   0 -16  -5 73539.1 2547.17  24
   0 -16  -5 68864.0 2680.57  20
   0  16   5 70824.9 2437.28   2
   0  16   5 74858.0 2792.95   3
   0  16   6 78926.0 1670.39  33
   0 -16  -6 76993.9 1585.20  31
   0  16   6 79091.2 1596.39  11
   0  16   6 79179.1 1600.67  28
   0  16   6 80451.3 1639.19  25
   0 -16  -6 81480.8 2709.26  24
   0 -16  -6 84016.1 2987.21  20
   0  16   6 81986.3 1627.74  18
   0  16   6 81871.6 2623.98   2
   0  16   6 83507.3 3001.53   3
   0  16   7 36018.6 1085.90  33
   0 -16  -7 35089.2 1010.90  31
   0  16   7 33165.2 993.732  11
   0  16   7 34635.3 1029.12  28
   0  16   7 34750.9 1045.69  25
   0 -16  -7 35507.0 1948.44  20
   0  16   7 34052.0 1006.54  18
   0  16   7 33289.0 1651.83   2
   0  16   7 35645.0 1976.15   3
   0 -16  -8 6596.86 476.983  34
   0  16   8 6006.91 444.097  33
   0 -16  -8 5707.10 399.707  31
   0  16   8 5361.09 404.939  11
   0  16   8 5302.37 418.950  25
   0  16   8 5985.94 414.055  28
   0 -16  -8 5885.23 801.890  20
   0  16   8 5320.47 399.527  18
   0  16   8 5466.26 797.291   3
   0  16   9-218.326 232.204   3
   0  16   9 225.109 125.110  33
   0 -16  -9 258.711 144.875  34
   0 -16  -9 307.706 115.276  31
   0  16   9 171.755 135.131  11
   0  16   9 64.1793 104.095  28
   0  16   9 340.290 149.010  25
   0 -16  -9 84.8348 265.046  20
   0  16   9 149.285 103.908  18
   0  16  10 822.712 350.409   3
   0 -16 -10 675.013 187.237  34
   0  16  10 423.490 123.759  33
   0 -16 -10 581.970 150.103  31
   0  16  10 590.548 171.533  11
   0  16  10 657.802 170.391  28
   0  16  10 494.493 172.728  25
   0 -16 -10 463.450 202.521  20
   0  16  10 463.381 155.260  18
   0 -16 -11 5804.32 471.127  34
   0  16  11 5752.21 442.755  33
   0 -16 -11 5804.95 413.530  31
   0  16  11 6274.83 453.125  11
   0  16  11 5424.79 374.585  27
   0  16  11 5588.32 439.283  28
   0  16  11 6222.76 465.719  25
   0  16  11 5862.01 415.720  18
   0 -16 -11 5916.29 854.283  20
   0  16  11 7406.69 948.805   3
   0  16  12 15589.4 1375.66   3
   0 -16 -12 16017.8 777.941  34
   0  16  12 15308.1 708.264  33
   0 -16 -12 15787.5 681.170  31
   0  16  12 14752.8 682.148  11
   0  16  12 14472.8 628.223  27
   0  16  12 15048.4 716.649  25
   0  16  12 15393.5 714.840  28
   0  16  12 14857.1 658.050  18
   0 -16 -12 15198.9 617.889  15
   0 -16 -13 14542.9 752.658  34
   0  16  13 14370.7 686.158  33
   0 -16 -13 14646.7 654.124  31
   0  16  13 13485.8 664.585  11
   0  16  13 14478.9 703.228  25
   0 -16 -13 14215.4 667.964  26
   0  16  13 14142.3 629.659  27
   0  16  13 13440.7 684.537  28
   0  16  13 13499.1 622.740  18
   0 -16 -13 14653.1 599.718  15
   0 -16 -14 47772.3 1215.11  31
   0  16  14 46698.7 1252.44  11
   0 -16 -14 47654.0 1299.99  13
   0  16  14 45858.7 1189.37  27
   0  16  14 47180.1 1301.80  28
   0 -16 -14 47363.7 1252.34  26
   0  16  14 47966.4 1198.44  18
   0  16  14 46715.4 1246.28  33
   0 -16 -14 46418.8 1361.56  34
   0 -16 -15 1737.10 235.021  31
   0 -16 -15 2042.13 283.019  13
   0  16  15 1909.86 260.947  11
   0 -16 -15 2140.01 271.060  26
   0  16  15 1926.53 264.388  27
   0  16  15 1831.79 267.291  28
   0  16  15 1856.45 238.108  18
   0  16  15 1741.28 243.170  33
   0 -16 -15 1935.06 293.668  34
   0 -16 -16 23986.2 814.783  31
   0  16  16 24158.3 847.255  27
   0 -16 -16 25210.4 868.982  26
   0  16  16 24470.3 904.649  28
   0  16  16 24447.9 866.707  11
   0 -16 -16 26053.4 928.457  13
   0  16  16 24714.8 795.111  18
   0  16  16 23757.6 844.783  33
   0 -16 -16 25332.9 975.478  34
   0 -16 -17 26377.1 970.689  34
   0 -16 -17 24719.2 876.018  13
   0  16  17 24479.6 831.906  27
   0  16  17 24542.1 891.239  28
   0 -16 -17 25151.6 826.026  26
   0  16  18 2188.25 257.622  11
   0 -16 -18 2230.21 258.586  13
   0 -16 -18 1638.29 257.853  34
   0 -16 -18 1943.74 234.211  10
   0  16  18 2112.35 269.020  28
   0 -16 -18 1856.52 218.908  26
   0  16  18 1788.88 229.136  27
   0 -16 -19 185.305 127.801  13
   0  16  19 125.655 128.913  28
   0  16  19 72.4750 95.0998  27
   0 -16 -19-174.148 101.804  26
   0 -16 -19 225.709 153.026  34
   0 -16 -19 54.8639 89.8528  10
   0  16  20 3885.98 309.035  27
   0 -16 -20 3517.61 256.957  26
   0 -16 -20 3793.07 301.519  13
   0 -16 -20 3141.97 255.060  10
   0 -16 -20 4407.41 356.967  34
   0  16  20 4154.23 325.001  28
   0  16  21 919.132 161.045  27
   0  16  21 1052.71 166.035  28
   0 -16 -21 1117.43 183.467  34
   0 -16 -21 1216.94 164.720  13
   0 -16 -21 1413.19 163.427  10
   0  16  22 5386.14 311.144  27
   0 -16 -22 4870.92 289.087  13
   0 -16 -22 4537.53 243.794  10
   0 -16 -22 5678.12 340.779  34
   0  16  22 4846.92 292.171  28
   0  16  23 11886.5 417.077  27
   0 -16 -23 12137.7 446.753  34
   0 -16 -23 12038.5 404.733  13
   0 -16 -24 3342.83 202.428  34
   0  17 -22 136.097 56.2623  12
   0  17 -22 88.9454 58.0846   7
   0  17 -21 4769.02 265.451  12
   0  17 -21 5432.44 283.604   7
   0  17 -20 4045.67 268.835  12
   0  17 -20 4307.71 271.704   7
   0  17 -19 21743.2 672.041  12
   0  17 -19 21884.4 658.271   7
   0  17 -18 2038.40 235.192  12
   0  17 -18 1661.60 196.875   7
   0  17 -17 7640.32 440.599  12
   0  17 -17 7305.71 410.690   7
   0  17 -16 539.619 122.804  11
   0  17 -16 771.946 189.368  12
   0  17 -16 932.796 184.254   7
   0  17 -15 12724.5 532.740  11
   0  17 -15 14204.6 631.972  12
   0  17 -15 13084.4 571.689   7
   0  17 -14 1122.97 204.200  12
   0  17 -14 823.380 154.318  11
   0  17 -14 768.949 165.867   7
   0  17 -14 1000.03 190.899   9
   0  17 -13 177.491 98.2362  11
   0  17 -13 198.614 120.129  12
   0  17 -13 39.8209 105.576   7
   0  17 -13 232.201 142.535   9
   0  17 -12 3497.54 304.162  11
   0  17 -12 2624.56 289.535  12
   0  17 -12 3417.94 307.764   7
   0  17 -12 3553.78 330.799   9
   0  17 -11-12.1268 123.363  12
   0  17 -11 54.5328 101.383  11
   0  17 -11-81.2137 115.697   9
   0  17 -11-32.1381 117.308   7
   0  17 -10-12.2591 107.849   7
   0  17 -10 149.398 106.731  11
   0  17 -10 39.0695 112.993  12
   0  17 -10 275.450 88.4208  19
   0  17  -9 7436.42 441.919   7
   0  17  -9 7680.76 451.096  19
   0 -17   9 7153.46 869.443  20
   0 -17   9 8263.64 963.929  22
   0  17  -9 8037.92 474.567  12
   0  17  -9 7544.39 448.667  11
   0  17  -8-148.674 201.668   2
   0  17  -8 44.3752 99.5171   7
   0  17  -8-28.9482 108.520  19
   0 -17   8 190.530 245.948  20
   0  17  -8-62.1123 102.584  12
   0  17  -8-31.3948 130.110  11
   0  17  -7 39878.2 2078.55   2
   0  17  -7 40574.1 1061.04   7
   0  17  -7 40217.2 1081.52  19
   0 -17   7 42879.8 2039.71  20
   0  17  -7 39313.5 1055.35  11
   0  17  -7 44169.4 1109.71  12
   0  17  -6 28523.8 1720.14   2
   0  17  -6 30035.6 889.412   7
   0  17  -6 30221.0 929.828  19
   0 -17   6 30142.9 1699.61  20
   0  17  -6 29978.4 898.750  11
   0  17  -6 32219.1 923.109  12
   0  17  -5 87803.7 2783.53   3
   0  17  -5 85510.2 2996.24   2
   0  17  -5 87876.5 1629.28   7
   0 -17   5 85836.8 2910.49  20
   0  17  -5 86286.0 1681.14  19
   0  17  -5 86268.5 1650.67  11
   0  17  -5 93524.7 1653.83  12
   0  17  -4 172.900 181.001   3
   0  17  -4 73.4284 156.776   2
   0  17  -4 99.6767 88.7815   7
   0 -17   4 423.064 260.478  20
   0  17  -4 212.492 118.497  18
   0  17  -4 133.895 119.821  11
   0  17  -4 275.720 112.774  12
   0  17  -3 295.900 120.378   7
   0  17  -3 268.186 109.067  12
   0  17  -3 171.406 92.1279  11
   0  17  -3 196.695 100.304  33
   0  17  -3 504.606 233.427   3
   0 -17   3-63.5306 174.652  20
   0  17  -3 239.988 82.9774  18
   0  17  -2 4218.90 348.940  33
   0  17  -2 4490.19 350.101  11
   0  17  -2 4471.78 315.369  12
   0  17  -2 3668.09 610.833   2
   0  17  -2 4178.65 607.419   3
   0  17  -2 4255.64 336.793  18
   0 -17   2 4609.51 665.768  20
   0  17  -2 4241.02 335.651   7
   0  17  -1 1091.16 175.452   7
   0  17  -1 1357.23 205.306  33
   0  17  -1 1128.61 197.833  11
   0  17  -1 861.163 357.373   3
   0  17  -1 1457.03 339.360   2
   0  17  -1 1414.65 187.951  25
   0 -17   1 1037.30 348.365  20
   0  17  -1 1372.65 202.463  18
   0  17   0 6721.50 832.865   3
   0  17   0 6257.33 743.043   2
   0  17   0 5215.82 385.748  33
   0  17   0 6300.54 413.402  11
   0  17   0 5377.73 360.636  25
   0 -17   0 5061.23 691.828  24
   0 -17   0 5818.45 746.284  20
   0  17   0 5554.92 384.633  18
   0  17   0 6019.35 394.415   7
   0  17   1 30404.9 964.393  33
   0 -17  -1 28753.8 890.630  31
   0  17   1 32310.0 941.444  11
   0  17   1 30415.4 913.206  25
   0 -17  -1 31882.8 1750.73  20
   0 -17  -1 34529.1 1792.44  24
   0  17   1 30011.2 927.655  18
   0  17   1 31991.0 1778.21   3
   0  17   1 30629.1 1631.77   2
   0  17   2 25558.5 884.779  33
   0 -17  -2 24687.1 831.125  31
   0  17   2 25765.6 845.021  11
   0  17   2 25826.4 840.622  25
   0 -17  -2 25397.9 1584.57  20
   0 -17  -2 26375.1 1582.16  24
   0  17   2 24989.9 849.506  18
   0  17   2 26114.8 1626.00   3
   0  17   2 23903.5 1448.22   2
   0  17   3 31074.6 991.175  33
   0 -17  -3 29391.6 916.340  31
   0  17   3 29333.9 913.999  11
   0  17   3 30044.5 929.961  25
   0  17   3 29802.2 893.615  28
   0  17   3 30022.2 942.311  18
   0 -17  -3 31814.7 1788.05  20
   0 -17  -3 28067.5 1620.31  24
   0  17   3 27551.5 1526.39   2
   0  17   3 29019.4 1746.70   3
   0  17   4 3595.95 337.855  33
   0 -17  -4 3285.48 309.535  31
   0  17   4 3359.81 311.606  11
   0  17   4 3173.80 306.319  25
   0  17   4 3298.80 302.607  28
   0  17   4 3232.68 318.619  18
   0 -17  -4 2541.75 526.017  20
   0 -17  -4 3145.11 551.452  24
   0  17   4 1998.28 412.587   2
   0  17   4 3707.80 645.930   3
   0  17   5 20637.0 821.871  33
   0 -17  -5 20143.7 752.232  31
   0  17   5 20656.0 768.947  11
   0  17   5 20061.5 775.745  25
   0  17   5 19936.5 751.697  28
   0 -17  -5 21881.1 1514.60  20
   0 -17  -5 20448.1 1365.32  24
   0  17   5 20414.3 778.378  18
   0  17   5 18871.4 1276.66   2
   0  17   5 20130.9 1488.18   3
   0  17   6 35649.6 1100.88  33
   0 -17  -6 36359.1 1034.41  31
   0  17   6 36844.9 1051.98  11
   0  17   6 35186.2 1060.69  25
   0  17   6 34571.7 1030.15  28
   0 -17  -6 35413.4 1981.64  20
   0  17   6 36234.5 1061.08  18
   0  17   6 37308.7 2037.72   3
   0  17   7 17293.2 754.055  33
   0 -17  -7 16768.6 770.642  34
   0 -17  -7 17207.4 705.982  31
   0  17   7 17394.5 727.224  11
   0  17   7 17809.7 753.837  25
   0  17   7 17196.6 718.385  28
   0 -17  -7 17381.4 1405.34  20
   0  17   7 17333.5 721.466  18
   0  17   7 18719.4 1464.44   3
   0 -17  -8 35083.2 1137.73  34
   0  17   8 35681.6 1112.00  33
   0 -17  -8 34853.9 1036.91  31
   0  17   8 36400.1 1068.79  11
   0  17   8 35932.8 1075.49  28
   0  17   8 35050.5 1088.79  25
   0  17   8 35193.1 1051.10  18
   0  17   8 39063.8 2133.92   3
   0  17   9 1087.28 413.710   3
   0  17   9 1764.37 273.605  33
   0 -17  -9 1867.54 273.008  34
   0 -17  -9 1609.04 237.961  31
   0  17   9 1540.08 244.200  11
   0  17   9 1534.01 247.758  28
   0  17   9 1842.51 273.059  25
   0 -17  -9 1525.57 465.609  20
   0  17   9 1553.83 233.355  18
   0  17  10 7478.04 512.390  33
   0 -17 -10 7669.98 539.670  34
   0 -17 -10 7266.13 457.456  31
   0  17  10 8353.09 513.312  11
   0  17  10 7705.27 511.191  25
   0  17  10 7864.84 518.525  28
   0 -17 -10 7705.29 969.865  20
   0  17  10 7468.65 482.520  18
   0  17  10 10016.5 1104.23   3
   0 -17 -11 33101.1 998.259  31
   0  17  11 32865.7 1040.90  11
   0  17  11 31886.2 1062.26  25
   0  17  11 32545.6 1063.98  28
   0  17  11 32850.7 1022.40  18
   0  17  11 32206.6 1060.95  33
   0 -17 -11 33613.9 1134.05  34
   0 -17 -12 17411.1 712.719  31
   0  17  12 15356.2 702.871  11
   0  17  12 16520.8 760.449  28
   0  17  12 17324.0 774.903  25
   0  17  12 16097.0 645.732  27
   0  17  12 15547.6 696.429  18
   0  17  12 18081.1 779.925  33
   0 -17 -12 18386.4 843.063  34
   0 -17 -13 35599.7 1026.18  31
   0  17  13 36984.3 1107.08  11
   0  17  13 36412.8 1008.39  27
   0  17  13 36961.8 1136.95  28
   0 -17 -13 36830.2 1096.59  26
   0  17  13 37776.6 1155.24  25
   0  17  13 36782.4 1055.97  18
   0 -17 -13 37188.8 1196.81  34
   0  17  13 36367.7 1109.73  33
   0 -17 -14 21035.3 763.568  31
   0  17  14 21849.8 865.766  28
   0 -17 -14 22677.3 831.757  26
   0  17  14 20827.2 751.588  27
   0  17  14 19807.5 800.984  11
   0 -17 -14 22066.2 856.813  13
   0  17  14 21552.3 775.083  18
   0 -17 -14 22539.5 912.411  34
   0  17  14 21793.6 829.110  33
   0  17  15 915.156 171.862  27
   0  17  15 1139.14 224.794  28
   0 -17 -15 1271.84 200.680  26
   0 -17 -15 1370.66 230.006  13
   0  17  15 996.591 182.810  11
   0  17  15 1251.08 197.757  18
   0  17  15 983.754 200.902  33
   0 -17 -15 1072.52 233.436  34
   0  17  16 2531.70 267.564  27
   0 -17 -16 2116.62 249.474  26
   0  17  16 2481.62 293.058  28
   0  17  16 1811.55 243.128  11
   0 -17 -16 1930.49 267.154  13
   0  17  16 2219.01 230.003  18
   0  17  16 2604.24 269.852  33
   0 -17 -16 2964.50 339.633  34
   0  17  17 574.810 145.169  33
   0 -17 -17 464.286 176.906  34
   0 -17 -17 715.576 158.665  13
   0  17  17 769.133 168.277  11
   0  17  17 814.180 191.109  28
   0 -17 -17 706.499 139.484  26
   0  17  17 598.083 156.577  27
   0 -17 -18 1319.06 199.047  13
   0 -17 -18 1805.72 253.259  34
   0 -17 -18 1341.09 188.808  10
   0 -17 -18 1338.26 178.910  26
   0  17  18 1352.53 215.439  28
   0  17  18 1443.32 203.955  27
   0 -17 -19 280.668 112.959  13
   0  17  19 251.939 102.891  27
   0  17  19 334.134 146.121  28
   0 -17 -19 138.106 92.7082  26
   0 -17 -19 197.816 118.974  34
   0 -17 -19 210.339 99.4405  10
   0  17  20 22161.7 667.308  27
   0 -17 -20 20322.7 573.746  26
   0 -17 -20 22458.4 628.933  10
   0 -17 -20 23364.1 704.378  13
   0 -17 -20 23494.1 763.986  34
   0  17  20 22561.0 719.460  28
   0 -17 -21 264.790 94.3453  13
   0  17  21 84.6393 77.7894  27
   0  17  21 223.048 91.4616  28
   0 -17 -21 467.634 117.052  34
   0 -17 -21 236.049 75.4605  10
   0  17  22 5770.63 283.926  27
   0  17  22 5885.82 297.072  28
   0 -17 -22 5803.78 287.236  13
   0 -17 -22 5235.30 228.435  10
   0 -17 -23 8281.58 293.492  13
   0 -17 -23 8196.40 327.431  34
   0  18 -21 4357.00 234.198  12
   0  18 -21 4385.80 227.458   7
   0  18 -20 3051.14 219.425  12
   0  18 -20 3031.86 214.682   7
   0  18 -19 739.124 137.522  12
   0  18 -19 604.068 121.711   7
   0  18 -18 18.5217 84.9759  12
   0  18 -18 296.311 113.878   7
   0  18 -17-56.1620 108.031  12
   0  18 -17 102.999 93.5942   7
   0  18 -16 1802.15 186.263  11
   0  18 -16 2131.00 242.537  12
   0  18 -16 2019.40 234.926   7
   0  18 -15 815.086 148.226  11
   0  18 -15 1033.09 197.171  12
   0  18 -15 650.630 146.283   7
   0  18 -14 398.433 124.329  11
   0  18 -14 449.444 159.095  12
   0  18 -14 194.451 104.737   7
   0  18 -13 34075.0 930.441  11
   0  18 -13 35181.2 1023.32  12
   0  18 -13 35862.6 974.734   7
   0  18 -12 22145.6 745.325  11
   0  18 -12 22259.8 806.480  12
   0  18 -12 22826.3 772.156   7
   0  18 -11 8555.60 469.533  11
   0  18 -11 9033.91 514.027  12
   0  18 -11 8980.86 483.199   7
   0  18 -10 545.821 146.111  19
   0  18 -10 485.782 143.134  12
   0  18 -10 468.856 131.430  11
   0  18 -10 519.259 153.938   7
   0  18  -9 1589.66 223.793  19
   0  18  -9 1569.57 220.714  11
   0  18  -9 1650.28 244.790  12
   0  18  -9 1790.79 236.698   7
   0  18  -8 220.999 123.035  19
   0  18  -8-33.4047 100.298  11
   0  18  -8 217.551 132.536  12
   0  18  -8 124.056 107.668   7
   0 -18   7 4557.13 687.881  20
   0  18  -7 4535.21 362.331  19
   0  18  -7 4120.80 350.287  12
   0  18  -7 4210.83 337.366  11
   0  18  -7 4304.37 338.348   7
   0  18  -6 1867.23 240.131  12
   0  18  -6 1783.86 237.921  11
   0  18  -6 1530.98 230.513   7
   0  18  -6 1753.82 247.255  19
   0  18  -6 1438.23 415.816   2
   0  18  -5 149.769 145.049  11
   0  18  -5 171.441 100.349  12
   0  18  -5 39.6250 93.1257   7
   0 -18   5 439.009 304.277  20
   0  18  -5 76.9515 107.753  19
   0  18  -5-50.2320 214.115   2
   0  18  -4 2117.63 265.485  11
   0  18  -4 2028.71 223.725  12
   0  18  -4 2216.79 249.003   7
   0  18  -4 1892.53 253.266  19
   0 -18   4 1962.02 451.395  20
   0  18  -4 1810.60 224.543  18
   0  18  -4 2456.98 517.939   2
   0  18  -4 2555.52 520.511   3
   0  18  -3 23310.4 1524.91   2
   0  18  -3 24879.2 1539.65   3
   0  18  -3 23997.6 826.719  11
   0  18  -3 22388.5 741.629  12
   0  18  -3 24938.8 832.999  33
   0 -18   3 24341.3 1554.14  20
   0  18  -3 25528.5 822.151  18
   0  18  -3 24469.3 811.032   7
   0  18  -2 9993.80 998.225   2
   0  18  -2 12079.7 1090.08   3
   0  18  -2 10401.2 541.543  11
   0  18  -2 11442.6 502.849  12
   0  18  -2 9784.39 522.071  33
   0 -18   2 10979.8 1056.68  20
   0  18  -2 10130.5 526.347  18
   0  18  -2 11353.4 545.655   7
   0  18  -1 6100.55 769.566   2
   0  18  -1 7131.94 847.939   3
   0  18  -1 8114.17 487.655  33
   0  18  -1 7083.99 441.443  11
   0  18  -1 7528.69 458.089  18
   0 -18   1 7349.40 860.041  20
   0 -18   1 7914.64 905.443  24
   0  18  -1 6296.18 418.792   7
   0  18   0 51.4337 212.567   3
   0  18   0 172.926 152.052   2
   0  18   0 99.7134 102.467  33
   0 -18   0 274.115 126.964  31
   0  18   0 126.900 132.135  11
   0  18   0 0.31878 93.2278  25
   0 -18   0-86.3634 167.443  24
   0 -18   0-231.818 251.245  20
   0  18   0 31.4179 96.2739  18
   0  18   1 10628.3 571.287  33
   0 -18  -1 10957.4 561.216  31
   0  18   1 11563.6 575.566  11
   0  18   1 11147.6 548.510  25
   0 -18  -1 12348.0 1104.25  24
   0 -18  -1 12164.4 1117.32  20
   0  18   1 11617.5 582.571  18
   0  18   1 11299.3 1008.80   2
   0  18   1 12317.2 1142.99   3
   0  18   2 13566.1 666.402  33
   0 -18  -2 14188.9 636.379  31
   0  18   2 13575.6 627.261  11
   0  18   2 13254.5 610.120  25
   0  18   2 13641.2 631.088  18
   0 -18  -2 13876.9 1208.50  20
   0 -18  -2 13909.2 1166.30  24
   0  18   2 13481.9 1199.79   3
   0  18   2 12308.3 1059.05   2
   0  18   3 6145.34 453.410  33
   0 -18  -3 5954.87 407.832  31
   0  18   3 5574.45 406.132  11
   0  18   3 5654.17 408.715  25
   0  18   3 5840.16 389.688  28
   0 -18  -3 5353.78 727.955  24
   0  18   3 5264.52 406.141  18
   0 -18  -3 5323.49 779.500  20
   0  18   3 4502.21 649.276   2
   0  18   3 5493.03 781.605   3
   0  18   4 3901.21 364.927  33
   0 -18  -4 4289.42 342.130  31
   0  18   4 5209.55 396.704  11
   0  18   4 4385.38 349.637  28
   0  18   4 4779.13 381.808  25
   0  18   4 5140.93 397.115  18
   0 -18  -4 4915.17 751.667  20
   0 -18  -4 4796.23 673.414  24
   0  18   4 5281.00 763.309   3
   0  18   5 24069.7 908.618  33
   0 -18  -5 23616.8 825.416  31
   0  18   5 25131.9 873.144  11
   0  18   5 22929.1 825.167  28
   0  18   5 23708.6 858.347  25
   0  18   5 25175.7 885.838  18
   0 -18  -5 24927.5 1667.37  20
   0  18   5 26184.3 1740.68   3
   0  18   6-24.1203 257.136   3
   0  18   6 141.143 164.285  33
   0 -18  -6 45.8710 101.498  31
   0  18   6-1.86835 117.475  11
   0  18   6-3.84300 122.953  25
   0  18   6 90.4703 107.296  28
   0 -18  -6 456.233 314.456  20
   0  18   6-123.362 148.927  18
   0 -18  -7 7490.29 520.959  34
   0  18   7 6827.90 493.399  33
   0 -18  -7 6889.99 441.294  31
   0  18   7 7940.08 499.807  11
   0  18   7 7303.58 471.476  28
   0  18   7 7326.65 491.890  25
   0 -18  -7 7486.43 955.675  20
   0  18   7 6822.48 467.885  18
   0  18   7 7937.93 963.890   3
   0 -18  -8 32528.0 981.646  31
   0  18   8 33023.2 1030.72  11
   0  18   8 31396.8 1044.46  25
   0  18   8 31991.3 1016.42  28
   0 -18  -8 31890.5 1974.23  20
   0  18   8 32782.0 1030.32  18
   0  18   8 30910.8 1050.87  33
   0 -18  -8 32886.1 1105.24  34
   0 -18  -9 549.404 165.373  31
   0  18   9 76.6851 139.345  11
   0  18   9 151.508 139.522  28
   0  18   9 211.211 139.031  25
   0  18   9 588.424 195.630  33
   0 -18  -9 572.206 187.556  34
   0  18   9 227.553 133.131  18
   0 -18 -10 1277.74 217.369  31
   0  18  10 1400.65 248.491  11
   0  18  10 1423.39 239.083  28
   0  18  10 1418.17 241.253  25
   0 -18 -10 1637.45 265.879  34
   0  18  10 1492.03 244.505  33
   0  18  10 1249.36 214.165  18
   0 -18 -11 17195.9 694.461  31
   0  18  11 16496.9 734.302  11
   0  18  11 17082.2 759.590  28
   0  18  11 16644.8 757.146  25
   0  18  11 16097.9 702.231  18
   0  18  11 15639.6 627.088  19
   0 -18 -11 16861.2 793.381  34
   0  18  11 16258.5 746.359  33
   0 -18 -12 184.665 109.971  31
   0  18  12 305.080 161.544  25
   0  18  12 231.693 158.295  28
   0 -18 -12 263.989 155.573  34
   0  18  12 334.131 154.861  33
   0  18  12 271.827 118.813  18
   0  18  12 128.293 132.790  11
   0  18  13 8806.60 550.235  28
   0 -18 -13 9648.80 533.435  26
   0  18  13 8787.68 524.135  11
   0  18  13 8462.22 493.739  18
   0 -18 -13 8777.48 570.002  34
   0  18  13 8817.20 532.562  33
   0  18  14-12.3530 95.6240  27
   0  18  14 114.340 143.704  28
   0 -18 -14-71.6800 118.540  26
   0  18  14-14.6927 127.944  11
   0 -18 -14 223.942 156.863  13
   0  18  14-2.66752 103.178  18
   0  18  14 105.687 124.274  33
   0 -18 -14 48.1339 152.976  34
   0  18  15 6995.28 406.426  27
   0 -18 -15 7770.31 455.282  26
   0  18  15 7290.85 493.490  28
   0  18  15 6024.51 423.057  11
   0 -18 -15 7552.64 475.935  13
   0  18  15 7179.38 419.814  18
   0 -18 -15 7838.44 523.325  34
   0  18  15 7400.74 452.884  33
   0 -18 -16 4191.73 328.669  26
   0  18  16 4276.91 361.073  28
   0  18  16 4599.62 322.343  27
   0  18  16 3986.70 326.394  11
   0 -18 -16 4695.89 369.893  13
   0  18  16 4232.77 310.554  18
   0  18  16 4115.12 331.555  33
   0 -18 -16 4628.23 390.899  34
   0 -18 -17 2377.53 283.329  34
   0  18  17 2128.81 226.651  33
   0 -18 -17 2522.08 267.886  13
   0  18  17 2139.99 235.865  11
   0 -18 -17 2377.65 229.225  26
   0  18  17 2472.27 275.154  28
   0  18  17 2173.70 221.320  27
   0 -18 -18-33.6052 92.9488  13
   0 -18 -18 269.027 139.277  34
   0 -18 -18 48.6389 81.2167  10
   0  18  18 220.339 105.955  27
   0  18  18-12.3980 112.405  28
   0 -18 -18 127.383 74.3597  26
   0 -18 -19 1604.00 193.974  13
   0 -18 -19 954.353 180.175  34
   0 -18 -19 1661.41 174.489  10
   0  18  19 1197.29 179.019  28
   0  18  19 1341.89 159.026  27
   0 -18 -19 1329.56 153.805  26
   0 -18 -20 319.374 97.1902  13
   0  18  20 367.444 93.3681  27
   0  18  20 285.998 101.797  28
   0 -18 -20 370.265 129.101  34
   0 -18 -20 401.037 90.3629  10
   0  18  21 4932.91 250.848  27
   0  18  21 4984.48 281.638  28
   0 -18 -21 5061.78 225.174  10
   0 -18 -21 5667.64 284.917  13
   0 -18 -21 4834.85 287.274  34
   0 -18 -22 1719.69 138.453  13
   0 -18 -22 1474.18 145.204  34
   0  19 -20 13.3806 51.6547  12
   0  19 -20 59.6466 60.9011   7
   0  19 -19 6587.84 322.975  12
   0  19 -19 7232.48 320.346   7
   0  19 -18 339.871 102.998  12
   0  19 -18 530.742 120.624   7
   0  19 -17 29972.0 800.842  12
   0  19 -17 28877.4 746.891   7
   0  19 -16 186.185 75.2755  11
   0  19 -16 351.715 129.674  12
   0  19 -16 327.530 113.331   7
   0  19 -15 6056.01 335.284  11
   0  19 -15 6581.32 410.119  12
   0  19 -15 6695.65 379.252   7
   0  19 -14 4032.00 331.462  12
   0  19 -14 3630.75 280.445  11
   0  19 -14 4166.56 316.667   7
   0  19 -13 7.61869 89.8989  11
   0  19 -13 160.036 139.308  12
   0  19 -13 197.873 119.431   7
   0  19 -12 13249.6 605.767  12
   0  19 -12 13107.8 556.943  11
   0  19 -12 13870.1 586.060   7
   0  19 -11 5641.88 373.931  11
   0  19 -11 6356.44 420.781  12
   0  19 -11 5890.10 387.749   7
   0  19 -10 111.986 82.5850  19
   0  19 -10 50.4058 97.5443  11
   0  19 -10-102.423 111.516  12
   0  19 -10 11.1248 101.760   7
   0  19  -9 19059.5 725.531  19
   0  19  -9 19391.6 712.491  11
   0  19  -9 19945.1 752.942  12
   0  19  -9 19700.4 715.130   7
   0  19  -8 3178.05 303.465  19
   0  19  -8 3308.98 306.692  12
   0  19  -8 3420.42 297.431  11
   0  19  -8 3154.07 304.380   7
   0  19  -7 11473.3 576.553  19
   0  19  -7 12679.2 580.207  12
   0  19  -7 11890.2 569.202  11
   0  19  -7 12074.0 562.552   7
   0  19  -6 216.561 123.732  19
   0  19  -6 236.465 142.747  11
   0  19  -6 55.6775 95.8490  12
   0  19  -6 0.32845 106.869   7
   0  19  -5 118796. 2101.62  19
   0 -19   5 113008. 3512.44  20
   0  19  -5 114784. 1945.91  12
   0  19  -5 121773. 2040.20  11
   0  19  -5 124793. 2041.13   7
   0  19  -4 3012.89 305.987  19
   0 -19   4 3251.51 590.073  20
   0  19  -4 3304.19 296.131  18
   0  19  -4 3325.61 316.437  11
   0  19  -4 3515.90 295.645  12
   0  19  -4 3321.94 319.921   7
   0  19  -3 7314.51 860.245   3
   0  19  -3 7736.51 472.160  11
   0  19  -3 7686.35 422.337  12
   0  19  -3 6974.28 448.843  33
   0 -19   3 6641.58 828.736  20
   0  19  -3 7671.65 450.447  18
   0  19  -3 7590.11 479.741  19
   0  19  -3 8578.53 480.046   7
   0  19  -2 2254.63 494.031   3
   0  19  -2 2670.00 274.561  33
   0  19  -2 2739.80 286.273  11
   0 -19   2 2069.32 463.687  20
   0 -19   2 2801.61 574.387  24
   0  19  -2 2559.39 270.214  18
   0  19  -2 2595.72 285.369  19
   0  19  -2 2754.50 281.598   7
   0  19  -1 12305.2 610.418  33
   0 -19   1 12691.3 596.785  31
   0  19  -1 11720.0 579.936  11
   0 -19   1 11328.9 1110.87  24
   0  19  -1 12212.2 595.142  18
   0 -19   1 13060.6 1186.55  20
   0  19  -1 11370.4 1091.75   3
   0  19   0 270.343 238.346   2
   0  19   0-2.78912 145.314   3
   0  19   0 270.109 133.744  33
   0 -19   0 41.6088 112.966  31
   0  19   0-9.91356 116.009  11
   0  19   0-53.1306 85.2831  25
   0 -19   0-321.800 314.330  20
   0 -19   0-507.100 301.148  24
   0  19   0 127.413 113.883  18
   0  19   1 6161.64 441.086  33
   0 -19  -1 5790.10 406.454  31
   0  19   1 5541.70 408.536  11
   0  19   1 5506.33 389.797  25
   0 -19  -1 6168.03 825.923  20
   0 -19  -1 4698.61 726.287  24
   0  19   1 5688.43 416.675  18
   0  19   1 4874.00 742.550   3
   0  19   2 4429.28 377.261  33
   0 -19  -2 4366.97 347.454  31
   0  19   2 3873.93 359.294  11
   0  19   2 4182.00 346.328  25
   0  19   2 3885.57 351.720  18
   0 -19  -2 3088.68 612.620  20
   0 -19  -2 3604.07 601.138  24
   0  19   2 3932.81 673.278   3
   0  19   3 58835.8 1444.27  33
   0 -19  -3 56243.7 1339.53  31
   0  19   3 60927.2 1401.66  11
   0  19   3 58594.8 1364.72  25
   0 -19  -3 57741.6 2459.57  24
   0  19   3 58578.2 1403.59  18
   0 -19  -3 56209.2 2535.59  20
   0  19   3 62895.6 2723.56   3
   0  19   4 20085.4 824.365  33
   0 -19  -4 20395.2 774.328  31
   0  19   4 20034.7 777.053  11
   0  19   4 19738.0 771.439  25
   0  19   4 21458.2 769.429  28
   0 -19  -4 20896.6 1552.46  20
   0  19   4 19910.6 799.663  18
   0  19   4 20626.8 1556.47   3
   0 -19  -5 9030.61 510.344  31
   0  19   5 11168.7 588.214  11
   0  19   5 9886.92 539.652  28
   0  19   5 10098.7 557.735  25
   0  19   5 10878.3 591.961  18
   0  19   5 9514.52 584.083  33
   0 -19  -6 1997.13 260.805  31
   0  19   6 1723.56 255.679  11
   0  19   6 1536.88 229.543  28
   0  19   6 1716.95 250.389  25
   0 -19  -6 2127.74 302.220  34
   0  19   6 2103.60 287.468  33
   0  19   6 2016.48 278.650  18
   0 -19  -7 248.933 129.938  31
   0  19   7 462.302 162.016  11
   0  19   7 235.266 124.964  25
   0  19   7 300.069 137.453  28
   0  19   7 277.636 160.380  33
   0 -19  -7 178.897 151.616  34
   0  19   7 402.262 165.802  18
   0 -19  -8 4583.48 361.893  31
   0  19   8 4880.36 399.782  11
   0  19   8 4932.61 396.087  28
   0  19   8 4768.55 402.675  25
   0  19   8 4881.76 402.669  18
   0  19   8 4962.30 431.549  33
   0 -19  -8 4628.37 414.051  34
   0 -19  -9 25028.0 849.717  31
   0  19   9 26319.7 915.625  11
   0  19   9 25793.4 909.241  28
   0  19   9 25186.9 931.039  25
   0  19   9 26489.3 915.482  18
   0  19   9 25791.4 845.967  19
   0 -19  -9 25892.1 980.995  34
   0  19   9 26648.5 967.259  33
   0 -19 -10 1018.94 230.781  34
   0  19  10 735.293 187.148  33
   0 -19 -10 659.255 155.565  31
   0  19  10 930.199 210.642  28
   0  19  10 1049.50 229.279  25
   0  19  10 1229.89 220.415  18
   0  19  10 1016.82 180.015  19
   0  19  10 1056.65 199.000  11
   0  19  11 1436.55 231.841  11
   0 -19 -11 1201.90 235.840  34
   0  19  11 868.026 206.742  33
   0  19  11 1472.43 262.043  25
   0  19  11 1116.23 218.826  28
   0  19  11 1409.42 200.837  19
   0  19  11 1325.90 220.112  18
   0 -19 -12 1525.95 235.866  26
   0  19  12 1518.63 240.282  28
   0  19  12 2145.39 268.463  11
   0  19  12 1732.70 250.098  18
   0  19  12 1392.93 235.518  33
   0 -19 -12 1313.88 244.582  34
   0  19  13 8997.11 537.497  28
   0 -19 -13 8809.76 495.145  26
   0  19  13 8829.52 515.510  11
   0  19  13 8710.74 487.214  18
   0 -19 -13 9291.09 568.235  34
   0  19  13 8912.09 527.277  33
   0 -19 -14 8110.80 464.625  26
   0  19  14 8780.13 521.975  28
   0 -19 -14 8862.93 511.174  13
   0  19  14 8049.15 477.797  11
   0  19  14 8541.49 468.759  18
   0  19  14 9354.35 516.507  33
   0 -19 -14 9599.69 561.532  34
   0 -19 -15 2521.75 253.415  26
   0  19  15 2566.49 294.881  28
   0 -19 -15 2609.09 276.053  13
   0  19  15 2261.35 260.782  11
   0  19  15 2682.82 258.794  18
   0 -19 -15 2603.22 300.592  34
   0  19  15 2213.51 249.112  33
   0 -19 -16 4725.96 317.746  26
   0  19  16 4313.46 283.996  27
   0  19  16 4639.94 360.761  28
   0 -19 -16 4719.84 350.519  13
   0  19  16 4005.33 324.703  11
   0  19  16 4457.29 297.741  18
   0 -19 -16 4736.42 385.073  34
   0  19  16 4443.09 323.853  33
   0 -19 -17 1143.26 184.674  13
   0  19  17 976.313 155.538  11
   0  19  17 973.646 188.289  28
   0  19  17 690.343 117.627  27
   0 -19 -17 979.332 144.873  26
   0 -19 -17 861.554 179.904  34
   0  19  17 820.146 151.503  33
   0 -19 -17 1183.35 160.264  10
   0  19  18 15546.4 599.108  28
   0 -19 -18 16497.7 576.147  13
   0  19  18 14199.7 475.338  27
   0 -19 -18 14069.0 475.214  26
   0 -19 -18 15851.6 613.610  34
   0 -19 -18 15230.6 500.580  10
   0  19  19 10285.4 370.825  27
   0 -19 -19 11356.9 448.828  13
   0 -19 -19 10128.9 370.579  10
   0 -19 -19 12160.4 494.971  34
   0  19  19 11358.1 471.656  28
   0  19  20 634.049 118.215  28
   0 -19 -20 736.152 109.919  13
   0 -19 -20 881.537 136.790  34
   0 -19 -20 660.488 87.8991  10
   0 -19 -21 712.075 108.584  34
   0  19  21 568.669 94.0913  28
   0 -19 -21 580.635 86.2973  13
   0  20 -20 89.6447 50.5497  12
   0  20 -19 48.0865 51.8008   7
   0  20 -19-119.033 64.8718  12
   0  20 -18 10664.1 378.374   7
   0  20 -18 10931.2 414.511  12
   0  20 -17 952.402 129.895   7
   0  20 -17 864.607 141.554  12
   0  20 -16 1090.44 152.754   7
   0  20 -16 1328.13 173.189  12
   0  20 -15 245.086 112.135   7
   0  20 -15 172.405 101.849  12
   0  20 -15 291.115 94.8571  11
   0  20 -14 10463.2 486.617   7
   0  20 -14 10921.1 447.392  11
   0  20 -14 11757.6 523.909  12
   0  20 -13 34.0873 83.2635   7
   0  20 -13 94.0111 120.193  12
   0  20 -13 92.0145 77.6794  11
   0  20 -12 2764.28 261.948   7
   0  20 -12 2995.21 268.982  11
   0  20 -12 2924.84 285.681  12
   0  20 -11 399.719 141.369   7
   0  20 -11 198.159 122.303  12
   0  20 -11 138.534 113.885  11
   0  20 -10 1330.14 183.715  19
   0  20 -10 1518.63 210.338   7
   0  20 -10 1527.09 207.161  11
   0  20 -10 1641.73 230.535  12
   0  20  -9 2382.35 253.749  19
   0  20  -9 1874.19 215.227   7
   0  20  -9 1999.16 228.917  11
   0  20  -9 1959.46 239.311  12
   0  20  -8 12213.7 587.050  19
   0  20  -8 13452.2 585.579   7
   0  20  -8 12757.9 579.131  12
   0  20  -8 12815.8 583.519  11
   0  20  -7 171.950 127.665  19
   0  20  -7 205.466 129.138   7
   0  20  -7 170.495 105.035  12
   0  20  -7 280.982 133.888  11
   0  20  -6 4086.61 354.797  19
   0  20  -6 3781.67 340.410   7
   0  20  -6 4124.81 331.728  12
   0  20  -6 4623.57 362.755  11
   0  20  -5 1518.76 241.393  19
   0  20  -5 1203.47 193.503   7
   0  20  -5 1331.14 195.809  12
   0  20  -5 1669.40 245.570  11
   0  20  -4 13790.4 597.656  18
   0  20  -4 14290.1 665.527  19
   0  20  -4 13772.1 610.826   7
   0  20  -4 14280.8 584.432  12
   0  20  -4 14089.6 637.535  11
   0  20  -3 12.8780 92.5688  33
   0  20  -3 237.489 107.938  12
   0  20  -3-156.024 143.765  11
   0  20  -3-46.8852 121.552  19
   0  20  -3 121.269 105.248  18
   0  20  -3 47.9184 111.327   7
   0 -20   2 7783.48 479.635  31
   0  20  -2 7995.19 477.284  18
   0  20  -2 7965.05 498.645  19
   0  20  -2 8032.84 481.483  33
   0  20  -2 7566.18 471.104  11
   0 -20   1 1328.44 234.986  31
   0  20  -1 1084.37 199.296  11
   0  20  -1 1382.63 216.333  18
   0  20  -1 1174.91 198.104  19
   0  20  -1 1594.46 233.030  33
   0 -20   0 23134.3 826.902  31
   0  20   0 25369.4 870.424  11
   0  20   0 24865.8 808.456  25
   0  20   0 24068.1 852.107  18
   0  20   0 24141.8 878.174  19
   0  20   0 22420.3 846.174  33
   0 -20  -1 132.963 111.818  31
   0  20   1 68.0698 123.398  11
   0  20   1 79.4000 92.8280  25
   0  20   1-133.277 149.842  19
   0  20   1-35.8532 123.179  18
   0  20   1-87.9838 145.168  33
   0 -20  -2 24409.8 842.635  31
   0  20   2 25747.3 889.340  11
   0  20   2 26570.2 874.454  25
   0  20   2 25101.6 893.125  18
   0  20   2 25366.8 897.232  19
   0  20   2 25674.9 930.806  33
   0 -20  -3 26.5010 104.275  31
   0  20   3-44.5574 122.589  11
   0  20   3 144.765 112.884  25
   0  20   3-82.9887 123.853  33
   0  20   3 263.802 126.524  18
   0 -20  -4 482.501 158.370  31
   0  20   4 364.029 169.317  11
   0  20   4 323.166 121.441  28
   0  20   4 280.850 119.387  25
   0  20   4 215.383 130.994  33
   0  20   4 229.702 148.604  18
   0 -20  -5 15613.9 659.712  31
   0  20   5 15608.2 695.284  11
   0  20   5 14574.0 673.500  25
   0  20   5 14904.8 646.734  28
   0  20   5 15054.7 693.604  18
   0  20   5 15204.8 679.802  19
   0  20   5 14874.9 716.072  33
   0 -20  -6 961.305 224.933  34
   0  20   6 518.462 180.765  33
   0 -20  -6 518.653 146.010  31
   0  20   6 600.604 182.293  11
   0  20   6 954.040 195.242  25
   0  20   6 811.817 175.155  28
   0  20   6 709.510 182.059  19
   0  20   6 708.564 180.362  18
   0 -20  -7 11263.4 557.000  31
   0  20   7 15076.3 689.335  11
   0  20   7 13793.3 665.376  25
   0  20   7 13277.9 627.995  28
   0  20   7 14223.8 673.807  18
   0  20   7 12927.4 610.108  19
   0 -20  -7 13310.6 695.704  34
   0  20   7 13205.5 679.566  33
   0 -20  -8 605.225 179.353  34
   0  20   8 1076.08 229.170  33
   0 -20  -8 512.380 137.838  31
   0  20   8 625.296 175.288  25
   0  20   8 558.012 162.224  28
   0  20   8 666.193 196.570  11
   0  20   8 698.978 172.671  19
   0  20   8 755.046 194.103  18
   0 -20  -9 1477.41 253.262  34
   0  20   9 1391.56 247.491  33
   0  20   9 1240.34 209.290  28
   0  20   9 1464.25 251.158  25
   0  20   9 1626.53 247.842  11
   0  20   9 1447.62 208.501  19
   0  20   9 1505.07 253.960  18
   0  20  10 20828.0 803.019  11
   0  20  10 20533.8 786.847  18
   0  20  10 19709.9 721.467  19
   0 -20 -10 21063.1 857.920  34
   0  20  10 21902.7 854.955  33
   0  20  10 20783.3 817.308  25
   0  20  10 21047.7 808.039  28
   0  20  11 2328.60 284.989  11
   0  20  11 2625.75 249.595  19
   0  20  11 2243.16 268.313  18
   0 -20 -11 2884.54 338.212  34
   0  20  11 2680.85 301.507  33
   0  20  11 2185.97 268.904  28
   0  20  12 424.911 168.514  11
   0  20  12 689.517 171.482  18
   0 -20 -12 589.276 186.264  34
   0  20  12 485.250 150.949  33
   0 -20 -12 412.838 154.938  26
   0  20  12 507.779 148.050  28
   0 -20 -13 17959.9 712.677  13
   0  20  13 16885.8 681.047  11
   0  20  13 16401.1 655.872  18
   0  20  13 16310.8 687.388  33
   0 -20 -13 16762.8 727.031  34
   0 -20 -13 17555.6 669.003  26
   0  20  13 16943.3 705.039  28
   0 -20 -14 97.9125 116.368  13
   0  20  14 56.9534 106.590  11
   0  20  14-226.482 129.714  28
   0 -20 -14 25.1148 91.3109  26
   0  20  14 162.570 115.206  18
   0  20  14 62.6695 102.219  33
   0 -20 -14-1.84193 127.117  34
   0  20  15 9864.63 510.960  28
   0  20  15 9639.16 477.860  11
   0 -20 -15 10618.5 509.425  13
   0 -20 -15 9292.93 443.932  26
   0  20  15 9688.93 450.988  18
   0  20  15 9461.74 474.241  33
   0 -20 -15 10224.1 534.095  34
   0  20  16 2748.00 270.485  28
   0  20  16 2455.31 234.060  11
   0 -20 -16 2588.91 249.887  13
   0 -20 -16 2408.65 209.707  26
   0  20  16 2161.51 200.353  18
   0 -20 -16 2648.77 262.158  34
   0  20  16 2333.43 229.843  33
   0  20  17 2353.94 238.706  28
   0 -20 -17 2309.71 225.646  13
   0 -20 -17 1827.16 169.861  10
   0 -20 -17 2186.75 190.274  26
   0 -20 -18 1647.71 171.543  13
   0 -20 -18 1252.88 126.244  26
   0  20  18 1416.60 169.602  28
   0 -20 -18 1371.17 180.752  34
   0 -20 -18 1599.07 145.729  10
   0  20  18 1558.39 143.804   8
   0 -20 -19 8202.60 370.220  34
   0 -20 -19 8125.31 334.982  13
   0  20  19 8148.39 366.193  28
   0 -20 -20 6730.27 295.864  34
   0 -20 -20 6942.59 270.708  13
   0  20  20 7022.83 300.214  28
   0  21 -19 538.284 81.0985  12
   0  21 -18 91.6280 53.2873   7
   0  21 -18-19.0201 53.9774  12
   0  21 -17 9471.17 343.843   7
   0  21 -17 9560.29 378.550  12
   0  21 -16-27.0202 75.7285   7
   0  21 -16 103.491 82.3145  12
   0  21 -15 21336.8 598.335   7
   0  21 -15 22299.9 660.144  12
   0  21 -14 1678.29 181.005   7
   0  21 -14 1893.10 210.945  12
   0  21 -14 1801.50 173.287  11
   0  21 -13 1923.75 203.265   7
   0  21 -13 1904.24 216.499  12
   0  21 -13 2009.99 194.177  11
   0  21 -12 1255.80 177.892   7
   0  21 -12 1225.38 166.312  11
   0  21 -12 1336.85 201.953  12
   0  21 -11 10521.4 489.381   7
   0  21 -11 11260.0 486.380  11
   0  21 -11 11601.2 525.435  12
   0  21 -10 1336.30 189.968  11
   0  21 -10 1203.02 191.426  12
   0  21 -10 1297.08 192.422   7
   0  21 -10 1085.96 168.258  19
   0  21  -9 11921.5 538.328  12
   0  21  -9 11604.5 526.069  11
   0  21  -9 11009.0 527.452   7
   0  21  -9 11189.8 523.561  19
   0  21  -8 484.087 135.926  11
   0  21  -8 734.096 156.740  12
   0  21  -8 459.811 143.084   7
   0  21  -8 519.039 149.006  19
   0  21  -7 8812.18 483.077  11
   0  21  -7 8927.83 468.809  12
   0  21  -7 9673.67 489.478   7
   0  21  -7 8324.15 488.067  19
   0  21  -6 561.607 129.900  12
   0  21  -6 719.492 166.594  11
   0  21  -6 761.594 158.690   7
   0  21  -6 447.273 142.591  19
   0  21  -5 2.02484 88.8327  12
   0  21  -5 228.405 132.787  11
   0  21  -5-13.2943 112.268   7
   0  21  -5 164.477 117.123  19
   0  21  -4 14507.8 603.254  18
   0  21  -4 14967.6 677.849  19
   0  21  -4 15035.5 647.998  11
   0  21  -4 15179.7 590.813  12
   0 -21   3 16200.6 678.533  31
   0  21  -3 17602.2 681.856  18
   0  21  -3 18152.5 753.912  19
   0  21  -3 16075.0 660.563  33
   0  21  -3 18285.8 717.999  11
   0 -21   2 100.857 99.3024  31
   0  21  -2-9.62005 116.968  19
   0  21  -2 47.2492 102.480  18
   0  21  -2 123.644 100.327  33
   0  21  -2 199.663 137.833  11
   0 -21   1 12764.4 598.194  31
   0  21  -1 12206.6 598.686  11
   0  21  -1 12919.4 606.888  18
   0  21  -1 12883.9 636.903  19
   0  21  -1 13247.3 622.037  33
   0 -21   0 13566.4 610.513  31
   0  21   0 15064.9 663.949  11
   0  21   0 15023.5 615.856  25
   0  21   0 15497.3 673.041  18
   0  21   0 14802.1 684.990  19
   0  21   0 14416.6 665.400  33
   0 -21  -1 50537.9 1234.84  31
   0  21   1 53753.1 1313.09  11
   0  21   1 54478.0 1252.58  25
   0  21   1 53342.1 1355.26  19
   0  21   1 53532.0 1314.30  18
   0  21   1 52969.8 1339.94  33
   0 -21  -2 3362.41 307.438  31
   0  21   2 3037.18 316.426  11
   0  21   2 3522.56 310.620  25
   0  21   2 3310.96 322.065  18
   0  21   2 3345.70 332.477  19
   0  21   2 3960.16 368.510  33
   0 -21  -3 876.653 176.567  31
   0  21   3 1210.99 233.772  11
   0  21   3 689.176 153.962  25
   0  21   3 1332.53 225.834  19
   0  21   3 991.200 183.463  18
   0  21   3 1068.51 225.967  33
   0 -21  -4 13058.7 599.246  31
   0  21   4 14383.2 664.896  11
   0  21   4 14257.9 642.949  25
   0  21   4 13756.9 650.376  19
   0  21   4 14331.1 672.606  18
   0  21   4 14044.1 682.061  33
   0  21   5 4176.51 334.472  28
   0 -21  -5 4039.48 327.242  31
   0  21   5 3557.27 337.967  11
   0  21   5 4077.13 344.424  25
   0  21   5 3956.52 350.929  19
   0  21   5 3939.34 358.699  18
   0 -21  -5 4357.75 401.314  34
   0  21   5 4394.63 391.011  33
   0  21   6 6242.58 410.275  28
   0 -21  -6 5878.00 389.029  31
   0  21   6 6908.11 471.504  11
   0  21   6 6825.26 470.257  18
   0  21   6 6658.06 442.551  19
   0  21   6 7230.25 496.619  33
   0 -21  -6 6974.09 501.967  34
   0  21   6 6778.68 453.577  25
   0  21   7 57601.3 1360.72  11
   0  21   7 53188.9 1277.45  19
   0  21   7 55672.1 1359.26  18
   0  21   7 52921.4 1380.78  33
   0 -21  -7 53926.0 1408.23  34
   0  21   7 53161.6 1269.42  28
   0  21   7 55299.0 1349.11  25
   0  21   8 9356.28 528.307  11
   0  21   8 8986.86 527.662  18
   0  21   8 8636.59 483.488  19
   0 -21  -8 9356.45 571.391  34
   0  21   8 9536.73 563.551  33
   0  21   8 9169.24 526.459  25
   0  21   8 8482.53 490.124  28
   0  21   9 1646.05 248.384  11
   0  21   9 1395.48 221.414  18
   0  21   9 1371.13 199.021  19
   0 -21  -9 1513.20 233.634  34
   0  21   9 1348.04 242.680  33
   0  21   9 1364.83 209.819  28
   0  21  10 648.795 180.198  11
   0  21  10 532.873 140.639  19
   0  21  10 402.630 150.615  18
   0  21  10 585.411 198.269  33
   0 -21 -10 517.691 180.341  34
   0  21  10 499.065 154.337  28
   0  21  11 16702.8 682.478  11
   0  21  11 16061.3 664.076  28
   0 -21 -11 16587.2 652.880  26
   0  21  11 15970.5 588.479  19
   0  21  11 16009.1 656.995  18
   0  21  11 16862.9 715.320  33
   0 -21 -11 17251.7 738.595  34
   0  21  12 7788.67 460.117  28
   0 -21 -12 7172.01 416.338  26
   0  21  12 7360.52 441.050  11
   0  21  12 7471.09 435.885  18
   0 -21 -12 8420.59 509.754  34
   0  21  12 7910.91 473.485  33
   0  21  13 1483.16 210.652  28
   0 -21 -13 1150.48 178.329  26
   0 -21 -13 1524.20 216.979  13
   0  21  13 1304.55 215.553  11
   0  21  13 1535.22 190.929  18
   0  21  13 1391.81 213.079  33
   0 -21 -13 1370.64 215.940  34
   0 -21 -14 1379.61 173.518  26
   0  21  14 1359.90 192.973  28
   0  21  14 1138.23 172.721  11
   0 -21 -14 1261.44 184.845  13
   0  21  14 1264.86 177.056  18
   0 -21 -14 1937.29 249.232  34
   0  21  14 1721.49 212.916  33
   0  21  15 411.360 135.063  28
   0 -21 -15 656.880 117.813  26
   0  21  15 489.288 126.593  11
   0 -21 -15 487.829 126.475  13
   0  21  15 479.494 110.507  18
   0  21  15 619.185 130.801  33
   0 -21 -15 547.220 139.896  34
   0 -21 -16 440.567 128.868  34
   0  21  16 348.011 107.000  11
   0 -21 -16 152.523 88.1460  13
   0  21  16 325.122 120.040  28
   0 -21 -16 266.093 82.6160  26
   0  21  16 276.191 83.7595  18
   0 -21 -16 236.277 75.2707  10
   0  21  17 23290.4 661.177  28
   0 -21 -17 24004.7 629.155  13
   0 -21 -17 23296.9 666.515  34
   0  21  17 21987.2 564.712   8
   0 -21 -17 21881.0 524.122  10
   0 -21 -18 2968.50 197.838  13
   0  21  18 2879.91 215.238  28
   0 -21 -18 3094.31 223.720  34
   0 -21 -19 419.453 84.8654  34
   0  21  19 451.134 88.9350  28
   0  22 -17 260.068 71.3720  12
   0  22 -16 28.6547 59.4042   7
   0  22 -16 220.907 75.0371  12
   0  22 -15 1604.85 152.776   7
   0  22 -15 1525.53 162.760  12
   0  22 -14 849.370 124.284   7
   0  22 -14 841.983 107.971  11
   0  22 -14 936.824 144.343  12
   0  22 -13 2181.89 194.606   7
   0  22 -13 1768.01 163.984  11
   0  22 -13 2021.35 206.417  12
   0  22 -12 3907.65 261.969   7
   0  22 -12 3684.95 278.341  12
   0  22 -12 3614.51 247.304  11
   0  22 -11 13756.5 516.077   7
   0  22 -11 13659.5 509.191  11
   0  22 -11 14454.6 549.559  12
   0  22 -10 63.5027 88.6996  12
   0  22 -10 100.059 80.6886  11
   0  22 -10 123.671 87.3184   7
   0  22 -10 78.5232 74.5118  19
   0  22  -9 1169.58 189.732  11
   0  22  -9 1074.38 170.277  12
   0  22  -9 799.528 150.335   7
   0  22  -9 1234.45 175.219  19
   0  22  -8 7047.16 400.156  12
   0  22  -8 7793.07 424.807  11
   0  22  -8 7541.42 408.880   7
   0  22  -8 7257.58 420.323  19
   0  22  -7 23151.6 720.176  12
   0  22  -7 23045.0 750.226  11
   0  22  -7 21099.2 712.695   7
   0  22  -7 21116.7 751.782  19
   0  22  -6 6966.51 439.904  19
   0  22  -6 7548.94 439.350  11
   0  22  -6 7144.83 391.141  12
   0  22  -5 538.243 157.903  19
   0 -22   5 256.364 101.707  31
   0  22  -5 272.419 97.2590  12
   0  22  -5 412.834 128.054  11
   0  22  -4 8578.70 501.859  19
   0  22  -4 8788.16 442.124  18
   0 -22   4 7933.07 460.643  31
   0  22  -4 8738.62 481.667  11
   0 -22   3 5012.36 355.932  31
   0  22  -3 5897.10 419.861  19
   0  22  -3 5671.43 376.131  18
   0  22  -3 5211.77 356.113  33
   0  22  -3 5884.69 402.860  11
   0 -22   2 3678.10 312.081  31
   0  22  -2 4099.10 329.000  18
   0  22  -2 4362.82 376.274  19
   0  22  -2 3507.11 301.048  33
   0  22  -2 4584.00 363.199  11
   0 -22   1 406.035 124.003  31
   0  22  -1 383.725 149.811  18
   0  22  -1 477.589 165.286  19
   0  22  -1 207.824 121.388  33
   0  22  -1 647.048 179.944  11
   0 -22   0 3451.88 301.419  31
   0  22   0 4871.54 381.232  11
   0  22   0 4598.76 368.979  18
   0  22   0 4576.31 381.748  19
   0  22   0 3960.18 339.289  33
   0 -22  -1 462.174 138.626  31
   0  22   1 289.783 147.106  11
   0  22   1 179.067 92.9905  25
   0  22   1 278.542 130.010  18
   0  22   1 433.386 163.617  19
   0  22   1 436.358 160.949  33
   0 -22  -2 4439.89 339.071  31
   0  22   2 5166.65 391.030  11
   0  22   2 5101.25 359.977  25
   0  22   2 4981.62 387.648  18
   0  22   2 4673.25 386.893  19
   0  22   2 5329.36 416.882  33
   0 -22  -3 434.473 134.307  31
   0  22   3 342.349 157.304  11
   0  22   3 285.255 129.442  25
   0  22   3 255.221 141.783  19
   0  22   3 435.352 149.555  18
   0  22   3 321.011 140.464  33
   0 -22  -4 2015.58 223.352  31
   0  22   4 2443.98 286.933  11
   0  22   4 2268.42 277.624  19
   0  22   4 2267.96 283.770  18
   0  22   4 1797.86 251.525  33
   0 -22  -4 2448.82 307.245  34
   0  22   4 2051.02 250.326  25
   0  22   5 2192.93 267.142  11
   0  22   5 2187.05 260.762  25
   0  22   5 2134.09 264.933  19
   0  22   5 2140.44 273.387  18
   0 -22  -5 2447.43 293.318  34
   0  22   5 2052.19 281.348  33
   0  22   6 2855.83 263.730  28
   0  22   6 2791.30 297.861  11
   0  22   6 2570.91 299.720  18
   0  22   6 2720.91 290.967  19
   0 -22  -6 2906.17 323.518  34
   0  22   6 2809.93 312.882  33
   0  22   6 2987.56 295.395  25
   0  22   7 898.350 193.012  11
   0  22   7 985.245 166.314  28
   0  22   7 1277.37 206.808  19
   0  22   7 1001.11 197.484  18
   0 -22  -7 1048.13 232.273  34
   0  22   7 932.740 217.154  33
   0  22   8 11058.1 529.803  28
   0  22   8 12213.6 589.078  11
   0  22   8 12806.7 601.962  18
   0  22   8 11566.6 531.862  19
   0  22   8 12554.8 632.138  33
   0 -22  -8 11915.5 609.042  34
   0  22   9 755.698 152.831  19
   0  22   9 780.576 169.529  18
   0  22   9 574.023 178.254  33
   0 -22  -9 528.266 174.487  34
   0  22   9 718.042 159.412  28
   0  22  10 241.018 123.815  11
   0  22  10 183.850 141.099  18
   0  22  10 78.5877 77.4271  19
   0  22  10 136.682 129.543  33
   0 -22 -10 154.568 145.485  34
   0  22  10 198.271 124.457  28
   0  22  11 347.042 144.743  11
   0  22  11 271.458 118.136  28
   0 -22 -11 210.689 95.4463  26
   0  22  11 391.536 131.915  18
   0  22  11 105.926 76.2474  19
   0  22  11 306.368 125.101  33
   0 -22 -11 398.707 145.806  34
   0  22  12 11744.7 522.824  28
   0 -22 -12 12977.5 545.841  13
   0  22  12 11774.7 526.105  11
   0  22  12 11989.3 519.831  18
   0 -22 -12 13048.9 582.589  34
   0  22  12 12260.4 555.521  33
   0 -22 -12 11634.1 497.708  26
   0  22  13 805.062 157.150  11
   0 -22 -13 756.503 143.869  13
   0  22  13 995.381 150.734  18
   0 -22 -13 887.676 168.089  34
   0  22  13 1078.43 175.226  33
   0  22  13 914.025 158.435  28
   0 -22 -13 939.218 145.302  26
   0 -22 -14 353.829 108.307  13
   0  22  14 296.834 92.3557  11
   0 -22 -14 405.010 97.3122  26
   0  22  14 481.548 127.676  28
   0  22  14 334.838 103.228  18
   0  22  14 270.696 105.507  33
   0 -22 -14 376.822 123.793  34
   0 -22 -15 5874.98 339.058  34
   0  22  15 5406.90 318.824  28
   0 -22 -15 5063.59 261.933  26
   0  22  15 5308.04 303.932  11
   0 -22 -15 5824.05 314.334  13
   0  22  15 5125.79 280.456  18
   0 -22 -15 4975.59 256.634  10
   0  22  16 39.7267 68.0067  28
   0 -22 -16 76.9266 63.8311  13
   0 -22 -16-45.1990 75.0459  34
   0 -22 -16 49.6936 47.5776  10
   0  22  16-91.3797 65.0446   8
   0 -22 -17 570.061 93.8277  13
   0 -22 -17 387.259 96.3216  34
   0  22  17 515.926 99.0435  28
   0  23 -16 265.570 64.9918  12
   0  23 -15 7816.53 310.064  12
   0  23 -14 801.858 120.091  12
   0  23 -13 6362.17 314.205  12
   0  23 -13 6279.63 263.765  11
   0  23 -12 902.682 120.320  11
   0  23 -12 835.914 133.964  12
   0  23 -11 1021.01 147.139  12
   0  23 -11 1186.11 145.364  11
   0  23 -10 705.002 131.986  11
   0  23 -10 935.987 148.786  12
   0  23  -9 52.1306 68.6339  19
   0  23  -9 28.7232 76.8600  11
   0  23  -9 245.284 103.651  12
   0  23  -8 217.110 101.382  19
   0 -23   8 130.283 101.015  31
   0  23  -8 417.718 120.256  12
   0  23  -8 421.676 125.269  11
   0  23  -7 4849.38 333.796  19
   0 -23   7 4416.92 322.082  31
   0  23  -7 4705.76 297.357  12
   0  23  -7 4987.97 329.729  11
   0  23  -6 618.642 130.318  19
   0 -23   6 406.616 114.304  31
   0  23  -6 404.480 106.762  12
   0  23  -6 705.302 155.687  11
   0  23  -5 464.201 142.184  19
   0 -23   5 274.262 115.962  31
   0  23  -5 572.055 130.637  12
   0  23  -5 742.963 169.998  11
   0  23  -4 90.2439 105.306  19
   0 -23   4 15.5849 99.5624  31
   0  23  -4 239.233 111.455  11
   0  23  -3 7126.49 443.280  19
   0  23  -3 6844.14 390.265  18
   0 -23   3 6015.65 375.799  31
   0  23  -3 7180.10 424.371  11
   0 -23   2 491.197 142.452  31
   0  23  -2 336.986 139.235  19
   0  23  -2 374.097 116.469  18
   0  23  -2 499.999 131.758  33
   0  23  -2 329.034 152.149  11
   0 -23   1 3768.65 300.721  31
   0  23  -1 4197.38 321.419  18
   0  23  -1 4607.79 367.874  19
   0  23  -1 4533.08 344.853  33
   0  23  -1 4696.69 351.530  11
   0 -23   0 1428.54 191.971  31
   0  23   0 1453.88 231.059  19
   0  23   0 1185.40 183.636  18
   0  23   0 1360.38 205.535  33
   0  23   0 1260.40 215.545  11
   0  23   1 16163.5 657.145  18
   0  23   1 16055.5 684.257  19
   0  23   1 15264.2 649.248  33
   0  23   1 16730.9 671.186  11
   0 -23  -2 658.508 143.118  31
   0  23   2 813.581 188.609  11
   0  23   2 1049.05 204.804  33
   0  23   2 613.592 161.992  18
   0  23   2 801.455 184.481  19
   0  23   3 18166.8 706.469  11
   0 -23  -3 16735.2 715.686  34
   0  23   3 16653.0 691.846  33
   0  23   3 17387.7 694.245  19
   0  23   3 17221.4 690.517  18
   0  23   4 1538.69 233.775  11
   0  23   4 984.081 198.776  33
   0 -23  -4 1244.10 233.242  34
   0  23   4 1097.15 192.236  19
   0  23   4 976.256 188.123  18
   0  23   5 6034.04 405.077  11
   0 -23  -5 6171.12 442.241  34
   0  23   5 6439.72 431.137  33
   0  23   5 6162.70 411.550  18
   0  23   5 6204.98 408.793  19
   0  23   6 435.352 165.584  11
   0  23   6 249.610 108.385  19
   0  23   6 213.592 122.912  18
   0  23   6 280.017 140.445  33
   0 -23  -6 184.738 143.722  34
   0  23   7 144.511 122.147  11
   0  23   7 314.540 117.357  19
   0  23   7 279.755 139.879  18
   0  23   7 227.711 130.964  33
   0 -23  -7 427.877 169.128  34
   0  23   7 314.611 101.470  28
   0  23   8 137.237 117.632  11
   0  23   8 32.1259 75.6391  28
   0  23   8 128.921 98.7709  19
   0  23   8-25.1641 124.787  18
   0  23   8-1.67854 131.366  33
   0 -23  -8 74.0374 127.789  34
   0  23   9 15509.4 575.188  28
   0  23   9 17239.5 641.546  11
   0  23   9 16682.5 635.593  18
   0  23   9 15806.7 570.367  19
   0  23   9 17226.7 680.208  33
   0 -23  -9 16779.1 673.883  34
   0  23  10 2182.70 211.629  28
   0  23  10 2765.52 258.496  11
   0 -23 -10 2703.61 246.523  26
   0  23  10 2444.96 246.603  18
   0  23  10 2273.51 204.487  19
   0 -23 -10 2476.97 268.037  34
   0  23  10 2188.75 257.217  33
   0  23  11 3554.28 270.449  28
   0 -23 -11 4002.83 294.376  13
   0  23  11 3861.36 294.334  11
   0  23  11 3897.79 289.269  18
   0 -23 -11 3600.20 304.212  34
   0  23  11 3774.02 305.778  33
   0 -23 -11 3906.26 273.809  26
   0  23  12 124.488 98.4288  11
   0 -23 -12 92.3323 89.5041  13
   0 -23 -12-66.4234 81.6228  26
   0  23  12 3.25818 75.8826  28
   0  23  12 175.272 105.907  18
   0 -23 -12 57.0437 93.0328  34
   0  23  12 61.7730 94.5261  33
   0  23  13 18117.7 573.365  28
   0 -23 -13 19304.0 587.579  13
   0  23  13 18330.7 579.900  11
   0 -23 -13 16930.8 506.639  26
   0  23  13 18441.1 562.407  18
   0 -23 -13 19171.5 624.144  34
   0  23  13 18189.2 591.722  33
   0  23  14 8352.21 367.972  28
   0  23  14 7881.77 353.292  11
   0 -23 -14 8212.90 357.151  13
   0  23  14 8507.59 346.485  18
   0 -23 -14 8704.98 393.339  34
   0 -23 -15 9922.62 364.480  13
   0  23  15 9599.72 376.897  28
   0 -23 -15 9687.70 389.093  34
   0  23  15 10242.3 359.871   8
   0  23  16 5162.47 248.197  28
   0 -23 -16 5240.76 256.655  34
   0  24 -14 3746.63 192.999  12
   0  24 -13 1796.54 145.420  12
   0 -24  12 4404.06 234.707  31
   0  24 -12 5069.00 220.649  11
   0  24 -12 5097.32 257.958  12
   0 -24  11-0.34575 66.4605  31
   0  24 -11-76.4561 68.2577  12
   0  24 -11 64.3516 60.5706  11
   0 -24  10 612.620 117.120  31
   0  24 -10 504.359 104.807  11
   0  24 -10 384.785 92.5241  12
   0  24  -9 11700.3 422.377  19
   0 -24   9 12277.2 454.816  31
   0  24  -9 13624.0 454.277  12
   0  24  -9 14276.8 474.092  11
   0  24  -8 8238.29 381.647  19
   0 -24   8 7494.82 363.436  31
   0  24  -8 9232.37 371.897  12
   0  24  -8 9844.69 407.515  11
   0  24  -7 378.375 107.460  19
   0 -24   7 388.604 111.255  31
   0  24  -7 342.706 98.7924  12
   0  24  -7 448.012 115.173  11
   0  24  -6 1423.30 187.121  19
   0 -24   6 1408.49 177.246  31
   0  24  -6 1485.40 180.791  11
   0  24  -5 2589.92 252.463  19
   0 -24   5 2431.75 221.206  31
   0  24  -5 2555.57 235.498  11
   0  24  -4 5111.50 352.964  19
   0 -24   4 4440.23 297.421  31
   0  24  -4 5133.15 341.450  11
   0  24  -3 921.782 138.129  18
   0  24  -3 1169.81 191.585  19
   0 -24   3 593.424 121.377  31
   0  24  -3 1119.46 169.907  11
   0 -24   2 400.597 116.354  31
   0  24  -2 436.923 148.392  19
   0  24  -2 388.460 109.569  18
   0  24  -2 493.088 116.130  33
   0  24  -2 513.078 134.073  11
   0 -24   1 916.667 148.474  31
   0  24  -1 943.174 152.693  18
   0  24  -1 977.843 188.473  19
   0  24  -1 979.433 156.690  33
   0  24  -1 943.890 166.784  11
   0  24   0 9758.31 504.755  19
   0  24   0 9359.85 460.106  18
   0  24   0 8244.63 440.226  33
   0  24   0 10031.7 489.143  11
   0  24   1 29065.1 850.602  18
   0  24   1 29973.9 895.198  19
   0  24   1 29200.2 862.125  33
   0  24   1 30858.2 870.695  11
   0  24   2 5239.88 370.274  19
   0  24   2 5201.23 360.345  18
   0  24   2 5160.70 359.525  33
   0 -24  -2 5420.30 405.733  34
   0  24   2 5341.75 360.180  11
   0  24   3-29.2196 114.775  18
   0  24   3-85.7480 128.930  19
   0 -24  -3 103.255 121.519  34
   0  24   3-50.4604 105.207  33
   0  24   3 56.3760 111.435  11
   0  24   4 2801.00 266.544  18
   0  24   4 2621.70 255.675  19
   0  24   4 2626.11 273.915  33
   0 -24  -4 2677.89 292.222  34
   0  24   4 2910.83 274.359  11
   0  24   5 11433.3 518.189  19
   0  24   5 11125.0 521.713  18
   0  24   5 11337.1 542.572  33
   0 -24  -5 11283.5 554.087  34
   0  24   5 12045.6 538.398  11
   0  24   6-162.109 114.307  19
   0  24   6 87.3584 106.848  18
   0  24   6 93.4178 117.644  33
   0 -24  -6 97.9184 110.875  34
   0  24   6 42.2999 102.180  11
   0  24   7 2814.30 250.169  19
   0  24   7 2850.79 269.513  18
   0 -24  -7 2763.05 271.969  34
   0  24   7 3018.50 285.089  33
   0  24   7 3052.93 275.131  11
   0  24   8 4104.87 259.285  28
   0  24   8 5081.32 335.304  11
   0  24   8 5187.33 336.703  18
   0  24   8 4571.66 294.023  19
   0 -24  -8 4519.47 330.695  34
   0  24   8 4887.90 344.470  33
   0  24   9 1900.50 178.855  28
   0  24   9 2479.41 235.661  11
   0 -24  -9 2319.44 213.209  26
   0  24   9 2207.30 219.726  18
   0  24   9 2163.77 195.512  19
   0  24   9 2353.69 246.851  33
   0 -24  -9 2191.58 235.094  34
   0  24  10 3701.44 244.608  28
   0  24  10 3985.82 282.580  11
   0  24  10 3712.14 227.935  19
   0  24  10 4369.69 289.418  18
   0 -24 -10 4190.12 302.430  34
   0  24  10 4187.41 300.483  33
   0 -24 -10 3950.98 259.716  26
   0 -24 -11-13.8983 76.9829  13
   0  24  11 5.39492 90.9689  11
   0  24  11 161.342 96.7936  18
   0  24  11 179.237 93.0853  33
   0 -24 -11-18.8976 94.1582  34
   0  24  11 98.3505 72.3416  28
   0 -24 -11 135.233 69.8175  26
   0 -24 -12 8.32206 65.6945  13
   0  24  12 126.554 77.2562  11
   0  24  12 6.08734 68.5812  28
   0 -24 -12 35.3461 57.2298  26
   0  24  12 79.0531 67.1956  18
   0 -24 -12 123.428 92.4809  34
   0  24  12 60.5728 76.7382  33
   0 -24 -13 11804.1 400.593  13
   0  24  13 11540.7 402.646  11
   0  24  13 10786.0 377.693  28
   0  24  13 12061.3 394.560  18
   0 -24 -13 11798.8 426.576  34
   0 -24 -14 1423.36 128.457  13
   0  24  14 1728.54 142.033   8
   0 -24 -14 1283.06 136.267  34
   0  25 -10-7.09015 45.2337  12
   0  25 -10 106.563 46.6921  11
   0 -25   9 229.419 61.1077  31
   0  25  -9 371.594 75.8351  12
   0  25  -9 372.226 87.2526  11
   0  25  -8 368.039 76.7930  19
   0 -25   8 439.726 84.3294  31
   0  25  -7 5431.88 295.722  19
   0 -25   7 4444.21 244.691  31
   0  25  -6 4845.79 279.743  11
   0  25  -6 4337.62 279.275  19
   0  25  -5 923.891 140.630  11
   0  25  -5 911.398 143.586  19
   0  25  -4 12318.0 474.744  11
   0  25  -4 10834.2 473.820  19
   0  25  -3 161.995 107.427  11
   0  25  -3-43.8591 84.9804  19
   0  25  -2 12732.5 501.548  11
   0  25  -2 12606.8 527.654  19
   0  25  -1 2518.61 231.719  11
   0  25  -1 2380.32 208.642  33
   0  25  -1 2431.22 212.861  18
   0  25  -1 2687.94 251.283  19
   0  25   0 1005.12 173.512  11
   0 -25   0 752.694 171.096  34
   0  25   0 894.843 139.818  33
   0  25   0 959.875 170.996  19
   0  25   0 685.297 127.190  18
   0  25   1 18462.4 623.252  11
   0  25   1 16534.3 588.775  33
   0 -25  -1 18340.9 660.155  34
   0  25   1 17325.8 622.522  19
   0  25   1 17312.4 590.114  18
   0  25   2 2633.24 247.961  11
   0  25   2 2062.41 228.009  33
   0 -25  -2 2001.19 238.813  34
   0  25   2 2522.01 225.448  18
   0  25   2 2616.38 254.178  19
   0  25   3 25625.8 742.011  11
   0  25   3 23648.9 722.709  33
   0 -25  -3 23158.5 735.956  34
   0  25   3 25652.1 749.612  19
   0  25   3 24782.2 721.352  18
   0  25   4 4414.00 299.195  11
   0 -25  -4 4700.19 342.586  34
   0  25   4 4676.12 317.884  33
   0  25   4 4377.07 301.586  18
   0  25   4 4662.89 310.954  19
   0  25   5 23523.2 693.027  11
   0 -25  -5 21180.4 700.543  34
   0  25   5 22030.9 696.756  33
   0  25   5 22362.7 672.188  19
   0  25   5 23577.1 698.966  18
   0  25   6 2889.79 244.795  11
   0 -25  -6 3219.56 265.472  34
   0  25   6 3151.29 258.412  33
   0  25   6 3094.26 253.513  18
   0  25   6 2702.08 224.606  19
   0  25   7 5566.14 324.471  11
   0  25   7 5293.71 315.676  18
   0  25   7 5043.54 294.479  19
   0  25   7 5492.67 336.883  33
   0 -25  -7 4755.59 317.803  34
   0 -25  -8 1530.27 158.036  26
   0  25   8 1453.24 171.504  11
   0  25   8 1433.25 147.019  19
   0  25   8 1575.65 180.221  18
   0 -25  -8 2267.81 213.935  34
   0  25   8 2005.20 203.812  33
   0 -25  -9 104.261 67.1257  26
   0 -25  -9 171.806 84.7092  13
   0  25   9 152.535 97.5963  11
   0  25   9 138.288 78.3705  18
   0  25   9-49.6903 52.9968  19
   0  25   9 106.620 79.2431  33
   0 -25  -9 66.1992 79.8433  34
   0 -25 -10 2672.67 180.023  26
   0  25  10 3263.89 224.177  18
   0  25  10 2955.57 227.354  33
   0 -25 -10 2839.93 219.486  34
   0  25  10 3450.92 231.935  11
   0 -25 -10 3450.63 222.353  13
   0  25  11 10568.6 375.607  18
   0 -25 -11 11464.1 409.316  34
   0 -25 -11 10266.5 365.123  13
   0  25  11 10683.5 380.949  11
   0  25  12 3721.90 202.534  18
   0  25  12 4373.33 224.521   8
   0 -25 -12 3790.49 203.080  13
   0  25  12 3970.30 213.858  11
   0  26  -7 25017.9 542.141  11
   0  26  -7 19381.5 478.921  19
   0  26  -6 171.431 65.6956  11
   0  26  -6 106.287 53.4038  19
   0  26  -5 2491.05 183.475  11
   0  26  -5 1970.28 174.586  19
   0  26  -4 632.437 107.183  11
   0  26  -4 460.648 105.303  19
   0  26  -3 1330.24 149.583  11
   0 -26   3 1050.45 143.651  34
   0  26  -3 1570.64 172.660  19
   0  26  -2 584.166 111.977  11
   0 -26   2 481.646 123.184  34
   0  26  -2 454.545 112.767  19
   0  26  -1 692.769 126.168  11
   0 -26   1 693.485 137.745  34
   0  26  -1 668.331 100.373  18
   0  26  -1 609.231 117.871  19
   0  26   0 75.8985 88.3357  11
   0 -26   0 15.2548 84.0442  34
   0  26   0 97.6402 85.6494  19
   0  26   0 79.1704 71.3448  18
   0  26   1 484.696 106.465  11
   0 -26  -1 639.328 134.468  34
   0  26   1 386.653 90.2726  18
   0  26   1 493.037 116.320  19
   0 -26  -2 1347.48 182.221  34
   0  26   2 1553.40 175.974  19
   0  26   2 1780.52 176.949  18
   0  26   3 140.116 90.8146  11
   0 -26  -3 387.832 114.825  34
   0  26   3 182.281 81.7858  33
   0  26   3 339.522 107.682  18
   0  26   3 174.790 92.0939  19
   0  26   4 2432.93 203.231  11
   0  26   4 2230.97 202.765  33
   0 -26  -4 2366.71 215.761  34
   0  26   4 2214.89 197.481  18
   0  26   4 2189.70 190.714  19
   0  26   5 387.478 103.127  11
   0 -26  -5 294.825 100.583  34
   0  26   5 419.868 115.970  33
   0  26   5 307.417 93.0955  18
   0  26   5 354.373 96.7933  19
   0  26   6 72.5907 70.2638  11
   0  26   6 84.7105 62.4742  19
   0  26   6 99.7196 73.6905  18
   0 -26  -6 137.908 88.4523  34
   0  26   6 228.813 81.6867  33
   0  26   7 1255.36 147.474  11
   0  26   7 1166.72 129.826  19
   0  26   7 1389.92 151.727  18
   0 -26  -7 877.103 127.774  34
   0 -26  -7 1146.57 128.422  26
   0  26   8 38.3458 67.0603  11
   0 -26  -8 90.8913 56.7766  13
   0  26   8 52.1791 63.1544  18
   0 -26  -8-13.4478 60.0264  34
   0 -26  -8 40.6755 44.1751  26
   0  26   9 1923.13 156.913  11
   0 -26  -9 1949.04 149.832  13
   0 -26  -9 1984.12 165.302  34
   0  26   9 2061.70 160.080  18
   0 -27   6-5.93412 46.6141  34
   0 -27   5 171.074 68.4561  34
   0  27  -4 620.857 89.5131  11
   0  27  -4 484.128 84.2940  19
   0  27  -3 3261.33 190.974  11
   0  27  -3 2788.43 185.262  19
   0  27  -2 2889.37 186.126  11
   0 -27   2 2259.34 185.951  34
   0  27  -2 2481.67 186.278  19
   0  27  -1 9351.12 337.919  11
   0  27  -1 8633.24 342.421  19
   0 -27   0 2978.98 216.532  34
   0  27   0 3504.51 226.114  19
   0  27   1 7346.39 309.507  11
   0 -27  -1 6971.14 320.119  34
   0  27   1 6758.16 306.943  19
   0  27   2-19.9332 69.6240  11
   0 -27  -2-13.2696 74.8925  34
   0  27   2 29.5348 57.1613  19
   0  27   2-92.6394 66.5667  18
   0 -27  -3 39638.0 805.846  34
   0  27   3 39798.0 734.215  18
   0  27   3 41138.2 789.162  19
   0 -27  -4 439.594 92.9420  34
   0  27   4 631.956 95.7700  19
   0  27   4 475.833 83.4288  18
   0  27   5 37.2844 52.6418  11
   0 -27  -5 91.1332 57.1270  34
   0  27   5-54.7396 57.7772  19
   0 -27  -6 8341.10 312.307  34
   0  27   6 10286.2 335.634  11
   1 -27  -5 3142.93 195.995  34
  -1  27   5 3229.20 193.558  11
  -1  27   4 7391.40 292.468  11
  -1  27   4 6708.15 279.198  19
  -1  27   3 381.288 87.9179  11
  -1  27   3 208.839 65.8836  19
  -1  27   2 256.447 75.6423  11
   1 -27  -2 137.096 64.1960  34
  -1  27   2 177.476 70.5467  19
  -1  27   1 6347.70 279.366  11
  -1  27   1 5697.60 276.935  19
  -1  27   0 4288.06 232.893  11
   1 -27   0 4076.70 248.867  34
  -1  27   0 3946.83 233.200  19
  -1  27  -1 2193.78 165.807  11
   1 -27   1 1704.27 168.298  34
  -1  27  -1 1849.42 160.786  19
  -1  27  -2 245.978 68.3339  11
   1 -27   2 227.327 75.9540  34
  -1  27  -2 253.723 70.6718  19
  -1  27  -3 1410.36 133.274  11
   1 -27   3 1057.50 130.568  34
  -1  27  -3 1187.23 120.050  19
   1 -27   4 28.0138 54.5793  34
  -1  27  -4 177.465 61.8405  11
   1 -27   5 4502.34 234.462  34
   1 -27   6 5861.19 257.231  34
   1 -26  -9 36.9015 48.4252  13
  -1  26   9 50.3711 50.3375  11
   1 -26  -9 48.3927 57.9862  34
  -1  26   9-26.0646 61.8200  18
  -1  26   8 4559.61 242.221  11
   1 -26  -8 4238.12 232.299  13
  -1  26   8 4560.71 256.845  33
   1 -26  -8 4098.16 243.141  34
  -1  26   8 4214.47 233.571  18
  -1  26   7 2213.74 177.755  11
  -1  26   7 1718.54 146.029  19
  -1  26   7 2168.53 174.377  18
  -1  26   7 2105.64 185.552  33
   1 -26  -7 1868.19 170.877  34
  -1  26   6 5482.17 284.596  11
  -1  26   6 5031.73 265.447  19
  -1  26   6 5593.79 290.581  18
   1 -26  -6 4871.21 281.878  34
  -1  26   6 5190.74 286.073  33
   1 -26  -6 4612.90 234.577  26
  -1  26   5 215.903 83.8776  19
  -1  26   5 181.005 77.4250  18
   1 -26  -5 187.003 88.0517  34
  -1  26   5 186.145 86.8836  33
  -1  26   5 341.232 99.4876  11
  -1  26   4 1502.24 165.641  19
  -1  26   4 1715.34 169.706  18
  -1  26   4 1522.24 167.913  33
   1 -26  -4 1492.12 177.235  34
  -1  26   4 1706.35 173.562  11
  -1  26   3 1528.69 161.743  18
  -1  26   3 1468.11 168.822  19
  -1  26   3 955.575 137.433  33
   1 -26  -3 1166.84 168.408  34
  -1  26   3 1672.59 169.361  11
  -1  26   2 38893.8 815.599  18
  -1  26   2 39564.2 880.708  19
  -1  26   2 37062.6 816.009  33
   1 -26  -2 40930.9 919.160  34
  -1  26   2 41614.8 872.093  11
  -1  26   1 6874.69 316.078  18
  -1  26   1 7181.54 360.030  19
   1 -26  -1 7510.81 380.925  34
  -1  26   1 6971.66 326.513  33
  -1  26   1 8166.69 367.267  11
  -1  26   0 3848.42 264.004  19
  -1  26   0 3489.90 216.631  18
   1 -26   0 4469.14 293.936  34
  -1  26   0 3695.61 251.962  11
  -1  26  -1 4083.24 272.266  19
  -1  26  -1 3425.64 206.276  18
   1 -26   1 3676.22 266.768  34
  -1  26  -1 4422.08 267.645  11
  -1  26  -2 5720.79 311.839  19
  -1  26  -2 6253.16 318.690  11
  -1  26  -3 1347.10 159.417  19
   1 -26   3 1121.87 154.511  34
  -1  26  -3 1641.43 167.925  11
  -1  26  -4 1103.64 137.764  19
   1 -26   4 1068.95 117.973  31
  -1  26  -4 1490.98 157.429  11
  -1  26  -5 3933.73 236.737  19
   1 -26   5 3657.69 209.648  31
  -1  26  -6 446.794 96.2350  11
  -1  26  -6 257.888 69.8437  19
  -1  26  -7 927.267 110.938  11
  -1  26  -8 4463.65 215.146  11
   1 -25 -12 4750.32 244.246  34
   1 -25 -12 3992.76 210.488  13
  -1  25  11 2060.75 161.221  11
   1 -25 -11 2398.13 177.833  13
  -1  25  11 2148.60 184.073  33
   1 -25 -11 1871.14 166.483  34
  -1  25  11 2473.86 177.382  18
  -1  25  10-73.7922 78.5144  11
   1 -25 -10 134.947 77.4081  13
  -1  25  10 107.790 78.5869  18
  -1  25  10 23.6168 83.3788  33
   1 -25 -10 14.4000 68.7200  34
   1 -25  -9 3559.12 247.025  13
  -1  25   9 3583.81 240.587  11
  -1  25   9 3031.55 196.515  19
  -1  25   9 3637.11 242.368  18
  -1  25   9 3638.73 254.288  33
   1 -25  -9 3482.01 251.719  34
   1 -25  -9 3193.12 192.892  26
  -1  25   8 20097.0 583.086  11
  -1  25   8 19848.7 591.787  18
  -1  25   8 18258.8 528.593  19
  -1  25   8 19348.9 615.567  33
   1 -25  -8 19401.9 612.056  34
  -1  25   7-9.35617 87.2785  18
  -1  25   7 166.731 84.1283  19
   1 -25  -7 172.384 102.932  34
  -1  25   7 194.205 105.859  33
  -1  25   7-4.79279 79.7013  11
  -1  25   6-8.60071 71.2347  19
  -1  25   6 83.6382 89.7946  18
  -1  25   6 68.3559 98.8950  33
   1 -25  -6 99.9010 99.0332  34
  -1  25   6 103.446 88.6139  11
  -1  25   5 642.283 142.907  18
  -1  25   5 564.935 120.149  19
  -1  25   5 569.550 130.513  33
   1 -25  -5 520.725 140.245  34
  -1  25   5 756.051 144.121  11
  -1  25   4 124.510 85.0729  18
  -1  25   4 50.4503 90.4467  19
   1 -25  -4 104.458 116.000  34
  -1  25   4-54.1261 95.5015  33
  -1  25   4-22.2039 88.0402  11
  -1  25   3 679.945 153.732  19
  -1  25   3 797.324 149.780  18
  -1  25   3 676.683 144.797  33
   1 -25  -3 717.107 166.529  34
  -1  25   3 897.899 159.377  11
   1 -25  -2 3053.30 225.745  31
  -1  25   2 3725.12 278.227  18
  -1  25   2 3845.32 294.990  19
   1 -25  -2 4196.12 323.941  34
  -1  25   2 4386.29 305.926  33
  -1  25   2 3868.63 288.377  11
   1 -25  -1 181.120 84.0919  31
  -1  25   1 209.915 100.427  18
  -1  25   1 85.4456 102.124  19
  -1  25   1 100.008 78.6659  33
   1 -25  -1 238.024 131.936  34
  -1  25   1 252.510 123.685  11
   1 -25   0 1459.44 169.454  31
  -1  25   0 1581.82 194.307  19
  -1  25   0 1457.09 169.713  18
   1 -25   0 1715.01 222.651  34
  -1  25   0 1421.99 167.978  33
  -1  25   0 1623.49 199.826  11
   1 -25   1 572.731 126.000  31
  -1  25  -1 214.020 102.772  19
  -1  25  -1 179.225 80.5443  18
  -1  25  -1 320.056 93.0902  33
  -1  25  -1 295.696 114.773  11
  -1  25  -2 2584.76 200.203  18
  -1  25  -2 2807.71 250.487  19
   1 -25   2 2515.98 217.690  31
  -1  25  -2 2962.51 249.429  11
  -1  25  -3 55.4869 83.8147  19
   1 -25   3-113.959 74.4151  31
  -1  25  -3-94.7921 91.7206  11
  -1  25  -4 608.319 137.571  19
   1 -25   4 364.754 100.918  31
  -1  25  -4 401.049 103.711  11
  -1  25  -5 1438.17 170.965  19
   1 -25   5 1138.92 142.250  31
  -1  25  -5 1463.48 178.293  11
  -1  25  -6 869.105 132.943  19
   1 -25   6 759.163 129.121  31
  -1  25  -6 987.774 147.144  11
  -1  25  -7 73.8030 77.9323  19
   1 -25   7-77.3914 78.5561  31
  -1  25  -7 20.3638 77.2076  11
  -1  25  -8 1972.03 156.505  19
  -1  25  -8 2241.17 182.576  11
   1 -25   8 2105.85 178.149  31
  -1  25  -9 6551.58 255.770  12
   1 -25   9 6641.32 300.742  31
  -1  25 -10 604.641 84.2246  12
   1 -25  10 442.914 88.9064  31
   1 -24 -14 375.566 76.8719  13
   1 -24 -14 470.135 92.1548  34
  -1  24  13 87.5489 59.0391  11
   1 -24 -13 129.351 68.8303  13
  -1  24  13 56.6727 56.3741  18
  -1  24  13-28.2978 64.6394  33
   1 -24 -13 155.750 74.9016  34
  -1  24  13 88.9377 63.3419  28
  -1  24  12 574.940 104.716  11
   1 -24 -12 535.392 103.244  13
  -1  24  12 534.668 107.504  18
  -1  24  12 598.420 123.077  33
   1 -24 -12 503.501 115.984  34
  -1  24  12 462.029 87.9898  28
   1 -24 -11 196.144 82.4112  13
  -1  24  11 22.2112 84.1382  11
  -1  24  11 134.804 75.0964  18
   1 -24 -11 121.013 89.7225  34
  -1  24  11 271.995 102.815  33
   1 -24 -11-104.834 68.3577  26
  -1  24  11 17.4561 60.7556  28
   1 -24 -10-51.6635 78.7561  13
  -1  24  10 62.3850 81.2559  11
  -1  24  10 22.1298 56.8124  19
  -1  24  10-29.6518 85.4157  18
  -1  24  10-33.9731 109.483  33
   1 -24 -10-53.0919 103.007  34
  -1  24  10 32.2848 63.5472  28
   1 -24 -10 177.925 80.5185  26
  -1  24   9 679.099 130.636  11
   1 -24  -9 426.419 103.228  26
  -1  24   9 533.703 104.853  28
  -1  24   9 723.716 143.346  18
  -1  24   9 535.227 109.192  19
   1 -24  -9 293.935 110.394  34
  -1  24   9 513.674 137.428  33
  -1  24   8 1763.54 165.317  28
  -1  24   8 2130.22 225.000  18
  -1  24   8 1990.20 198.990  19
   1 -24  -8 1927.74 235.601  34
  -1  24   8 1903.54 224.644  33
  -1  24   8 2036.36 218.858  11
  -1  24   7 2331.43 232.138  18
  -1  24   7 2490.84 235.154  19
  -1  24   7 2274.43 241.906  33
   1 -24  -7 2325.18 247.390  34
  -1  24   7 2770.47 261.612  11
  -1  24   6 7430.62 416.237  18
  -1  24   6 7531.01 406.095  19
  -1  24   6 6932.37 418.035  33
   1 -24  -6 7593.19 440.568  34
  -1  24   6 8063.42 426.429  11
   1 -24  -5 869.906 143.075  31
  -1  24   5 988.045 164.487  19
  -1  24   5 1049.07 173.996  18
   1 -24  -5 1117.47 191.998  34
  -1  24   5 1267.73 208.867  33
  -1  24   5 828.206 149.867  11
  -1  24   4 11122.6 513.635  18
  -1  24   4 11669.7 527.809  19
  -1  24   4 11949.8 553.504  33
   1 -24  -4 12501.6 584.264  34
  -1  24   4 11102.2 508.089  11
   1 -24  -3 3332.53 259.502  31
  -1  24   3 3394.52 290.064  18
  -1  24   3 3598.86 301.696  19
  -1  24   3 3372.36 297.503  33
   1 -24  -3 3306.39 319.948  34
  -1  24   3 3836.54 302.239  11
   1 -24  -2 767.639 144.800  31
  -1  24   2 897.857 172.259  19
  -1  24   2 659.280 141.148  18
   1 -24  -2 901.778 181.861  34
  -1  24   2 788.686 169.295  33
  -1  24   2 849.042 178.045  11
   1 -24  -1 2498.60 239.792  31
  -1  24   1 2808.08 259.588  18
  -1  24   1 2737.77 280.835  19
  -1  24   1 2388.57 235.411  33
  -1  24   1 3046.22 283.621  11
   1 -24   0 2263.20 225.608  31
  -1  24   0 2413.57 258.049  19
  -1  24   0 2459.61 244.199  18
  -1  24   0 2530.33 244.664  33
  -1  24   0 2860.20 281.547  11
   1 -24   1 615.241 135.874  31
  -1  24  -1 657.626 137.064  18
  -1  24  -1 909.974 174.319  19
  -1  24  -1 592.220 132.558  33
  -1  24  -1 853.661 160.012  11
   1 -24   2 1342.09 177.764  31
  -1  24  -2 1656.63 216.002  19
  -1  24  -2 1401.12 178.032  18
  -1  24  -2 1067.33 152.233  33
  -1  24  -2 1887.18 238.125  11
  -1  24  -3 723.083 150.960  19
   1 -24   3 728.186 152.305  31
  -1  24  -3 918.749 174.544  11
  -1  24  -4 1097.55 173.996  19
   1 -24   4 889.013 152.256  31
  -1  24  -4 1239.79 178.926  11
  -1  24  -5 67.3222 100.167  19
   1 -24   5 136.983 78.1941  31
  -1  24  -5 38.7494 90.9310  11
  -1  24  -6 1603.81 192.076  19
   1 -24   6 1653.70 195.954  31
  -1  24  -6 2105.45 220.205  11
  -1  24  -7 3466.79 257.471  19
   1 -24   7 3219.91 253.914  31
  -1  24  -7 3513.59 264.272  11
  -1  24  -7 3473.24 224.971  12
  -1  24  -8 1041.74 142.114  19
   1 -24   8 905.863 135.780  31
  -1  24  -8 1376.58 167.147  11
  -1  24  -8 1217.14 143.936  12
   1 -24   9 1916.21 190.577  31
  -1  24  -9 2539.06 206.637  11
  -1  24  -9 2390.02 190.164  12
   1 -24  10 5099.58 295.299  31
  -1  24 -10 5719.71 292.251  11
  -1  24 -10 5461.55 275.446  12
   1 -24  11 6760.65 322.124  31
  -1  24 -11 6507.16 297.531  12
  -1  24 -11 7331.60 312.905  11
   1 -24  12 835.018 117.694  31
  -1  24 -12 1124.22 126.381  12
  -1  24 -12 1283.78 127.623  11
   1 -24  13 10379.2 358.264  31
  -1  24 -13 11257.2 360.486  12
  -1  24 -14 10052.8 317.300  12
  -1  23  16 12023.2 372.862  28
   1 -23 -16 11105.9 376.945  34
   1 -23 -16 11766.3 358.614  13
  -1  23  15 4809.70 252.106  28
   1 -23 -15 4900.39 274.107  34
   1 -23 -15 5331.74 266.758  13
  -1  23  14 5740.31 297.245  28
   1 -23 -14 5527.28 294.310  13
  -1  23  14 4840.48 260.199  11
  -1  23  14 5519.24 275.491  18
  -1  23  14 5707.62 299.084  33
   1 -23 -14 6037.28 325.801  34
  -1  23  13 1185.24 148.760  11
   1 -23 -13 1349.58 161.071  13
  -1  23  13 1194.08 150.867  18
   1 -23 -13 1228.47 169.906  34
  -1  23  13 1188.37 157.046  33
  -1  23  13 1136.90 152.445  28
   1 -23 -12 444.600 122.539  13
  -1  23  12 633.886 130.240  11
  -1  23  12 618.747 130.929  28
   1 -23 -12 329.841 82.0880  26
  -1  23  12 653.720 128.686  18
   1 -23 -12 657.576 152.142  34
  -1  23  12 921.539 160.248  33
  -1  23  11 16098.5 566.218  28
   1 -23 -11 17452.5 609.106  13
  -1  23  11 16227.2 574.793  11
   1 -23 -11 15428.9 517.695  26
  -1  23  11 16431.9 583.883  18
  -1  23  11 16504.2 510.879  19
  -1  23  11 16671.6 622.048  33
   1 -23 -11 17167.2 638.449  34
  -1  23  10 30712.5 805.302  28
  -1  23  10 29868.9 828.649  11
  -1  23  10 28680.4 746.912  19
  -1  23  10 30149.1 840.163  18
   1 -23 -10 32497.4 918.780  34
  -1  23  10 32918.3 906.611  33
   1 -23 -10 29747.9 765.581  26
  -1  23   9 196.960 139.688  11
  -1  23   9-15.3478 81.0306  28
  -1  23   9-20.1557 89.8020  19
  -1  23   9-138.991 129.662  18
  -1  23   9-133.529 140.450  33
   1 -23  -9-5.24634 107.870  34
   1 -23  -8 640.292 126.956  31
  -1  23   8 792.414 167.231  11
  -1  23   8 452.426 106.317  28
  -1  23   8 776.450 169.334  18
  -1  23   8 493.482 122.223  19
  -1  23   8 866.394 182.270  33
   1 -23  -8 565.444 161.214  34
  -1  23   7 10195.1 456.417  28
   1 -23  -7 9993.28 455.002  31
  -1  23   7 12051.3 545.601  11
  -1  23   7 11430.1 518.161  19
  -1  23   7 11898.8 557.558  18
   1 -23  -7 11372.8 570.943  34
  -1  23   7 11238.6 560.340  33
   1 -23  -6 380.627 124.045  31
  -1  23   6 444.637 148.802  11
  -1  23   6 353.004 139.364  25
  -1  23   6 175.410 121.491  18
  -1  23   6 666.348 156.692  19
   1 -23  -6 489.230 177.472  34
  -1  23   6 310.641 128.054  33
   1 -23  -5 126.769 91.2417  31
  -1  23   5-37.5443 124.160  11
  -1  23   5-111.451 94.9589  25
  -1  23   5-46.0000 109.359  19
  -1  23   5 233.215 134.865  18
  -1  23   5 33.2415 119.626  33
   1 -23  -5 94.2535 126.663  34
   1 -23  -4 157.481 82.8505  31
  -1  23   4 402.424 155.950  11
  -1  23   4 181.642 94.3549  25
  -1  23   4 381.476 147.934  18
  -1  23   4 225.086 137.157  19
   1 -23  -4 134.642 116.762  34
  -1  23   4 372.875 159.339  33
   1 -23  -3 692.832 148.468  31
  -1  23   3 1340.87 212.501  11
  -1  23   3 1201.13 196.303  25
  -1  23   3 1315.25 208.957  18
  -1  23   3 1026.17 193.709  19
  -1  23   3 675.284 181.638  33
   1 -23  -3 1066.99 211.576  34
   1 -23  -2 654.361 149.582  31
  -1  23   2 823.544 185.121  11
  -1  23   2 919.583 157.752  25
  -1  23   2 1055.94 210.833  19
  -1  23   2 820.751 158.921  18
  -1  23   2 864.755 180.720  33
   1 -23  -1 4814.02 349.077  31
  -1  23   1 4850.80 368.685  11
  -1  23   1 5424.18 352.470  25
  -1  23   1 4736.59 350.752  18
  -1  23   1 5351.64 390.192  19
  -1  23   1 5063.54 371.956  33
   1 -23   0 13242.8 583.862  31
  -1  23   0 14354.1 603.268  18
  -1  23   0 14770.8 646.692  19
  -1  23   0 14917.1 626.690  33
  -1  23   0 15368.7 636.737  11
   1 -23   1 9434.59 487.172  31
  -1  23  -1 10723.7 549.886  19
  -1  23  -1 10070.1 489.036  18
  -1  23  -1 9564.29 486.749  33
  -1  23  -1 10457.6 530.413  11
   1 -23   2 2794.95 278.440  31
  -1  23  -2 3111.73 271.911  18
  -1  23  -2 3268.28 312.990  19
  -1  23  -2 3174.65 278.083  33
  -1  23  -2 3600.25 314.770  11
  -1  23  -3-24.4297 105.269  11
   1 -23   3 106.712 99.2555  31
  -1  23  -3 68.0563 74.8108  18
  -1  23  -3-119.547 114.241  19
  -1  23  -4 2831.66 269.574  11
   1 -23   4 1961.68 231.141  31
  -1  23  -4 2764.02 270.830  19
  -1  23  -5 120.103 108.283  11
   1 -23   5 252.807 117.070  31
  -1  23  -5-92.0507 105.031  19
  -1  23  -6 89.1852 64.5239  12
  -1  23  -6 102.240 102.561  11
   1 -23   6 254.298 116.073  31
  -1  23  -6 149.560 107.905  19
  -1  23  -7 4098.39 303.227  11
  -1  23  -7 4019.66 272.781  12
   1 -23   7 4243.25 314.683  31
  -1  23  -7 4019.91 304.887  19
  -1  23  -8 1393.65 172.789  12
  -1  23  -8 1334.64 184.609  11
   1 -23   8 863.967 155.501  31
  -1  23  -8 1292.78 171.069  19
  -1  23  -9 3350.28 246.418  19
  -1  23  -9 3849.35 275.817  11
  -1  23  -9 3444.20 256.705  12
  -1  23 -10 1995.97 192.160  12
  -1  23 -10 2151.52 207.913  11
  -1  23 -11 581.198 120.702  12
  -1  23 -11 525.916 124.203  11
  -1  23 -12 380.080 101.158  12
  -1  23 -12 304.172 91.7266  11
  -1  23 -13 993.898 136.294  12
  -1  23 -13 1063.85 124.627  11
  -1  23 -14 9997.40 369.811  12
  -1  23 -14 9265.11 309.584  11
  -1  23 -15 237.130 75.9501  12
  -1  23 -16 107.546 52.8774  12
   1 -22 -17 477.050 90.1866  13
  -1  22  17 393.206 87.1508  28
   1 -22 -16 1300.39 150.954  13
   1 -22 -16 1240.15 156.409  34
  -1  22  16 1369.00 155.993  28
   1 -22 -15 1048.72 142.986  13
  -1  22  15 921.127 125.942  11
  -1  22  15 899.011 123.024  18
   1 -22 -15 1150.55 166.102  34
  -1  22  15 1021.44 133.429  33
  -1  22  15 920.893 141.515  28
   1 -22 -14 754.070 139.286  13
  -1  22  14 629.015 129.006  11
  -1  22  14 587.534 122.796  18
  -1  22  14 460.607 105.672  33
   1 -22 -14 626.595 143.241  34
  -1  22  14 476.537 113.427  28
  -1  22  13 1421.63 190.457  11
   1 -22 -13 1466.55 188.580  13
  -1  22  13 1535.34 186.917  18
   1 -22 -13 1634.81 214.045  34
  -1  22  13 1521.51 197.317  33
   1 -22 -13 1466.71 159.856  26
  -1  22  13 1602.10 200.425  28
   1 -22 -12 164.408 121.960  13
  -1  22  12-88.2630 101.445  11
  -1  22  12 62.6625 92.8744  28
   1 -22 -12 80.3117 84.8236  26
  -1  22  12 203.171 104.384  18
  -1  22  12-20.2520 101.068  33
   1 -22 -12 123.343 133.546  34
  -1  22  11 8677.89 454.753  28
  -1  22  11 8975.71 457.299  11
   1 -22 -11 8960.33 424.499  26
  -1  22  11 9573.16 474.988  18
  -1  22  11 8224.25 389.983  19
  -1  22  11 8781.64 483.263  33
   1 -22 -11 9284.98 509.318  34
   1 -22 -10 8016.18 406.982  31
  -1  22  10 9701.24 491.997  11
  -1  22  10 9077.39 463.798  28
   1 -22 -10 8875.90 444.827  26
  -1  22  10 8309.72 417.829  19
  -1  22  10 9509.18 486.490  18
  -1  22  10 8661.63 498.793  33
   1 -22 -10 8989.46 519.342  34
   1 -22  -9 7614.13 407.186  31
  -1  22   9 9102.54 483.705  11
  -1  22   9 8445.56 451.311  28
  -1  22   9 9167.74 501.446  25
  -1  22   9 8946.20 489.006  18
  -1  22   9 8264.35 434.028  19
   1 -22  -9 9274.06 538.234  34
  -1  22   9 8849.35 511.988  33
   1 -22  -8 6670.79 394.757  31
  -1  22   8 7041.68 436.730  11
  -1  22   8 6874.50 412.208  28
  -1  22   8 7536.10 461.928  25
  -1  22   8 7543.22 454.749  18
  -1  22   8 7058.23 423.567  19
  -1  22   8 7520.58 486.317  33
   1 -22  -8 7339.49 490.112  34
   1 -22  -7 2482.79 250.873  31
  -1  22   7 2491.57 250.749  28
  -1  22   7 3314.63 317.143  11
  -1  22   7 2957.10 297.979  25
  -1  22   7 2861.28 286.617  19
  -1  22   7 2658.82 309.629  18
  -1  22   7 2903.22 317.690  33
   1 -22  -7 2743.58 307.346  34
   1 -22  -6 279.304 122.279  31
  -1  22   6 458.043 154.267  11
  -1  22   6 99.8407 82.1738  28
  -1  22   6 351.221 139.104  25
  -1  22   6 542.625 160.213  18
  -1  22   6 452.650 160.721  19
  -1  22   6 343.310 165.493  33
   1 -22  -6 376.596 174.024  34
   1 -22  -5 4239.19 331.080  31
  -1  22   5 5374.60 392.678  11
  -1  22   5 4866.78 372.086  25
  -1  22   5 4971.95 384.812  18
  -1  22   5 4829.17 371.104  19
   1 -22  -5 4454.58 396.391  34
  -1  22   5 4681.93 394.957  33
   1 -22  -4 20123.8 739.027  31
  -1  22   4 21684.2 790.713  11
  -1  22   4 21311.2 769.302  25
  -1  22   4 21182.6 788.959  19
  -1  22   4 21036.1 780.364  18
   1 -22  -4 22152.4 861.208  34
  -1  22   4 20382.4 801.128  33
   1 -22  -3 235.668 125.096  31
  -1  22   3 42.6211 130.100  11
  -1  22   3-27.1835 99.6973  25
  -1  22   3-79.8276 146.311  18
  -1  22   3 124.877 141.195  19
  -1  22   3 28.5794 116.176  33
   1 -22  -2 157.885 120.836  31
  -1  22   2-13.4975 138.776  11
  -1  22   2 87.7164 99.2137  25
  -1  22   2 9.86325 119.207  19
  -1  22   2 2.46319 112.009  18
  -1  22   2-14.2943 108.268  33
   1 -22  -1 110.909 106.860  31
  -1  22   1 397.510 179.461  11
  -1  22   1 4.04853 87.6177  25
  -1  22   1 161.248 146.011  19
  -1  22   1 150.018 106.642  18
  -1  22   1 323.505 130.857  33
   1 -22   0 9564.06 518.951  31
  -1  22   0 10889.4 560.352  11
  -1  22   0 10381.5 496.184  25
  -1  22   0 10215.3 559.622  19
  -1  22   0 10222.8 526.852  18
  -1  22   0 10056.2 543.128  33
  -1  22  -1 13658.5 615.760  11
   1 -22   1 12256.8 580.439  31
  -1  22  -1 12054.8 601.156  19
  -1  22  -1 12409.7 571.096  18
  -1  22  -1 12200.8 583.675  33
  -1  22  -2 6065.33 415.265  11
   1 -22   2 5975.26 407.162  31
  -1  22  -2 6156.39 427.302  19
  -1  22  -2 5715.14 378.101  18
  -1  22  -2 6441.86 414.642  33
  -1  22  -3 5735.15 406.650  11
   1 -22   3 4547.41 360.047  31
  -1  22  -3 5385.64 396.707  19
  -1  22  -3 5114.07 349.441  18
  -1  22  -3 4882.72 348.777  33
  -1  22  -4 28.6338 120.799  19
  -1  22  -4 176.996 120.621  11
   1 -22   4 165.282 134.049  31
  -1  22  -5 4221.53 339.760  19
  -1  22  -5 4098.55 290.808  12
  -1  22  -5 3965.47 332.465  11
   1 -22   5 3827.33 327.158  31
  -1  22  -6 355.373 146.063  11
  -1  22  -6 497.227 121.549  12
  -1  22  -6 268.433 124.836  19
  -1  22  -7 1591.03 202.436  12
  -1  22  -7 1483.90 204.629  11
  -1  22  -7 1128.71 181.111  19
  -1  22  -8 11811.5 509.518  12
  -1  22  -8 11904.0 526.462  11
  -1  22  -8 10915.2 502.903  19
  -1  22  -9 16030.8 604.084  11
  -1  22  -9 16149.2 588.532  12
  -1  22  -9 14996.6 564.992  19
  -1  22 -10 5427.10 315.609   7
  -1  22 -10 5838.02 351.609  11
  -1  22 -10 4989.97 331.209  12
  -1  22 -11 1478.57 172.983   7
  -1  22 -11 1433.93 192.584  12
  -1  22 -11 1547.52 189.249  11
  -1  22 -12 443.452 95.5767   7
  -1  22 -12 417.207 113.618  12
  -1  22 -12 551.801 120.227  11
  -1  22 -13 131.125 70.1688   7
  -1  22 -13 56.8538 65.6951  11
  -1  22 -13 282.722 103.617  12
  -1  22 -14 91.0936 60.7959   7
  -1  22 -14 134.700 78.4457  12
  -1  22 -14 86.7434 63.4210  11
  -1  22 -15 873.457 101.359   7
  -1  22 -15 851.224 104.669  11
  -1  22 -15 1011.24 140.137  12
  -1  22 -16 9882.46 371.963  12
  -1  22 -17 72.6331 62.7978  12
   1 -21 -19 13087.1 373.603  13
   1 -21 -19 13769.8 410.516  34
  -1  21  19 14026.6 412.321  28
   1 -21 -18 1431.85 141.956  13
  -1  21  18 1598.22 162.876  28
   1 -21 -18 1662.38 164.228  34
  -1  21  17 110.757 78.9909  28
   1 -21 -17 208.332 96.0920  34
   1 -21 -17-0.19743 70.3089  13
  -1  21  16 2303.95 221.655  28
   1 -21 -16 2139.84 204.447  13
  -1  21  16 1706.82 171.348  11
  -1  21  16 1879.71 168.627  18
   1 -21 -16 2043.52 214.551  34
  -1  21  16 1724.11 171.708  33
  -1  21  15 641.824 130.132  33
   1 -21 -15 656.671 162.338  34
  -1  21  15 605.327 133.763  28
   1 -21 -15 649.229 145.190  13
  -1  21  15 687.457 134.106  11
  -1  21  15 563.634 110.157  18
   1 -21 -15 437.302 91.5904  10
   1 -21 -14 2602.71 252.539  13
  -1  21  14 2140.16 216.676  11
  -1  21  14 2153.73 215.345  18
  -1  21  14 2809.32 260.893  33
   1 -21 -14 2809.25 280.239  34
  -1  21  14 2363.50 243.390  28
   1 -21 -14 2295.13 203.689  26
  -1  21  13 5781.10 374.044  11
   1 -21 -13 6187.88 395.101  13
  -1  21  13 5231.83 362.799  28
   1 -21 -13 5338.23 325.048  26
  -1  21  13 5537.58 356.729  18
   1 -21 -13 5882.89 407.431  34
  -1  21  13 5357.73 376.331  33
   1 -21 -12 15913.7 577.791  31
  -1  21  12 16633.1 645.095  11
  -1  21  12 16761.8 660.426  28
   1 -21 -12 16865.2 616.844  26
  -1  21  12 17529.0 660.742  18
   1 -21 -12 18231.5 738.406  34
  -1  21  12 17465.9 691.587  33
   1 -21 -11 45.9879 87.9845  31
  -1  21  11 84.8419 121.732  11
   1 -21 -11 64.6026 101.506  26
  -1  21  11-147.215 129.754  28
  -1  21  11 147.043 117.999  18
  -1  21  11 50.7534 75.1620  19
  -1  21  11 33.2768 119.845  33
   1 -21 -11 16.5415 124.423  34
   1 -21 -10 878.017 168.803  31
  -1  21  10 823.577 175.393  11
  -1  21  10 877.582 161.643  28
  -1  21  10 734.236 175.238  25
  -1  21  10 928.572 202.114  18
  -1  21  10 696.339 146.741  19
   1 -21 -10 954.841 221.539  34
  -1  21  10 958.194 198.500  33
   1 -21  -9 3756.90 310.358  31
  -1  21   9 4331.49 355.068  11
  -1  21   9 4193.16 343.764  28
  -1  21   9 4369.73 373.727  25
  -1  21   9 3931.50 352.162  18
  -1  21   9 3743.53 304.807  19
   1 -21  -9 4199.04 401.783  34
  -1  21   9 3578.67 346.252  33
   1 -21  -8 28532.2 890.308  31
  -1  21   8 29821.4 939.952  11
  -1  21   8 29438.4 959.381  25
  -1  21   8 29015.7 915.298  28
  -1  21   8 28547.7 889.426  19
  -1  21   8 29553.4 957.264  18
   1 -21  -8 31382.5 1044.89  34
  -1  21   8 29758.8 995.632  33
   1 -21  -7 16014.2 674.305  31
  -1  21   7 16740.0 701.990  11
  -1  21   7 17696.1 733.348  25
  -1  21   7 17509.7 689.171  28
  -1  21   7 17839.1 740.648  18
  -1  21   7 17362.3 694.871  19
  -1  21   7 17948.5 777.565  33
   1 -21  -7 18874.6 802.848  34
   1 -21  -6 18009.5 708.086  31
  -1  21   6 17423.7 714.639  11
  -1  21   6 17366.7 731.345  25
  -1  21   6 17149.7 675.776  28
  -1  21   6 17273.5 737.608  18
   1 -21  -6 19279.1 821.922  34
  -1  21   6 17768.5 777.971  33
   1 -21  -5 10588.8 558.966  31
  -1  21   5 11004.7 572.903  11
  -1  21   5 11134.5 582.756  25
  -1  21   5 11190.9 533.230  28
  -1  21   5 11304.1 592.765  18
  -1  21   5 11776.4 625.252  33
   1 -21  -5 11968.1 642.463  34
   1 -21  -4 173.914 111.732  31
  -1  21   4 17.4235 142.194  11
  -1  21   4 143.019 108.994  25
  -1  21   4 205.500 166.300  33
  -1  21   4 133.394 129.922  18
   1 -21  -3 488.381 141.128  31
  -1  21   3 316.235 160.457  11
  -1  21   3 597.032 170.939  25
  -1  21   3 673.804 184.844  33
  -1  21   3 466.119 153.686  18
   1 -21  -2 2265.74 275.582  31
  -1  21   2 2093.30 273.081  11
  -1  21   2 2347.53 272.773  25
  -1  21   2 2115.81 284.707  33
  -1  21   2 2321.31 273.857  18
   1 -21  -1 31177.8 970.029  31
  -1  21   1 33153.7 999.811  11
  -1  21   1 31530.9 935.533  25
  -1  21   1 31127.5 974.239  18
  -1  21   1 29399.6 977.738  33
   1 -21   0 1372.36 221.584  31
  -1  21   0 1354.44 227.483  11
  -1  21   0 1185.31 183.641  25
  -1  21   0 1198.50 216.931  19
  -1  21   0 1296.03 213.408  18
  -1  21   0 1343.76 222.814  33
   1 -21   1 4832.83 386.842  31
  -1  21  -1 5621.51 416.517  11
  -1  21  -1 5040.79 352.151  25
  -1  21  -1 5382.27 392.514  18
  -1  21  -1 5241.62 407.212  19
  -1  21  -1 4945.44 380.426  33
  -1  21  -2 853.315 190.298  11
   1 -21   2 509.321 160.751  31
  -1  21  -2 648.083 144.912  18
  -1  21  -2 754.024 193.193  19
  -1  21  -2 435.899 141.435  33
  -1  21  -3 12180.5 592.119  11
   1 -21   3 12241.0 603.293  31
  -1  21  -3 12782.8 567.987  18
  -1  21  -3 12921.9 621.337  19
  -1  21  -3 12113.8 576.709  33
  -1  21  -4 1476.85 190.135  12
  -1  21  -4 1237.48 214.227  11
  -1  21  -4 1306.75 182.862  18
  -1  21  -4 1294.48 211.032  19
  -1  21  -5 14497.0 581.824  12
  -1  21  -5 15600.3 662.580  11
  -1  21  -5 15223.9 664.814  19
  -1  21  -6 4017.33 337.926  11
  -1  21  -6 4301.69 320.178  12
  -1  21  -6 3418.52 291.287   7
  -1  21  -6 3774.70 326.019  19
  -1  21  -7 117.745 115.090  11
  -1  21  -7 93.3062 96.1749  12
  -1  21  -7 131.559 106.775   7
  -1  21  -7 37.8202 98.0006  19
  -1  21  -8 3320.93 294.288  12
  -1  21  -8 3775.87 316.340  11
  -1  21  -8 3972.11 303.664   7
  -1  21  -8 3186.24 292.560  19
  -1  21  -9 319.884 128.725  12
  -1  21  -9 266.126 131.306  11
  -1  21  -9 300.535 128.338   7
  -1  21  -9 129.863 96.1221  19
  -1  21 -10 669.635 141.162   7
  -1  21 -10 987.642 189.212  12
  -1  21 -10 965.916 173.561  11
  -1  21 -11 237.754 87.3967   7
  -1  21 -11 320.843 120.867  11
  -1  21 -11 131.065 118.539  12
  -1  21 -12 529.121 126.200   7
  -1  21 -12 429.312 118.591  11
  -1  21 -12 447.078 150.662  12
  -1  21 -13-18.9065 75.1391   7
  -1  21 -13-20.6239 78.2508  11
  -1  21 -13 176.778 114.735  12
  -1  21 -14 299.885 99.5559   7
  -1  21 -14 586.351 121.341  11
  -1  21 -14 289.315 115.242  12
  -1  21 -15 1966.87 173.967   7
  -1  21 -15 1957.71 171.237  11
  -1  21 -15 1954.59 204.908  12
  -1  21 -16 17268.7 480.171   7
  -1  21 -16 17463.2 470.428  11
  -1  21 -17 1875.87 140.232   7
  -1  21 -17 1976.89 178.947  12
  -1  21 -18 387.010 89.3534  12
  -1  21 -19 4869.01 217.761  12
   1 -20 -20 5498.60 243.950  13
  -1  20  20 5627.18 260.423  28
   1 -20 -20 5857.38 269.270  34
   1 -20 -19 11945.2 410.186  13
   1 -20 -19 10469.1 412.543  34
  -1  20  19 10901.1 416.013  28
   1 -20 -18 1183.98 154.997  13
  -1  20  18 973.901 153.645  28
   1 -20 -18 1080.48 159.835  34
  -1  20  18 1039.49 121.384   8
  -1  20  17 4663.93 314.992  28
   1 -20 -17 5351.47 325.541  13
  -1  20  17 4254.49 260.503  33
   1 -20 -17 4675.51 327.710  34
   1 -20 -17 4746.90 244.894  10
  -1  20  16 790.994 137.773  33
   1 -20 -16 874.462 169.739  34
  -1  20  16 815.473 153.730  28
   1 -20 -16 1165.62 171.336  13
  -1  20  16 868.993 154.361  11
  -1  20  16 926.945 143.897  18
   1 -20 -16 929.424 134.807  10
  -1  20  15 797.404 144.040  11
   1 -20 -15 606.512 133.380  13
  -1  20  15 962.300 176.835  28
   1 -20 -15 816.720 130.441  26
  -1  20  15 805.337 142.696  18
   1 -20 -15 829.290 168.505  34
  -1  20  15 665.828 144.899  33
   1 -20 -14 295.514 97.0822  31
   1 -20 -14 360.782 147.861  13
  -1  20  14 454.623 143.579  11
  -1  20  14 481.213 142.610  28
   1 -20 -14 209.721 93.7859  26
  -1  20  14 204.760 110.794  18
  -1  20  14 206.907 111.394  33
   1 -20 -14 569.536 169.702  34
   1 -20 -13 58.0776 84.9482  31
   1 -20 -13-143.505 129.881  13
  -1  20  13 67.6548 96.2882  11
   1 -20 -13 123.765 88.9319  26
  -1  20  13-190.928 132.561  28
  -1  20  13 94.4486 124.367  18
  -1  20  13-293.583 137.995  33
   1 -20 -13-89.6065 130.395  34
   1 -20 -12 981.681 161.313  31
  -1  20  12 1067.02 188.366  11
  -1  20  12 1114.71 210.881  28
   1 -20 -12 1001.70 168.928  26
  -1  20  12 1044.47 152.849  19
  -1  20  12 1315.27 217.015  18
  -1  20  12 1292.99 215.623  33
   1 -20 -12 1286.70 261.920  34
   1 -20 -11 2678.20 273.113  31
  -1  20  11 2481.22 278.124  11
  -1  20  11 2433.00 283.851  25
  -1  20  11 2738.58 299.324  28
  -1  20  11 2515.77 241.097  19
  -1  20  11 2686.05 284.393  18
  -1  20  11 2751.16 314.656  33
   1 -20 -11 2707.77 321.787  34
  -1  20  10 519.807 170.663  33
   1 -20 -10 575.340 195.691  34
   1 -20 -10 489.658 152.090  31
  -1  20  10 185.217 126.357  11
  -1  20  10 373.958 140.281  25
  -1  20  10 599.154 177.159  28
  -1  20  10 511.796 126.899  19
  -1  20  10 374.397 132.534  18
   1 -20  -9 6353.31 427.214  31
  -1  20   9 7122.18 461.734  11
  -1  20   9 6982.73 475.547  25
  -1  20   9 6367.94 438.502  28
  -1  20   9 6871.51 464.837  18
   1 -20  -9 6773.43 501.314  34
  -1  20   9 6313.85 477.022  33
   1 -20  -8 4270.71 356.443  31
  -1  20   8 4367.05 369.131  11
  -1  20   8 4605.17 378.388  28
  -1  20   8 4383.80 394.765  25
  -1  20   8 4593.61 386.002  18
   1 -20  -8 4504.76 409.689  34
  -1  20   8 4402.91 401.751  33
   1 -20  -7 4211.26 352.208  31
  -1  20   7 3880.51 356.800  11
  -1  20   7 4576.49 392.577  25
  -1  20   7 4116.09 339.393  28
  -1  20   7 4104.76 372.281  18
   1 -20  -7 4517.24 415.834  34
  -1  20   7 4400.48 400.312  33
   1 -20  -6 5349.64 400.527  31
  -1  20   6 5367.79 410.341  11
  -1  20   6 5725.63 407.756  28
  -1  20   6 5486.28 424.741  25
  -1  20   6 5097.23 413.344  18
   1 -20  -6 6301.47 477.798  34
  -1  20   6 5961.06 458.131  33
   1 -20  -5 17335.4 727.423  31
  -1  20   5 16538.9 710.137  11
  -1  20   5 18162.1 705.803  28
  -1  20   5 17634.7 744.890  25
  -1  20   5 16906.1 736.142  18
  -1  20   5 18309.9 789.191  33
   1 -20  -4 3274.87 310.204  31
  -1  20   4 3168.48 320.183  11
  -1  20   4 3535.69 306.273  28
  -1  20   4 3186.42 314.931  25
  -1  20   4 3311.78 338.238  18
  -1  20   4 3290.42 344.443  33
   1 -20  -3 1489.95 226.885  31
  -1  20   3 1355.42 240.636  11
  -1  20   3 1317.84 214.324  25
  -1  20   3 1245.26 230.816  33
  -1  20   3 1126.06 195.586  18
   1 -20  -2 19373.4 764.801  31
  -1  20   2 19704.6 770.318  11
  -1  20   2 18874.7 742.916  25
  -1  20   2 19163.6 769.718  18
  -1  20   2 18223.3 791.624  33
   1 -20  -1 5810.66 417.890  31
  -1  20   1 4678.86 387.985  11
  -1  20   1 4909.26 378.307  25
  -1  20   1 5341.77 413.104  18
  -1  20   1 5678.93 432.377  33
   1 -20   0 30635.6 970.713  31
  -1  20   0 30712.6 960.848  11
  -1  20   0 31151.6 934.649  25
  -1  20   0 29896.4 951.710  18
  -1  20   0 30486.9 991.262  33
   1 -20   1 14759.2 669.791  31
  -1  20  -1 15999.7 690.717  11
  -1  20  -1 15684.6 639.646  25
  -1  20  -1 16053.2 677.229  18
  -1  20  -1 15425.2 683.397  33
  -1  20  -2 14159.6 643.730  11
   1 -20   2 12611.8 619.911  31
  -1  20  -2 13292.5 596.454  18
  -1  20  -2 13326.8 616.100  33
  -1  20  -3 8366.03 509.808  19
  -1  20  -3 8045.02 456.962  18
  -1  20  -3 8473.28 483.977  33
  -1  20  -3 7629.67 473.174  11
  -1  20  -3 7922.01 416.692  12
  -1  20  -4 15469.0 607.489  12
  -1  20  -4 14941.0 661.776  11
  -1  20  -4 14527.9 609.351   7
  -1  20  -4 16304.4 635.435  18
  -1  20  -4 15706.7 687.221  19
  -1  20  -5 5783.37 379.988  12
  -1  20  -5 5370.40 391.642  11
  -1  20  -5 5842.36 387.911   7
  -1  20  -5 6043.10 426.860  19
  -1  20  -6 1624.71 214.694  12
  -1  20  -6 1601.96 241.936  11
  -1  20  -6 1589.32 213.824   7
  -1  20  -6 1981.46 240.485  19
  -1  20  -7 34047.0 957.730  12
  -1  20  -7 33586.1 980.225  11
  -1  20  -7 32916.8 976.114  19
  -1  20  -8 100.754 98.0590  12
  -1  20  -8 252.649 152.633  11
  -1  20  -8 22.3055 88.7960   7
  -1  20  -8-40.6916 104.410  19
  -1  20  -9 197.736 109.385  12
  -1  20  -9 332.533 142.832  11
  -1  20  -9 128.371 89.7823   7
  -1  20  -9 348.654 122.759  19
  -1  20 -10 23176.0 741.967   7
  -1  20 -10 22967.8 774.464  11
  -1  20 -10 22980.1 782.717  12
  -1  20 -11 1615.98 202.207   7
  -1  20 -11 1756.67 223.700  11
  -1  20 -11 1693.22 219.733  12
  -1  20 -12 17179.4 611.428   7
  -1  20 -12 17525.3 667.742  12
  -1  20 -12 16879.6 623.800  11
  -1  20 -13 3670.71 278.526   7
  -1  20 -13 3338.67 289.688  12
  -1  20 -13 3505.19 278.793  11
  -1  20 -14 4008.13 279.886   7
  -1  20 -14 3996.73 311.390  12
  -1  20 -14 3767.80 273.195  11
  -1  20 -15 149.752 85.0514   7
  -1  20 -15 513.868 113.640  11
  -1  20 -15 307.252 121.442  12
  -1  20 -16 13750.5 474.037   7
  -1  20 -16 14522.8 537.415  12
  -1  20 -16 13363.2 459.865  11
  -1  20 -17 73.6291 56.4663   7
  -1  20 -17-10.2389 85.7347  12
  -1  20 -17 12.7411 52.9937  11
  -1  20 -18 211.157 67.4314   7
  -1  20 -18 231.477 89.2659  12
  -1  20 -19 666.108 89.8557   7
  -1  20 -19 956.665 119.853  12
  -1  20 -20 90.6045 45.5054  12
   1 -19 -21 9282.01 321.126  13
   1 -19 -21 9570.59 354.272  34
  -1  19  21 9357.51 337.184  28
  -1  19  20-36.0186 80.4680  28
   1 -19 -20 74.8636 71.0131  34
   1 -19 -20-0.53286 59.7291  13
  -1  19  19 3131.44 210.996  27
   1 -19 -19 4002.77 266.407  13
   1 -19 -19 3546.36 268.488  34
  -1  19  19 3670.99 267.996  28
   1 -19 -18 1535.86 200.341  34
   1 -19 -18 1220.13 138.645  10
   1 -19 -18 1482.30 187.555  13
  -1  19  18 1183.30 175.344  28
  -1  19  18 1087.85 135.318  27
   1 -19 -17 3597.79 294.575  13
  -1  19  17 2807.90 237.020  11
  -1  19  17 3402.13 293.158  28
  -1  19  17 3042.04 230.100  27
  -1  19  17 3078.00 241.636  33
   1 -19 -17 3142.50 289.878  34
   1 -19 -17 3256.96 233.226  10
   1 -19 -16-69.3341 75.9775  31
   1 -19 -16-92.6335 117.101  13
  -1  19  16-33.3040 90.0942  11
  -1  19  16 95.5135 119.348  28
  -1  19  16 163.894 93.7015  27
   1 -19 -16 12.5493 63.5879  26
  -1  19  16-92.8125 91.3239  18
   1 -19 -16 24.0429 118.667  34
  -1  19  16 8.42910 88.0122  33
   1 -19 -15 131.536 78.3003  31
  -1  19  15 53.8932 93.2688  11
   1 -19 -15 180.614 132.747  13
   1 -19 -15 250.152 100.230  26
  -1  19  15 209.994 138.084  28
  -1  19  15 0.74313 71.8232  27
  -1  19  15 9.34117 89.2523  18
  -1  19  15 185.834 112.170  33
   1 -19 -15 56.0341 124.863  34
   1 -19 -14 1363.08 195.814  31
   1 -19 -14 962.600 198.104  13
  -1  19  14 822.983 155.813  11
  -1  19  14 972.918 197.714  28
   1 -19 -14 999.690 165.793  26
  -1  19  14 776.620 168.116  18
  -1  19  14 1044.66 189.618  33
   1 -19 -14 1302.73 250.924  34
   1 -19 -13 1665.51 213.850  31
  -1  19  13 1412.48 218.085  11
  -1  19  13 1560.04 248.981  28
   1 -19 -13 1517.08 215.107  26
   1 -19 -13 1776.16 267.229  34
  -1  19  13 1515.93 229.499  33
  -1  19  13 1325.51 212.873  18
   1 -19 -12 37742.3 1042.31  31
  -1  19  12 35514.0 1039.94  11
  -1  19  12 37320.7 1104.69  28
   1 -19 -12 37841.9 1045.77  26
  -1  19  12 38478.1 1134.73  25
  -1  19  12 37668.7 1057.22  18
  -1  19  12 35852.5 938.034  19
   1 -19 -12 39556.9 1193.37  34
  -1  19  12 37077.3 1108.87  33
   1 -19 -11 23602.6 826.628  31
  -1  19  11 24841.7 864.072  11
  -1  19  11 24374.6 903.347  25
  -1  19  11 23856.9 873.625  28
  -1  19  11 24707.2 867.808  18
   1 -19 -11 24438.8 949.553  34
  -1  19  11 22747.0 871.229  33
   1 -19 -10 13490.2 635.962  31
  -1  19  10 12580.3 623.909  11
  -1  19  10 13206.2 651.884  28
  -1  19  10 13451.1 666.060  25
  -1  19  10 13009.9 634.610  18
  -1  19  10 13713.9 688.013  33
   1 -19 -10 15511.1 750.307  34
   1 -19  -9 19712.5 778.514  31
  -1  19   9 21462.0 814.232  11
  -1  19   9 19720.6 787.845  28
  -1  19   9 21048.6 843.387  25
  -1  19   9 20424.3 804.778  18
   1 -19  -9 20333.6 871.429  34
  -1  19   9 20638.4 840.865  33
   1 -19  -8 30.2321 116.224  31
  -1  19   8 236.801 161.824  11
  -1  19   8-20.4450 144.060  25
  -1  19   8 134.578 128.364  28
  -1  19   8 244.819 145.701  33
   1 -19  -8 46.2009 143.554  34
  -1  19   8-53.3131 137.546  18
   1 -19  -7 2089.08 274.963  31
  -1  19   7 1998.09 257.748  11
  -1  19   7 2469.88 302.720  25
  -1  19   7 2066.01 256.187  28
   1 -19  -7 1973.67 287.511  34
  -1  19   7 2056.94 285.689  33
  -1  19   7 2093.27 273.415  18
   1 -19  -6 8761.92 516.116  31
  -1  19   6 9211.61 530.950  11
  -1  19   6 8893.76 533.204  25
  -1  19   6 8286.99 494.071  28
  -1  19   6 8738.05 533.603  18
   1 -19  -6 8430.03 564.218  34
  -1  19   6 8354.05 541.013  33
   1 -19  -5 518.723 159.958  31
  -1  19   5 433.295 162.487  11
  -1  19   5 563.583 173.748  25
  -1  19   5 570.437 154.877  28
  -1  19   5 252.406 141.456  33
  -1  19   5 331.105 136.552  18
   1 -19  -4 55740.9 1370.81  31
  -1  19   4 58486.7 1379.71  11
  -1  19   4 58247.8 1325.12  28
  -1  19   4 58287.3 1388.00  25
   1 -19  -4 60172.8 2675.45  20
  -1  19   4 57448.7 1385.68  18
  -1  19   4 58152.6 1452.93  33
  -1  19   3 3492.31 663.135   3
  -1  19   3 2029.06 281.038  33
   1 -19  -3 1961.13 266.893  31
  -1  19   3 3022.55 305.312  11
  -1  19   3 2517.01 286.937  25
   1 -19  -3 3559.03 670.915  20
  -1  19   3 2385.77 283.123  18
  -1  19   2 23.4492 212.776   3
  -1  19   2-56.2445 119.987  33
   1 -19  -2-30.6994 104.995  31
  -1  19   2-33.5748 113.630  11
  -1  19   2 133.602 112.050  25
   1 -19  -2-7.29287 209.730  20
  -1  19   2 154.416 131.552  18
  -1  19   1 9097.12 537.020  33
   1 -19  -1 9803.76 541.193  31
  -1  19   1 9669.27 535.863  11
  -1  19   1 9840.70 526.402  25
  -1  19   1 8892.91 513.895  18
   1 -19  -1 9653.39 1060.65  20
  -1  19   1 9576.31 1023.59   3
  -1  19   0 4164.70 365.144  33
   1 -19   0 4115.40 352.109  31
  -1  19   0 4226.25 351.981  11
  -1  19   0 4565.76 358.362  25
   1 -19   0 4693.80 720.655  20
   1 -19   0 4944.36 718.126  24
  -1  19   0 4554.79 367.208  18
  -1  19   0 4736.07 715.922   3
  -1  19  -1 5547.76 411.615  33
   1 -19   1 6192.59 431.623  31
  -1  19  -1 5676.46 385.107  25
  -1  19  -1 5359.90 787.180   3
   1 -19   1 4988.93 719.668  24
   1 -19   1 5686.93 796.349  20
  -1  19  -1 6186.30 425.580  18
  -1  19  -1 6148.20 424.636  11
  -1  19  -2 1686.33 240.656  11
  -1  19  -2 1727.29 246.350  33
  -1  19  -2 1423.17 393.453   3
   1 -19   2 1340.11 411.906  20
   1 -19   2 1592.02 433.958  24
  -1  19  -2 1646.20 224.176  18
  -1  19  -3 16099.0 1309.23   3
  -1  19  -3 17468.1 703.578  33
   1 -19   3 17916.2 1401.63  20
  -1  19  -3 18428.5 694.684  18
  -1  19  -3 18668.5 688.495   7
  -1  19  -3 17860.9 716.756  11
  -1  19  -3 18015.0 650.066  12
  -1  19  -4 707.419 152.290   7
   1 -19   4 818.569 280.160  20
  -1  19  -4 606.215 134.362  18
  -1  19  -4 401.379 251.648   3
  -1  19  -4 647.997 175.900  11
  -1  19  -4 556.821 130.044  12
  -1  19  -5 3360.69 317.819  19
  -1  19  -5 2516.44 274.036   7
  -1  19  -5 3276.72 321.155  11
  -1  19  -5 2918.22 280.445  12
  -1  19  -6 97.3805 105.149  19
  -1  19  -6 8.78158 85.1595   7
  -1  19  -6-245.479 172.053  11
  -1  19  -6-65.6517 92.3548  12
  -1  19  -7 14830.2 648.748  19
  -1  19  -7 15545.0 629.931   7
  -1  19  -7 16139.8 658.017  12
  -1  19  -7 16267.7 673.956  11
  -1  19  -8 10726.5 536.598  19
  -1  19  -8 9915.28 502.412   7
  -1  19  -8 10749.0 549.249  11
  -1  19  -8 10068.3 530.961  12
  -1  19  -9 2656.74 271.874  19
  -1  19  -9 2833.83 289.162  11
  -1  19  -9 3249.87 302.120  12
  -1  19  -9 2605.90 267.199   7
  -1  19 -10 626.671 171.063  11
  -1  19 -10 444.564 159.645  12
  -1  19 -10 682.033 153.018   7
  -1  19 -11-1.70359 136.718  12
  -1  19 -11 188.465 114.400  11
  -1  19 -11 236.704 98.4179   7
  -1  19 -12 4846.61 345.817  11
  -1  19 -12 5037.40 373.938  12
  -1  19 -12 4465.47 329.192   7
  -1  19 -13 1952.71 222.504  11
  -1  19 -13 1995.71 250.056  12
  -1  19 -13 2157.52 239.561   7
  -1  19 -14 16383.0 648.176  12
  -1  19 -14 15797.4 595.055  11
  -1  19 -14 16032.9 586.882   7
  -1  19 -15 923.504 177.763  12
  -1  19 -15 936.946 149.994  11
  -1  19 -15 1192.74 165.677   7
  -1  19 -16-15.8346 70.1229  11
  -1  19 -16 220.665 115.729  12
  -1  19 -16 28.1732 85.0681   7
  -1  19 -17 152.334 101.553  12
  -1  19 -17 76.3674 61.0981  11
  -1  19 -17 122.512 80.6888   7
  -1  19 -18 5270.18 308.856  12
  -1  19 -18 4743.17 266.036   7
  -1  19 -19 647.033 115.799  12
  -1  19 -19 693.042 103.366   7
  -1  19 -20 189.467 76.6010  12
  -1  19 -20 180.603 62.4563   7
   1 -18 -22 105.514 51.9154  13
   1 -18 -22 25.8618 56.2654  34
  -1  18  21 280.571 75.5612  27
  -1  18  21 208.555 80.7924  28
   1 -18 -21 369.059 101.559  34
   1 -18 -21 321.195 83.1136  13
  -1  18  20 3773.06 242.791  27
   1 -18 -20 4607.77 287.467  13
   1 -18 -20 3770.98 276.083  34
  -1  18  20 4024.09 279.832  28
   1 -18 -19 10080.4 378.662  10
   1 -18 -19 10951.7 477.338  13
  -1  18  19 10700.9 482.696  28
  -1  18  19 10583.5 435.245  27
   1 -18 -18 330.219 124.383  13
  -1  18  18 437.474 104.493  27
  -1  18  18 591.803 163.464  28
   1 -18 -18 709.385 168.719  34
   1 -18 -18 300.917 90.2868  10
   1 -18 -17 9192.54 439.806  31
   1 -18 -17 9542.39 500.383  13
  -1  18  17 8517.26 434.780  11
   1 -18 -17 8867.43 409.786  26
  -1  18  17 8947.35 435.549  27
  -1  18  17 9354.62 509.378  28
   1 -18 -17 9794.64 538.659  34
  -1  18  17 9432.01 448.835  33
   1 -18 -17 8260.19 405.869  10
   1 -18 -16 258.293 97.0422  31
  -1  18  16 504.458 155.946  11
   1 -18 -16 368.756 167.827  13
  -1  18  16 329.759 106.959  27
   1 -18 -16 300.702 93.0838  26
  -1  18  16 191.383 127.500  28
  -1  18  16 307.585 103.403  18
  -1  18  16 425.529 126.822  33
   1 -18 -16 211.896 156.314  34
   1 -18 -15 430.926 141.726  31
   1 -18 -15 451.531 173.923  13
  -1  18  15 443.355 157.173  11
  -1  18  15 312.789 154.764  28
  -1  18  15 442.698 119.313  27
   1 -18 -15 362.700 118.583  26
  -1  18  15 463.298 128.075  18
  -1  18  15 498.229 127.914  33
   1 -18 -15 397.020 181.142  34
   1 -18 -14 340.019 118.135  31
   1 -18 -14 44.3355 123.909  13
  -1  18  14 147.998 121.156  11
  -1  18  14 115.814 94.3318  27
   1 -18 -14 250.295 112.160  26
  -1  18  14 324.785 160.160  28
  -1  18  14 256.481 123.630  33
   1 -18 -14 385.257 156.069  34
  -1  18  14 130.016 104.231  18
   1 -18 -13 11811.8 660.765  34
  -1  18  13 11259.7 595.569  33
   1 -18 -13 11667.1 579.332  31
  -1  18  13 11627.9 588.157  11
  -1  18  13 11868.7 628.452  28
  -1  18  13 11063.1 605.575  25
  -1  18  13 11537.7 533.161  27
   1 -18 -13 11973.3 570.755  26
  -1  18  13 11286.0 568.823  18
   1 -18 -13 11201.0 508.833  15
   1 -18 -12 363.166 130.490  31
  -1  18  12-132.389 135.031  11
  -1  18  12 585.198 167.405  28
  -1  18  12 265.667 156.686  25
   1 -18 -12 262.429 130.432  26
   1 -18 -12 358.124 153.075  34
  -1  18  12 392.836 149.602  33
   1 -18 -12 149.532 88.9879  15
  -1  18  12 382.545 159.227  18
   1 -18 -11 518.708 162.647  31
  -1  18  11 438.875 155.239  11
  -1  18  11 594.790 202.146  25
  -1  18  11 455.952 151.107  28
   1 -18 -11 519.568 187.116  34
  -1  18  11 760.516 204.447  33
   1 -18 -11 465.535 121.191  15
  -1  18  11 710.144 188.618  18
   1 -18 -10 12144.5 618.025  31
  -1  18  10 12772.3 622.706  11
  -1  18  10 12257.3 627.542  28
  -1  18  10 11767.3 636.321  25
  -1  18  10 12879.9 630.508  18
   1 -18 -10 12993.4 700.463  34
  -1  18  10 12851.7 665.069  33
   1 -18  -9 36906.7 1092.21  31
  -1  18   9 36497.8 1081.36  11
  -1  18   9 37583.1 1137.94  25
  -1  18   9 35454.0 1088.86  28
  -1  18   9 36029.9 1086.57  18
   1 -18  -9 39026.1 1217.27  34
  -1  18   9 36469.4 1136.66  33
   1 -18  -8 9560.44 549.630  31
  -1  18   8 9661.41 534.773  11
  -1  18   8 8485.96 518.165  28
  -1  18   8 8901.76 543.835  25
  -1  18   8 8788.74 528.037  18
  -1  18   8 9023.29 567.077  33
   1 -18  -8 9278.50 592.994  34
  -1  18   7-94.9021 189.130   3
   1 -18  -7 613.056 191.100  34
  -1  18   7 530.348 189.391  33
   1 -18  -7 606.234 172.601  31
  -1  18   7 167.126 112.530  11
  -1  18   7 450.618 137.929  28
  -1  18   7 327.788 134.927  25
   1 -18  -7 400.766 302.740  20
  -1  18   7 236.388 130.454  18
  -1  18   6-279.310 138.313   2
  -1  18   6-188.062 164.233   3
  -1  18   6 69.0493 133.424  33
   1 -18  -6 88.0184 129.933  31
  -1  18   6-33.7799 123.758  11
  -1  18   6 139.358 129.406  25
  -1  18   6-3.26443 97.5758  28
  -1  18   6 52.3610 129.345  18
  -1  18   5 1298.02 484.885   3
  -1  18   5 783.856 306.949   2
  -1  18   5 856.046 204.107  33
   1 -18  -5 863.879 177.463  31
  -1  18   5 823.641 178.236  11
  -1  18   5 484.419 136.415  28
  -1  18   5 781.884 180.744  25
   1 -18  -5 843.029 409.060  20
  -1  18   5 499.210 157.289  18
  -1  18   4 58255.6 1438.42  33
   1 -18  -4 62883.0 1430.66  31
  -1  18   4 60090.0 1380.06  11
  -1  18   4 59143.6 1392.05  25
  -1  18   4 58189.6 1334.17  28
  -1  18   4 58491.6 1386.96  18
   1 -18  -4 61518.4 2652.81  20
  -1  18   4 54346.1 2334.11   2
  -1  18   4 62820.7 2696.86   3
  -1  18   3 11219.3 608.083  33
   1 -18  -3 11561.1 585.618  31
  -1  18   3 11223.9 574.144  11
  -1  18   3 11392.9 543.716  28
  -1  18   3 11207.8 576.286  25
   1 -18  -3 11009.9 1115.57  20
  -1  18   3 11171.3 574.089  18
  -1  18   3 11631.5 1141.43   3
  -1  18   3 10724.3 1016.56   2
  -1  18   2 2183.62 279.165  33
   1 -18  -2 2086.79 256.346  31
  -1  18   2 2043.70 258.145  11
  -1  18   2 2103.30 263.380  25
   1 -18  -2 2578.87 573.279  20
  -1  18   2 2250.32 264.770  18
   1 -18  -2 1639.24 400.868  24
  -1  18   2 1771.59 434.551   3
  -1  18   2 2084.51 467.892   2
  -1  18   1 68380.0 1537.54  33
   1 -18  -1 68029.7 1509.53  31
  -1  18   1 70675.2 1496.96  11
  -1  18   1 68298.4 1471.23  25
   1 -18  -1 73602.0 2826.63  20
  -1  18   1 70857.3 1510.39  18
   1 -18  -1 68528.4 2570.28  24
  -1  18   1 70134.9 2657.16   2
  -1  18   1 72888.8 2812.85   3
  -1  18   0 17837.3 731.284  33
   1 -18   0 17790.6 719.795  31
  -1  18   0 17911.3 693.983  25
  -1  18   0 18454.1 1371.14   3
  -1  18   0 16713.7 1283.28   2
   1 -18   0 17861.1 1307.98  24
   1 -18   0 17002.9 1346.18  20
  -1  18   0 17059.7 694.590  18
[truncated: 4,204,413 more chars]
