# Supplementary material for: Oxidative Additions of C−F Bonds to the Silanide Anion [Si(C2F5)3]−
Source: Angew Chem Int Ed Engl. 2022 Feb 28;61(17):e202116468. doi: 10.1002/anie.202116468 (PMC9310575; doi:10.1002/anie.202116468)
Supplement: Supplementary file 7 — Supporting Information [file ANIE-61-0-s011.cif]

data_compound1b

_database_code_depnum_ccdc_archive         2112947


# was tiessen38

_audit_creation_date               2021-07-22
_audit_creation_method
;
Olex2 1.3
(compiled 2020.11.12 svn.r5f609507 for OlexSys, GUI svn.r6272)
;
_shelx_SHELXL_version_number       '2016/6'
loop_
  _audit_author_name
  _audit_author_email
  _audit_author_address
 'Tiessen, N.' ntiessen@uni-bielefeld.de
;
Bielefeld University
Department of Chemistry
Universitaetsstrasse 25
Bielefeld
33615
Germany
;

_audit_contact_author_address      ?
_audit_contact_author_email        ?
_audit_contact_author_name         ''
_audit_contact_author_phone        ?
_publ_contact_author_id_orcid      ?
_publ_section_references
;
Dolomanov, O.V., Bourhis, L.J., Gildea, R.J, Howard, J.A.K. & Puschmann, H.
 (2009), J. Appl. Cryst. 42, 339-341.

Sheldrick, G.M. (2015). Acta Cryst. A71, 3-8.

Sheldrick, G.M. (2015). Acta Cryst. C71, 3-8.
;
_chemical_name_common              ?
_chemical_name_systematic          ?
_chemical_formula_moiety           'C40 H100 N13 P4, C12 F21 Si'
_chemical_formula_sum              'C52 H100 F21 N13 P4 Si'
_chemical_formula_weight           1458.41
_chemical_absolute_configuration   .
_chemical_melting_point            ?
_chemical_oxdiff_formula           'C52 H100 F21 N13 P4 Si'
loop_
  _atom_type_symbol
  _atom_type_description
  _atom_type_scat_dispersion_real
  _atom_type_scat_dispersion_imag
  _atom_type_scat_source
 'C' 'C' 0.0181 0.0091 'International Tables Vol C Tables 4.2.6.8 and 6.1.1.4'
 'H' 'H' 0.0000 0.0000 'International Tables Vol C Tables 4.2.6.8 and 6.1.1.4'
 'F' 'F' 0.0727 0.0534 'International Tables Vol C Tables 4.2.6.8 and 6.1.1.4'
 'N' 'N' 0.0311 0.0180 'International Tables Vol C Tables 4.2.6.8 and 6.1.1.4'
 'P' 'P' 0.2955 0.4335 'International Tables Vol C Tables 4.2.6.8 and 6.1.1.4'
 'Si' 'Si' 0.2541 0.3302 'International Tables Vol C Tables 4.2.6.8 and 6.1.1.4'

_shelx_space_group_comment
;
The symmetry employed for this shelxl refinement is uniquely defined
by the following loop, which should always be used as a source of
symmetry information in preference to the above space-group names.
They are only intended as comments.
;
_space_group_crystal_system        'orthorhombic'
_space_group_IT_number             19
_space_group_name_H-M_alt          'P 21 21 21'
_space_group_name_Hall             'P 2ac 2ab'
loop_
  _space_group_symop_operation_xyz
 'x, y, z'
 '-x+1/2, -y, z+1/2'
 '-x, y+1/2, -z+1/2'
 'x+1/2, -y+1/2, -z'

_cell_length_a                     11.8798(2)
_cell_length_b                     16.3834(3)
_cell_length_c                     35.4911(7)
_cell_angle_alpha                  90
_cell_angle_beta                   90
_cell_angle_gamma                  90
_cell_volume                       6907.7(2)
_cell_formula_units_Z              4
_cell_measurement_reflns_used      9818
_cell_measurement_temperature      100.01(10)
_cell_measurement_theta_max        76.0230
_cell_measurement_theta_min        2.9150
_shelx_estimated_absorpt_T_max     ?
_shelx_estimated_absorpt_T_min     ?
_exptl_absorpt_coefficient_mu      2.081
_exptl_absorpt_correction_T_max    1.00000
_exptl_absorpt_correction_T_min    0.97717
_exptl_absorpt_correction_type     multi-scan
_exptl_absorpt_process_details
;
CrysAlisPro 1.171.41.93a (Rigaku Oxford Diffraction, 2020)
Empirical absorption correction using spherical harmonics,
implemented in SCALE3 ABSPACK scaling algorithm.
;
_exptl_absorpt_special_details     ?
_exptl_crystal_colour              'clear light yellow'
_exptl_crystal_colour_lustre       clear
_exptl_crystal_colour_modifier     light
_exptl_crystal_colour_primary      yellow
_exptl_crystal_density_diffrn      1.402
_exptl_crystal_density_meas        ?
_exptl_crystal_density_method      ?
_exptl_crystal_description         plate
_exptl_crystal_F_000               3064
loop_
  _exptl_crystal_face_index_h
  _exptl_crystal_face_index_k
  _exptl_crystal_face_index_l
  _exptl_crystal_face_perp_dist
 -1 -1 0 0.0493
 1 1 0 0.0493
 2 -2 1 0.0816
 1 0 23 0.0586
 -1 -3 -22 0.0052
 -5 6 -11 0.0219
 -5 -5 14 0.0473
 -2 10 -9 0.0286

_exptl_crystal_size_max            0.159
_exptl_crystal_size_mid            0.099
_exptl_crystal_size_min            0.075
loop_
  _exptl_oxdiff_crystal_face_indexfrac_h
  _exptl_oxdiff_crystal_face_indexfrac_k
  _exptl_oxdiff_crystal_face_indexfrac_l
  _exptl_oxdiff_crystal_face_x
  _exptl_oxdiff_crystal_face_y
  _exptl_oxdiff_crystal_face_z
 -1.0003 -0.9988 -0.0030 -0.1401 0.0772 0.0081
 1.0003 0.9988 0.0030 0.1401 -0.0772 -0.0081
 2.0006 -2.0022 0.9986 0.1175 0.0379 -0.2988
 0.6088 0.1846 22.9584 -0.3832 -0.8037 -0.4553
 -1.1859 -2.5589 -22.0743 0.2206 0.9197 0.3248
 -5.4557 5.7169 -10.5732 -0.1563 0.1491 0.9764
 -4.8962 -5.1702 13.8310 -0.9692 -0.0769 -0.2338
 -1.7242 9.5416 -8.7682 0.3344 -0.2055 0.9197

_exptl_transmission_factor_max     ?
_exptl_transmission_factor_min     ?
_diffrn_reflns_av_R_equivalents    0.0392
_diffrn_reflns_av_unetI/netI       0.0627
_diffrn_reflns_Laue_measured_fraction_full  0.999
_diffrn_reflns_Laue_measured_fraction_max  0.985
_diffrn_reflns_limit_h_max         10
_diffrn_reflns_limit_h_min         -14
_diffrn_reflns_limit_k_max         20
_diffrn_reflns_limit_k_min         -17
_diffrn_reflns_limit_l_max         39
_diffrn_reflns_limit_l_min         -43
_diffrn_reflns_number              26335
_diffrn_reflns_point_group_measured_fraction_full  0.999
_diffrn_reflns_point_group_measured_fraction_max  0.972
_diffrn_reflns_theta_full          67.684
_diffrn_reflns_theta_max           76.058
_diffrn_reflns_theta_min           2.971
_diffrn_ambient_environment        N~2~
_diffrn_ambient_temperature        100.01(10)
_diffrn_detector                   'CCD plate'
_diffrn_detector_area_resol_mean   5.3114
_diffrn_detector_type              Atlas
_diffrn_measured_fraction_theta_full  0.999
_diffrn_measured_fraction_theta_max  0.985
_diffrn_measurement_details
;
List of Runs (angles in degrees, time in seconds):

  # Type    Start    End  Width  t~exp~   \w     \q     \k     \f   Frames
--------------------------------------------------------------------------
  1  \w   -120.00   8.00   1.00   17.50    --  -38.50   0.00 120.00  128
  2  \w     29.00  85.00   1.00   17.50    --   42.70-125.00  30.00   56
  3  \w    139.00 169.00   1.00   70.00    --  110.44  77.00 -90.00   30
  4  \w     37.00 106.00   1.00   70.00    --  110.44 -94.00 -30.00   69
  5  \w     31.00  92.00   1.00   70.00    --  110.44 -94.00  60.00   61
  6  \w     41.00  87.00   1.00   70.00    --  110.44-125.00-120.00   46
  7  \w    107.00 133.00   1.00   70.00    --  110.44 -15.00  90.00   26
  8  \w     27.00 174.00   1.00   70.00    --  110.44   0.00  30.00  147
  9  \w    139.00 178.00   1.00   70.00    --  110.44  45.00  90.00   39
;
_diffrn_measurement_device         'four-circle diffractometer'
_diffrn_measurement_device_type    'SuperNova, Dual, Cu at home/near, Atlas'
_diffrn_measurement_method         '\w scans'
_diffrn_orient_matrix_type        
 'CrysAlisPro convention (1999,Acta A55,543-557)'
_diffrn_orient_matrix_UB_11        0.1044034000
_diffrn_orient_matrix_UB_12        0.0357674000
_diffrn_orient_matrix_UB_13        -0.0197481000
_diffrn_orient_matrix_UB_21        -0.0206651000
_diffrn_orient_matrix_UB_22        -0.0565176000
_diffrn_orient_matrix_UB_23        -0.0340022000
_diffrn_orient_matrix_UB_31        -0.0740358000
_diffrn_orient_matrix_UB_32        0.0661066000
_diffrn_orient_matrix_UB_33        -0.0183993000
_diffrn_radiation_monochromator    mirror
_diffrn_radiation_probe            x-ray
_diffrn_radiation_type             'Cu K\a'
_diffrn_radiation_wavelength       1.54184
_diffrn_source                     'micro-focus sealed X-ray tube'
_diffrn_source_type                'SuperNova (Cu) X-ray Source'
_reflns_Friedel_coverage           0.793
_reflns_Friedel_fraction_full      0.999
_reflns_Friedel_fraction_max       0.956
_reflns_number_gt                  12094
_reflns_number_total               14038
_reflns_odcompleteness_completeness  99.86
_reflns_odcompleteness_iscentric   1
_reflns_odcompleteness_theta       68.13
_reflns_special_details
;
 Reflections were merged by SHELXL according to the crystal
 class for the calculation of statistics and refinement.
 
 _reflns_Friedel_fraction is defined as the number of unique
 Friedel pairs measured divided by the number that would be
 possible theoretically, ignoring centric projections and
 systematic absences.
;
_reflns_threshold_expression       'I > 2\s(I)'
_computing_cell_refinement         'CrysAlisPro 1.171.41.93a (Rigaku OD, 2020)'
_computing_data_collection         'CrysAlisPro 1.171.41.93a (Rigaku OD, 2020)'
_computing_data_reduction          'CrysAlisPro 1.171.41.93a (Rigaku OD, 2020)'
_computing_molecular_graphics      'Olex2 1.3 (Dolomanov et al., 2009)'
_computing_publication_material    'Olex2 1.3 (Dolomanov et al., 2009)'
_computing_structure_refinement    'SHELXL 2016/6 (Sheldrick, 2015)'
_computing_structure_solution      'SHELXT  (Sheldrick, 2015)'
_refine_diff_density_max           0.636
_refine_diff_density_min           -0.376
_refine_diff_density_rms           0.052
_refine_ls_abs_structure_details
;
 Flack x determined using 4559 quotients [(I+)-(I-)]/[(I+)+(I-)]
 (Parsons, Flack and Wagner, Acta Cryst. B69 (2013) 249-259).
;
_refine_ls_abs_structure_Flack     -0.015(10)
_refine_ls_extinction_coef         .
_refine_ls_extinction_method       none
_refine_ls_goodness_of_fit_ref     1.021
_refine_ls_hydrogen_treatment      mixed
_refine_ls_matrix_type             full
_refine_ls_number_parameters       875
_refine_ls_number_reflns           14038
_refine_ls_number_restraints       0
_refine_ls_R_factor_all            0.0534
_refine_ls_R_factor_gt             0.0428
_refine_ls_restrained_S_all        1.021
_refine_ls_shift/su_max            0.001
_refine_ls_shift/su_mean           0.000
_refine_ls_structure_factor_coef   Fsqd
_refine_ls_weighting_details      
 'w=1/[\s^2^(Fo^2^)+(0.0406P)^2^+0.5801P] where P=(Fo^2^+2Fc^2^)/3'
_refine_ls_weighting_scheme        calc
_refine_ls_wR_factor_gt            0.0945
_refine_ls_wR_factor_ref           0.0993
_refine_special_details            ?
_olex2_refinement_description
;
1. Fixed Uiso
 At 1.2 times of:
  All C(H,H) groups
 At 1.5 times of:
  All C(H,H,H) groups
2.a Secondary CH2 refined with riding coordinates:
 C7(H7A,H7B), C9(H9A,H9B), C11(H11A,H11B), C13(H13A,H13B), C15(H15A,H15B),
 C17(H17A,H17B), C19(H19A,H19B), C21(H21A,H21B), C23(H23A,H23B), C25(H25A,H25B),
  C27(H27A,H27B), C29(H29A,H29B), C31(H31A,H31B), C33(H33A,H33B), C35(H35A,
 H35B), C37(H37A,H37B), C39(H39A,H39B)
2.b Idealised Me refined as rotating group:
 C2(H2A,H2B,H2C), C3(H3A,H3B,H3C), C4(H4A,H4B,H4C), C8(H8A,H8B,H8C), C10(H10A,
 H10B,H10C), C12(H12A,H12B,H12C), C14(H14A,H14B,H14C), C16(H16A,H16B,H16C),
 C18(H18A,H18B,H18C), C20(H20A,H20B,H20C), C22(H22A,H22B,H22C), C24(H24A,H24B,
 H24C), C26(H26A,H26B,H26C), C30(H30A,H30B,H30C), C32(H32A,H32B,H32C), C34(H34A,
 H34B,H34C), C36(H36A,H36B,H36C), C38(H38A,H38B,H38C), C40(H40A,H40B,H40C)
;
_atom_sites_solution_hydrogens     mixed
_atom_sites_solution_primary       dual
_atom_sites_solution_secondary     ?
loop_
  _atom_site_label
  _atom_site_type_symbol
  _atom_site_fract_x
  _atom_site_fract_y
  _atom_site_fract_z
  _atom_site_U_iso_or_equiv
  _atom_site_adp_type
  _atom_site_occupancy
  _atom_site_site_symmetry_order
  _atom_site_calc_flag
  _atom_site_refinement_flags_posn
  _atom_site_refinement_flags_adp
  _atom_site_refinement_flags_occupancy
  _atom_site_disorder_assembly
  _atom_site_disorder_group
 P1 P 0.53150(7) 0.54657(5) 0.62085(2) 0.01773(17) Uani 1 1 d . . . . .
 P2 P 0.41184(8) 0.52048(6) 0.69574(3) 0.02105(18) Uani 1 1 d . . . . .
 P3 P 0.38987(8) 0.64041(6) 0.56224(3) 0.01859(18) Uani 1 1 d . . . . .
 P4 P 0.64773(8) 0.38886(6) 0.59705(3) 0.02179(19) Uani 1 1 d . . . . .
 N1 N 0.6143(3) 0.6195(2) 0.63829(10) 0.0281(7) Uani 1 1 d . . . . .
 H1 H 0.611(6) 0.620(4) 0.6600(19) 0.06(2) Uiso 1 1 d . . . . .
 N2 N 0.4541(3) 0.5149(2) 0.65439(9) 0.0231(6) Uani 1 1 d . . . . .
 N3 N 0.4575(3) 0.58323(19) 0.58792(9) 0.0226(6) Uani 1 1 d . . . . .
 N4 N 0.6108(3) 0.4781(2) 0.60385(9) 0.0239(6) Uani 1 1 d . . . . .
 N5 N 0.3484(3) 0.4335(2) 0.70516(9) 0.0264(7) Uani 1 1 d . . . . .
 N6 N 0.5051(3) 0.5321(2) 0.73016(9) 0.0259(7) Uani 1 1 d . . . . .
 N7 N 0.3282(3) 0.6009(2) 0.70153(9) 0.0239(7) Uani 1 1 d . . . . .
 N8 N 0.4326(3) 0.62787(19) 0.51810(9) 0.0234(7) Uani 1 1 d . . . . .
 N9 N 0.3926(3) 0.74039(19) 0.56830(9) 0.0237(7) Uani 1 1 d . . . . .
 N10 N 0.2534(3) 0.6194(2) 0.56728(9) 0.0226(7) Uani 1 1 d . . . . .
 N11 N 0.7758(3) 0.3863(2) 0.57871(10) 0.0265(7) Uani 1 1 d . . . . .
 N12 N 0.5668(3) 0.3424(2) 0.56591(10) 0.0265(7) Uani 1 1 d . . . . .
 N13 N 0.6479(3) 0.3348(2) 0.63635(9) 0.0256(7) Uani 1 1 d . . . . .
 C1 C 0.7218(4) 0.6501(3) 0.62308(14) 0.0345(10) Uani 1 1 d . . . . .
 C2 C 0.7168(3) 0.6564(3) 0.58001(13) 0.0319(9) Uani 1 1 d . . . . .
 H2A H 0.787635 0.679116 0.570554 0.048 Uiso 1 1 calc R U . . .
 H2B H 0.654275 0.692092 0.572714 0.048 Uiso 1 1 calc R U . . .
 H2C H 0.705128 0.601954 0.569238 0.048 Uiso 1 1 calc R U . . .
 C3 C 0.8186(4) 0.5937(4) 0.63398(14) 0.0474(13) Uani 1 1 d . . . . .
 H3A H 0.823875 0.590501 0.661492 0.071 Uiso 1 1 calc R U . . .
 H3B H 0.889242 0.615314 0.623765 0.071 Uiso 1 1 calc R U . . .
 H3C H 0.804951 0.539119 0.623670 0.071 Uiso 1 1 calc R U . . .
 C4 C 0.7396(5) 0.7361(4) 0.63922(17) 0.0553(16) Uani 1 1 d . . . . .
 H4A H 0.676821 0.771258 0.631699 0.083 Uiso 1 1 calc R U . . .
 H4B H 0.810246 0.758676 0.629488 0.083 Uiso 1 1 calc R U . . .
 H4C H 0.743176 0.733139 0.666774 0.083 Uiso 1 1 calc R U . . .
 C5 C 0.3437(4) 0.3654(3) 0.67851(12) 0.0297(9) Uani 1 1 d . . . . .
 H5A H 0.347(4) 0.310(3) 0.6920(14) 0.032(13) Uiso 1 1 d . . . . .
 H5B H 0.412(5) 0.373(3) 0.6615(15) 0.038(14) Uiso 1 1 d . . . . .
 C6 C 0.2346(5) 0.3610(4) 0.65649(14) 0.0413(11) Uani 1 1 d . . . . .
 H6A H 0.227(5) 0.412(4) 0.6397(17) 0.046(16) Uiso 1 1 d . . . . .
 H6B H 0.236(5) 0.314(4) 0.6425(16) 0.037(14) Uiso 1 1 d . . . . .
 H6C H 0.160(5) 0.363(4) 0.6745(18) 0.056(18) Uiso 1 1 d . . . . .
 C7 C 0.2695(4) 0.4297(3) 0.73740(12) 0.0338(10) Uani 1 1 d . . . . .
 H7A H 0.191668 0.435929 0.727821 0.041 Uiso 1 1 calc R U . . .
 H7B H 0.284880 0.476328 0.754408 0.041 Uiso 1 1 calc R U . . .
 C8 C 0.2768(5) 0.3512(3) 0.75994(13) 0.0401(11) Uani 1 1 d . . . . .
 H8A H 0.249859 0.305581 0.744527 0.060 Uiso 1 1 calc R U . . .
 H8B H 0.230194 0.355889 0.782613 0.060 Uiso 1 1 calc R U . . .
 H8C H 0.355243 0.341369 0.767242 0.060 Uiso 1 1 calc R U . . .
 C9 C 0.2492(3) 0.6208(3) 0.67106(11) 0.0279(9) Uani 1 1 d . . . . .
 H9A H 0.280593 0.600902 0.646922 0.033 Uiso 1 1 calc R U . . .
 H9B H 0.242201 0.680924 0.669261 0.033 Uiso 1 1 calc R U . . .
 C10 C 0.1324(4) 0.5844(3) 0.67642(14) 0.0406(11) Uani 1 1 d . . . . .
 H10A H 0.138553 0.524974 0.679005 0.061 Uiso 1 1 calc R U . . .
 H10B H 0.085492 0.597408 0.654516 0.061 Uiso 1 1 calc R U . . .
 H10C H 0.097957 0.607217 0.699185 0.061 Uiso 1 1 calc R U . . .
 C11 C 0.2988(4) 0.6353(3) 0.73861(12) 0.0302(9) Uani 1 1 d . . . . .
 H11A H 0.349107 0.611790 0.758006 0.036 Uiso 1 1 calc R U . . .
 H11B H 0.220565 0.619722 0.745001 0.036 Uiso 1 1 calc R U . . .
 C12 C 0.3090(5) 0.7279(3) 0.73937(14) 0.0427(12) Uani 1 1 d . . . . .
 H12A H 0.254790 0.751710 0.721679 0.064 Uiso 1 1 calc R U . . .
 H12B H 0.385432 0.743757 0.732045 0.064 Uiso 1 1 calc R U . . .
 H12C H 0.293212 0.747838 0.764860 0.064 Uiso 1 1 calc R U . . .
 C13 C 0.5625(4) 0.6109(3) 0.73603(12) 0.0308(9) Uani 1 1 d . . . . .
 H13A H 0.538154 0.633939 0.760510 0.037 Uiso 1 1 calc R U . . .
 H13B H 0.538612 0.649323 0.716029 0.037 Uiso 1 1 calc R U . . .
 C14 C 0.6903(4) 0.6047(3) 0.73573(14) 0.0412(11) Uani 1 1 d . . . . .
 H14A H 0.714431 0.572520 0.713910 0.062 Uiso 1 1 calc R U . . .
 H14B H 0.715916 0.578140 0.758924 0.062 Uiso 1 1 calc R U . . .
 H14C H 0.722873 0.659596 0.734147 0.062 Uiso 1 1 calc R U . . .
 C15 C 0.5444(4) 0.4651(3) 0.75445(11) 0.0331(9) Uani 1 1 d . . . . .
 H15A H 0.626291 0.457419 0.750727 0.040 Uiso 1 1 calc R U . . .
 H15B H 0.506168 0.413946 0.746924 0.040 Uiso 1 1 calc R U . . .
 C16 C 0.5212(5) 0.4816(3) 0.79624(12) 0.0456(12) Uani 1 1 d . . . . .
 H16A H 0.560938 0.531236 0.804039 0.068 Uiso 1 1 calc R U . . .
 H16B H 0.547756 0.435304 0.811293 0.068 Uiso 1 1 calc R U . . .
 H16C H 0.440151 0.488837 0.800104 0.068 Uiso 1 1 calc R U . . .
 C17 C 0.4456(4) 0.3600(3) 0.56544(13) 0.0320(9) Uani 1 1 d . . . . .
 H17A H 0.427128 0.388170 0.541556 0.038 Uiso 1 1 calc R U . . .
 H17B H 0.428281 0.398000 0.586324 0.038 Uiso 1 1 calc R U . . .
 C18 C 0.3704(4) 0.2860(3) 0.56912(15) 0.0425(11) Uani 1 1 d . . . . .
 H18A H 0.384910 0.248534 0.548150 0.064 Uiso 1 1 calc R U . . .
 H18B H 0.291446 0.303229 0.568569 0.064 Uiso 1 1 calc R U . . .
 H18C H 0.386197 0.258315 0.593012 0.064 Uiso 1 1 calc R U . . .
 C19 C 0.6056(4) 0.2786(3) 0.54032(12) 0.0365(10) Uani 1 1 d . . . . .
 H19A H 0.569686 0.226320 0.547489 0.044 Uiso 1 1 calc R U . . .
 H19B H 0.687955 0.272018 0.543269 0.044 Uiso 1 1 calc R U . . .
 C20 C 0.5794(5) 0.2963(4) 0.49908(13) 0.0481(13) Uani 1 1 d . . . . .
 H20A H 0.613161 0.253913 0.483210 0.072 Uiso 1 1 calc R U . . .
 H20B H 0.610607 0.349632 0.492159 0.072 Uiso 1 1 calc R U . . .
 H20C H 0.497693 0.296810 0.495346 0.072 Uiso 1 1 calc R U . . .
 C21 C 0.7998(4) 0.4391(3) 0.54607(13) 0.0366(10) Uani 1 1 d . . . . .
 H21A H 0.849656 0.483986 0.554441 0.044 Uiso 1 1 calc R U . . .
 H21B H 0.728280 0.463878 0.537511 0.044 Uiso 1 1 calc R U . . .
 C22 C 0.8547(4) 0.3968(3) 0.51268(13) 0.0429(11) Uani 1 1 d . . . . .
 H22A H 0.863334 0.435869 0.491953 0.064 Uiso 1 1 calc R U . . .
 H22B H 0.807318 0.351253 0.504441 0.064 Uiso 1 1 calc R U . . .
 H22C H 0.928871 0.376175 0.520107 0.064 Uiso 1 1 calc R U . . .
 C23 C 0.8678(4) 0.3328(3) 0.59114(14) 0.0373(10) Uani 1 1 d . . . . .
 H23A H 0.883523 0.292419 0.571053 0.045 Uiso 1 1 calc R U . . .
 H23B H 0.842986 0.302340 0.613757 0.045 Uiso 1 1 calc R U . . .
 C24 C 0.9759(4) 0.3779(5) 0.60039(16) 0.0574(16) Uani 1 1 d . . . . .
 H24A H 1.001211 0.408305 0.578166 0.086 Uiso 1 1 calc R U . . .
 H24B H 1.033949 0.338641 0.607814 0.086 Uiso 1 1 calc R U . . .
 H24C H 0.962162 0.416064 0.621173 0.086 Uiso 1 1 calc R U . . .
 C25 C 0.6530(4) 0.2450(3) 0.63622(12) 0.0316(9) Uani 1 1 d . . . . .
 H25A H 0.724512 0.227583 0.648044 0.038 Uiso 1 1 calc R U . . .
 H25B H 0.653707 0.225777 0.609767 0.038 Uiso 1 1 calc R U . . .
 C26 C 0.5560(4) 0.2041(3) 0.65671(14) 0.0375(10) Uani 1 1 d . . . . .
 H26A H 0.564869 0.144659 0.655334 0.056 Uiso 1 1 calc R U . . .
 H26B H 0.484756 0.219852 0.644879 0.056 Uiso 1 1 calc R U . . .
 H26C H 0.555906 0.221243 0.683162 0.056 Uiso 1 1 calc R U . . .
 C27 C 0.6687(4) 0.3741(3) 0.67321(11) 0.0287(9) Uani 1 1 d . . . . .
 H27A H 0.624929 0.344455 0.692623 0.034 Uiso 1 1 calc R U . . .
 H27B H 0.639357 0.430594 0.672172 0.034 Uiso 1 1 calc R U . . .
 C28 C 0.7912(4) 0.3772(4) 0.68573(14) 0.0396(11) Uani 1 1 d . . . . .
 H28A H 0.825(4) 0.327(3) 0.6841(12) 0.017(10) Uiso 1 1 d . . . . .
 H28B H 0.803(5) 0.406(4) 0.7113(18) 0.050(17) Uiso 1 1 d . . . . .
 H28C H 0.838(6) 0.413(4) 0.6699(19) 0.06(2) Uiso 1 1 d . . . . .
 C29 C 0.3336(4) 0.7765(2) 0.60111(12) 0.0300(9) Uani 1 1 d . . . . .
 H29A H 0.274373 0.738123 0.609543 0.036 Uiso 1 1 calc R U . . .
 H29B H 0.295875 0.827404 0.592927 0.036 Uiso 1 1 calc R U . . .
 C30 C 0.4091(4) 0.7959(3) 0.63421(13) 0.0396(11) Uani 1 1 d . . . . .
 H30A H 0.463843 0.837663 0.626853 0.059 Uiso 1 1 calc R U . . .
 H30B H 0.448954 0.746322 0.642035 0.059 Uiso 1 1 calc R U . . .
 H30C H 0.363374 0.816157 0.655203 0.059 Uiso 1 1 calc R U . . .
 C31 C 0.4797(3) 0.7931(2) 0.55173(11) 0.0255(8) Uani 1 1 d . . . . .
 H31A H 0.519905 0.762380 0.531837 0.031 Uiso 1 1 calc R U . . .
 H31B H 0.535186 0.807521 0.571473 0.031 Uiso 1 1 calc R U . . .
 C32 C 0.4323(4) 0.8711(2) 0.53486(13) 0.0336(9) Uani 1 1 d . . . . .
 H32A H 0.492565 0.901066 0.522026 0.050 Uiso 1 1 calc R U . . .
 H32B H 0.400707 0.905134 0.554955 0.050 Uiso 1 1 calc R U . . .
 H32C H 0.373083 0.857451 0.516703 0.050 Uiso 1 1 calc R U . . .
 C33 C 0.1655(4) 0.6688(3) 0.54968(14) 0.0392(11) Uani 1 1 d . . . . .
 H33A H 0.146645 0.645612 0.524700 0.047 Uiso 1 1 calc R U . . .
 H33B H 0.193770 0.724991 0.545810 0.047 Uiso 1 1 calc R U . . .
 C34 C 0.0598(4) 0.6714(5) 0.5740(2) 0.073(2) Uani 1 1 d . . . . .
 H34A H 0.003376 0.706346 0.561946 0.109 Uiso 1 1 calc R U . . .
 H34B H 0.078617 0.693482 0.598873 0.109 Uiso 1 1 calc R U . . .
 H34C H 0.029590 0.616092 0.576791 0.109 Uiso 1 1 calc R U . . .
 C35 C 0.2222(3) 0.5335(3) 0.57459(11) 0.0269(8) Uani 1 1 d . . . . .
 H35A H 0.153770 0.532496 0.590479 0.032 Uiso 1 1 calc R U . . .
 H35B H 0.283601 0.507138 0.589023 0.032 Uiso 1 1 calc R U . . .
 C36 C 0.2001(4) 0.4834(3) 0.53888(13) 0.0372(10) Uani 1 1 d . . . . .
 H36A H 0.265900 0.486262 0.522302 0.056 Uiso 1 1 calc R U . . .
 H36B H 0.134211 0.505443 0.525734 0.056 Uiso 1 1 calc R U . . .
 H36C H 0.185871 0.426373 0.545782 0.056 Uiso 1 1 calc R U . . .
 C37 C 0.3809(4) 0.6740(3) 0.48748(11) 0.0291(9) Uani 1 1 d . . . . .
 H37A H 0.440303 0.705428 0.474399 0.035 Uiso 1 1 calc R U . . .
 H37B H 0.327193 0.713642 0.498430 0.035 Uiso 1 1 calc R U . . .
 C38 C 0.3186(5) 0.6222(3) 0.45844(12) 0.0404(11) Uani 1 1 d . . . . .
 H38A H 0.279877 0.657982 0.440523 0.061 Uiso 1 1 calc R U . . .
 H38B H 0.263394 0.587510 0.471255 0.061 Uiso 1 1 calc R U . . .
 H38C H 0.372693 0.587825 0.444898 0.061 Uiso 1 1 calc R U . . .
 C39 C 0.5148(4) 0.5652(2) 0.50741(12) 0.0284(9) Uani 1 1 d . . . . .
 H39A H 0.476365 0.522799 0.492267 0.034 Uiso 1 1 calc R U . . .
 H39B H 0.544033 0.538846 0.530519 0.034 Uiso 1 1 calc R U . . .
 C40 C 0.6132(4) 0.5992(3) 0.48486(13) 0.0370(10) Uani 1 1 d . . . . .
 H40A H 0.586655 0.616840 0.460023 0.055 Uiso 1 1 calc R U . . .
 H40B H 0.670592 0.556726 0.481789 0.055 Uiso 1 1 calc R U . . .
 H40C H 0.645782 0.645859 0.498260 0.055 Uiso 1 1 calc R U . . .
 Si1 Si 0.52841(9) 0.46780(7) 0.35619(3) 0.0256(2) Uani 1 1 d . . . . .
 F1 F 0.5641(2) 0.54093(16) 0.38642(7) 0.0371(6) Uani 1 1 d . . . . .
 F2 F 0.3659(2) 0.39214(19) 0.31081(7) 0.0394(6) Uani 1 1 d . . . . .
 F3 F 0.4537(2) 0.30604(16) 0.34798(7) 0.0373(6) Uani 1 1 d . . . . .
 F4 F 0.4562(3) 0.2785(2) 0.27271(10) 0.0630(10) Uani 1 1 d . . . . .
 F5 F 0.6212(3) 0.29357(19) 0.29724(9) 0.0484(7) Uani 1 1 d . . . . .
 F6 F 0.5493(3) 0.38605(19) 0.26237(8) 0.0458(7) Uani 1 1 d . . . . .
 F7 F 0.7337(3) 0.40476(19) 0.33295(8) 0.0453(7) Uani 1 1 d . . . . .
 F8 F 0.6584(2) 0.33242(15) 0.37891(8) 0.0349(6) Uani 1 1 d . . . . .
 F9 F 0.8505(3) 0.4030(2) 0.39564(10) 0.0550(8) Uani 1 1 d . . . . .
 F10 F 0.7138(3) 0.4514(2) 0.42816(9) 0.0580(9) Uani 1 1 d . . . . .
 F11 F 0.7888(2) 0.52194(18) 0.38201(11) 0.0508(8) Uani 1 1 d . . . . .
 F12 F 0.4579(2) 0.53448(19) 0.28773(7) 0.0418(6) Uani 1 1 d . . . . .
 F13 F 0.6415(2) 0.5285(2) 0.29452(8) 0.0480(7) Uani 1 1 d . . . . .
 F14 F 0.5440(3) 0.6781(2) 0.28993(11) 0.0674(10) Uani 1 1 d . . . . .
 F15 F 0.6411(3) 0.65648(18) 0.33985(10) 0.0506(8) Uani 1 1 d . . . . .
 F16 F 0.4591(3) 0.65817(18) 0.34230(11) 0.0553(8) Uani 1 1 d . . . . .
 F17 F 0.2811(2) 0.53902(18) 0.34207(7) 0.0380(6) Uani 1 1 d . . . . .
 F18 F 0.0956(2) 0.52590(18) 0.38464(8) 0.0421(6) Uani 1 1 d . . . . .
 F19 F 0.0999(2) 0.43740(17) 0.44924(8) 0.0397(6) Uani 1 1 d . . . . .
 F20 F 0.2944(2) 0.36076(17) 0.47070(7) 0.0383(6) Uani 1 1 d . . . . .
 F21 F 0.4796(2) 0.37323(17) 0.42776(7) 0.0374(6) Uani 1 1 d . . . . .
 C41 C 0.4728(4) 0.3716(3) 0.32353(12) 0.0306(9) Uani 1 1 d . . . . .
 C42 C 0.5269(4) 0.3325(3) 0.28937(14) 0.0369(10) Uani 1 1 d . . . . .
 C43 C 0.6734(4) 0.4108(3) 0.36609(13) 0.0331(9) Uani 1 1 d . . . . .
 C44 C 0.7570(4) 0.4473(3) 0.39278(16) 0.0432(12) Uani 1 1 d . . . . .
 C45 C 0.5422(4) 0.5433(3) 0.31348(12) 0.0329(9) Uani 1 1 d . . . . .
 C46 C 0.5478(4) 0.6352(3) 0.32141(16) 0.0428(12) Uani 1 1 d . . . . .
 C47 C 0.3876(4) 0.4556(3) 0.38314(12) 0.0288(8) Uani 1 1 d . . . . .
 C48 C 0.2870(4) 0.4932(3) 0.37342(12) 0.0291(9) Uani 1 1 d . . . . .
 C49 C 0.1909(4) 0.4871(3) 0.39491(13) 0.0319(9) Uani 1 1 d . . . . .
 C50 C 0.1924(4) 0.4418(3) 0.42783(12) 0.0310(9) Uani 1 1 d . . . . .
 C51 C 0.2905(4) 0.4035(3) 0.43844(12) 0.0318(9) Uani 1 1 d . . . . .
 C52 C 0.3846(4) 0.4113(3) 0.41624(11) 0.0286(9) Uani 1 1 d . . . . .

loop_
  _atom_site_aniso_label
  _atom_site_aniso_U_11
  _atom_site_aniso_U_22
  _atom_site_aniso_U_33
  _atom_site_aniso_U_23
  _atom_site_aniso_U_13
  _atom_site_aniso_U_12
 P1 0.0178(4) 0.0185(4) 0.0169(4) 0.0001(3) -0.0007(3) -0.0005(3)
 P2 0.0226(4) 0.0232(4) 0.0173(4) 0.0010(3) 0.0005(3) 0.0009(4)
 P3 0.0202(4) 0.0169(4) 0.0186(4) 0.0029(3) -0.0009(3) -0.0012(3)
 P4 0.0226(4) 0.0216(4) 0.0211(4) 0.0017(3) 0.0016(4) 0.0043(4)
 N1 0.0244(16) 0.035(2) 0.0249(17) -0.0043(14) 0.0000(14) -0.0074(14)
 N2 0.0255(16) 0.0248(16) 0.0190(14) 0.0012(12) 0.0008(12) -0.0003(13)
 N3 0.0243(15) 0.0214(15) 0.0220(15) 0.0044(12) -0.0028(13) 0.0004(13)
 N4 0.0252(15) 0.0233(16) 0.0231(15) 0.0021(12) 0.0021(13) 0.0041(13)
 N5 0.0308(17) 0.0252(17) 0.0232(16) -0.0011(13) 0.0048(14) -0.0030(14)
 N6 0.0281(16) 0.0285(17) 0.0210(15) 0.0005(13) -0.0037(13) 0.0025(14)
 N7 0.0253(16) 0.0286(17) 0.0178(15) -0.0009(13) -0.0005(13) 0.0017(13)
 N8 0.0311(16) 0.0187(15) 0.0203(15) 0.0020(12) -0.0003(13) -0.0021(13)
 N9 0.0262(16) 0.0182(15) 0.0268(17) -0.0009(12) 0.0096(13) -0.0014(13)
 N10 0.0226(15) 0.0248(17) 0.0204(15) 0.0071(13) -0.0004(12) -0.0017(12)
 N11 0.0235(16) 0.0300(18) 0.0259(16) 0.0043(14) 0.0019(13) 0.0093(14)
 N12 0.0297(17) 0.0242(16) 0.0256(16) -0.0023(13) -0.0014(14) 0.0040(13)
 N13 0.0293(16) 0.0257(17) 0.0218(15) 0.0021(13) 0.0011(13) 0.0059(14)
 C1 0.0245(19) 0.041(3) 0.038(2) -0.004(2) -0.0023(18) -0.0129(18)
 C2 0.0222(19) 0.036(2) 0.038(2) 0.0045(18) 0.0018(17) -0.0069(17)
 C3 0.024(2) 0.082(4) 0.036(2) 0.014(3) -0.0011(19) -0.006(2)
 C4 0.047(3) 0.064(4) 0.055(3) -0.013(3) 0.005(3) -0.032(3)
 C5 0.038(2) 0.025(2) 0.0260(19) -0.0021(16) 0.0061(17) 0.0003(18)
 C6 0.050(3) 0.042(3) 0.032(2) 0.004(2) -0.003(2) -0.013(2)
 C7 0.039(2) 0.035(2) 0.027(2) 0.0016(17) 0.0095(19) -0.0015(19)
 C8 0.054(3) 0.037(3) 0.030(2) 0.0064(19) 0.012(2) -0.006(2)
 C9 0.0259(19) 0.034(2) 0.0237(18) 0.0016(16) -0.0026(15) 0.0069(16)
 C10 0.030(2) 0.056(3) 0.035(2) 0.009(2) -0.0054(19) -0.002(2)
 C11 0.033(2) 0.036(2) 0.0214(19) -0.0029(17) -0.0020(16) 0.0092(18)
 C12 0.057(3) 0.036(3) 0.035(2) -0.014(2) -0.010(2) 0.017(2)
 C13 0.031(2) 0.035(2) 0.027(2) -0.0019(17) -0.0054(16) -0.0007(17)
 C14 0.031(2) 0.053(3) 0.040(3) 0.000(2) -0.0112(19) -0.007(2)
 C15 0.037(2) 0.037(2) 0.0253(19) 0.0041(17) -0.0066(17) 0.009(2)
 C16 0.059(3) 0.054(3) 0.023(2) 0.010(2) -0.006(2) 0.011(3)
 C17 0.030(2) 0.030(2) 0.036(2) 0.0002(18) 0.0007(18) -0.0017(17)
 C18 0.041(3) 0.044(3) 0.042(3) 0.001(2) -0.007(2) -0.015(2)
 C19 0.048(3) 0.029(2) 0.033(2) -0.0057(17) -0.002(2) 0.009(2)
 C20 0.052(3) 0.066(4) 0.027(2) -0.007(2) -0.003(2) 0.002(3)
 C21 0.037(2) 0.037(2) 0.036(2) 0.0107(19) 0.0143(19) 0.0101(19)
 C22 0.042(3) 0.058(3) 0.030(2) 0.003(2) 0.013(2) 0.009(2)
 C23 0.028(2) 0.042(3) 0.042(3) 0.007(2) 0.0036(19) 0.0126(19)
 C24 0.024(2) 0.100(5) 0.048(3) 0.018(3) 0.001(2) -0.002(3)
 C25 0.037(2) 0.029(2) 0.029(2) 0.0058(16) 0.0050(18) 0.0107(18)
 C26 0.045(3) 0.029(2) 0.038(2) 0.0062(18) 0.000(2) -0.0002(19)
 C27 0.029(2) 0.035(2) 0.0228(19) 0.0061(16) 0.0005(15) 0.0077(17)
 C28 0.036(2) 0.049(3) 0.033(2) 0.006(2) -0.0035(19) 0.007(2)
 C29 0.038(2) 0.0189(18) 0.033(2) 0.0004(16) 0.0130(18) -0.0004(17)
 C30 0.047(3) 0.038(2) 0.034(2) -0.0093(19) 0.010(2) -0.004(2)
 C31 0.0256(18) 0.0209(18) 0.0300(19) 0.0005(15) 0.0083(16) -0.0036(15)
 C32 0.039(2) 0.0191(19) 0.042(2) 0.0076(17) 0.0146(19) -0.0021(17)
 C33 0.028(2) 0.048(3) 0.041(2) 0.028(2) -0.0067(19) -0.001(2)
 C34 0.025(2) 0.103(5) 0.091(5) 0.068(4) 0.012(3) 0.023(3)
 C35 0.0271(19) 0.029(2) 0.0241(18) 0.0055(16) -0.0022(15) -0.0082(16)
 C36 0.039(2) 0.041(3) 0.032(2) -0.0008(19) 0.0002(19) -0.011(2)
 C37 0.039(2) 0.026(2) 0.0224(18) 0.0075(15) 0.0005(17) -0.0024(17)
 C38 0.057(3) 0.042(3) 0.023(2) 0.0047(18) -0.012(2) 0.000(2)
 C39 0.035(2) 0.0235(19) 0.0268(19) -0.0021(15) 0.0051(17) -0.0002(17)
 C40 0.036(2) 0.041(3) 0.034(2) 0.0006(19) 0.0142(19) 0.002(2)
 Si1 0.0261(5) 0.0224(5) 0.0283(5) 0.0018(4) -0.0038(4) 0.0006(4)
 F1 0.0419(14) 0.0327(13) 0.0368(13) -0.0064(11) -0.0035(11) -0.0041(11)
 F2 0.0238(12) 0.0608(18) 0.0335(13) -0.0123(12) -0.0014(10) -0.0043(12)
 F3 0.0404(14) 0.0320(13) 0.0396(14) -0.0045(11) 0.0076(12) -0.0141(11)
 F4 0.060(2) 0.070(2) 0.059(2) -0.0362(17) 0.0133(17) -0.0298(18)
 F5 0.0533(17) 0.0498(17) 0.0422(16) -0.0002(13) 0.0082(13) 0.0202(14)
 F6 0.0503(16) 0.0573(18) 0.0296(13) -0.0007(12) 0.0048(12) 0.0074(14)
 F7 0.0455(16) 0.0512(18) 0.0392(15) 0.0046(13) 0.0112(13) 0.0107(13)
 F8 0.0359(13) 0.0215(11) 0.0472(15) 0.0050(10) -0.0027(12) 0.0008(10)
 F9 0.0383(15) 0.0482(18) 0.079(2) 0.0016(16) -0.0223(16) 0.0079(14)
 F10 0.086(3) 0.0514(19) 0.0369(16) -0.0054(14) -0.0139(16) 0.0123(18)
 F11 0.0384(14) 0.0287(14) 0.085(2) -0.0050(15) -0.0096(15) -0.0084(12)
 F12 0.0393(14) 0.0544(17) 0.0318(13) 0.0064(12) -0.0061(11) 0.0051(14)
 F13 0.0332(13) 0.066(2) 0.0453(16) 0.0100(14) 0.0101(12) 0.0101(14)
 F14 0.066(2) 0.064(2) 0.073(2) 0.0391(19) -0.0147(19) -0.0125(19)
 F15 0.0441(16) 0.0382(16) 0.069(2) 0.0118(14) -0.0095(15) -0.0101(13)
 F16 0.0423(16) 0.0366(16) 0.087(2) -0.0015(15) 0.0013(16) 0.0132(13)
 F17 0.0330(13) 0.0461(16) 0.0349(13) 0.0116(12) 0.0006(11) 0.0092(12)
 F18 0.0301(12) 0.0507(16) 0.0454(15) 0.0006(13) -0.0003(12) 0.0117(12)
 F19 0.0409(14) 0.0414(15) 0.0369(14) -0.0052(11) 0.0121(12) -0.0052(12)
 F20 0.0511(16) 0.0387(14) 0.0251(12) 0.0016(11) 0.0001(11) -0.0027(12)
 F21 0.0394(13) 0.0440(15) 0.0289(12) 0.0043(11) -0.0063(11) 0.0106(12)
 C41 0.0237(19) 0.037(2) 0.031(2) -0.0036(17) 0.0001(16) -0.0058(17)
 C42 0.033(2) 0.036(2) 0.041(2) -0.0104(19) 0.006(2) -0.008(2)
 C43 0.036(2) 0.027(2) 0.037(2) 0.0047(17) -0.0008(19) -0.0011(18)
 C44 0.037(2) 0.030(2) 0.063(3) -0.001(2) -0.019(2) 0.0049(19)
 C45 0.024(2) 0.042(2) 0.033(2) 0.0047(18) -0.0008(17) 0.0041(18)
 C46 0.039(3) 0.028(2) 0.061(3) 0.017(2) -0.004(2) -0.001(2)
 C47 0.031(2) 0.029(2) 0.0265(19) -0.0025(16) -0.0014(16) 0.0036(17)
 C48 0.032(2) 0.029(2) 0.026(2) 0.0012(16) -0.0004(16) 0.0012(17)
 C49 0.028(2) 0.036(2) 0.032(2) -0.0027(18) -0.0007(17) 0.0023(18)
 C50 0.035(2) 0.028(2) 0.030(2) -0.0052(16) 0.0064(17) -0.0055(17)
 C51 0.042(2) 0.028(2) 0.0256(19) -0.0017(17) -0.0009(18) -0.0028(18)
 C52 0.035(2) 0.027(2) 0.0241(19) -0.0026(15) -0.0050(16) 0.0053(17)

_geom_special_details
;
 All esds (except the esd in the dihedral angle between two l.s. planes)
 are estimated using the full covariance matrix.  The cell esds are taken
 into account individually in the estimation of esds in distances, angles
 and torsion angles; correlations between esds in cell parameters are only
 used when they are defined by crystal symmetry.  An approximate (isotropic)
 treatment of cell esds is used for estimating esds involving l.s. planes.
;
loop_
  _geom_bond_atom_site_label_1
  _geom_bond_atom_site_label_2
  _geom_bond_distance
  _geom_bond_site_symmetry_2
  _geom_bond_publ_flag
 P1 N1 1.667(4) . ?
 P1 N2 1.591(3) . ?
 P1 N3 1.581(3) . ?
 P1 N4 1.584(3) . ?
 P2 N2 1.553(3) . ?
 P2 N5 1.646(3) . ?
 P2 N6 1.660(3) . ?
 P2 N7 1.662(3) . ?
 P3 N3 1.534(3) . ?
 P3 N8 1.659(3) . ?
 P3 N9 1.652(3) . ?
 P3 N10 1.667(3) . ?
 P4 N4 1.546(3) . ?
 P4 N11 1.656(3) . ?
 P4 N12 1.650(4) . ?
 P4 N13 1.652(3) . ?
 N1 H1 0.77(7) . ?
 N1 C1 1.474(5) . ?
 N5 C5 1.464(5) . ?
 N5 C7 1.481(5) . ?
 N6 C13 1.474(6) . ?
 N6 C15 1.472(5) . ?
 N7 C9 1.469(5) . ?
 N7 C11 1.474(5) . ?
 N8 C37 1.459(5) . ?
 N8 C39 1.467(5) . ?
 N9 C29 1.482(5) . ?
 N9 C31 1.471(5) . ?
 N10 C33 1.462(5) . ?
 N10 C35 1.478(5) . ?
 N11 C21 1.474(5) . ?
 N11 C23 1.469(5) . ?
 N12 C17 1.469(5) . ?
 N12 C19 1.459(5) . ?
 N13 C25 1.473(5) . ?
 N13 C27 1.478(5) . ?
 C1 C2 1.533(6) . ?
 C1 C3 1.525(7) . ?
 C1 C4 1.535(7) . ?
 C2 H2A 0.9800 . ?
 C2 H2B 0.9800 . ?
 C2 H2C 0.9800 . ?
 C3 H3A 0.9800 . ?
 C3 H3B 0.9800 . ?
 C3 H3C 0.9800 . ?
 C4 H4A 0.9800 . ?
 C4 H4B 0.9800 . ?
 C4 H4C 0.9800 . ?
 C5 H5A 1.02(5) . ?
 C5 H5B 1.02(5) . ?
 C5 C6 1.515(7) . ?
 C6 H6A 1.04(6) . ?
 C6 H6B 0.92(6) . ?
 C6 H6C 1.09(6) . ?
 C7 H7A 0.9900 . ?
 C7 H7B 0.9900 . ?
 C7 C8 1.518(6) . ?
 C8 H8A 0.9800 . ?
 C8 H8B 0.9800 . ?
 C8 H8C 0.9800 . ?
 C9 H9A 0.9900 . ?
 C9 H9B 0.9900 . ?
 C9 C10 1.522(6) . ?
 C10 H10A 0.9800 . ?
 C10 H10B 0.9800 . ?
 C10 H10C 0.9800 . ?
 C11 H11A 0.9900 . ?
 C11 H11B 0.9900 . ?
 C11 C12 1.521(7) . ?
 C12 H12A 0.9800 . ?
 C12 H12B 0.9800 . ?
 C12 H12C 0.9800 . ?
 C13 H13A 0.9900 . ?
 C13 H13B 0.9900 . ?
 C13 C14 1.522(6) . ?
 C14 H14A 0.9800 . ?
 C14 H14B 0.9800 . ?
 C14 H14C 0.9800 . ?
 C15 H15A 0.9900 . ?
 C15 H15B 0.9900 . ?
 C15 C16 1.532(6) . ?
 C16 H16A 0.9800 . ?
 C16 H16B 0.9800 . ?
 C16 H16C 0.9800 . ?
 C17 H17A 0.9900 . ?
 C17 H17B 0.9900 . ?
 C17 C18 1.510(6) . ?
 C18 H18A 0.9800 . ?
 C18 H18B 0.9800 . ?
 C18 H18C 0.9800 . ?
 C19 H19A 0.9900 . ?
 C19 H19B 0.9900 . ?
 C19 C20 1.524(6) . ?
 C20 H20A 0.9800 . ?
 C20 H20B 0.9800 . ?
 C20 H20C 0.9800 . ?
 C21 H21A 0.9900 . ?
 C21 H21B 0.9900 . ?
 C21 C22 1.519(6) . ?
 C22 H22A 0.9800 . ?
 C22 H22B 0.9800 . ?
 C22 H22C 0.9800 . ?
 C23 H23A 0.9900 . ?
 C23 H23B 0.9900 . ?
 C23 C24 1.517(7) . ?
 C24 H24A 0.9800 . ?
 C24 H24B 0.9800 . ?
 C24 H24C 0.9800 . ?
 C25 H25A 0.9900 . ?
 C25 H25B 0.9900 . ?
 C25 C26 1.518(6) . ?
 C26 H26A 0.9800 . ?
 C26 H26B 0.9800 . ?
 C26 H26C 0.9800 . ?
 C27 H27A 0.9900 . ?
 C27 H27B 0.9900 . ?
 C27 C28 1.522(6) . ?
 C28 H28A 0.92(5) . ?
 C28 H28B 1.04(6) . ?
 C28 H28C 0.98(7) . ?
 C29 H29A 0.9900 . ?
 C29 H29B 0.9900 . ?
 C29 C30 1.512(7) . ?
 C30 H30A 0.9800 . ?
 C30 H30B 0.9800 . ?
 C30 H30C 0.9800 . ?
 C31 H31A 0.9900 . ?
 C31 H31B 0.9900 . ?
 C31 C32 1.519(6) . ?
 C32 H32A 0.9800 . ?
 C32 H32B 0.9800 . ?
 C32 H32C 0.9800 . ?
 C33 H33A 0.9900 . ?
 C33 H33B 0.9900 . ?
 C33 C34 1.523(7) . ?
 C34 H34A 0.9800 . ?
 C34 H34B 0.9800 . ?
 C34 H34C 0.9800 . ?
 C35 H35A 0.9900 . ?
 C35 H35B 0.9900 . ?
 C35 C36 1.533(6) . ?
 C36 H36A 0.9800 . ?
 C36 H36B 0.9800 . ?
 C36 H36C 0.9800 . ?
 C37 H37A 0.9900 . ?
 C37 H37B 0.9900 . ?
 C37 C38 1.526(6) . ?
 C38 H38A 0.9800 . ?
 C38 H38B 0.9800 . ?
 C38 H38C 0.9800 . ?
 C39 H39A 0.9900 . ?
 C39 H39B 0.9900 . ?
 C39 C40 1.523(6) . ?
 C40 H40A 0.9800 . ?
 C40 H40B 0.9800 . ?
 C40 H40C 0.9800 . ?
 Si1 F1 1.663(3) . ?
 Si1 C41 2.065(4) . ?
 Si1 C43 1.991(5) . ?
 Si1 C45 1.963(5) . ?
 Si1 C47 1.937(4) . ?
 F2 C41 1.390(5) . ?
 F3 C41 1.399(5) . ?
 F4 C42 1.354(6) . ?
 F5 C42 1.319(6) . ?
 F6 C42 1.327(6) . ?
 F7 C43 1.381(5) . ?
 F8 C43 1.374(5) . ?
 F9 C44 1.331(6) . ?
 F10 C44 1.358(7) . ?
 F11 C44 1.335(6) . ?
 F12 C45 1.364(5) . ?
 F13 C45 1.379(5) . ?
 F14 C46 1.321(6) . ?
 F15 C46 1.334(6) . ?
 F16 C46 1.342(7) . ?
 F17 C48 1.344(5) . ?
 F18 C49 1.348(5) . ?
 F19 C50 1.338(5) . ?
 F20 C51 1.343(5) . ?
 F21 C52 1.353(5) . ?
 C41 C42 1.514(6) . ?
 C43 C44 1.497(7) . ?
 C45 C46 1.533(7) . ?
 C47 C48 1.388(6) . ?
 C47 C52 1.381(6) . ?
 C48 C49 1.377(6) . ?
 C49 C50 1.384(6) . ?
 C50 C51 1.376(7) . ?
 C51 C52 1.374(6) . ?

loop_
  _geom_angle_atom_site_label_1
  _geom_angle_atom_site_label_2
  _geom_angle_atom_site_label_3
  _geom_angle
  _geom_angle_site_symmetry_1
  _geom_angle_site_symmetry_3
  _geom_angle_publ_flag
 N2 P1 N1 107.28(18) . . ?
 N3 P1 N1 109.29(19) . . ?
 N3 P1 N2 110.82(18) . . ?
 N3 P1 N4 108.55(17) . . ?
 N4 P1 N1 107.33(19) . . ?
 N4 P1 N2 113.45(18) . . ?
 N2 P2 N5 106.79(18) . . ?
 N2 P2 N6 119.10(18) . . ?
 N2 P2 N7 110.86(17) . . ?
 N5 P2 N6 104.81(18) . . ?
 N5 P2 N7 112.78(18) . . ?
 N6 P2 N7 102.51(17) . . ?
 N3 P3 N8 108.97(18) . . ?
 N3 P3 N9 121.18(18) . . ?
 N3 P3 N10 108.62(17) . . ?
 N8 P3 N10 111.90(17) . . ?
 N9 P3 N8 103.87(17) . . ?
 N9 P3 N10 102.12(17) . . ?
 N4 P4 N11 110.29(19) . . ?
 N4 P4 N12 112.05(18) . . ?
 N4 P4 N13 112.05(17) . . ?
 N12 P4 N11 105.08(18) . . ?
 N12 P4 N13 108.62(18) . . ?
 N13 P4 N11 108.47(18) . . ?
 P1 N1 H1 110(5) . . ?
 C1 N1 P1 128.2(3) . . ?
 C1 N1 H1 114(5) . . ?
 P2 N2 P1 150.9(2) . . ?
 P3 N3 P1 164.2(2) . . ?
 P4 N4 P1 153.9(2) . . ?
 C5 N5 P2 123.1(3) . . ?
 C5 N5 C7 116.3(3) . . ?
 C7 N5 P2 118.9(3) . . ?
 C13 N6 P2 120.9(3) . . ?
 C15 N6 P2 123.8(3) . . ?
 C15 N6 C13 115.1(3) . . ?
 C9 N7 P2 117.9(3) . . ?
 C9 N7 C11 114.8(3) . . ?
 C11 N7 P2 123.7(3) . . ?
 C37 N8 P3 120.7(3) . . ?
 C37 N8 C39 116.7(3) . . ?
 C39 N8 P3 122.3(3) . . ?
 C29 N9 P3 119.3(3) . . ?
 C31 N9 P3 122.9(3) . . ?
 C31 N9 C29 114.3(3) . . ?
 C33 N10 P3 122.3(3) . . ?
 C33 N10 C35 115.0(3) . . ?
 C35 N10 P3 117.4(3) . . ?
 C21 N11 P4 118.1(3) . . ?
 C23 N11 P4 125.5(3) . . ?
 C23 N11 C21 116.3(3) . . ?
 C17 N12 P4 119.2(3) . . ?
 C19 N12 P4 124.3(3) . . ?
 C19 N12 C17 116.3(4) . . ?
 C25 N13 P4 122.2(3) . . ?
 C25 N13 C27 115.5(3) . . ?
 C27 N13 P4 121.0(3) . . ?
 N1 C1 C2 110.7(3) . . ?
 N1 C1 C3 110.8(4) . . ?
 N1 C1 C4 107.1(4) . . ?
 C2 C1 C4 108.4(4) . . ?
 C3 C1 C2 108.8(4) . . ?
 C3 C1 C4 110.9(4) . . ?
 C1 C2 H2A 109.5 . . ?
 C1 C2 H2B 109.5 . . ?
 C1 C2 H2C 109.5 . . ?
 H2A C2 H2B 109.5 . . ?
 H2A C2 H2C 109.5 . . ?
 H2B C2 H2C 109.5 . . ?
 C1 C3 H3A 109.5 . . ?
 C1 C3 H3B 109.5 . . ?
 C1 C3 H3C 109.5 . . ?
 H3A C3 H3B 109.5 . . ?
 H3A C3 H3C 109.5 . . ?
 H3B C3 H3C 109.5 . . ?
 C1 C4 H4A 109.5 . . ?
 C1 C4 H4B 109.5 . . ?
 C1 C4 H4C 109.5 . . ?
 H4A C4 H4B 109.5 . . ?
 H4A C4 H4C 109.5 . . ?
 H4B C4 H4C 109.5 . . ?
 N5 C5 H5A 112(3) . . ?
 N5 C5 H5B 105(3) . . ?
 N5 C5 C6 113.7(4) . . ?
 H5A C5 H5B 111(4) . . ?
 C6 C5 H5A 103(3) . . ?
 C6 C5 H5B 112(3) . . ?
 C5 C6 H6A 110(3) . . ?
 C5 C6 H6B 107(4) . . ?
 C5 C6 H6C 113(3) . . ?
 H6A C6 H6B 112(5) . . ?
 H6A C6 H6C 104(4) . . ?
 H6B C6 H6C 111(5) . . ?
 N5 C7 H7A 108.8 . . ?
 N5 C7 H7B 108.8 . . ?
 N5 C7 C8 114.0(4) . . ?
 H7A C7 H7B 107.7 . . ?
 C8 C7 H7A 108.8 . . ?
 C8 C7 H7B 108.8 . . ?
 C7 C8 H8A 109.5 . . ?
 C7 C8 H8B 109.5 . . ?
 C7 C8 H8C 109.5 . . ?
 H8A C8 H8B 109.5 . . ?
 H8A C8 H8C 109.5 . . ?
 H8B C8 H8C 109.5 . . ?
 N7 C9 H9A 108.8 . . ?
 N7 C9 H9B 108.8 . . ?
 N7 C9 C10 113.8(3) . . ?
 H9A C9 H9B 107.7 . . ?
 C10 C9 H9A 108.8 . . ?
 C10 C9 H9B 108.8 . . ?
 C9 C10 H10A 109.5 . . ?
 C9 C10 H10B 109.5 . . ?
 C9 C10 H10C 109.5 . . ?
 H10A C10 H10B 109.5 . . ?
 H10A C10 H10C 109.5 . . ?
 H10B C10 H10C 109.5 . . ?
 N7 C11 H11A 109.2 . . ?
 N7 C11 H11B 109.2 . . ?
 N7 C11 C12 112.2(4) . . ?
 H11A C11 H11B 107.9 . . ?
 C12 C11 H11A 109.2 . . ?
 C12 C11 H11B 109.2 . . ?
 C11 C12 H12A 109.5 . . ?
 C11 C12 H12B 109.5 . . ?
 C11 C12 H12C 109.5 . . ?
 H12A C12 H12B 109.5 . . ?
 H12A C12 H12C 109.5 . . ?
 H12B C12 H12C 109.5 . . ?
 N6 C13 H13A 108.8 . . ?
 N6 C13 H13B 108.8 . . ?
 N6 C13 C14 113.7(4) . . ?
 H13A C13 H13B 107.7 . . ?
 C14 C13 H13A 108.8 . . ?
 C14 C13 H13B 108.8 . . ?
 C13 C14 H14A 109.5 . . ?
 C13 C14 H14B 109.5 . . ?
 C13 C14 H14C 109.5 . . ?
 H14A C14 H14B 109.5 . . ?
 H14A C14 H14C 109.5 . . ?
 H14B C14 H14C 109.5 . . ?
 N6 C15 H15A 109.2 . . ?
 N6 C15 H15B 109.2 . . ?
 N6 C15 C16 112.2(4) . . ?
 H15A C15 H15B 107.9 . . ?
 C16 C15 H15A 109.2 . . ?
 C16 C15 H15B 109.2 . . ?
 C15 C16 H16A 109.5 . . ?
 C15 C16 H16B 109.5 . . ?
 C15 C16 H16C 109.5 . . ?
 H16A C16 H16B 109.5 . . ?
 H16A C16 H16C 109.5 . . ?
 H16B C16 H16C 109.5 . . ?
 N12 C17 H17A 108.5 . . ?
 N12 C17 H17B 108.5 . . ?
 N12 C17 C18 114.9(4) . . ?
 H17A C17 H17B 107.5 . . ?
 C18 C17 H17A 108.5 . . ?
 C18 C17 H17B 108.5 . . ?
 C17 C18 H18A 109.5 . . ?
 C17 C18 H18B 109.5 . . ?
 C17 C18 H18C 109.5 . . ?
 H18A C18 H18B 109.5 . . ?
 H18A C18 H18C 109.5 . . ?
 H18B C18 H18C 109.5 . . ?
 N12 C19 H19A 108.9 . . ?
 N12 C19 H19B 108.9 . . ?
 N12 C19 C20 113.4(4) . . ?
 H19A C19 H19B 107.7 . . ?
 C20 C19 H19A 108.9 . . ?
 C20 C19 H19B 108.9 . . ?
 C19 C20 H20A 109.5 . . ?
 C19 C20 H20B 109.5 . . ?
 C19 C20 H20C 109.5 . . ?
 H20A C20 H20B 109.5 . . ?
 H20A C20 H20C 109.5 . . ?
 H20B C20 H20C 109.5 . . ?
 N11 C21 H21A 108.4 . . ?
 N11 C21 H21B 108.4 . . ?
 N11 C21 C22 115.4(4) . . ?
 H21A C21 H21B 107.5 . . ?
 C22 C21 H21A 108.4 . . ?
 C22 C21 H21B 108.4 . . ?
 C21 C22 H22A 109.5 . . ?
 C21 C22 H22B 109.5 . . ?
 C21 C22 H22C 109.5 . . ?
 H22A C22 H22B 109.5 . . ?
 H22A C22 H22C 109.5 . . ?
 H22B C22 H22C 109.5 . . ?
 N11 C23 H23A 108.8 . . ?
 N11 C23 H23B 108.8 . . ?
 N11 C23 C24 113.8(4) . . ?
 H23A C23 H23B 107.7 . . ?
 C24 C23 H23A 108.8 . . ?
 C24 C23 H23B 108.8 . . ?
 C23 C24 H24A 109.5 . . ?
 C23 C24 H24B 109.5 . . ?
 C23 C24 H24C 109.5 . . ?
 H24A C24 H24B 109.5 . . ?
 H24A C24 H24C 109.5 . . ?
 H24B C24 H24C 109.5 . . ?
 N13 C25 H25A 108.7 . . ?
 N13 C25 H25B 108.7 . . ?
 N13 C25 C26 114.1(4) . . ?
 H25A C25 H25B 107.6 . . ?
 C26 C25 H25A 108.7 . . ?
 C26 C25 H25B 108.7 . . ?
 C25 C26 H26A 109.5 . . ?
 C25 C26 H26B 109.5 . . ?
 C25 C26 H26C 109.5 . . ?
 H26A C26 H26B 109.5 . . ?
 H26A C26 H26C 109.5 . . ?
 H26B C26 H26C 109.5 . . ?
 N13 C27 H27A 108.4 . . ?
 N13 C27 H27B 108.4 . . ?
 N13 C27 C28 115.6(4) . . ?
 H27A C27 H27B 107.4 . . ?
 C28 C27 H27A 108.4 . . ?
 C28 C27 H27B 108.4 . . ?
 C27 C28 H28A 111(3) . . ?
 C27 C28 H28B 114(3) . . ?
 C27 C28 H28C 113(4) . . ?
 H28A C28 H28B 114(4) . . ?
 H28A C28 H28C 105(5) . . ?
 H28B C28 H28C 99(5) . . ?
 N9 C29 H29A 108.6 . . ?
 N9 C29 H29B 108.6 . . ?
 N9 C29 C30 114.4(4) . . ?
 H29A C29 H29B 107.6 . . ?
 C30 C29 H29A 108.6 . . ?
 C30 C29 H29B 108.6 . . ?
 C29 C30 H30A 109.5 . . ?
 C29 C30 H30B 109.5 . . ?
 C29 C30 H30C 109.5 . . ?
 H30A C30 H30B 109.5 . . ?
 H30A C30 H30C 109.5 . . ?
 H30B C30 H30C 109.5 . . ?
 N9 C31 H31A 109.0 . . ?
 N9 C31 H31B 109.0 . . ?
 N9 C31 C32 113.0(3) . . ?
 H31A C31 H31B 107.8 . . ?
 C32 C31 H31A 109.0 . . ?
 C32 C31 H31B 109.0 . . ?
 C31 C32 H32A 109.5 . . ?
 C31 C32 H32B 109.5 . . ?
 C31 C32 H32C 109.5 . . ?
 H32A C32 H32B 109.5 . . ?
 H32A C32 H32C 109.5 . . ?
 H32B C32 H32C 109.5 . . ?
 N10 C33 H33A 109.4 . . ?
 N10 C33 H33B 109.4 . . ?
 N10 C33 C34 111.2(3) . . ?
 H33A C33 H33B 108.0 . . ?
 C34 C33 H33A 109.4 . . ?
 C34 C33 H33B 109.4 . . ?
 C33 C34 H34A 109.5 . . ?
 C33 C34 H34B 109.5 . . ?
 C33 C34 H34C 109.5 . . ?
 H34A C34 H34B 109.5 . . ?
 H34A C34 H34C 109.5 . . ?
 H34B C34 H34C 109.5 . . ?
 N10 C35 H35A 108.7 . . ?
 N10 C35 H35B 108.7 . . ?
 N10 C35 C36 114.1(3) . . ?
 H35A C35 H35B 107.6 . . ?
 C36 C35 H35A 108.7 . . ?
 C36 C35 H35B 108.7 . . ?
 C35 C36 H36A 109.5 . . ?
 C35 C36 H36B 109.5 . . ?
 C35 C36 H36C 109.5 . . ?
 H36A C36 H36B 109.5 . . ?
 H36A C36 H36C 109.5 . . ?
 H36B C36 H36C 109.5 . . ?
 N8 C37 H37A 108.6 . . ?
 N8 C37 H37B 108.6 . . ?
 N8 C37 C38 114.8(3) . . ?
 H37A C37 H37B 107.5 . . ?
 C38 C37 H37A 108.6 . . ?
 C38 C37 H37B 108.6 . . ?
 C37 C38 H38A 109.5 . . ?
 C37 C38 H38B 109.5 . . ?
 C37 C38 H38C 109.5 . . ?
 H38A C38 H38B 109.5 . . ?
 H38A C38 H38C 109.5 . . ?
 H38B C38 H38C 109.5 . . ?
 N8 C39 H39A 109.0 . . ?
 N8 C39 H39B 109.0 . . ?
 N8 C39 C40 113.1(3) . . ?
 H39A C39 H39B 107.8 . . ?
 C40 C39 H39A 109.0 . . ?
 C40 C39 H39B 109.0 . . ?
 C39 C40 H40A 109.5 . . ?
 C39 C40 H40B 109.5 . . ?
 C39 C40 H40C 109.5 . . ?
 H40A C40 H40B 109.5 . . ?
 H40A C40 H40C 109.5 . . ?
 H40B C40 H40C 109.5 . . ?
 F1 Si1 C41 173.44(17) . . ?
 F1 Si1 C43 90.21(17) . . ?
 F1 Si1 C45 91.31(18) . . ?
 F1 Si1 C47 88.62(16) . . ?
 C43 Si1 C41 91.00(19) . . ?
 C45 Si1 C41 94.27(19) . . ?
 C45 Si1 C43 111.08(19) . . ?
 C47 Si1 C41 85.53(18) . . ?
 C47 Si1 C43 127.68(19) . . ?
 C47 Si1 C45 121.23(18) . . ?
 F2 C41 Si1 106.8(3) . . ?
 F2 C41 F3 103.8(3) . . ?
 F2 C41 C42 103.3(3) . . ?
 F3 C41 Si1 106.8(3) . . ?
 F3 C41 C42 103.9(4) . . ?
 C42 C41 Si1 129.6(3) . . ?
 F4 C42 C41 111.3(4) . . ?
 F5 C42 F4 107.7(4) . . ?
 F5 C42 F6 107.6(4) . . ?
 F5 C42 C41 113.3(4) . . ?
 F6 C42 F4 103.9(4) . . ?
 F6 C42 C41 112.5(4) . . ?
 F7 C43 Si1 109.4(3) . . ?
 F7 C43 C44 102.9(4) . . ?
 F8 C43 Si1 112.6(3) . . ?
 F8 C43 F7 106.4(4) . . ?
 F8 C43 C44 104.5(4) . . ?
 C44 C43 Si1 119.9(3) . . ?
 F9 C44 F10 105.7(4) . . ?
 F9 C44 F11 106.6(4) . . ?
 F9 C44 C43 112.6(4) . . ?
 F10 C44 C43 110.7(4) . . ?
 F11 C44 F10 109.1(4) . . ?
 F11 C44 C43 111.9(4) . . ?
 F12 C45 Si1 112.9(3) . . ?
 F12 C45 F13 106.4(3) . . ?
 F12 C45 C46 105.0(4) . . ?
 F13 C45 Si1 109.7(3) . . ?
 F13 C45 C46 103.0(4) . . ?
 C46 C45 Si1 118.7(3) . . ?
 F14 C46 F15 107.7(4) . . ?
 F14 C46 F16 106.9(4) . . ?
 F14 C46 C45 111.5(5) . . ?
 F15 C46 F16 108.0(5) . . ?
 F15 C46 C45 112.5(4) . . ?
 F16 C46 C45 110.0(4) . . ?
 C48 C47 Si1 125.1(3) . . ?
 C52 C47 Si1 119.8(3) . . ?
 C52 C47 C48 115.0(4) . . ?
 F17 C48 C47 119.9(4) . . ?
 F17 C48 C49 117.1(4) . . ?
 C49 C48 C47 122.9(4) . . ?
 F18 C49 C48 120.8(4) . . ?
 F18 C49 C50 119.5(4) . . ?
 C48 C49 C50 119.7(4) . . ?
 F19 C50 C49 119.8(4) . . ?
 F19 C50 C51 121.0(4) . . ?
 C51 C50 C49 119.1(4) . . ?
 F20 C51 C50 120.1(4) . . ?
 F20 C51 C52 120.6(4) . . ?
 C52 C51 C50 119.3(4) . . ?
 F21 C52 C47 118.5(4) . . ?
 F21 C52 C51 117.6(4) . . ?
 C51 C52 C47 123.9(4) . . ?

loop_
  _geom_torsion_atom_site_label_1
  _geom_torsion_atom_site_label_2
  _geom_torsion_atom_site_label_3
  _geom_torsion_atom_site_label_4
  _geom_torsion
  _geom_torsion_site_symmetry_1
  _geom_torsion_site_symmetry_2
  _geom_torsion_site_symmetry_3
  _geom_torsion_site_symmetry_4
  _geom_torsion_publ_flag
 P1 N1 C1 C2 39.8(6) . . . . ?
 P1 N1 C1 C3 -81.0(5) . . . . ?
 P1 N1 C1 C4 157.8(4) . . . . ?
 P2 N5 C5 C6 -98.1(4) . . . . ?
 P2 N5 C7 C8 -140.6(4) . . . . ?
 P2 N6 C13 C14 -124.6(4) . . . . ?
 P2 N6 C15 C16 -121.5(4) . . . . ?
 P2 N7 C9 C10 94.3(4) . . . . ?
 P2 N7 C11 C12 133.9(4) . . . . ?
 P3 N8 C37 C38 -116.2(4) . . . . ?
 P3 N8 C39 C40 -127.8(3) . . . . ?
 P3 N9 C29 C30 98.6(4) . . . . ?
 P3 N9 C31 C32 136.8(3) . . . . ?
 P3 N10 C33 C34 -147.2(5) . . . . ?
 P3 N10 C35 C36 -90.1(4) . . . . ?
 P4 N11 C21 C22 -129.9(4) . . . . ?
 P4 N11 C23 C24 -126.7(4) . . . . ?
 P4 N12 C17 C18 -124.7(4) . . . . ?
 P4 N12 C19 C20 -126.4(4) . . . . ?
 P4 N13 C25 C26 -123.1(4) . . . . ?
 P4 N13 C27 C28 -90.5(4) . . . . ?
 N1 P1 N2 P2 5.1(5) . . . . ?
 N1 P1 N3 P3 -28.4(10) . . . . ?
 N1 P1 N4 P4 135.8(5) . . . . ?
 N2 P1 N1 C1 159.3(4) . . . . ?
 N2 P1 N3 P3 89.7(9) . . . . ?
 N2 P1 N4 P4 17.5(6) . . . . ?
 N2 P2 N5 C5 3.6(4) . . . . ?
 N2 P2 N5 C7 -161.0(3) . . . . ?
 N2 P2 N6 C13 73.4(4) . . . . ?
 N2 P2 N6 C15 -100.8(3) . . . . ?
 N2 P2 N7 C9 39.0(3) . . . . ?
 N2 P2 N7 C11 -163.4(3) . . . . ?
 N3 P1 N1 C1 -80.5(4) . . . . ?
 N3 P1 N2 P2 -114.2(5) . . . . ?
 N3 P1 N4 P4 -106.2(5) . . . . ?
 N3 P3 N8 C37 179.0(3) . . . . ?
 N3 P3 N8 C39 5.2(4) . . . . ?
 N3 P3 N9 C29 -72.2(4) . . . . ?
 N3 P3 N9 C31 85.7(4) . . . . ?
 N3 P3 N10 C33 173.4(4) . . . . ?
 N3 P3 N10 C35 -33.6(3) . . . . ?
 N4 P1 N1 C1 37.0(4) . . . . ?
 N4 P1 N2 P2 123.4(5) . . . . ?
 N4 P1 N3 P3 -145.1(9) . . . . ?
 N4 P4 N11 C21 -49.1(4) . . . . ?
 N4 P4 N11 C23 133.7(4) . . . . ?
 N4 P4 N12 C17 -37.1(4) . . . . ?
 N4 P4 N12 C19 148.5(3) . . . . ?
 N4 P4 N13 C25 164.9(3) . . . . ?
 N4 P4 N13 C27 -29.0(4) . . . . ?
 N5 P2 N2 P1 -163.6(5) . . . . ?
 N5 P2 N6 C13 -167.3(3) . . . . ?
 N5 P2 N6 C15 18.5(4) . . . . ?
 N5 P2 N7 C9 -80.7(3) . . . . ?
 N5 P2 N7 C11 76.9(4) . . . . ?
 N6 P2 N2 P1 -45.4(6) . . . . ?
 N6 P2 N5 C5 -123.7(3) . . . . ?
 N6 P2 N5 C7 71.8(4) . . . . ?
 N6 P2 N7 C9 167.1(3) . . . . ?
 N6 P2 N7 C11 -35.2(4) . . . . ?
 N7 P2 N2 P1 73.1(5) . . . . ?
 N7 P2 N5 C5 125.6(3) . . . . ?
 N7 P2 N5 C7 -38.9(4) . . . . ?
 N7 P2 N6 C13 -49.3(3) . . . . ?
 N7 P2 N6 C15 136.4(3) . . . . ?
 N8 P3 N3 P1 130.8(9) . . . . ?
 N8 P3 N9 C29 165.1(3) . . . . ?
 N8 P3 N9 C31 -37.1(4) . . . . ?
 N8 P3 N10 C33 -66.3(4) . . . . ?
 N8 P3 N10 C35 86.7(3) . . . . ?
 N9 P3 N3 P1 10.5(10) . . . . ?
 N9 P3 N8 C37 -50.6(3) . . . . ?
 N9 P3 N8 C39 135.6(3) . . . . ?
 N9 P3 N10 C33 44.3(4) . . . . ?
 N9 P3 N10 C35 -162.8(3) . . . . ?
 N10 P3 N3 P1 -107.0(9) . . . . ?
 N10 P3 N8 C37 58.8(3) . . . . ?
 N10 P3 N8 C39 -115.0(3) . . . . ?
 N10 P3 N9 C29 48.6(3) . . . . ?
 N10 P3 N9 C31 -153.6(3) . . . . ?
 N11 P4 N4 P1 -167.8(5) . . . . ?
 N11 P4 N12 C17 -156.9(3) . . . . ?
 N11 P4 N12 C19 28.7(4) . . . . ?
 N11 P4 N13 C25 -73.1(4) . . . . ?
 N11 P4 N13 C27 93.0(3) . . . . ?
 N12 P4 N4 P1 75.5(6) . . . . ?
 N12 P4 N11 C21 71.8(4) . . . . ?
 N12 P4 N11 C23 -105.4(4) . . . . ?
 N12 P4 N13 C25 40.6(4) . . . . ?
 N12 P4 N13 C27 -153.3(3) . . . . ?
 N13 P4 N4 P1 -46.9(6) . . . . ?
 N13 P4 N11 C21 -172.2(3) . . . . ?
 N13 P4 N11 C23 10.7(4) . . . . ?
 N13 P4 N12 C17 87.2(3) . . . . ?
 N13 P4 N12 C19 -87.2(4) . . . . ?
 C5 N5 C7 C8 53.8(6) . . . . ?
 C7 N5 C5 C6 66.8(5) . . . . ?
 C9 N7 C11 C12 -67.8(5) . . . . ?
 C11 N7 C9 C10 -65.3(5) . . . . ?
 C13 N6 C15 C16 63.9(5) . . . . ?
 C15 N6 C13 C14 50.1(5) . . . . ?
 C17 N12 C19 C20 59.0(6) . . . . ?
 C19 N12 C17 C18 50.2(5) . . . . ?
 C21 N11 C23 C24 56.0(6) . . . . ?
 C23 N11 C21 C22 47.6(6) . . . . ?
 C25 N13 C27 C28 76.5(5) . . . . ?
 C27 N13 C25 C26 70.0(5) . . . . ?
 C29 N9 C31 C32 -64.4(5) . . . . ?
 C31 N9 C29 C30 -61.1(5) . . . . ?
 C33 N10 C35 C36 64.8(5) . . . . ?
 C35 N10 C33 C34 59.2(6) . . . . ?
 C37 N8 C39 C40 58.2(5) . . . . ?
 C39 N8 C37 C38 58.0(5) . . . . ?
 Si1 C41 C42 F4 -171.2(4) . . . . ?
 Si1 C41 C42 F5 67.3(6) . . . . ?
 Si1 C41 C42 F6 -55.0(6) . . . . ?
 Si1 C43 C44 F9 -178.4(4) . . . . ?
 Si1 C43 C44 F10 63.5(5) . . . . ?
 Si1 C43 C44 F11 -58.5(6) . . . . ?
 Si1 C45 C46 F14 -172.8(3) . . . . ?
 Si1 C45 C46 F15 66.1(5) . . . . ?
 Si1 C45 C46 F16 -54.3(5) . . . . ?
 Si1 C47 C48 F17 3.6(6) . . . . ?
 Si1 C47 C48 C49 -175.5(3) . . . . ?
 Si1 C47 C52 F21 -4.0(5) . . . . ?
 Si1 C47 C52 C51 175.9(3) . . . . ?
 F2 C41 C42 F4 -45.7(5) . . . . ?
 F2 C41 C42 F5 -167.2(4) . . . . ?
 F2 C41 C42 F6 70.5(5) . . . . ?
 F3 C41 C42 F4 62.5(5) . . . . ?
 F3 C41 C42 F5 -59.0(5) . . . . ?
 F3 C41 C42 F6 178.7(4) . . . . ?
 F7 C43 C44 F9 -56.8(5) . . . . ?
 F7 C43 C44 F10 -174.9(4) . . . . ?
 F7 C43 C44 F11 63.2(5) . . . . ?
 F8 C43 C44 F9 54.2(6) . . . . ?
 F8 C43 C44 F10 -63.9(5) . . . . ?
 F8 C43 C44 F11 174.2(4) . . . . ?
 F12 C45 C46 F14 -45.5(5) . . . . ?
 F12 C45 C46 F15 -166.6(4) . . . . ?
 F12 C45 C46 F16 73.0(5) . . . . ?
 F13 C45 C46 F14 65.7(5) . . . . ?
 F13 C45 C46 F15 -55.4(5) . . . . ?
 F13 C45 C46 F16 -175.8(4) . . . . ?
 F17 C48 C49 F18 -0.2(7) . . . . ?
 F17 C48 C49 C50 -179.0(4) . . . . ?
 F18 C49 C50 F19 -0.4(6) . . . . ?
 F18 C49 C50 C51 -178.9(4) . . . . ?
 F19 C50 C51 F20 0.1(6) . . . . ?
 F19 C50 C51 C52 -178.2(4) . . . . ?
 F20 C51 C52 F21 1.3(6) . . . . ?
 F20 C51 C52 C47 -178.6(4) . . . . ?
 C47 C48 C49 F18 178.9(4) . . . . ?
 C47 C48 C49 C50 0.1(7) . . . . ?
 C48 C47 C52 F21 -179.6(4) . . . . ?
 C48 C47 C52 C51 0.3(6) . . . . ?
 C48 C49 C50 F19 178.3(4) . . . . ?
 C48 C49 C50 C51 -0.2(7) . . . . ?
 C49 C50 C51 F20 178.5(4) . . . . ?
 C49 C50 C51 C52 0.3(7) . . . . ?
 C50 C51 C52 F21 179.5(4) . . . . ?
 C50 C51 C52 C47 -0.4(7) . . . . ?
 C52 C47 C48 F17 178.9(4) . . . . ?
 C52 C47 C48 C49 -0.2(6) . . . . ?

_shelx_res_file
;
TITL tiessen38_auto_a.res in P2(1)2(1)2(1)
    tiessen38.res
    created by SHELXL-2016/6 at 21:48:25 on 22-Jul-2021
REM Old TITL Tiessen38_auto in P2(1)2(1)2(1)
REM SHELXT solution in P2(1)2(1)2(1): R1 0.095, Rweak 0.033, Alpha 0.002
REM <I/s> 0.303 for 36 systematic absences, Orientation as input
REM Flack x = 0.005 ( 0.010 ) from 4843 Parsons' quotients
REM Formula found by SHELXT: C52 N13 F21 Si P4
CELL 1.54184 11.879814 16.383438 35.491068 90 90 90
ZERR 4 0.000241 0.000326 0.000692 0 0 0
LATT -1
SYMM 0.5-X,-Y,0.5+Z
SYMM -X,0.5+Y,0.5-Z
SYMM 0.5+X,0.5-Y,-Z
SFAC C H F N P Si
UNIT 208 400 84 52 16 4

L.S. 10
PLAN  16
TEMP -173
CONF
BOND
LIST 6
MORE -1
BOND $H
fmap 2
acta
REM <olex2.extras>
REM <HklSrc "%.\\Tiessen38.hkl">
REM </olex2.extras>

WGHT    0.040600    0.580100
FVAR       1.88558
P1    5    0.531498    0.546573    0.620847    11.00000    0.01781    0.01853 =
         0.01685    0.00013   -0.00067   -0.00051
P2    5    0.411841    0.520480    0.695739    11.00000    0.02258    0.02325 =
         0.01731    0.00097    0.00050    0.00095
P3    5    0.389870    0.640413    0.562239    11.00000    0.02021    0.01692 =
         0.01863    0.00291   -0.00088   -0.00121
P4    5    0.647726    0.388857    0.597047    11.00000    0.02261    0.02163 =
         0.02114    0.00166    0.00163    0.00433
N1    4    0.614345    0.619522    0.638288    11.00000    0.02438    0.03492 =
         0.02489   -0.00430    0.00001   -0.00745
H1    2    0.611424    0.619694    0.659965    11.00000    0.05936
N2    4    0.454059    0.514915    0.654391    11.00000    0.02545    0.02484 =
         0.01899    0.00117    0.00080   -0.00034
N3    4    0.457524    0.583232    0.587921    11.00000    0.02425    0.02144 =
         0.02199    0.00439   -0.00284    0.00036
N4    4    0.610767    0.478129    0.603852    11.00000    0.02520    0.02326 =
         0.02312    0.00208    0.00212    0.00410
N5    4    0.348429    0.433524    0.705163    11.00000    0.03081    0.02520 =
         0.02319   -0.00112    0.00483   -0.00303
N6    4    0.505105    0.532147    0.730162    11.00000    0.02806    0.02853 =
         0.02104    0.00051   -0.00370    0.00252
N7    4    0.328217    0.600868    0.701525    11.00000    0.02533    0.02862 =
         0.01776   -0.00090   -0.00047    0.00172
N8    4    0.432563    0.627874    0.518105    11.00000    0.03110    0.01869 =
         0.02034    0.00205   -0.00029   -0.00214
N9    4    0.392557    0.740395    0.568299    11.00000    0.02618    0.01820 =
         0.02685   -0.00092    0.00956   -0.00144
N10   4    0.253415    0.619359    0.567283    11.00000    0.02256    0.02485 =
         0.02043    0.00715   -0.00036   -0.00174
N11   4    0.775842    0.386259    0.578708    11.00000    0.02354    0.02996 =
         0.02594    0.00426    0.00193    0.00932
N12   4    0.566836    0.342411    0.565910    11.00000    0.02972    0.02422 =
         0.02561   -0.00228   -0.00143    0.00404
N13   4    0.647934    0.334834    0.636352    11.00000    0.02926    0.02572 =
         0.02184    0.00208    0.00112    0.00590
C1    1    0.721819    0.650088    0.623084    11.00000    0.02451    0.04100 =
         0.03787   -0.00445   -0.00234   -0.01290
C2    1    0.716758    0.656380    0.580012    11.00000    0.02218    0.03576 =
         0.03765    0.00448    0.00182   -0.00693
AFIX 137
H2A   2    0.787635    0.679116    0.570554    11.00000   -1.50000
H2B   2    0.654275    0.692092    0.572714    11.00000   -1.50000
H2C   2    0.705128    0.601954    0.569238    11.00000   -1.50000
AFIX   0
C3    1    0.818617    0.593722    0.633975    11.00000    0.02397    0.08195 =
         0.03629    0.01374   -0.00111   -0.00626
AFIX 137
H3A   2    0.823875    0.590501    0.661492    11.00000   -1.50000
H3B   2    0.889242    0.615314    0.623765    11.00000   -1.50000
H3C   2    0.804951    0.539119    0.623670    11.00000   -1.50000
AFIX   0
C4    1    0.739626    0.736063    0.639220    11.00000    0.04668    0.06445 =
         0.05465   -0.01346    0.00519   -0.03190
AFIX 137
H4A   2    0.676821    0.771258    0.631699    11.00000   -1.50000
H4B   2    0.810246    0.758676    0.629488    11.00000   -1.50000
H4C   2    0.743176    0.733139    0.666774    11.00000   -1.50000
AFIX   0
C5    1    0.343723    0.365381    0.678511    11.00000    0.03795    0.02511 =
         0.02599   -0.00213    0.00607    0.00031
H5A   2    0.346976    0.310161    0.692042    11.00000    0.03166
H5B   2    0.411856    0.372988    0.661488    11.00000    0.03761
C6    1    0.234610    0.361008    0.656492    11.00000    0.04982    0.04185 =
         0.03227    0.00401   -0.00330   -0.01329
H6A   2    0.226830    0.412329    0.639674    11.00000    0.04613
H6B   2    0.236206    0.313895    0.642548    11.00000    0.03705
H6C   2    0.159925    0.362742    0.674507    11.00000    0.05571
C7    1    0.269466    0.429749    0.737403    11.00000    0.03909    0.03494 =
         0.02724    0.00158    0.00954   -0.00152
AFIX  23
H7A   2    0.191668    0.435929    0.727821    11.00000   -1.20000
H7B   2    0.284880    0.476328    0.754408    11.00000   -1.20000
AFIX   0
C8    1    0.276844    0.351186    0.759944    11.00000    0.05357    0.03658 =
         0.03017    0.00638    0.01203   -0.00586
AFIX 137
H8A   2    0.249859    0.305581    0.744527    11.00000   -1.50000
H8B   2    0.230194    0.355889    0.782613    11.00000   -1.50000
H8C   2    0.355243    0.341369    0.767242    11.00000   -1.50000
AFIX   0
C9    1    0.249159    0.620834    0.671062    11.00000    0.02585    0.03415 =
         0.02374    0.00158   -0.00257    0.00693
AFIX  23
H9A   2    0.280593    0.600902    0.646922    11.00000   -1.20000
H9B   2    0.242201    0.680924    0.669261    11.00000   -1.20000
AFIX   0
C10   1    0.132390    0.584360    0.676419    11.00000    0.03009    0.05619 =
         0.03538    0.00890   -0.00537   -0.00227
AFIX 137
H10A  2    0.138553    0.524974    0.679005    11.00000   -1.50000
H10B  2    0.085492    0.597408    0.654516    11.00000   -1.50000
H10C  2    0.097957    0.607217    0.699185    11.00000   -1.50000
AFIX   0
C11   1    0.298774    0.635337    0.738613    11.00000    0.03334    0.03593 =
         0.02145   -0.00291   -0.00200    0.00917
AFIX  23
H11A  2    0.349107    0.611790    0.758006    11.00000   -1.20000
H11B  2    0.220565    0.619722    0.745001    11.00000   -1.20000
AFIX   0
C12   1    0.308958    0.727896    0.739366    11.00000    0.05696    0.03578 =
         0.03535   -0.01381   -0.01042    0.01732
AFIX 137
H12A  2    0.254790    0.751710    0.721679    11.00000   -1.50000
H12B  2    0.385432    0.743757    0.732045    11.00000   -1.50000
H12C  2    0.293212    0.747838    0.764860    11.00000   -1.50000
AFIX   0
C13   1    0.562460    0.610926    0.736035    11.00000    0.03052    0.03499 =
         0.02690   -0.00189   -0.00543   -0.00066
AFIX  23
H13A  2    0.538154    0.633939    0.760510    11.00000   -1.20000
H13B  2    0.538612    0.649323    0.716029    11.00000   -1.20000
AFIX   0
C14   1    0.690304    0.604745    0.735726    11.00000    0.03090    0.05255 =
         0.04005    0.00020   -0.01119   -0.00663
AFIX 137
H14A  2    0.714431    0.572520    0.713910    11.00000   -1.50000
H14B  2    0.715916    0.578140    0.758924    11.00000   -1.50000
H14C  2    0.722873    0.659596    0.734147    11.00000   -1.50000
AFIX   0
C15   1    0.544386    0.465107    0.754453    11.00000    0.03699    0.03690 =
         0.02533    0.00408   -0.00664    0.00867
AFIX  23
H15A  2    0.626291    0.457419    0.750727    11.00000   -1.20000
H15B  2    0.506168    0.413946    0.746924    11.00000   -1.20000
AFIX   0
C16   1    0.521220    0.481608    0.796237    11.00000    0.05925    0.05403 =
         0.02349    0.01034   -0.00614    0.01064
AFIX 137
H16A  2    0.560938    0.531236    0.804039    11.00000   -1.50000
H16B  2    0.547756    0.435304    0.811293    11.00000   -1.50000
H16C  2    0.440151    0.488837    0.800104    11.00000   -1.50000
AFIX   0
C17   1    0.445552    0.359952    0.565439    11.00000    0.03015    0.03001 =
         0.03587    0.00020    0.00074   -0.00171
AFIX  23
H17A  2    0.427128    0.388170    0.541556    11.00000   -1.20000
H17B  2    0.428281    0.398000    0.586324    11.00000   -1.20000
AFIX   0
C18   1    0.370433    0.286019    0.569115    11.00000    0.04132    0.04400 =
         0.04203    0.00114   -0.00679   -0.01462
AFIX 137
H18A  2    0.384910    0.248534    0.548150    11.00000   -1.50000
H18B  2    0.291446    0.303229    0.568569    11.00000   -1.50000
H18C  2    0.386197    0.258315    0.593012    11.00000   -1.50000
AFIX   0
C19   1    0.605586    0.278592    0.540318    11.00000    0.04815    0.02854 =
         0.03277   -0.00568   -0.00216    0.00949
AFIX  23
H19A  2    0.569686    0.226320    0.547489    11.00000   -1.20000
H19B  2    0.687955    0.272018    0.543269    11.00000   -1.20000
AFIX   0
C20   1    0.579427    0.296319    0.499077    11.00000    0.05171    0.06551 =
         0.02704   -0.00674   -0.00281    0.00188
AFIX 137
H20A  2    0.613161    0.253913    0.483210    11.00000   -1.50000
H20B  2    0.610607    0.349632    0.492159    11.00000   -1.50000
H20C  2    0.497693    0.296810    0.495346    11.00000   -1.50000
AFIX   0
C21   1    0.799837    0.439069    0.546069    11.00000    0.03713    0.03680 =
         0.03580    0.01074    0.01426    0.01015
AFIX  23
H21A  2    0.849656    0.483986    0.554441    11.00000   -1.20000
H21B  2    0.728280    0.463878    0.537511    11.00000   -1.20000
AFIX   0
C22   1    0.854708    0.396846    0.512680    11.00000    0.04157    0.05753 =
         0.02952    0.00260    0.01261    0.00902
AFIX 137
H22A  2    0.863334    0.435869    0.491953    11.00000   -1.50000
H22B  2    0.807318    0.351253    0.504441    11.00000   -1.50000
H22C  2    0.928871    0.376175    0.520107    11.00000   -1.50000
AFIX   0
C23   1    0.867829    0.332776    0.591139    11.00000    0.02837    0.04188 =
         0.04159    0.00732    0.00362    0.01256
AFIX  23
H23A  2    0.883523    0.292419    0.571053    11.00000   -1.20000
H23B  2    0.842986    0.302340    0.613757    11.00000   -1.20000
AFIX   0
C24   1    0.975851    0.377945    0.600392    11.00000    0.02387    0.10029 =
         0.04808    0.01849    0.00135   -0.00180
AFIX 137
H24A  2    1.001211    0.408305    0.578166    11.00000   -1.50000
H24B  2    1.033949    0.338641    0.607814    11.00000   -1.50000
H24C  2    0.962162    0.416064    0.621173    11.00000   -1.50000
AFIX   0
C25   1    0.652955    0.244975    0.636215    11.00000    0.03657    0.02903 =
         0.02923    0.00579    0.00495    0.01068
AFIX  23
H25A  2    0.724512    0.227583    0.648044    11.00000   -1.20000
H25B  2    0.653707    0.225777    0.609767    11.00000   -1.20000
AFIX   0
C26   1    0.556034    0.204056    0.656714    11.00000    0.04549    0.02869 =
         0.03826    0.00615    0.00046   -0.00018
AFIX 137
H26A  2    0.564869    0.144659    0.655334    11.00000   -1.50000
H26B  2    0.484756    0.219852    0.644879    11.00000   -1.50000
H26C  2    0.555906    0.221243    0.683162    11.00000   -1.50000
AFIX   0
C27   1    0.668665    0.374072    0.673210    11.00000    0.02867    0.03475 =
         0.02280    0.00606    0.00047    0.00767
AFIX  23
H27A  2    0.624929    0.344455    0.692623    11.00000   -1.20000
H27B  2    0.639357    0.430594    0.672172    11.00000   -1.20000
AFIX   0
C28   1    0.791162    0.377228    0.685726    11.00000    0.03635    0.04889 =
         0.03349    0.00632   -0.00349    0.00671
H28A  2    0.824508    0.326950    0.684145    11.00000    0.01715
H28B  2    0.802867    0.406443    0.711343    11.00000    0.05001
H28C  2    0.837979    0.412836    0.669936    11.00000    0.06481
C29   1    0.333585    0.776515    0.601107    11.00000    0.03811    0.01895 =
         0.03280    0.00042    0.01301   -0.00037
AFIX  23
H29A  2    0.274373    0.738123    0.609543    11.00000   -1.20000
H29B  2    0.295875    0.827404    0.592927    11.00000   -1.20000
AFIX   0
C30   1    0.409077    0.795866    0.634210    11.00000    0.04697    0.03762 =
         0.03435   -0.00930    0.00999   -0.00380
AFIX 137
H30A  2    0.463843    0.837663    0.626853    11.00000   -1.50000
H30B  2    0.448954    0.746322    0.642035    11.00000   -1.50000
H30C  2    0.363374    0.816157    0.655203    11.00000   -1.50000
AFIX   0
C31   1    0.479747    0.793131    0.551734    11.00000    0.02555    0.02087 =
         0.02996    0.00054    0.00832   -0.00356
AFIX  23
H31A  2    0.519905    0.762380    0.531837    11.00000   -1.20000
H31B  2    0.535186    0.807521    0.571473    11.00000   -1.20000
AFIX   0
C32   1    0.432315    0.871118    0.534856    11.00000    0.03941    0.01911 =
         0.04236    0.00762    0.01460   -0.00205
AFIX 137
H32A  2    0.492565    0.901066    0.522026    11.00000   -1.50000
H32B  2    0.400707    0.905134    0.554955    11.00000   -1.50000
H32C  2    0.373083    0.857451    0.516703    11.00000   -1.50000
AFIX   0
C33   1    0.165476    0.668775    0.549681    11.00000    0.02839    0.04840 =
         0.04067    0.02755   -0.00666   -0.00076
AFIX  23
H33A  2    0.146645    0.645612    0.524700    11.00000   -1.20000
H33B  2    0.193770    0.724991    0.545810    11.00000   -1.20000
AFIX   0
C34   1    0.059844    0.671409    0.573991    11.00000    0.02529    0.10251 =
         0.09112    0.06827    0.01190    0.02340
AFIX 137
H34A  2    0.003376    0.706346    0.561946    11.00000   -1.50000
H34B  2    0.078617    0.693482    0.598873    11.00000   -1.50000
H34C  2    0.029590    0.616092    0.576791    11.00000   -1.50000
AFIX   0
C35   1    0.222240    0.533472    0.574585    11.00000    0.02710    0.02937 =
         0.02408    0.00555   -0.00220   -0.00815
AFIX  23
H35A  2    0.153770    0.532496    0.590479    11.00000   -1.20000
H35B  2    0.283601    0.507138    0.589023    11.00000   -1.20000
AFIX   0
C36   1    0.200056    0.483372    0.538883    11.00000    0.03898    0.04100 =
         0.03159   -0.00076    0.00024   -0.01121
AFIX 137
H36A  2    0.265900    0.486262    0.522302    11.00000   -1.50000
H36B  2    0.134211    0.505443    0.525734    11.00000   -1.50000
H36C  2    0.185871    0.426373    0.545782    11.00000   -1.50000
AFIX   0
C37   1    0.380851    0.673961    0.487477    11.00000    0.03927    0.02551 =
         0.02240    0.00746    0.00049   -0.00240
AFIX  23
H37A  2    0.440303    0.705428    0.474399    11.00000   -1.20000
H37B  2    0.327193    0.713642    0.498430    11.00000   -1.20000
AFIX   0
C38   1    0.318642    0.622191    0.458442    11.00000    0.05680    0.04172 =
         0.02259    0.00465   -0.01197   -0.00003
AFIX 137
H38A  2    0.279877    0.657982    0.440523    11.00000   -1.50000
H38B  2    0.263394    0.587510    0.471255    11.00000   -1.50000
H38C  2    0.372693    0.587825    0.444898    11.00000   -1.50000
AFIX   0
C39   1    0.514759    0.565222    0.507414    11.00000    0.03495    0.02349 =
         0.02682   -0.00209    0.00509   -0.00018
AFIX  23
H39A  2    0.476365    0.522799    0.492267    11.00000   -1.20000
H39B  2    0.544033    0.538846    0.530519    11.00000   -1.20000
AFIX   0
C40   1    0.613220    0.599188    0.484862    11.00000    0.03626    0.04084 =
         0.03380    0.00063    0.01419    0.00218
AFIX 137
H40A  2    0.586655    0.616840    0.460023    11.00000   -1.50000
H40B  2    0.670592    0.556726    0.481789    11.00000   -1.50000
H40C  2    0.645782    0.645859    0.498260    11.00000   -1.50000
AFIX   0

SI1   6    0.528407    0.467798    0.356188    11.00000    0.02606    0.02242 =
         0.02826    0.00176   -0.00377    0.00056
F1    3    0.564077    0.540926    0.386420    11.00000    0.04186    0.03268 =
         0.03677   -0.00638   -0.00349   -0.00409
F2    3    0.365886    0.392137    0.310810    11.00000    0.02385    0.06076 =
         0.03349   -0.01226   -0.00138   -0.00425
F3    3    0.453682    0.306044    0.347985    11.00000    0.04042    0.03202 =
         0.03956   -0.00445    0.00761   -0.01414
F4    3    0.456238    0.278540    0.272710    11.00000    0.06010    0.06995 =
         0.05909   -0.03617    0.01333   -0.02985
F5    3    0.621209    0.293571    0.297239    11.00000    0.05327    0.04977 =
         0.04218   -0.00024    0.00822    0.02019
F6    3    0.549297    0.386049    0.262371    11.00000    0.05035    0.05733 =
         0.02963   -0.00073    0.00478    0.00738
F7    3    0.733709    0.404759    0.332953    11.00000    0.04547    0.05117 =
         0.03918    0.00461    0.01125    0.01072
F8    3    0.658361    0.332415    0.378910    11.00000    0.03590    0.02153 =
         0.04720    0.00501   -0.00271    0.00079
F9    3    0.850517    0.403042    0.395645    11.00000    0.03830    0.04817 =
         0.07863    0.00160   -0.02230    0.00792
F10   3    0.713831    0.451367    0.428161    11.00000    0.08581    0.05138 =
         0.03685   -0.00544   -0.01387    0.01228
F11   3    0.788769    0.521937    0.382005    11.00000    0.03839    0.02873 =
         0.08528   -0.00499   -0.00958   -0.00844
F12   3    0.457912    0.534483    0.287730    11.00000    0.03932    0.05438 =
         0.03182    0.00642   -0.00607    0.00506
F13   3    0.641465    0.528545    0.294519    11.00000    0.03323    0.06555 =
         0.04527    0.00999    0.01013    0.01008
F14   3    0.544023    0.678134    0.289931    11.00000    0.06575    0.06373 =
         0.07260    0.03912   -0.01471   -0.01255
F15   3    0.641143    0.656484    0.339850    11.00000    0.04411    0.03823 =
         0.06935    0.01177   -0.00951   -0.01012
F16   3    0.459120    0.658170    0.342296    11.00000    0.04232    0.03663 =
         0.08693   -0.00151    0.00127    0.01322
F17   3    0.281073    0.539017    0.342072    11.00000    0.03298    0.04608 =
         0.03490    0.01161    0.00057    0.00924
F18   3    0.095644    0.525895    0.384637    11.00000    0.03013    0.05066 =
         0.04539    0.00061   -0.00031    0.01172
F19   3    0.099901    0.437400    0.449236    11.00000    0.04087    0.04139 =
         0.03692   -0.00515    0.01215   -0.00519
F20   3    0.294447    0.360763    0.470703    11.00000    0.05114    0.03867 =
         0.02510    0.00159    0.00015   -0.00265
F21   3    0.479632    0.373234    0.427764    11.00000    0.03937    0.04397 =
         0.02887    0.00426   -0.00634    0.01056
C41   1    0.472837    0.371564    0.323534    11.00000    0.02367    0.03663 =
         0.03143   -0.00360    0.00009   -0.00585
C42   1    0.526863    0.332457    0.289366    11.00000    0.03338    0.03647 =
         0.04074   -0.01036    0.00584   -0.00841
C43   1    0.673387    0.410785    0.366094    11.00000    0.03604    0.02658 =
         0.03654    0.00470   -0.00083   -0.00107
C44   1    0.756998    0.447337    0.392781    11.00000    0.03690    0.02950 =
         0.06307   -0.00117   -0.01915    0.00491
C45   1    0.542220    0.543303    0.313484    11.00000    0.02378    0.04221 =
         0.03269    0.00465   -0.00079    0.00407
C46   1    0.547804    0.635208    0.321408    11.00000    0.03933    0.02766 =
         0.06134    0.01723   -0.00394   -0.00102
C47   1    0.387595    0.455568    0.383142    11.00000    0.03112    0.02863 =
         0.02655   -0.00253   -0.00139    0.00355
C48   1    0.287040    0.493203    0.373425    11.00000    0.03230    0.02928 =
         0.02576    0.00123   -0.00036    0.00118
C49   1    0.190882    0.487053    0.394911    11.00000    0.02808    0.03607 =
         0.03150   -0.00265   -0.00074    0.00228
C50   1    0.192428    0.441801    0.427830    11.00000    0.03470    0.02829 =
         0.02994   -0.00524    0.00641   -0.00545
C51   1    0.290487    0.403490    0.438441    11.00000    0.04170    0.02815 =
         0.02565   -0.00174   -0.00094   -0.00277
C52   1    0.384606    0.411299    0.416242    11.00000    0.03455    0.02728 =
         0.02406   -0.00260   -0.00503    0.00525
HKLF 4


REM  tiessen38_auto_a.res in P2(1)2(1)2(1)
REM R1 =  0.0428 for   12094 Fo > 4sig(Fo)  and  0.0534 for all   14038 data
REM    875 parameters refined using      0 restraints

END

WGHT      0.0406      0.5801

REM Highest difference peak  0.636,  deepest hole -0.376,  1-sigma level  0.052
Q1    1   0.5035  0.2444  0.2908  11.00000  0.05    0.64
Q2    1   0.8056  0.4197  0.3431  11.00000  0.05    0.56
Q3    1   0.6366  0.4438  0.4245  11.00000  0.05    0.52
Q4    1   0.6513  0.4227  0.3900  11.00000  0.05    0.47
Q5    1   0.6568  0.3247  0.3130  11.00000  0.05    0.37
Q6    1   0.4956  0.4219  0.3411  11.00000  0.05    0.24
Q7    1   0.6390  0.4579  0.6109  11.00000  0.05    0.24
Q8    1   0.4951  0.7427  0.5065  11.00000  0.05    0.21
Q9    1   0.4544  0.8653  0.5727  11.00000  0.05    0.21
Q10   1   0.1052  0.7063  0.6113  11.00000  0.05    0.19
Q11   1   0.4055  0.2204  0.6188  11.00000  0.05    0.19
Q12   1   0.5392  0.4968  0.6545  11.00000  0.05    0.19
Q13   1   0.4810  0.5358  0.7486  11.00000  0.05    0.19
Q14   1   0.6461  0.6050  0.3860  11.00000  0.05    0.19
Q15   1   0.6530  0.6333  0.3106  11.00000  0.05    0.19
Q16   1   0.3280  0.4597  0.6954  11.00000  0.05    0.19
;
_shelx_res_checksum                92281
_shelx_hkl_file
;
   0   0  -3 15.7898 51.8201   2
   0   0  -4 373055. 1468.90   2
   0   0  -5 78.7235 92.1508   2
   0   0  -6 67971.2 770.003   2
   0   0  -7-12.7094 112.136   2
   0   0  -8 13374.0 413.483   2
   0   0  -9 91.5173 139.441   2
   0   0 -10 11955.0 442.394   2
   0   0 -11 72.5662 141.441   2
   0   0 -12 290.240 156.321   2
   0   0 -13-65.9258 140.066   2
   0   0 -14 23975.9 698.642   2
   0   0 -15 14.9796 135.221   2
   0   0 -16 57349.7 1663.11   1
   0   0 -16 57852.9 1121.02   2
   0   0 -17-20.8120 136.519   2
   0   0 -17 152.133 316.664   1
   0   0 -18 931.828 366.515   1
   0   0 -19 10.4277 326.313   1
   0   0 -20 2915.07 511.448   1
   0   0 -21-89.2824 322.916   1
   0   0 -22 77848.3 2378.58   1
   0   0 -23-138.720 317.163   1
   0   0 -24 1999.53 554.379   1
   0   0 -25 206.138 302.533   1
   0   0 -26 7156.37 860.530   1
   0   0 -27-224.029 307.648   1
   0   0  27-250.606 217.689   8
   0   0 -28 75.1307 373.100   1
   0   0  28 143.800 214.405   8
   0   0 -29-136.555 358.778   1
   0   0  29-20.0090 221.733   8
   0   0 -30 21757.7 1539.54   1
   0   0  30 21356.1 857.958   8
   0   0  31 157.784 242.928   8
   0   0  32 2347.15 360.584   8
   0   0  33-86.3154 227.054   8
   0   0 -34 2156.55 334.819   5
   0   0 -35-93.1437 243.825   5
   0   0 -36 24565.6 843.812   5
   0   0 -37 48.4759 219.623   5
   0   0 -38 2727.11 314.576   5
   0   0 -39 52.0951 171.604   5
   0   0 -40 644.581 187.326   5
   0   0 -41-134.223 149.459   5
   0   0 -42 1719.89 174.968   5
   0   1   0 16.3414 48.0034   1
   0   1   1 4517.47 172.748   1
   0   1  -1 4540.88 137.588   1
   0   1  -2 11658.4 243.456   1
   0   1  -3 23892.0 407.455   1
   0   1  -4 39310.4 612.668   1
   0   1  -5 3843.40 260.113   2
   0   1  -5 4352.78 260.596   1
   0   1  -6 30914.6 700.771   2
   0   1  -6 32478.9 691.395   1
   0   1  -7 1780.26 236.478   2
   0   1  -7 1704.48 243.938   1
   0   1  -8 13763.4 522.831   2
   0   1  -8 14605.1 563.412   1
   0   1  -9 219.141 232.455   1
   0   1  -9 76.2302 180.593   2
   0   1 -10 53637.6 1181.90   1
   0   1 -10 52881.8 1048.33   2
   0   1 -11 40488.9 949.809   2
   0   1 -11 41017.8 1108.34   1
   0   1 -12 353.342 299.313   1
   0   1 -12 484.583 218.639   2
   0   1 -13 1542.29 338.522   1
   0   1 -13 1373.41 258.343   2
   0   1 -14 10427.2 553.468   2
   0   1 -14 10793.7 685.058   1
   0   1 -15 2984.99 339.552   2
   0   1 -15 2269.57 401.893   1
   0   1 -16 3727.93 494.082   1
   0   1 -16 2899.80 333.418   2
   0   1 -17 9375.66 723.687   1
   0   1 -17 9462.93 555.378   2
   0   1 -18 13723.5 681.024   2
   0   1 -18 13711.3 897.757   1
   0   1 -19-66.0735 273.584   1
   0   1 -19 40.4464 158.548   2
   0  -1 -20 39212.4 1648.02   1
   0   1 -20 38757.9 1539.39   1
   0   1 -21 6167.53 698.340   1
   0  -1 -21 5728.76 713.424   1
   0  -1 -22 6065.73 746.078   1
   0   1 -22 6168.21 696.561   1
   0  -1 -23 1739.56 505.753   1
   0   1 -23 1263.73 379.686   1
   0  -1 -24 11153.7 1021.33   1
   0   1 -24 10894.8 946.553   1
   0  -1 -25 993.240 462.275   1
   0   1 -25 967.207 385.551   1
   0   1 -26 5276.84 709.653   1
   0  -1 -26 6094.16 842.402   1
   0   1  27 9758.81 558.255   7
   0  -1  27 9679.74 547.478   8
   0   1  27 10996.4 619.180   8
   0  -1 -27 12619.7 1157.93   1
   0   1 -27 11767.3 1053.63   1
   0   1  28 6129.99 473.719   7
   0  -1 -28 6322.28 846.295   1
   0   1 -28 7164.46 849.071   1
   0  -1  28 5932.06 462.044   8
   0   1  28 6293.51 506.903   8
   0   1  29 1183.74 294.845   7
   0  -1  29 1145.49 278.219   8
   0   1  29 731.219 276.213   8
   0  -1 -29 746.978 394.121   1
   0  -1 -30 13582.9 1272.76   1
   0  -1  30 12530.7 651.422   8
   0   1  30 13923.6 715.235   8
   0   1  30 12640.7 654.272   7
   0  -1  31 1662.93 315.657   8
   0   1  31 1969.96 339.711   8
   0   1  31 1947.79 324.787   7
   0  -1  32 10166.6 583.404   8
   0   1  32 11007.9 643.550   8
   0   1  32 10195.7 589.596   7
   0   1  33-63.0217 238.415   8
   0  -1 -33-303.668 215.742   5
   0   1  33-320.267 199.297   7
   0   1 -34 657.127 281.469   5
   0  -1 -34 934.949 273.184   5
   0  -1 -35-157.847 222.706   5
   0   1 -35 187.273 247.920   5
   0   1 -36 8237.54 543.954   5
   0  -1 -36 8527.42 500.007   5
   0  -1 -37 73.9232 204.296   5
   0   1 -37-113.353 218.807   5
   0   1 -38 4237.05 375.280   5
   0  -1 -38 4075.75 340.667   5
   0  -1 -39 3257.74 282.712   5
   0   1 -39 3442.83 328.745   5
   0  -1 -40 1054.24 187.041   5
   0   1 -40 1373.02 234.957   5
   0   1 -41 918.013 185.299   5
   0   1 -42 1065.71 170.556   5
   0   1 -43 875.916 130.504   5
   0   2   0 343020. 1710.51   1
   0   2  -1 96064.4 861.206   1
   0   2   1 94114.3 966.784   1
   0   2   2 34784.5 655.032   1
   0   2  -2 36272.7 533.940   1
   0   2  -3 20797.7 429.593   1
   0   2  -4 61882.2 787.108   1
   0   2  -5 18227.6 479.840   1
   0   2  -6 8127.81 442.545   2
   0   2  -6 8392.83 371.513   1
   0   2  -7 30616.1 834.992   2
   0   2  -7 29491.5 715.208   1
   0   2  -8 8154.22 508.182   2
   0   2  -8 8661.72 444.022   1
   0   2  -9 1464.00 283.823   2
   0   2  -9 1690.43 266.498   1
   0   2 -10 118773. 1788.36   2
   0   2 -10 118620. 1690.51   1
   0   2 -11 49129.5 1184.26   2
   0   2 -11 48820.3 1159.91   1
   0   2 -12 41273.2 1138.38   1
   0   2 -12 41645.9 1141.68   2
   0   2 -13 58576.5 1389.77   2
   0   2 -13 58977.9 1409.02   1
   0   2 -14 55072.0 1424.03   1
   0   2 -14 56010.7 1381.34   2
   0   2 -15 5134.63 478.682   2
   0   2 -15 5238.75 509.130   1
   0   2 -16 7719.60 609.582   1
   0   2 -16 7839.67 571.715   2
   0   2 -17 99124.1 1963.25   2
   0   2 -17 94273.0 2096.15   1
   0   2 -18-9.15655 208.883   2
   0   2 -18-14.8365 276.914   1
   0   2 -19 32049.4 1322.00   1
   0   2 -19 33007.8 1184.65   2
   0   2 -20 3811.35 449.766   2
   0   2 -20 3741.59 523.108   1
   0   2 -21 1755.88 424.384   1
   0  -2 -22 25501.3 1475.34   1
   0   2 -22 26181.5 1328.49   1
   0  -2 -23 3928.13 709.306   1
   0   2 -23 3409.11 534.679   1
   0  -2 -24 1752.49 538.100   1
   0   2 -24 2608.55 516.956   1
   0   2 -25 20663.7 1279.84   1
   0  -2 -25 20190.3 1432.32   1
   0   2  26 16343.3 715.510   7
   0   2  26 18570.8 786.304   8
   0   2 -26 16097.3 1167.83   1
   0  -2 -26 15440.9 1279.58   1
   0   2  27 1899.62 313.822   7
   0   2  27 1669.47 336.746   8
   0  -2 -27 1416.28 513.864   1
   0   2  28 2317.92 340.363   7
   0   2  28 2617.52 361.868   8
   0   2  29 7520.13 516.740   7
   0  -2 -29 8185.09 1012.06   1
   0   2  29 7348.00 548.859   8
   0  -2 -30 4017.36 731.387   1
   0   2  30 4279.60 426.264   7
   0   2  30 4443.78 468.913   8
   0   2  31 197.029 232.996   7
   0   2  31-121.891 252.524   8
   0   2  32 2444.61 346.617   7
   0   2  32 2675.13 391.598   8
   0   2  33 11522.2 630.976   7
   0  -2 -33 11943.2 599.241   5
   0   2 -33 11439.3 666.978   5
   0  -2 -34 603.767 221.546   5
   0   2 -34 213.078 253.184   5
   0   2 -35 267.564 267.588   5
   0  -2 -35 240.904 199.989   5
   0   2 -36 291.810 243.601   5
   0  -2 -36 350.763 174.343   5
   0   2 -37 4953.26 427.807   5
   0   2 -38 3476.67 360.590   5
   0   2 -39 90.8909 198.452   5
   0   2 -40 1105.70 236.473   5
   0   2 -41 305.253 173.705   5
   0   2 -42 1030.29 176.451   5
   0   2 -43 1377.62 158.490   5
   0   3   0 64.5520 153.780   1
   0   3   1 15472.4 489.795   1
   0   3  -1 15688.8 452.148   1
   0   3  -2 114768. 1155.91   1
   0   3   2 111048. 1358.02   1
   0   3  -3 8687.52 354.539   1
   0   3  -4 146983. 1350.08   1
   0   3  -5 179932. 1556.06   1
   0   3  -6 47852.5 864.791   1
   0   3  -7 42130.5 1126.69   2
   0   3  -7 42245.9 866.496   1
   0   3  -8 68468.9 1165.12   1
   0   3  -8 67322.8 1446.00   2
   0   3  -9 37593.0 904.694   1
   0   3  -9 37636.0 1119.89   2
   0   3 -10 42659.4 1204.59   2
   0   3 -10 42155.3 1016.23   1
   0   3 -11 37862.8 1180.47   2
   0   3 -11 37999.9 1014.20   1
   0   3 -12 14790.5 787.073   2
   0   3 -12 15040.9 693.288   1
   0   3 -13 1593.65 350.630   2
   0   3 -13 1521.16 302.423   1
   0   3 -14 27116.5 993.336   1
   0   3 -14 26680.6 1064.98   2
   0   3 -15 16010.3 873.770   2
   0   3 -15 15706.5 807.324   1
   0   3 -16 3859.61 467.199   2
   0   3 -16 3195.09 419.650   1
   0   3 -17 124.759 277.119   2
   0   3 -17 227.048 231.551   1
   0   3 -18 30912.5 1241.54   1
   0   3 -18 29103.3 1204.75   2
   0   3 -19 337.349 231.194   2
   0   3 -19 301.493 227.305   1
   0   3 -20 7052.58 658.553   1
   0   3 -20 7411.11 640.624   2
   0   3 -21 16522.4 1009.10   1
   0   3 -21 17764.7 991.190   2
   0   3 -22 1786.19 395.276   1
   0   3 -23 323.375 258.149   1
   0  -3 -24 12553.5 1145.74   1
   0   3 -24 12504.3 961.862   1
   0  -3 -25 30294.9 1780.05   1
   0   3  26 17001.8 738.922   7
   0   3  26 16176.0 756.302   8
   0   3  27-16.5906 212.805   7
   0   3  27 367.001 267.986   8
   0  -3 -27-520.395 472.284   1
   0   3 -27 202.259 191.669   4
   0   3  28 15767.6 748.385   7
   0   3  28 16209.0 776.415   8
   0  -3 -28 14337.9 1320.19   1
   0   3 -28 12972.9 588.403   4
   0  -3 -29 14594.8 1339.74   1
   0   3  29 14070.4 733.157   8
   0   3  29 13442.9 710.669   7
   0   3  30 6917.41 559.925   8
   0   3  30 7407.66 544.152   7
   0   3  31 610.116 312.058   8
   0   3  31-160.867 241.971   7
   0   3  32 3247.74 388.571   7
   0   3 -33 4171.89 454.703   5
   0   3  33 3714.10 400.497   7
   0   3 -34 166.905 264.594   5
   0   3 -35 4798.99 460.879   5
   0   3 -36 407.403 272.609   5
   0   3 -37 3170.57 396.029   5
   0   3 -38 1170.95 284.915   5
   0   3 -39 2253.58 306.500   5
   0   3 -40 1767.00 260.226   5
   0   3 -41 2751.50 264.234   5
   0   3 -42 5154.35 301.627   5
   0   3 -43 47.4083 108.102   5
   0   4   0 331866. 2408.63   1
   0   4   1 20333.7 656.837   1
   0   4  -1 21271.5 613.796   1
   0   4   2 38368.7 917.920   1
   0   4  -2 39492.1 802.326   1
   0   4  -3 116993. 1359.15   1
   0   4  -4 24152.2 647.351   1
   0   4  -5 13849.2 496.167   1
   0   4  -6-37.3854 255.446   2
   0   4  -6 206.314 177.060   1
   0   4  -7-83.6724 287.048   2
   0   4  -7-16.8247 160.212   1
   0   4  -8 99508.7 1922.00   2
   0   4   8 99214.2 982.002   2
   0   4  -8 101775. 1440.79   1
   0   4   9 1440.40 114.400   2
   0   4  -9 1671.13 385.422   2
   0   4  -9 1297.69 226.634   1
   0   4 -10 24342.2 1035.81   2
   0   4 -10 25855.4 812.407   1
   0   4 -11 47690.4 1418.58   2
   0   4 -11 44818.8 1103.02   1
   0   4 -12 250202. 3309.30   2
   0   4 -12 249656. 2698.21   1
   0   4 -13 690.868 329.480   2
   0   4 -13 812.483 251.102   1
   0   4 -14 12840.8 862.030   2
   0   4 -14 13486.9 706.079   1
   0   4 -15 158.077 284.527   2
   0   4 -15 114.762 211.009   1
   0   4 -16 1165.47 377.523   2
   0   4 -16 1356.28 305.948   1
   0   4 -17 24071.8 1170.16   2
   0   4 -17 23762.8 1022.83   1
   0   4 -18 190.235 322.589   2
   0   4 -18 47.2650 237.749   1
   0   4 -19 1432.99 349.629   2
   0   4 -19 1810.34 383.104   1
   0   4 -20 38252.0 1437.43   1
   0   4 -20 37990.2 1558.38   2
   0   4 -21 9839.84 825.001   2
   0   4 -21 9856.51 771.437   1
   0   4 -22 5235.48 632.598   2
   0  -4 -25-312.421 422.409   1
   0   4  25 204.464 222.803   7
   0   4  25-151.060 233.743   8
   0   4  26 41891.8 1165.74   7
   0   4  26 42080.7 1203.38   8
   0  -4 -26 40987.1 2163.34   1
   0   4 -26 38720.4 985.515   4
   0   4  27 341.586 224.201   7
   0   4  27 807.059 299.020   8
   0  -4 -27 815.543 496.723   1
   0   4 -27 238.991 203.739   4
   0   4  28 404.248 252.711   7
   0   4  28 86.4082 274.374   8
   0  -4 -28 191.548 450.781   1
   0   4 -28 97.8683 185.809   4
   0   4  29 937.290 329.636   8
   0   4 -29 354.389 208.463   4
   0   4  29 641.436 265.000   7
   0   4 -30 7982.65 484.859   4
   0   4  30 7756.08 568.948   7
   0   4  31 2891.30 395.531   7
   0   4 -32 2338.23 385.530   5
   0   4  32 2044.74 350.311   7
   0   4 -33 349.704 285.743   5
   0   4 -34 1064.80 317.097   5
   0   4 -35 949.843 316.494   5
   0   4 -36 8205.84 564.544   5
   0   4 -37 3918.90 413.047   5
   0   4 -38 409.500 236.823   5
   0   4 -39 1502.58 278.143   5
   0   4 -40 5859.92 377.177   5
   0   4 -41 549.879 183.651   5
   0   4 -42 98.4858 141.328   5
   0   4 -43 1261.95 157.591   5
   0   5   0 19.8265 213.469   1
   0   5  -1 610.727 225.078   1
   0   5   1 448.238 241.148   1
   0   5  -2 139079. 1695.01   1
   0   5   2 136880. 1910.79   1
   0   5  -3 102745. 1438.04   1
   0   5  -4 120160. 1543.98   1
   0   5  -5 36.1080 281.891   2
   0   5  -5 42.5631 171.874   1
   0   5   6 34139.5 831.898   2
   0   5  -6 34114.5 852.346   1
   0   5   7 2782.47 259.850   2
   0   5  -7 3006.50 453.364   2
   0   5  -7 2829.08 297.826   1
   0   5   8 25939.7 654.678   2
   0   5  -8 24448.4 1087.47   2
   0   5  -8 27026.3 794.377   1
   0   5   9 74299.0 978.515   2
   0   5  -9 74726.5 1876.74   2
   0   5  -9 76584.0 1346.08   1
   0   5 -10 52724.1 1590.40   2
   0   5 -10 52164.3 1146.39   1
   0   5 -11 70402.9 1875.83   2
   0   5 -11 68039.6 1362.45   1
   0   5 -12 34.2095 348.073   2
   0   5 -12 228.264 193.033   1
   0   5 -13 37479.8 1461.79   2
   0   5 -13 38357.8 1110.24   1
   0   5 -14 1993.24 460.658   2
   0   5 -14 2172.59 325.780   1
   0   5 -15 938.939 388.955   2
   0   5 -15 881.110 259.520   1
   0   5 -16 12281.3 911.483   2
   0   5 -16 12093.3 712.932   1
   0   5 -17 562.040 333.273   2
   0   5 -17 485.796 204.183   1
   0   5 -18 10841.8 882.218   2
   0   5 -18 10835.8 716.519   1
   0   5 -19 6438.74 717.710   2
   0   5 -20 22632.3 1293.05   2
   0   5 -21 10932.7 908.870   2
   0   5 -22 1789.49 418.768   2
   0   5 -23 313.406 306.220   2
   0   5  24 10824.2 631.364   8
   0   5  24 10294.9 600.398   7
   0   5  25 9753.11 617.019   8
   0   5 -25 8424.88 500.881   4
   0   5  25 9239.67 583.924   7
   0   5  26 4213.96 466.679   8
   0   5  26 3986.28 434.812   7
   0  -5 -26 3804.92 757.842   1
   0   5 -26 4292.33 372.664   4
   0   5  27 470.612 287.750   7
   0   5 -27 379.460 214.255   4
   0  -5 -27-321.227 460.020   1
   0   5  27 216.665 264.181   8
   0   5  28 7494.46 577.945   7
   0   5 -28 7090.54 469.918   4
   0  -5 -28 6553.06 934.665   1
   0   5  29 5429.78 517.140   7
   0   5 -29 5467.77 413.584   4
   0   5  30 1249.51 331.730   7
   0   5 -30 1145.55 237.077   4
   0   5  31 2598.37 396.216   7
   0   5 -31 3165.96 436.851   5
   0   5 -31 3052.45 361.599   4
   0   5  32 5908.89 505.047   7
   0   5 -32 6257.39 538.467   5
   0   5 -33 8617.95 595.431   5
   0   5 -34 1930.49 373.707   5
   0   5 -35 28.7402 279.919   5
   0   5 -36 2216.56 375.406   5
   0   5 -37 303.793 251.595   5
   0   5 -38 4979.02 419.311   5
   0   5 -39 962.998 241.797   5
   0   5 -40 1529.25 250.371   5
   0   5 -41 1908.34 234.836   5
   0   5 -42 304.667 135.871   5
   0   5 -43 302.454 108.588   5
   0   6   0 17250.4 718.561   1
   0   6  -1 1700.94 374.999   2
   0   6  -1 2220.37 308.243   1
   0   6   1 2119.42 337.158   1
   0   6   2 5399.85 488.663   2
   0   6  -2 5466.66 545.976   2
   0   6   2 5539.57 466.500   1
   0   6  -2 4946.03 395.712   1
   0   6   3 16366.7 727.198   2
   0   6  -3 16508.5 847.877   2
   0   6  -3 16080.7 649.262   1
   0   6   4 17172.6 723.336   2
   0   6  -4 16759.9 933.173   2
   0   6  -4 17428.4 666.256   1
   0   6   5 61496.3 1315.12   2
   0   6  -5 61649.8 1685.00   2
   0   6  -5 62390.9 1219.53   1
   0   6  -6 23758.7 1104.78   2
   0   6   6 22159.5 777.132   2
   0   6  -6 23209.6 760.055   1
   0   6  -7 474.951 370.419   2
   0   6   7 720.489 197.693   2
   0   6  -7 362.469 186.318   1
   0   6   8 175.285 150.837   2
   0   6  -8 195.159 338.547   2
   0   6  -8 106.763 160.357   1
   0   6  -9 2044.73 501.452   2
   0   6   9 1382.93 193.063   2
   0   6  -9 1566.66 248.998   1
   0   6 -10 346.764 341.662   2
   0   6 -10 242.369 176.274   1
   0   6 -11 6578.07 690.197   2
   0   6 -11 7074.54 477.166   1
   0   6 -12 16464.5 1027.13   2
   0   6 -12 16847.6 722.250   1
   0   6 -13 3841.47 593.731   2
   0   6 -13 2983.17 341.749   1
   0   6 -14 5953.46 691.625   2
   0   6 -14 6180.09 479.114   1
   0   6 -15 21087.5 1241.38   2
   0   6 -15 20142.8 862.174   1
   0   6 -16 56.8028 311.798   2
   0   6 -17 2015.57 451.697   2
   0   6 -18 1023.29 393.055   2
   0   6 -19 5798.55 717.329   2
   0   6 -20 771.050 463.835   2
   0   6 -21 4875.35 682.815   2
   0   6 -22 38118.7 1806.85   2
   0   6  23 7153.55 523.881   8
   0   6  23 7304.62 514.021   7
   0   6 -23 6468.49 427.105   4
   0   6 -23 7324.19 833.513   2
   0   6 -24-60.0201 306.905   2
   0   6  24 171.354 263.088   7
   0   6 -24 148.440 207.309   4
   0   6  25 2521.24 382.890   7
   0   6 -25 2321.86 307.536   4
   0   6  26 5139.98 499.567   7
   0  -6 -26 6536.37 948.496   1
   0   6 -26 6071.85 441.037   4
   0   6  27 18411.6 849.530   7
   0   6 -27 17080.2 700.605   4
   0   6 -28 236.707 211.965   4
   0   6  28 47.8958 282.364   7
   0   6 -29 1588.64 327.973   5
   0   6 -29 1800.51 276.867   4
   0   6  29 1664.01 368.905   7
   0   6 -30 1307.78 260.185   4
   0   6 -30 1230.91 340.316   5
   0   6  30 1623.30 370.570   7
   0   6 -31 911.259 324.918   5
   0   6 -31 651.382 233.393   4
   0   6 -32 7046.93 554.461   5
   0   6 -32 6946.53 447.289   4
   0   6 -33 1341.82 348.907   5
   0   6 -34 1000.60 320.342   5
   0   6 -35 451.119 282.015   5
   0   6 -36 224.069 269.481   5
   0   6 -37 109.204 241.823   5
   0   6 -38 59.0021 204.618   5
   0   6 -39 18047.7 629.051   5
   0   6 -40 336.688 189.071   5
   0   6 -41 2816.79 239.648   5
   0   6 -42 520.604 135.853   5
   0   7   0 324.042 288.759   2
   0   7   0 24.6886 204.988   1
   0   7   1 22499.9 992.135   2
   0   7  -1 24105.2 1082.88   2
   0   7   1 22931.5 909.488   1
   0   7  -1 23220.9 873.219   1
   0   7   2 53474.1 1468.62   2
   0   7  -2 51288.0 1573.12   2
   0   7  -2 50008.7 1236.34   1
   0   7   3 67036.0 1603.90   2
   0   7  -3 68506.0 1847.50   2
   0   7  -3 72661.9 1454.94   1
   0   7   4 12875.2 712.080   2
   0   7  -4 12901.3 873.308   2
   0   7  -4 12777.2 617.663   1
   0   7   5 7149.60 530.805   2
   0   7  -5 7679.48 712.964   2
   0   7  -5 7402.60 482.262   1
   0   7  -6 1948.76 468.441   2
   0   7   6 2277.33 336.635   2
   0   7  -6 2426.16 292.206   1
   0   7  -7 27803.5 1298.79   2
   0   7   7 27272.1 925.053   2
   0   7  -7 27265.2 876.311   1
   0   7   8 39.4939 155.861   2
   0   7  -8-197.212 396.665   2
   0   7  -8-15.9308 145.272   1
   0   7   9 26317.8 814.250   2
   0   7  -9 24966.2 1286.12   2
   0   7  -9 25231.3 850.823   1
   0   7 -10 46439.1 1756.41   2
   0   7 -10 47195.1 1167.00   1
   0   7 -11 47050.0 1819.25   2
   0   7 -11 48729.8 1194.26   1
   0   7 -12 14198.3 1048.81   2
   0   7 -13 8747.00 849.282   2
   0   7 -14 2164.10 518.679   2
   0   7 -15 9772.08 932.578   2
   0   7 -16 2862.61 568.875   2
   0   7 -17 5157.20 716.323   2
   0   7 -18-176.466 372.820   2
   0   7 -19 3757.68 670.659   2
   0   7 -20 4060.18 662.474   2
   0   7 -21 7936.97 902.626   2
   0   7  21 8298.04 533.446   7
   0   7 -22 33725.9 945.059   4
   0   7 -22 34542.8 1844.26   2
   0   7  22 36626.0 1094.57   7
   0   7 -23-237.971 337.766   2
   0   7 -23 43.9387 194.362   4
   0   7  23-250.151 250.156   7
   0   7 -24 2384.13 574.759   2
   0   7 -24 2391.01 317.611   4
   0   7  24 2594.18 377.674   7
   0   7 -25 14574.0 654.462   4
   0   7  25 14052.2 741.484   7
   0   7 -26 6244.05 458.615   4
   0   7  26 6388.52 536.927   7
   0   7 -27 2124.85 343.864   5
   0   7 -27 2269.30 320.412   4
   0   7  27 3159.43 432.694   7
   0   7 -28 1868.02 371.824   5
   0   7 -28 1961.78 306.939   4
   0   7  28 1857.79 372.563   7
   0   7 -29 14597.0 746.818   5
   0   7 -29 14416.5 643.342   4
   0   7 -30 8320.09 584.880   5
   0   7 -30 8606.87 504.052   4
   0   7 -31 1782.80 274.714   4
   0   7 -31 1550.96 337.343   5
   0   7 -32 5450.24 500.595   5
   0   7 -32 5268.69 391.365   4
   0   7 -33 584.651 293.074   5
   0   7 -34 1672.52 354.354   5
   0   7 -35 2029.57 343.595   5
   0   7 -36 245.005 242.448   5
   0   7 -37 551.841 255.321   5
   0   7 -38 168.336 214.431   5
   0   7 -39 306.787 187.108   5
   0   7 -40 14.9921 148.023   5
   0   7 -41 765.791 150.422   5
   0   7 -42 419.600 109.625   5
   0   8   0 79258.6 2032.43   2
   0   8   1 103976. 2272.50   2
   0   8  -1 101467. 2343.02   2
   0   8  -1 103960. 1960.51   1
   0   8  -2 249.166 365.814   2
   0   8   2 150.651 277.951   2
   0   8  -2 159.909 184.785   1
   0   8  -3 54969.2 1827.80   2
   0   8   3 54959.3 1594.30   2
   0   8  -3 58468.9 1409.42   1
   0   8   4 1613.71 331.902   2
   0   8  -4 1744.66 470.758   2
   0   8  -4 1269.25 250.552   1
   0   8  -5 25550.6 1322.13   2
   0   8   5 26172.0 1059.25   2
   0   8  -5 26401.2 919.155   1
   0   8  -6 1068.94 446.922   2
   0   8   6 1173.50 311.807   2
   0   8  -6 1026.80 230.542   1
   0   8  -7 372.750 354.178   2
   0   8   7 336.122 220.908   2
   0   8  -7 529.725 189.242   1
   0   8   8 11418.8 643.467   2
   0   8  -8 10258.2 896.314   2
   0   8  -9 67.2567 357.118   2
   0   8 -10 1545.35 459.946   2
   0   8 -11 8775.79 868.501   2
   0   8 -12 14125.7 1124.49   2
   0   8 -13 7740.35 858.037   2
   0   8 -14 23698.9 1444.55   2
   0   8 -15 768.579 446.332   2
   0   8 -16 54.9278 338.137   2
   0   8 -17 16621.9 1265.95   2
   0   8 -18 5805.19 826.961   2
   0   8  19-24.1563 210.220   7
   0   8 -19-146.815 421.155   2
   0   8  20 6741.70 503.938   7
   0   8 -20 6020.17 854.409   2
   0   8 -20 5658.55 421.559   4
   0   8  21 3987.23 427.348   7
   0   8 -21 4515.44 404.316   4
   0   8 -21 5482.41 801.047   2
   0   8  22 1237.09 314.614   7
   0   8 -22 1277.73 282.867   4
   0   8 -22 878.623 387.545   2
   0   8 -22 1391.58 287.350   5
   0   8  23 3460.65 412.359   7
   0   8 -23 3947.76 708.921   2
   0   8 -23 3703.13 383.287   4
   0   8 -23 3444.98 390.772   5
   0   8  24 31261.7 1077.28   7
   0   8 -24 29929.4 1818.60   2
   0   8 -24 30373.7 945.680   4
   0   8 -24 30920.8 1011.63   5
   0   8  25 4007.13 450.855   7
   0   8 -25 4068.97 429.678   5
   0   8 -25 4220.50 413.173   4
   0   8 -25 3300.26 646.427   2
   0   8 -26 6304.28 467.635   4
   0   8 -26 5894.81 494.679   5
   0   8 -27 674.135 292.545   5
   0   8 -27 444.775 232.973   4
   0   8 -28 2464.59 383.555   5
   0   8 -28 2906.56 355.288   4
   0   8 -29-12.4450 269.436   5
   0   8 -29 249.880 234.143   4
   0   8 -30 24193.1 813.628   4
   0   8 -30 25888.7 954.448   5
   0   8 -31 598.078 285.329   5
   0   8 -31 327.444 213.079   4
   0   8 -32 347.068 283.661   5
   0   8 -32 284.322 189.015   4
   0   8 -33 439.358 276.892   5
   0   8 -33 446.194 220.916   4
   0   8 -34 828.909 264.511   5
   0   8 -35 56.9439 247.178   5
   0   8 -36 348.062 236.458   5
   0   8 -37 161.816 200.797   5
   0   8 -38 1463.04 236.204   5
   0   8 -39 14207.7 486.568   5
   0   8 -40 441.166 138.690   5
   0   8 -41 218.281 103.307   5
   0   9   0-41.9746 314.347   2
   0   9  -1 35343.0 1499.67   2
   0   9   1 36636.5 1465.69   2
   0   9  -2 15040.1 1026.79   2
   0   9   2 16436.6 981.170   2
   0   9  -3 44420.8 1733.07   2
   0   9   3 44694.3 1552.47   2
   0   9  -3 45310.0 1337.10   1
   0   9   4 1271.68 313.694   2
   0   9  -4 1414.32 425.408   2
   0   9  -4 1349.75 262.134   1
   0   9   5 7127.16 632.468   2
   0   9  -5 6170.20 748.371   2
   0   9   6 37.3278 202.649   2
   0   9  -6-158.875 365.696   2
   0   9  -7 12563.8 1056.18   2
   0   9   7 13197.8 781.047   2
   0   9  -8 976.086 428.307   2
   0   9  -9 4746.45 687.855   2
   0   9 -10 6703.93 822.446   2
   0   9 -11 6392.56 825.275   2
   0   9 -12-24.3951 348.524   2
   0   9 -13-221.370 400.701   2
   0   9 -14 15231.7 1238.90   2
   0   9 -15 2928.02 668.913   2
   0   9 -16 3251.43 683.188   2
   0   9 -17 12382.8 594.963   4
   0   9 -17 12039.0 1165.07   2
   0   9  17 12035.8 616.705   7
   0   9 -18 7644.63 485.437   4
   0   9 -18 7299.36 946.671   2
   0   9  18 7292.30 512.333   7
   0   9  19 6447.43 488.273   7
   0   9 -19 7513.11 482.891   5
   0   9 -19 8140.59 511.147   4
   0   9 -19 7855.90 984.394   2
   0   9  20 1952.98 333.124   7
   0   9 -20 2324.51 326.173   5
   0   9 -20 1960.89 566.246   2
   0   9 -20 2387.59 326.184   4
   0   9 -21 7097.13 938.910   2
   0   9 -21 6155.74 475.838   4
   0   9 -21 5669.17 461.752   5
   0   9 -22 5950.47 880.556   2
   0   9 -22 5616.52 453.989   4
   0   9 -22 5853.84 452.240   5
   0   9 -23 25760.6 1751.70   2
   0   9 -23 23865.7 884.785   5
   0   9 -23 24454.8 861.675   4
   0   9 -24 531.099 247.434   5
   0   9 -24 703.752 413.364   2
   0   9 -24 1218.53 307.428   4
   0   9 -25 31040.2 959.249   4
   0   9 -25 30559.9 1004.85   5
   0   9 -26 1434.08 287.179   4
   0   9 -26 1317.07 305.790   5
   0   9 -27 3509.97 387.716   4
   0   9 -27 4003.83 428.382   5
   0   9 -28 731.248 274.807   4
   0   9 -28 723.351 283.572   5
   0   9 -29 2554.27 328.110   4
   0   9 -29 2635.87 368.207   5
   0   9 -30 1261.31 265.911   4
   0   9 -30 1374.09 313.682   5
   0   9 -31 3667.45 403.218   5
   0   9 -31 2939.19 325.387   4
   0   9 -32-40.2465 192.686   4
   0   9 -32 2.48137 242.580   5
   0   9 -33 1034.84 238.182   4
   0   9 -33 1366.92 282.330   5
   0   9 -34 1183.05 265.170   5
   0   9 -35-15.7819 196.753   5
   0   9 -36 806.446 217.015   5
   0   9 -37 275.352 163.315   5
   0   9 -38 240.227 141.068   5
   0   9 -39 1406.68 170.593   5
   0  -9 -40 869.510 130.534   8
   0  10   0 17872.8 1145.00   2
   0  10  -1 6305.59 693.859   2
   0  10   1 6644.99 679.959   2
   0  10  -2 3696.09 599.872   2
   0  10   2 3907.35 546.911   2
   0  10   3 41965.7 1618.37   2
   0  10  -3 42186.4 1827.35   2
   0  10  -4 3785.28 641.116   2
   0  10   4 3434.05 504.257   2
   0  10  -5 449.807 391.599   2
   0  10   5 494.808 263.490   2
   0  10   6 3231.77 459.293   2
   0  10  -6 2607.63 567.135   2
   0  10  -7 3257.41 606.723   2
   0  10  -8-85.0890 378.724   2
   0  10  -9 10861.7 1069.86   2
   0  10 -10 28704.4 1684.43   2
   0  10 -11 24015.2 1572.59   2
   0  10 -12 6139.08 903.427   2
   0  10 -13 13172.8 1249.68   2
   0  10 -14 4034.28 360.952   4
   0  10 -14 4092.23 769.141   2
   0  10 -15 15306.1 659.379   4
   0  10 -15 14302.5 1303.67   2
   0  10 -16 13701.8 642.984   4
   0  10 -16 12980.5 1269.20   2
   0  10 -17 43278.2 1113.19   4
   0  10 -17 44492.8 2274.18   2
   0  10 -18 9572.74 569.072   4
   0  10 -18 9393.55 1133.27   2
   0  10 -19-224.295 241.217   4
   0  10 -19-350.450 448.174   2
   0  10 -19 106.690 196.040   5
   0  10 -20 24685.3 870.028   4
   0  10 -20 26588.2 1810.42   2
   0  10 -20 25203.4 858.725   5
   0  10 -21 1257.17 295.826   4
   0  10 -21 1487.87 576.524   2
   0  10 -21 959.573 249.466   5
   0  10 -22 14455.3 1378.46   2
   0  10 -22 14511.9 672.354   5
   0  10 -22 14004.0 670.830   4
   0  10 -23 4741.46 439.898   4
   0  10 -23 4149.08 398.555   5
   0  10 -24 562.647 265.596   4
   0  10 -24 48.5446 217.343   5
   0  10 -25 15847.5 714.219   5
   0  10 -25 15714.8 703.595   4
   0  10 -26 2154.46 340.621   4
   0  10 -26 1787.78 304.959   5
   0  10 -27-103.443 224.332   4
   0  10 -27-27.9754 224.126   5
   0  10 -28 3761.62 370.654   4
   0  10 -28 3577.82 387.835   5
   0  10 -29 9702.16 554.864   5
   0  10 -29 10145.6 537.323   4
   0  10 -30 4841.60 425.631   5
   0  10 -30 5423.40 401.713   4
   0  10 -31 2328.05 284.560   4
   0  10 -31 2154.66 327.168   5
   0  10 -32 2419.43 306.443   5
   0  10 -32 2332.39 266.304   4
   0  10 -33 2262.82 286.041   5
   0  10 -33 1837.68 243.124   4
   0  10 -34 3194.63 308.149   5
   0  10 -35-32.6533 165.875   5
   0  10 -36 286.390 157.606   5
   0  10 -37 2254.86 213.765   5
   0 -10 -38 982.691 162.716   8
   0  10 -38 1116.13 145.503   5
   0 -10 -39 565.346 117.733   8
   0  11   0-259.675 310.967   2
   0  11  -1 264.983 333.224   2
   0  11   1 594.182 296.683   2
   0  11   2 1192.80 375.162   2
   0  11  -2 1289.66 497.443   2
   0  11  -3 633.657 366.497   2
   0  11   3 261.193 280.463   2
   0  11   4 2463.67 491.823   2
   0  11  -4 2837.02 608.918   2
   0  11  -5 6100.95 845.889   2
   0  11  -6 835.029 521.458   2
   0  11  -7 7511.25 936.757   2
   0  11  -8 30.7686 355.935   2
   0  11  -9 3883.54 734.318   2
   0  11 -10 238.289 212.725   4
   0  11 -10 101.772 396.318   2
   0  11 -11 24201.9 810.268   4
   0  11 -11 25077.4 1686.71   2
   0  11 -12 2645.00 335.032   4
   0  11 -12 2304.88 623.661   2
   0  11 -13 29042.1 915.644   4
   0  11 -13 28969.6 1843.21   2
   0  11 -14 6796.77 482.367   4
   0  11 -14 6451.78 921.835   2
   0  11 -15 15861.3 715.232   4
   0  11 -15 16574.5 1452.06   2
   0  11 -16 323.320 235.455   4
   0  11 -16 52.4191 425.023   2
   0  11 -17 587.446 275.349   4
   0  11 -17-336.553 377.107   2
   0  11 -18 18826.4 777.188   4
   0  11 -18 18531.6 1581.72   2
   0  11 -19 583.913 274.569   4
   0  11 -19 1591.59 554.761   2
   0  11 -20 15853.3 1466.02   2
   0  11 -20 14881.1 714.551   4
   0  11 -21 2369.49 360.308   4
   0  11 -22-35.4762 243.374   4
   0  11 -22-195.430 196.563   5
   0  11 -23 412.173 242.034   4
   0  11 -23 192.894 218.887   5
   0  11 -24-4.99067 260.068   4
   0  11 -24 106.126 208.517   5
   0  11 -25 5735.12 462.326   4
   0  11 -25 6401.94 461.546   5
   0  11 -26 3492.35 380.563   4
   0  11 -26 3243.83 354.734   5
   0  11 -27 4148.42 379.339   4
   0  11 -27 3884.76 365.272   5
   0  11 -28 1063.46 262.557   4
   0  11 -28 1065.61 259.361   5
   0  11 -29 553.072 227.343   4
   0  11 -29 294.178 212.059   5
   0  11 -30 3028.21 323.911   5
   0  11 -30 3054.18 315.280   4
   0  11 -31 467.476 180.263   5
   0  11 -31 771.450 205.558   4
   0  11 -32 112.024 181.220   5
   0  11 -32 259.949 167.469   4
   0  11 -33 2674.89 260.924   5
   0  11 -33 2635.72 246.547   4
   0  11 -34 3674.39 273.145   5
   0  11 -35 1726.82 188.046   5
   0  11 -36 766.671 131.821   5
   0 -11 -36 1110.56 188.493   8
   0 -11 -37 597.195 143.409   8
   0  12   0 77235.0 2613.43   2
   0  12  -1 8354.82 929.672   2
   0  12   1 8801.01 927.877   2
   0  12  -2 53.7406 336.083   2
   0  12   2 539.242 348.157   2
   0  12   3 30753.2 1595.34   2
   0  12  -3 30044.5 1742.46   2
   0  12  -4-15.4735 331.685   2
   0  12  -5 26398.5 1680.53   2
   0  12  -6 612.605 465.190   2
   0  12   6 701.712 250.797   9
   0  12  -6 395.475 220.224   9
   0  12  -7 17311.3 1420.26   2
   0  12  -7 16480.9 700.341   9
   0  12  -8 408.738 426.203   2
   0  12  -8 321.273 247.604   9
   0  12  -8 689.830 253.917   4
   0  12  -9 31.6170 232.730   4
   0  12  -9 337.576 424.646   2
   0  12 -10 838.608 247.879   4
   0  12 -10 723.691 481.997   2
   0  12 -11 16350.8 705.483   4
   0  12 -11 16962.4 1456.43   2
   0  12 -12-168.226 219.622   4
   0  12 -12-14.9752 374.475   2
   0  12 -13 373.707 262.082   4
   0  12 -13-370.503 501.325   2
   0  12 -14 3684.44 409.520   4
   0  12 -14 3457.29 787.309   2
   0  12 -15 427.621 266.882   4
   0  12 -15 1529.88 610.276   2
   0  12 -16 3701.67 396.598   4
   0  12 -16 3301.24 738.425   2
   0  12 -17 134.668 259.888   4
   0  12 -17-395.628 389.395   2
   0  12 -18 757.132 296.429   4
   0  12 -19 17064.0 763.088   4
   0  12 -20 392.918 283.789   4
   0  12 -21 290.975 257.511   4
   0  12 -22 2410.20 374.355   4
   0  12 -23 251.693 260.505   4
   0  12 -24 3964.81 412.945   4
   0  12 -25 5243.66 442.294   4
   0  12 -26 3148.66 353.612   4
   0  12 -26 3215.49 305.603   5
   0  12 -27 3323.79 362.115   4
   0  12 -27 3099.98 289.609   5
   0  12 -28 3882.30 344.719   4
   0  12 -28 3426.97 305.562   5
   0  12 -29 766.091 207.089   4
   0  12 -29 939.604 203.106   5
   0  12 -30 248.148 146.454   5
   0  12 -30 146.382 181.319   4
   0  12 -31 1079.84 207.627   4
   0  12 -31 1263.78 185.750   5
   0  12 -32 42.4072 141.222   4
   0  12 -32-113.494 121.958   5
   0  12 -33 1366.66 162.460   5
   0 -12 -33 1305.19 227.601   8
   0 -12 -34 2140.64 226.149   8
   0 -12 -35 1124.93 175.705   8
   0 -12 -36 1806.33 166.508   8
   0  13   0-84.6303 211.498   9
   0  13   0-232.209 370.545   2
   0  13  -1 178.662 218.822   9
   0  13   1 261.999 226.374   9
   0  13  -1 71.0283 325.232   2
   0  13   1-285.561 351.329   2
   0  13  -2 1713.34 293.306   9
   0  13   2 2031.28 324.565   9
   0  13  -2 2362.86 561.781   2
   0  13  -3 1617.72 298.539   9
   0  13   3 1728.26 301.491   9
   0  13  -3 2051.79 557.506   2
   0  13   4 972.435 386.245   9
   0  13  -4 224.155 241.128   9
   0  13  -4-184.655 434.983   2
   0  13   5 32748.1 976.059   9
   0  13  -5 30658.0 960.803   9
   0  13  -5 33788.9 1965.99   2
   0  13   6 7460.91 531.413   9
   0  13  -6 6115.87 487.866   9
   0  13  -6 5812.50 878.695   2
   0  13  -7 18254.3 753.135   4
   0  13   7 15509.2 702.713   9
   0  13  -7 14896.6 703.841   9
   0  13  -7 18577.3 1517.44   2
   0  13  -8 3253.24 370.806   4
   0  13   8 4511.49 422.198   9
   0  13  -8 3683.04 756.923   2
   0  13  -9 1688.00 308.041   4
   0  13   9 1962.48 326.770   9
   0  13  -9 1514.72 481.587   2
   0  13 -10-109.730 502.584   2
   0  13 -10 503.228 259.794   4
   0  13 -11 2601.51 682.817   2
   0  13 -11 2257.13 347.138   4
   0  13 -12 11525.2 1260.49   2
   0  13 -12 10638.0 615.782   4
   0  13 -13 1405.61 549.785   2
   0 -13 -13 925.667 227.809   8
   0  13 -13 943.781 298.367   4
   0 -13 -14 5118.09 410.398   8
   0  13 -14 4696.68 459.873   4
   0  13 -15 651.804 279.662   4
   0  13 -16 4953.93 471.227   4
   0  13 -17 3768.28 411.161   4
   0  13 -18 334.491 261.947   4
   0  13 -19 550.186 299.030   4
   0  13 -20 365.779 289.164   4
   0  13 -21 1619.02 321.321   4
   0  13 -22 2757.01 386.187   4
   0  13 -23 3911.22 401.672   4
   0  13 -24 3207.19 358.060   4
   0  13 -25 13512.0 612.429   4
   0  13 -26 1189.54 257.304   4
   0  13 -27 1259.50 247.087   4
   0 -13 -28 943.044 258.257   8
   0  13 -28 731.896 208.879   4
   0 -13 -29-9.32626 192.844   8
   0  13 -29 181.631 177.924   4
   0  13 -30 5004.66 307.002   4
   0 -13 -30 5199.55 357.076   8
   0  13 -31 473.311 140.809   4
   0 -13 -31 414.930 172.424   8
   0  13 -32 1308.07 169.512   4
   0 -13 -32 1713.24 211.478   8
   0 -13 -33 2366.11 208.190   8
   0 -13 -34 937.460 145.413   8
   0  14   0 13331.0 651.726   9
   0  14  -1 1981.59 386.123   9
   0  14   1 1761.72 430.417   9
   0  14  -2 7374.30 504.921   9
   0  14   2 7480.14 502.384   9
   0  14  -3 2456.03 346.706   9
   0  14   3 3997.60 498.461   9
   0  14  -3 3053.37 652.880   2
   0  14  -4 16267.2 727.081   9
   0  14   4 17143.9 725.920   9
   0  14  -4 16791.0 1438.89   2
   0  14  -5 481.283 269.875   4
   0  14   5 1212.61 355.364   9
   0  14  -5 1045.94 316.787   9
   0  14  -5 50.7225 346.722   2
   0  14  -6 135.436 254.787   4
   0  14  -6 625.388 272.004   9
   0  14   6 379.475 255.077   9
   0  14  -6 452.356 400.794   2
   0  14  -7 2043.85 351.956   4
   0  14   7 3055.27 429.617   9
   0  14  -7 1906.16 533.828   2
   0  14   8 14301.5 664.204   9
   0  14  -8 14659.7 706.862   4
   0  14   9 9482.21 592.205   9
   0  14  -9 8466.44 561.514   4
   0  14  10 12895.8 654.451   9
   0  14 -10 13502.4 689.262   4
   0  14  11 377.554 239.200   9
   0  14 -11 866.165 320.738   4
   0  14  12 1033.94 271.083   9
   0  14 -12 1364.87 333.693   4
   0  14  13-335.737 263.531   9
   0  14 -13 144.501 275.726   4
   0  14  14-145.549 242.129   9
   0  14 -14 66.8279 276.978   4
   0  14 -15 211.167 276.653   4
   0 -14 -15 272.993 181.010   8
   0  14 -16 355.528 286.901   4
   0 -14 -16 423.878 218.713   8
   0  14 -17 303.391 276.894   4
   0 -14 -17 153.087 210.800   8
   0  14 -18 3786.08 422.605   4
   0 -14 -18 3697.48 361.093   8
   0  14 -19 15393.0 711.298   4
   0 -14 -19 14083.0 652.167   8
   0  14 -20 1212.87 308.411   4
   0 -14 -20 728.695 266.510   8
   0  14 -21 5097.50 439.611   4
   0 -14 -21 4123.01 371.921   8
   0  14 -22-321.352 249.708   4
   0 -14 -22 34.4510 219.839   8
   0  14 -23 2017.13 310.928   4
   0 -14 -23 2276.66 321.151   8
   0  14 -24 128.758 222.908   4
   0 -14 -24 60.5630 192.051   8
   0  14 -25-63.0763 201.396   4
   0 -14 -25 610.797 226.502   8
   0  14 -26 198.707 178.535   4
   0 -14 -26 505.007 210.237   8
   0  14 -27 350.778 181.748   4
   0 -14 -27 241.145 169.081   8
   0  14  28 321.011 150.136   9
   0  14 -28 176.057 155.791   4
   0 -14 -28-157.303 157.784   8
   0  14 -29 648.852 167.604   4
   0 -14 -29 456.390 166.240   8
   0  14 -30 1145.87 162.090   4
   0 -14 -30 1472.58 191.692   8
   0 -14 -31 27.7667 108.901   8
   0  15  -3 4279.25 459.473   9
   0  15  -3 4465.63 449.620   4
   0  15  -4 4294.37 430.400   9
   0  15  -4 5443.44 471.788   4
   0  15   5-39.8895 220.612   9
   0  15  -5 128.396 251.099   4
   0  15   6 1790.88 341.866   9
   0  15  -6 1282.85 331.420   4
   0  15   7 6781.39 477.395   9
   0  15  -7 5930.68 498.325   4
   0  15   8 1426.35 290.916   9
   0  15  -8 1225.57 312.945   4
   0  15   9 1246.20 270.270   9
   0  15  -9 945.326 318.027   4
   0  15  10 568.517 249.894   9
   0  15 -10 812.574 307.420   4
   0  15  11 8214.44 494.934   9
   0  15 -11 8702.36 575.870   4
   0  15  12 340.441 218.858   9
   0  15 -12 678.147 297.722   4
   0  15  13 780.239 267.460   9
   0  15 -13 657.006 299.896   4
   0  15  14 177.939 210.648   9
   0  15 -14 85.4812 266.869   4
   0  15  15 33.6748 207.772   9
   0  15 -15 72.5500 285.080   4
   0  15  16-256.846 218.278   9
   0  15 -16 24.5335 283.085   4
   0  15  17 906.922 233.400   9
   0  15 -17 657.301 297.938   4
   0  15  18 638.017 220.144   9
   0  15 -18 1115.77 308.307   4
   0 -15 -18 728.132 200.277   8
   0  15  19 505.757 206.949   9
   0  15 -19 123.924 247.154   4
   0 -15 -19 460.310 204.123   8
   0  15  20 10116.2 475.746   9
   0 -15 -20 10842.1 504.720   8
   0  15  21 5038.74 348.254   9
   0  15 -21 5197.97 413.065   4
   0 -15 -21 4689.52 344.915   8
   0  15  22 851.004 211.211   9
   0  15 -22 1074.40 264.854   4
   0 -15 -22 1042.81 219.548   8
   0  15 -23 1701.19 272.435   4
   0 -15 -23 1247.72 206.613   8
   0  15 -24 436.294 193.279   4
   0 -15 -24 219.627 166.801   8
   0  15 -25 280.383 173.900   4
   0 -15 -25 437.107 168.288   8
   0  15 -26 174.755 164.905   4
   0 -15 -26 168.930 136.920   8
   0  15 -27 899.914 176.135   4
   0 -15 -27 976.036 155.687   8
   0 -15 -28-26.2531 105.938   8
   0  15 -28 139.503 125.718   4
   0  15 -29 174.187 102.831   4
   0  16   0 13040.8 663.803   4
   0  16  -1 364.356 282.292   4
   0  16  -2 4233.02 432.966   4
   0  16  -3 415.648 302.961   4
   0  16  -4 5327.62 464.444   4
   0  16  -5 361.982 284.240   4
   0  16  -6 450.755 297.025   4
   0  16  -7 4638.14 468.218   4
   0  16  -8 2871.73 397.683   4
   0  16  -9 5973.51 480.108   4
   0  16 -10-360.295 308.503   4
   0  16 -11-104.169 286.864   4
   0  16 -12 580.873 287.302   4
   0  16 -13 4197.71 424.653   4
   0  16 -14 493.233 276.715   4
   0  16 -15 10601.4 582.051   4
   0  16 -16 747.556 309.209   4
   0  16 -17 290.662 256.726   4
   0  16 -18 214.303 240.633   4
   0  16 -19 8514.59 476.288   4
   0  16 -20 1889.19 295.718   4
   0  16 -21 4543.28 349.609   4
   0  16 -22 951.005 209.581   4
   0  16 -23 3983.81 304.393   4
   0  16 -24 266.654 160.965   4
   0  16 -25 130.754 139.162   4
   0  16 -26 830.642 144.869   4
   0  16 -27 235.536 102.035   4
   0  17   0 392.016 273.642   4
   0  17   1 1385.92 309.125   4
   0  17  -1 1181.22 291.427   4
   0  17   2 6468.95 461.009   4
   0  17  -2 6305.20 482.474   4
   0  17  -3 1777.49 354.706   4
   0  17   3 1999.19 334.338   4
   0  17   4 2546.08 319.036   4
   0  17  -4 2757.60 369.278   4
   0  17  -5-85.1846 278.619   4
   0  17   5 221.771 243.275   4
   0  17   6 5427.56 404.683   4
   0  17  -6 5638.94 461.201   4
   0  17  -7 5323.17 467.279   4
   0  17  -8 1948.57 333.641   4
   0  17  -9-88.4845 261.972   4
   0  17 -10 1988.06 320.148   4
   0  17 -11 1117.41 299.699   4
   0  17 -12 246.498 240.605   4
   0  17 -13 454.078 271.838   4
   0  17 -14 4231.99 393.457   4
   0  17 -15 3698.56 362.954   4
   0  17 -16-19.9908 214.745   4
   0  17 -17 658.799 224.557   4
   0  17 -18 2289.97 282.678   4
   0  17 -19-241.974 183.318   4
   0  17 -20 587.180 183.221   4
   0  17 -21 1129.85 198.237   4
   0  17 -22 100.088 130.557   4
   0  17 -23 364.159 129.828   4
   0  17 -24 662.651 126.507   4
   0  18   0 681.638 237.720   4
   0  18   1 585.537 238.187   4
   0  18  -1 545.957 244.768   4
   0  18  -2 594.731 245.372   4
   0  18   2 1040.80 251.608   4
   0  18  -3 623.274 238.729   4
   0  18   3 593.356 231.200   4
   0  18   4 290.861 193.877   4
   0  18  -4-236.140 234.955   4
   0  18  -5 157.698 219.701   4
   0  18   5 366.626 206.665   4
   0  18  -6 3891.33 364.025   4
   0  18   6 3567.62 310.929   4
   0  18  -7 1666.79 281.503   4
   0  18   7 1695.86 251.423   4
   0  18  -8 3097.04 341.009   4
   0  18   8 2934.37 265.517   4
   0  18  -9-1.07784 219.447   4
   0  18   9 226.406 164.929   4
   0  18 -10 3671.37 340.820   4
   0  18  10 3112.77 257.339   4
   0  18 -11 4071.77 352.425   4
   0  18  11 3933.44 274.809   4
   0  18  12 37.6135 126.763   4
   0  18 -12 23.9551 203.637   4
   0  18  13-93.2493 124.891   4
   0  18 -13 243.858 202.853   4
   0  18 -14 2828.32 288.928   4
   0  18 -15 674.269 197.910   4
   0  18 -16 202.665 171.345   4
   0  18 -17 753.576 184.224   4
   0  18 -18 705.143 177.178   4
   0  18 -19-76.4457 133.761   4
   0  18 -20 20.2159 111.116   4
   0  18 -21 1611.50 157.407   4
   0  19   0 92.6638 171.763   4
   0  19  -1 1590.11 230.243   4
   0  19   1 1397.78 218.020   4
   0  19  -2-37.6873 167.340   4
   0  19   2 149.402 170.089   4
   0  19   3 165.240 162.624   4
   0  19  -3 417.989 192.728   4
   0  19  -4 772.250 208.874   4
   0  19   4 584.707 179.837   4
   0  19   5 3185.70 253.659   4
   0  19  -5 3351.59 301.288   4
   0  19  -6 4414.31 325.096   4
   0  19   6 3673.94 263.268   4
   0  19   7 6433.48 315.612   4
   0  19  -7 7876.65 399.124   4
   0  19   8 201.621 126.885   4
   0  19  -8 293.671 178.253   4
   0  19   9 792.844 144.337   4
   0  19  -9 1134.30 211.114   4
   0  19  10 3688.31 211.639   4
   0  19 -10 3936.55 285.770   4
   0  19 -11-139.965 156.150   4
   0  19 -12 253.222 152.190   4
   0  19 -13 1572.83 187.747   4
   0  19 -14 38.6217 127.001   4
   0  19 -15 94.5349 116.993   4
   0  19 -16 411.998 120.971   4
   0  19 -17 4334.94 217.560   4
   0  20   0 338.974 131.586   4
   0  20  -1 755.212 148.702   4
   0  20   1 1005.95 152.175   4
   0  20   2 930.108 172.193   4
   0  20  -2 775.921 163.891   4
   0  20  -3 11521.0 381.381   4
   0  20   3 10759.8 331.292   4
   0  20   4 1748.00 153.466   4
   0  20  -4 2130.71 215.515   4
   0  20  -5 450.471 137.976   4
   0  20  -6 132.907 113.674   4
   0  20  -7 627.646 130.777   4
   0  20  -8 431.865 126.670   4
   0  20  -9 354.258 115.222   4
   0  20 -10 818.854 123.994   4
   1   0   0 19.0220 83.1099   1
   1   0  -1 42.9892 91.0054   1
   1   0   1-17.4748 76.2889   1
   1   0  -2 468.657 142.285   1
   1   0   2 511.388 108.037   1
   1   0   3 93144.4 882.435   1
   1   0  -3 93754.5 1061.62   1
   1   0   4 60229.8 789.547   1
   1   0  -4 61393.3 938.911   1
   1   0  -5 96345.7 1284.70   1
  -1   0  -5 98091.2 1121.97   2
  -1   0  -6 97203.6 1172.14   2
   1   0  -6 93862.5 1374.72   1
   1   0  -7 59191.0 1182.39   1
  -1   0  -7 61503.9 970.698   2
  -1   0  -8 21348.1 607.192   2
   1   0  -8 20010.4 764.068   1
   1   0  -9 10721.6 622.011   1
  -1   0  -9 10610.3 461.153   2
  -1   0 -10 36981.9 859.204   2
   1   0 -10 36142.2 1094.72   1
   1   0 -11 1932.76 219.411   2
   1   0 -11 2192.80 394.993   1
  -1   0 -11 2106.32 258.778   2
   1   0 -12-42.9594 139.045   2
   1   0 -12 192.786 331.764   1
  -1   0 -12 64.2814 169.720   2
   1   0 -13 1779.21 219.066   2
  -1   0 -13 2141.39 280.666   2
   1   0 -13 2103.70 432.609   1
   1   0 -14 6435.02 624.763   1
   1   0 -14 6259.31 356.788   2
   1   0 -15 86915.9 1278.06   2
   1   0 -15 87473.1 2044.14   1
   1   0 -16 320.522 140.190   2
   1   0 -16 219.393 320.329   1
   1   0 -17 4243.02 565.006   1
   1   0 -18 2322.22 481.901   1
   1   0 -19 1113.03 413.519   1
   1   0 -20 52844.6 1900.31   1
  -1   0 -20 55772.8 1857.92   1
  -1   0 -21 8819.44 798.142   1
   1   0 -21 8860.36 865.578   1
   1   0 -22 1619.56 486.753   1
  -1   0 -22 1830.45 444.003   1
   1   0 -23 2889.26 572.589   1
  -1   0 -23 3191.61 539.589   1
  -1   0 -24 30002.1 1540.70   1
   1   0 -24 29731.6 1623.25   1
   1   0 -25 48.8440 315.928   1
  -1   0 -25 343.587 313.483   1
   1   0 -26 1050.63 436.374   1
  -1   0 -26 1584.14 450.995   1
   1   0  27 486.308 247.908   8
  -1   0  27 268.745 227.031   8
  -1   0  27 325.948 181.696   7
  -1   0 -27 499.768 290.248   1
   1   0 -27 222.523 394.186   1
  -1   0  28 11132.0 599.003   7
  -1   0  28 10033.5 609.411   8
   1   0  28 10406.6 577.675   8
  -1   0 -28 13061.7 1154.63   1
   1   0 -28 11396.4 1135.04   1
  -1   0  29 43961.5 1151.92   7
   1   0 -29 45252.5 2227.28   1
  -1   0  29 44531.7 1240.05   8
   1   0  29 43731.8 1158.00   8
  -1   0  30 3379.47 378.242   7
  -1   0  30 3570.26 417.808   8
   1   0  30 3746.16 384.575   8
  -1   0 -30 4281.69 413.987   5
  -1   0  31 47.9062 234.357   8
  -1   0 -31 338.652 216.016   5
  -1   0  31 277.064 227.873   7
  -1   0  32-49.7832 254.253   8
  -1   0 -32-88.7857 221.475   5
  -1   0  32-31.9981 204.223   7
  -1   0  33 4063.67 425.589   8
  -1   0 -33 4282.48 421.496   5
  -1   0  33 3857.21 385.615   7
  -1   0 -34 643.404 272.542   5
  -1   0  34 660.515 288.712   8
  -1   0 -35 666.540 256.820   5
  -1   0  35 562.803 240.547   8
   1   0 -36 4558.14 422.553   5
  -1   0 -36 4465.57 398.824   5
  -1   0 -37 3015.51 323.435   5
   1   0 -37 3257.24 356.250   5
   1   0 -38-112.497 190.682   5
  -1   0 -38 310.562 199.224   5
  -1   0 -39 2567.92 278.089   5
   1   0 -39 2630.29 290.955   5
   1   0 -40 614.149 189.138   5
  -1   0 -40 726.142 188.953   5
   1   0 -41 12.1488 146.414   5
  -1   0 -41 74.4772 125.429   5
   1   0 -42 332.816 133.943   5
   1   1 -43 341.063 114.783   5
   1   1 -42 1268.87 183.024   5
   1   1 -41 320.822 171.085   5
   1   1 -40 79.6819 174.460   5
  -1  -1 -39 2819.37 254.648   5
   1   1 -39 3238.00 331.239   5
   1   1 -38 144.880 216.234   5
  -1  -1 -38 349.344 171.849   5
  -1  -1 -37 7483.93 441.921   5
   1   1 -37 8017.36 508.583   5
  -1   1  36 2245.32 307.245   7
  -1  -1 -36 2922.23 316.566   5
   1   1 -36 2697.89 366.627   5
  -1   1  35 1165.38 259.247   7
  -1  -1 -35 1303.25 273.631   5
  -1   1  35 566.146 261.973   8
  -1   1  34 1133.52 267.868   7
  -1  -1 -34 1440.72 284.323   5
  -1   1  34 1167.37 331.979   8
  -1   1  33 4942.66 453.443   7
  -1  -1 -33 5482.44 445.225   5
  -1   1  33 4441.54 484.314   8
  -1   1  32 2880.70 361.811   7
  -1  -1 -32 3612.96 369.944   5
  -1   1  32 3171.72 420.460   8
  -1   1  31 922.712 276.746   7
  -1   1  31 1092.96 339.457   8
  -1  -1 -31 997.125 254.662   5
  -1   1  30 448.948 280.526   8
  -1   1  30 913.156 273.855   7
  -1  -1 -30 1063.69 244.914   5
   1   1 -30 646.785 343.262   1
  -1  -1 -30 985.909 414.025   1
  -1   1  29 2325.57 338.693   7
   1   1 -29 2157.63 489.669   1
  -1  -1 -29 1857.94 505.869   1
  -1   1  29 2572.42 374.319   8
   1   1 -28 2012.13 531.235   1
  -1   1  28 1664.65 313.072   8
  -1   1  28 2133.01 331.087   7
  -1  -1 -28 1865.66 516.635   1
  -1   1  27 6974.20 497.281   7
  -1   1  27 7706.38 548.378   8
  -1  -1 -27 6297.84 833.808   1
   1   1 -27 6097.73 803.097   1
  -1   1  26 6655.77 485.622   8
   1   1 -26 7479.32 889.544   1
  -1  -1 -26 6721.76 857.978   1
  -1  -1 -25 1841.83 447.665   1
   1   1 -25 1880.59 454.737   1
   1   1 -24 6273.34 784.688   1
  -1  -1 -24 6597.43 804.691   1
   1   1 -23 27109.3 1472.03   1
  -1  -1 -23 29526.8 1551.33   1
   1   1 -22 14113.3 1059.00   1
   1   1 -21 563.741 371.489   1
   1   1 -20 6421.04 703.619   1
   1   1 -19 3220.47 537.295   1
   1   1 -18 27607.3 1284.31   1
   1   1 -18 27754.5 923.333   2
   1   1 -17 567.951 177.060   2
   1   1 -17 926.418 387.041   1
   1   1 -16 3511.14 358.122   2
   1   1 -16 3463.21 489.413   1
   1   1 -15 26921.6 1134.13   1
   1   1 -15 26286.7 866.014   2
   1   1 -14 1370.71 274.118   2
   1   1 -14 1759.96 406.146   1
   1   1 -13 36803.1 1212.03   1
   1   1 -13 36702.5 960.456   2
   1   1 -12 7708.65 596.528   1
   1   1 -12 7311.00 451.954   2
   1   1 -11 3547.70 439.730   1
   1   1 -10 90714.0 1649.42   1
   1   1  -9 50021.5 1189.69   1
   1   1  -8 171875. 2040.65   1
   1   1  -7 43713.6 1001.61   1
   1   1  -6 4173.96 349.072   1
   1   1  -5 117013. 1412.58   1
   1   1  -4 91436.3 1169.98   1
   1   1  -3 352713. 2166.43   1
   1   1  -2 19950.9 506.315   1
  -1   1   1 340343. 1694.25   2
   1   1  -1 348787. 1931.62   1
   1  -1   0 1110.13 103.064   1
   1   1   0 921.587 160.950   1
   1  -1  -1 353908. 1619.89   1
   1   1   1 351456. 1936.48   1
   1   1   2 20540.6 499.231   1
   1   1   3 353592. 2108.95   1
  -1   1  -3 344849. 1227.42   1
   1   1   4 93292.0 1159.02   1
  -1   1  -5 113265. 1370.34   2
   1   1   5 111886. 1371.74   1
  -1   1  -6 4025.97 327.444   2
  -1   1  -7 43603.9 944.527   2
  -1   1  -8 169945. 1869.31   2
  -1   1  -9 50716.9 1077.83   2
   1  -1  -9 51942.4 573.094   2
  -1   1 -10 92086.0 1487.91   2
   1  -1 -10 96511.8 792.181   2
  -1   1 -11 3731.74 383.201   2
   1  -1 -11 3921.98 176.689   2
   1  -1 -12 7139.89 233.109   2
  -1   1 -12 7104.77 475.094   2
  -1   1 -13 35262.5 1018.50   2
   1  -1 -13 33662.8 488.835   2
   1  -1 -14 1031.29 411.826   1
  -1   1 -14 646.003 238.667   2
   1  -1 -14 754.100 87.6271   2
   1  -1 -15 26735.6 1203.75   1
  -1   1 -15 26316.4 934.280   2
  -1   1 -16 3432.61 443.752   1
   1  -1 -16 3204.65 548.953   1
  -1   1 -16 3143.80 374.818   2
  -1   1 -17 1011.61 318.280   1
   1  -1 -17 420.249 368.276   1
  -1   1 -17 743.476 250.719   2
  -1   1 -18 27520.8 1011.75   2
   1  -1 -18 27301.3 1342.81   1
  -1   1 -18 28632.5 1210.48   1
  -1   1 -19 3157.06 472.850   1
   1  -1 -19 3151.71 598.788   1
   1  -1 -20 6286.77 756.720   1
  -1   1 -20 7410.23 684.357   1
   1  -1 -21 568.877 340.219   1
  -1   1 -21 1101.08 371.649   1
  -1   1 -22 14909.1 1022.83   1
   1  -1 -22 14729.3 1129.20   1
  -1   1 -23 27939.4 1396.14   1
   1  -1 -23 28148.2 1564.88   1
  -1   1 -24 6772.20 736.190   1
   1  -1 -24 6034.47 767.113   1
   1  -1 -25 2461.79 567.089   1
  -1   1 -25 1930.72 434.640   1
   1  -1 -26 6075.75 833.796   1
  -1   1 -26 6423.78 730.218   1
   1   1  27 6132.61 453.801   7
   1  -1 -27 6671.17 925.497   1
  -1  -1  27 7401.00 512.964   8
   1   1  27 7662.23 513.466   8
   1  -1 -28 2122.15 592.093   1
   1   1  28 1270.47 281.979   8
  -1  -1  28 1888.24 322.471   8
   1   1  28 1685.73 271.565   7
   1  -1 -29 2479.25 602.658   1
   1   1  29 2322.35 342.782   8
  -1  -1  29 2182.03 344.215   8
   1   1  29 2388.24 314.260   7
   1   1  30 931.770 246.630   7
   1  -1 -30 894.109 411.519   1
  -1   1 -30 577.441 237.404   5
  -1  -1  30 352.901 223.151   8
  -1   1 -31 712.861 266.570   5
  -1  -1  31 1004.64 279.344   8
  -1   1 -32 3065.62 378.427   5
  -1  -1  32 2894.65 378.899   8
  -1   1 -33 5004.08 458.665   5
  -1  -1  33 4536.21 425.618   8
  -1   1 -34 1174.66 283.289   5
  -1  -1  34 1002.04 289.321   8
  -1   1 -35 836.673 258.911   5
  -1  -1  35 1098.83 278.112   8
   1  -1 -36 2509.61 325.314   5
  -1   1 -36 2087.40 308.763   5
  -1  -1  36 2396.33 302.671   8
   1  -1 -37 7370.96 464.839   5
  -1   1 -37 7649.31 487.589   5
  -1   1 -38 112.935 196.641   5
   1  -1 -38-210.451 202.541   5
  -1   1 -39 3483.28 319.938   5
   1  -1 -39 3296.49 297.699   5
   1  -1 -40 101.311 138.126   5
  -1   1 -40 341.035 176.903   5
  -1   1 -41 157.486 145.422   5
  -1   1 -42 1147.64 159.389   5
   1   2 -43 218.815 109.620   5
   1   2 -42 704.205 159.029   5
   1   2 -41 6785.07 380.753   5
   1   2 -40 3375.91 310.449   5
   1   2 -39 5816.62 409.978   5
   1   2 -38 710.960 246.234   5
   1   2 -37 3712.56 398.317   5
   1   2 -36 1285.46 292.007   5
  -1   2  36 1125.55 276.489   7
  -1   2  35 1248.06 276.813   7
  -1   2  34 2280.88 385.833   8
  -1   2  34 2580.92 366.210   7
  -1   2  33 1317.01 344.140   8
  -1  -2 -33 1278.21 249.931   5
  -1   2  33 1301.32 298.710   7
  -1   2  32 396.637 280.914   8
  -1  -2 -32 909.792 239.185   5
  -1   2  32 840.569 263.946   7
  -1   2  31 1721.61 362.220   8
  -1  -2 -31 1756.42 287.541   5
  -1   2  31 2093.27 348.341   7
  -1   2  30 7710.58 583.897   8
  -1  -2 -30 8969.56 1042.96   1
  -1  -2 -30 8060.40 498.813   5
  -1   2  30 8159.36 563.648   7
  -1   2  29 12582.3 711.164   8
  -1  -2 -29 13789.6 1269.31   1
  -1  -2 -29 14044.7 641.163   5
  -1   2  29 13440.9 700.561   7
  -1   2  28 18134.4 792.978   7
  -1  -2 -28 19128.1 1459.19   1
   1   2 -28 18234.3 1362.26   1
  -1   2  28 18287.0 835.668   8
  -1   2  27 40604.7 1149.85   7
  -1  -2 -27 42637.4 2116.89   1
   1   2 -27 40201.1 1946.86   1
  -1   2  27 41739.1 1205.60   8
   1   2 -26 492.598 404.842   1
  -1   2  26 158.100 224.181   7
  -1   2  26 376.936 254.185   8
  -1  -2 -26 49.1452 357.377   1
  -1  -2 -25 1987.01 533.100   1
   1   2 -25 1961.42 459.997   1
   1   2 -24 1439.81 435.137   1
   1   2 -23 7556.56 805.903   1
   1   2 -22 4498.64 611.417   1
   1   2 -21 13361.9 991.981   1
   1   2 -20 16831.7 1059.82   1
   1   2 -20 17446.4 856.287   2
   1   2 -19 8919.34 787.693   1
   1   2 -19 9849.08 645.370   2
   1   2 -18 15560.0 964.177   1
   1   2 -18 17532.6 854.519   2
   1   2 -17 12600.5 702.546   2
   1   2 -17 12222.4 852.554   1
   1   2 -16 35431.7 1315.52   1
   1   2 -16 35870.7 1163.62   2
   1   2 -15 3332.43 404.066   2
   1   2 -15 2572.90 428.541   1
   1   2 -14 298.084 229.540   2
   1   2 -14 191.243 286.277   1
   1   2 -13 16065.8 743.555   2
   1   2 -13 15042.8 793.099   1
   1   2 -12 560.499 221.319   2
   1   2 -12 859.822 306.681   1
   1   2 -11 79105.9 1617.31   1
   1   2 -10 13990.8 694.493   1
   1   2  -9 10238.7 577.414   1
   1   2  -8 21898.9 771.249   1
   1   2  -7 40121.8 975.780   1
   1   2  -6 22713.9 707.968   1
   1   2  -5 6543.60 394.965   1
  -1   2   4 34408.6 511.670   2
   1   2  -4 32936.6 777.114   1
  -1   2   3 57925.1 717.983   2
   1   2  -3 55846.9 957.111   1
  -1   2   2 3399.25 221.594   2
   1   2  -2 3163.66 271.994   1
  -1   2   1 107837. 1121.00   2
   1   2  -1 105760. 1238.39   1
   1  -2   1 106934. 622.848   1
  -1   2   0 133.748 144.643   2
   1   2   0 350.287 184.655   1
   1   2   1 104051. 1252.97   1
   1   2   2 3283.28 288.025   1
   1   2   3 55977.7 994.921   1
   1   2   4 32481.5 812.644   1
  -1   2  -5 6565.48 209.547   1
   1   2   5 6403.12 431.288   1
  -1   2  -6 23223.5 458.768   1
  -1   2  -6 22710.6 741.998   2
  -1   2  -7 42815.6 708.050   1
  -1   2  -7 42371.6 1014.42   2
  -1   2  -8 22785.1 792.186   2
  -1   2  -8 22324.0 583.633   1
  -1   2  -9 10173.8 447.240   1
  -1   2  -9 10627.1 587.312   2
  -1   2 -10 14338.4 681.201   2
  -1   2 -10 14412.6 569.759   1
  -1   2 -11 75755.4 1581.36   2
  -1   2 -11 77420.7 1352.43   1
  -1   2 -12 1151.70 276.066   1
  -1   2 -12 947.306 262.798   2
  -1   2 -13 16903.6 730.001   1
  -1   2 -13 17293.5 800.829   2
  -1   2 -14 128.852 219.474   1
  -1   2 -14 303.267 261.711   2
  -1   2 -15 2184.81 349.921   2
  -1   2 -15 1887.18 344.075   1
  -1   2 -16 31422.3 1140.20   2
  -1   2 -16 32099.2 1125.76   1
  -1   2 -17 12745.9 760.803   1
  -1   2 -17 11730.7 729.747   2
   1  -2 -18 16630.4 1104.30   1
  -1   2 -18 16215.2 872.935   1
  -1   2 -18 15752.4 844.178   2
  -1   2 -19 9147.61 696.389   1
  -1   2 -19 8554.08 656.777   2
   1  -2 -19 8354.29 827.188   1
   1  -2 -20 15179.1 1103.74   1
  -1   2 -20 15690.8 941.143   1
  -1   2 -20 15488.9 867.172   2
  -1   2 -21 13967.0 846.535   2
  -1   2 -21 13186.1 883.537   1
   1  -2 -21 13758.1 1103.17   1
   1  -2 -22 3790.39 666.688   1
  -1   2 -22 4121.58 535.735   1
   1  -2 -23 6770.81 830.467   1
  -1   2 -23 7014.49 702.816   1
   1  -2 -24 1498.98 527.498   1
  -1   2 -24 1691.32 372.896   1
   1  -2 -25 2959.51 668.588   1
   1   2  26 164.469 215.280   7
   1   2  26-41.2469 211.572   8
   1  -2 -26-75.1103 373.049   1
  -1   2 -26 174.989 203.914   4
   1   2  27 39333.7 1094.38   7
   1   2  27 41628.5 1158.35   8
  -1  -2  27 40711.9 1105.44   8
   1  -2 -27 39479.3 2104.46   1
  -1   2 -27 39389.1 1014.58   4
   1  -2 -28 19341.0 1499.65   1
   1   2  28 17367.2 758.454   7
   1   2  28 16880.2 772.002   8
  -1  -2  28 17203.2 755.488   8
   1   2  29 12817.0 656.486   7
  -1  -2  29 13145.5 671.945   8
   1   2  30 8019.94 532.345   7
  -1   2 -30 8082.75 561.601   5
  -1  -2  30 7909.91 529.689   8
  -1   2 -31 1118.91 308.342   5
  -1  -2  31 1210.11 280.783   8
  -1   2 -32 613.326 291.702   5
  -1  -2  32 1040.61 270.969   8
  -1   2 -33 1896.13 373.576   5
  -1  -2  33 1386.57 288.229   8
  -1   2 -34 3290.89 416.339   5
  -1   2 -35 1408.06 310.141   5
   1  -2 -35 1638.68 279.010   5
   1  -2 -36 1138.01 242.832   5
  -1   2 -36 1138.23 286.715   5
  -1   2 -37 3704.16 381.167   5
   1  -2 -37 2895.69 298.799   5
  -1   2 -38 921.909 271.922   5
   1  -2 -38 938.483 206.161   5
  -1   2 -39 5751.78 406.635   5
  -1   2 -40 3478.28 311.608   5
  -1   2 -41 6309.99 353.299   5
  -1   2 -42 580.919 150.437   5
  -1   2 -43 344.984 111.135   5
   1   3 -43 137.966 115.708   5
   1   3 -42 300.587 150.163   5
   1   3 -41 3290.45 288.991   5
   1   3 -40 2227.86 276.503   5
   1   3 -39 3570.32 342.155   5
   1   3 -38 2738.39 350.424   5
   1   3 -37 2645.50 354.116   5
   1   3 -36 4567.78 437.126   5
   1   3 -35 2118.11 363.794   5
  -1   3  35 2131.75 329.805   7
  -1   3  34 2786.52 379.620   7
  -1   3  33 1582.10 335.291   7
  -1   3  33 1760.20 391.624   8
  -1   3  32 597.865 283.085   7
  -1   3  32 356.691 290.936   8
  -1   3  31 2257.87 363.641   7
  -1   3  31 2231.19 381.741   8
  -1   3  30 558.996 283.421   7
  -1   3  30 798.497 311.000   8
  -1   3  29 10625.2 645.192   7
  -1  -3 -29 9478.93 1094.73   1
  -1   3  29 11605.1 693.730   8
  -1   3  28 5836.96 501.402   7
  -1  -3 -28 5771.33 875.676   1
  -1   3  28 6503.96 553.590   8
  -1   3  27 3526.81 407.280   7
  -1  -3 -27 3122.56 653.400   1
  -1   3  27 3858.45 448.466   8
  -1   3  26 4577.57 438.905   7
   1   3 -26 4670.52 683.940   1
  -1  -3 -26 5369.16 835.847   1
  -1   3  26 5055.06 466.689   8
  -1   3  25 2306.35 332.432   7
   1   3 -25 1732.37 436.227   1
  -1   3  25 2748.55 372.042   8
   1   3 -24 25199.6 1421.44   1
   1   3 -23 2265.41 470.818   1
   1   3 -22 7347.84 759.335   1
   1   3 -21 11563.3 907.138   1
   1   3 -21 11808.4 805.612   2
   1   3 -20 14081.7 886.107   2
   1   3 -20 13895.3 964.669   1
   1   3 -19 90.4102 213.005   2
   1   3 -19-162.410 294.775   1
   1   3 -18 37354.7 1455.92   1
   1   3 -18 38757.1 1364.53   2
   1   3 -17 38727.5 1348.58   2
   1   3 -17 38482.5 1427.46   1
   1   3 -16 14696.1 844.492   2
   1   3 -16 14302.1 867.413   1
   1   3 -15 1794.74 367.630   2
   1   3 -15 1833.56 369.968   1
   1   3 -14 2102.22 404.975   2
   1   3 -14 1652.43 355.818   1
   1   3 -13 33085.6 1149.61   1
   1   3 -13 33256.3 1162.41   2
   1   3 -12 3209.97 416.746   1
   1   3 -11 11888.2 676.509   1
   1   3 -10 45025.4 1193.83   1
   1   3  -9 154619. 2103.87   1
   1   3  -8 15935.5 687.712   1
   1   3  -7 87725.8 1458.98   1
  -1   3   6 6123.18 237.761   2
   1   3  -6 6024.54 439.066   1
  -1   3   5 61341.7 787.376   2
   1   3  -5 59390.0 1150.14   1
  -1   3   4 90217.4 1048.87   2
   1   3  -4 90321.0 1351.36   1
   1  -3   3 44002.4 406.038   1
  -1   3   3 41786.2 768.262   2
   1   3  -3 41711.1 911.421   1
  -1   3   2 18758.0 551.526   2
   1   3  -2 19494.5 642.502   1
  -1   3   1 37019.5 783.746   2
   1   3  -1 36178.1 850.297   1
  -1   3   0 24730.1 683.722   2
   1   3   0 24839.8 702.416   1
  -1   3  -1 36892.0 848.676   2
   1   3   1 37970.2 863.032   1
  -1   3  -2 18695.1 675.734   2
   1   3   2 19264.5 656.386   1
   1   3   3 38730.4 945.919   1
   1   3   4 94809.3 1504.45   1
  -1   3  -4 92670.2 568.563   1
  -1   3  -5 67249.6 581.315   1
   1   3   5 64855.9 1288.46   1
  -1   3  -6 6377.91 228.136   1
   1   3   6 5933.64 497.616   1
  -1   3  -7 92398.7 1652.00   2
  -1   3  -7 92328.5 948.465   1
  -1   3  -8 17385.3 472.250   1
  -1   3  -8 17760.7 777.073   2
  -1   3  -9 148986. 2239.93   2
  -1   3  -9 150241. 1492.95   1
  -1   3 -10 44211.4 897.056   1
  -1   3 -10 45604.5 1282.15   2
  -1   3 -11 11142.4 500.350   1
  -1   3 -11 10962.3 670.044   2
  -1   3 -12 3897.75 469.440   2
  -1   3 -12 3514.88 321.912   1
  -1   3 -13 32209.8 930.642   1
  -1   3 -13 32573.6 1183.86   2
  -1   3 -14 1860.16 372.520   2
  -1   3 -14 1640.53 292.026   1
  -1   3 -15 1049.32 348.257   2
  -1   3 -15 1256.96 254.002   1
  -1   3 -16 14428.5 732.391   1
  -1   3 -16 13964.0 855.371   2
  -1   3 -17 37746.7 1380.30   2
  -1   3 -17 36279.9 1194.94   1
  -1   3 -18 38293.4 1275.25   1
  -1   3 -18 36629.1 1429.76   2
  -1   3 -19 447.103 266.757   2
  -1   3 -19 257.262 209.830   1
   1  -3 -20 16152.3 1183.17   1
  -1   3 -20 15443.7 949.169   2
  -1   3 -20 15357.1 877.846   1
   1  -3 -21 12096.9 1076.51   1
  -1   3 -21 12215.4 824.117   1
  -1   3 -21 11236.3 821.715   2
  -1   3 -22 7589.57 698.104   2
   1  -3 -22 8316.19 928.276   1
   1  -3 -23 2436.00 609.571   1
   1  -3 -24 24215.4 1592.77   1
   1  -3 -25 1750.92 595.290   1
   1   3  26 4764.81 421.044   7
   1   3  26 5186.48 462.651   8
   1  -3 -26 5502.81 871.585   1
  -1   3 -26 5093.12 397.689   4
   1   3  27 3489.50 375.829   7
   1   3  27 3717.84 413.924   8
  -1   3 -27 3801.51 363.986   4
   1  -3 -27 3559.86 726.037   1
   1   3  28 6008.09 487.951   7
  -1   3 -28 5496.98 425.936   4
   1  -3 -28 5731.27 886.215   1
   1   3  29 10106.9 611.250   7
  -1   3 -29 9324.94 601.969   5
  -1   3 -29 9803.43 578.735   4
   1  -3 -29 9258.10 1094.65   1
   1   3  30 719.086 269.445   7
  -1   3 -30 867.262 308.951   5
  -1   3 -31 2799.33 394.090   5
  -1   3 -32 891.433 334.966   5
  -1   3 -33 1908.22 348.438   5
  -1   3 -34 3562.79 426.517   5
  -1   3 -35 2511.41 381.925   5
  -1   3 -36 4394.26 439.291   5
  -1   3 -37 2234.75 349.697   5
  -1   3 -38 3085.24 348.012   5
  -1   3 -39 3888.29 354.195   5
  -1   3 -40 2167.76 266.740   5
  -1   3 -41 3481.07 287.385   5
  -1   3 -42 501.823 156.067   5
  -1   3 -43 340.858 115.910   5
   1   4 -43 414.440 125.507   5
   1   4 -42 1891.93 211.813   5
   1   4 -41 2575.53 256.987   5
   1   4 -40 1505.29 246.097   5
   1   4 -39 1781.35 296.638   5
   1   4 -38 155.451 224.984   5
   1   4 -37 1824.81 318.827   5
   1   4 -36 686.796 303.670   5
   1   4 -35 4495.92 460.792   5
  -1   4  35 3744.91 415.653   7
  -1   4  34 300.028 274.678   7
  -1   4  33 5531.16 493.236   7
  -1   4  32 598.177 329.553   8
  -1   4  32 408.155 277.707   7
  -1   4  31 2334.59 410.164   8
  -1   4  31 2615.86 399.370   7
  -1   4  30 687.487 333.046   8
  -1   4  30 290.706 270.168   7
  -1   4  29 635.597 336.983   8
  -1   4  29 1186.04 337.595   7
  -1   4  28 6440.41 530.294   7
  -1   4  28 7092.75 573.077   8
  -1  -4 -28 6802.95 956.011   1
  -1   4  27 26059.9 972.939   7
  -1   4  27 27668.9 1026.37   8
  -1  -4 -27 26514.8 1770.37   1
  -1   4  26 9332.46 597.622   7
  -1   4  26 9024.67 595.808   8
  -1   4  25 3587.05 387.210   7
  -1   4  25 3832.40 416.713   8
   1   4 -24 3297.95 550.787   1
  -1   4  24 2712.30 363.590   8
   1   4 -23 9307.00 856.901   1
   1   4 -22 712.107 272.466   2
   1   4 -22 1264.01 414.721   1
   1   4 -21 2344.70 430.924   2
   1   4 -21 2519.83 460.913   1
   1   4 -20 42202.2 1617.33   2
   1   4 -20 42061.4 1630.30   1
   1   4 -19 4027.25 534.704   2
   1   4 -19 3776.44 531.618   1
   1   4 -18 8435.39 738.333   2
   1   4 -18 8026.47 695.998   1
   1   4 -17 21586.3 1107.83   2
   1   4 -17 21524.6 1080.52   1
   1   4 -16 34114.8 1374.56   2
   1   4 -16 33316.4 1281.68   1
   1   4 -15 37850.4 1404.02   2
   1   4 -15 37156.0 1321.41   1
   1   4 -14 1973.09 407.660   2
   1   4 -14 1886.71 359.946   1
   1   4 -13 31225.0 1217.30   2
   1   4 -13 29936.4 1108.85   1
   1   4 -12 56618.5 1583.92   2
   1   4 -12 54603.8 1417.24   1
   1   4 -11 30357.9 1039.21   1
   1   4 -10 7903.87 543.323   1
   1   4  -9 37236.7 1075.96   1
   1   4  -8 45181.4 1152.27   1
  -1   4   7 12420.2 379.016   2
   1   4  -7 11905.9 608.359   1
  -1   4   6 37670.2 719.396   2
   1   4  -6 37447.7 987.777   1
  -1   4   5 18747.3 558.961   2
   1   4  -5 18822.0 703.105   1
  -1   4   4 32708.6 755.342   2
   1   4  -4 32078.1 895.686   1
  -1   4   3 34638.2 823.074   2
   1   4  -3 34425.5 929.810   1
  -1   4   2 23609.4 713.946   2
   1   4  -2 22750.6 767.852   1
  -1   4   1 45150.7 1007.74   2
   1   4  -1 43478.4 1037.70   1
  -1   4   0 141008. 1827.56   2
   1   4   0 142434. 1852.04   1
  -1   4  -1 45481.2 1077.33   2
   1   4   1 44678.9 1076.65   1
  -1   4  -2 24708.1 833.901   2
   1   4   2 22846.7 820.443   1
  -1   4  -3 30134.0 949.144   2
   1   4   3 31328.4 937.609   1
  -1   4  -3 30174.2 489.964   1
  -1   4  -4 29865.8 970.453   2
  -1   4  -4 31790.1 470.748   1
   1   4   4 31758.2 984.619   1
  -1   4  -5 16809.0 782.104   2
   1   4   5 18264.6 783.272   1
  -1   4  -5 18093.0 357.723   1
  -1   4  -6 37666.3 1148.95   2
   1   4   6 38461.5 1139.90   1
  -1   4  -6 38923.5 548.838   1
  -1   4  -7 11264.6 664.213   2
  -1   4  -7 11850.3 344.466   1
  -1   4  -8 46978.5 1346.99   2
  -1   4  -8 47505.7 732.835   1
  -1   4  -9 35030.6 1223.30   2
  -1   4  -9 36696.3 710.482   1
  -1   4 -10 8296.40 657.406   2
  -1   4 -10 7838.40 369.689   1
  -1   4 -11 27746.3 1135.09   2
  -1   4 -11 27369.1 718.082   1
  -1   4 -12 54894.5 1601.60   2
  -1   4 -12 52779.2 1057.16   1
  -1   4 -13 30973.4 1250.18   2
  -1   4 -13 30875.3 863.947   1
  -1   4 -14 2155.75 422.451   2
  -1   4 -14 2371.63 288.158   1
  -1   4 -15 36712.5 1050.30   1
  -1   4 -15 36645.4 1413.48   2
  -1   4 -16 33053.8 1051.52   1
  -1   4 -16 31878.3 1348.41   2
  -1   4 -17 23287.4 927.970   1
  -1   4 -17 24011.9 1188.88   2
  -1   4 -18 6479.65 514.578   1
  -1   4 -18 7046.29 699.410   2
  -1   4 -19 4229.26 553.113   2
  -1   4 -20 38626.3 1600.47   2
  -1   4 -21 2042.16 412.640   2
   1  -4 -22 1292.29 537.005   1
  -1   4 -22 911.628 301.418   2
   1  -4 -23 9463.39 1014.09   1
  -1   4 -23 9166.71 830.204   2
   1  -4 -24 4141.02 739.978   1
   1  -4 -25 3070.90 701.255   1
   1   4  25 3673.43 398.602   7
  -1   4 -25 3382.56 353.914   4
   1  -4 -26 11047.8 1166.43   1
   1   4  26 9734.51 595.401   7
  -1   4 -26 10413.5 555.862   4
   1  -4 -27 23408.4 1694.00   1
   1   4  27 24335.5 916.213   7
  -1   4 -27 23154.5 807.511   4
   1  -4 -28 7523.57 1020.66   1
   1   4  28 7007.18 530.426   7
  -1   4 -28 6931.63 532.070   5
  -1   4 -28 6760.52 472.836   4
   1   4  29 867.108 288.912   7
  -1   4 -29 665.253 249.999   4
  -1   4 -29 473.209 280.690   5
  -1   4 -30 550.069 266.824   4
  -1   4 -30 550.772 289.947   5
  -1   4 -31 2620.39 395.332   5
  -1   4 -32 863.812 293.335   5
  -1   4 -33 5733.90 516.216   5
  -1   4 -34 90.3646 255.454   5
  -1   4 -35 3425.39 421.871   5
  -1   4 -36 813.482 321.979   5
  -1   4 -37 2021.84 348.439   5
  -1   4 -38 187.661 234.339   5
  -1   4 -39 1564.77 270.882   5
  -1   4 -40 1542.34 262.271   5
  -1   4 -41 2239.30 252.494   5
  -1   4 -42 1965.11 199.039   5
  -1   4 -43 490.214 116.103   5
   1   5 -43 240.322 111.364   5
   1   5 -42 1770.48 192.805   5
   1   5 -41 732.161 180.401   5
   1   5 -40 4558.49 344.134   5
   1   5 -39 862.883 241.393   5
   1   5 -38 771.710 260.854   5
   1   5 -37 888.475 297.250   5
   1   5 -36 7348.71 527.617   5
   1   5 -35 1604.17 338.892   5
  -1   5  34 8591.55 586.626   7
   1   5 -34 9174.08 602.357   5
  -1   5  33 693.119 304.318   7
  -1   5  32 522.051 290.027   7
  -1   5  31 479.053 275.585   7
  -1   5  30 2072.46 405.651   8
  -1   5  30 1589.28 363.883   7
  -1   5  29 4724.83 498.212   8
  -1   5  29 4804.51 483.680   7
  -1   5  28 7661.30 587.731   8
  -1  -5 -28 8698.01 1107.24   1
  -1   5  28 7149.86 560.694   7
  -1   5  27 20617.3 912.728   8
  -1   5  27 21587.5 907.332   7
  -1   5  26 1842.67 362.421   8
  -1   5  26 2168.86 375.383   7
  -1   5  25 2734.35 390.846   8
  -1   5  25 2633.80 367.382   7
  -1   5  24 2529.35 363.980   8
  -1   5  24 2315.46 343.001   7
  -1   5  23 1806.07 319.782   8
   1   5 -23 1661.31 446.247   2
   1   5 -22 2779.51 507.378   2
   1   5 -21 1921.69 442.413   2
   1   5 -21 2013.29 425.970   1
   1   5 -20 70.4698 290.306   2
   1   5 -20 298.642 229.338   1
   1   5 -19 22444.6 1255.49   2
   1   5 -19 21871.2 1144.08   1
   1   5 -18 1377.57 404.514   2
   1   5 -18 1401.34 322.068   1
   1   5 -17 11688.7 896.819   2
   1   5 -17 12461.8 827.578   1
   1   5 -16 8575.58 778.927   2
   1   5 -16 8539.12 678.459   1
   1   5 -15 22695.5 1180.68   2
   1   5 -15 23105.6 1048.13   1
   1   5 -14 4754.43 598.695   2
   1   5 -14 4630.01 505.154   1
   1   5 -13 1676.40 422.491   2
   1   5 -13 1721.19 344.896   1
   1   5 -12 34540.7 1361.30   2
   1   5 -12 34568.2 1167.41   1
   1   5 -11 16985.0 808.724   1
   1   5 -10 1568.20 320.954   1
   1   5  -9 6293.58 487.531   1
  -1   5   8 38895.6 729.085   2
   1   5  -8 38945.8 1117.19   1
  -1   5   7 42116.6 850.448   2
   1   5  -7 42472.0 1137.09   1
  -1   5   6 22798.0 669.449   2
   1   5  -6 23616.4 856.565   1
  -1   5   5 37163.2 892.689   2
   1   5  -5 36947.0 1068.95   1
  -1   5   4 21685.0 722.091   2
   1   5  -4 20157.5 788.214   1
  -1   5   3 17530.4 674.011   2
   1   5  -3 16594.1 722.521   1
  -1   5   2 19764.3 749.925   2
   1   5  -2 19458.9 770.126   1
  -1   5   1 1327.54 279.234   2
   1   5  -1 1649.19 325.130   1
  -1   5   0 7291.87 525.314   2
   1   5   0 7495.87 516.027   1
  -1   5  -1 1393.96 309.898   2
   1   5   1 1350.99 306.425   1
  -1   5  -2 20107.8 846.317   2
   1   5   2 20273.6 814.434   1
  -1   5  -3 14713.7 760.606   2
   1   5   3 15838.5 768.627   1
  -1   5  -4 20442.0 907.342   2
   1   5   4 21230.4 891.754   1
  -1   5  -4 21329.1 483.417   1
  -1   5  -5 38305.7 1227.71   2
   1   5   5 38262.2 1188.33   1
  -1   5  -5 37908.1 610.876   1
  -1   5  -6 23268.5 989.816   2
  -1   5  -6 21682.2 461.074   1
   1   5   6 23690.7 978.707   1
  -1   5  -7 41233.9 1346.32   2
  -1   5  -7 41363.7 650.489   1
  -1   5  -8 38820.1 1348.19   2
  -1   5  -8 38589.5 659.164   1
  -1   5  -9 5880.93 580.019   2
  -1   5  -9 6904.92 315.858   1
  -1   5 -10 1018.58 402.314   2
  -1   5 -10 1122.41 167.658   1
  -1   5 -11 17515.0 994.947   2
  -1   5 -11 16859.6 538.377   1
  -1   5 -12 37533.8 1460.92   2
  -1   5 -12 36950.3 839.466   1
  -1   5 -13 1808.36 448.125   2
  -1   5 -13 2061.35 237.021   1
  -1   5 -14 5656.04 665.763   2
  -1   5 -15 21582.2 1172.81   2
  -1   5 -16 7947.31 752.152   2
  -1   5 -17 12797.3 964.231   2
  -1   5 -18 1880.47 460.847   2
  -1   5 -19 23220.9 1319.32   2
  -1   5 -20 338.378 298.568   2
  -1   5 -21 1253.42 375.250   2
  -1   5 -22 2931.34 568.931   2
   1  -5 -23 2149.55 601.366   1
  -1   5 -23 1675.53 456.462   2
  -1   5 -24 2224.76 306.165   4
  -1   5 -24 2904.17 551.071   2
   1  -5 -24 2833.77 689.015   1
   1   5  24 2391.81 353.142   7
  -1   5 -25 2639.48 318.885   4
   1  -5 -25 2926.68 618.845   1
   1   5  25 2511.72 344.309   7
   1   5  26 1819.17 322.551   7
  -1   5 -26 1582.09 332.030   5
  -1   5 -26 1899.23 295.385   4
   1  -5 -26 2563.02 667.521   1
   1   5  27 21138.1 876.470   7
  -1   5 -27 21055.8 787.474   4
  -1   5 -27 21360.8 863.791   5
   1  -5 -27 23168.5 1723.66   1
   1   5  28 8115.72 585.243   7
  -1   5 -28 7820.88 558.314   5
  -1   5 -28 8033.85 516.737   4
  -1   5 -29 4927.94 428.531   4
  -1   5 -29 5091.14 500.606   5
  -1   5 -30 1659.61 300.911   4
  -1   5 -30 1820.62 358.379   5
  -1   5 -31 591.273 272.220   4
  -1   5 -31 869.174 332.066   5
  -1   5 -32 421.990 284.179   5
  -1   5 -33 753.118 319.895   5
  -1   5 -34 8459.08 591.692   5
  -1   5 -35 1703.79 340.442   5
  -1   5 -36 7503.27 521.146   5
  -1   5 -37 1134.07 289.547   5
  -1   5 -38 917.694 272.877   5
  -1   5 -39 1082.28 246.569   5
  -1   5 -40 4898.73 338.398   5
  -1   5 -41 696.604 177.403   5
  -1   5 -42 1936.58 196.223   5
  -1   5 -43 422.420 107.221   5
   1   6 -42 1446.20 170.387   5
  -1  -6 -41 85.9864 110.582   8
   1   6 -41 130.422 144.140   5
   1   6 -40 1001.39 211.226   5
   1   6 -39 669.392 224.507   5
   1   6 -38-164.867 220.508   5
   1   6 -37 5413.19 441.363   5
   1   6 -36 1987.11 333.189   5
   1   6 -35 2841.90 408.526   5
   1   6 -34 176.660 287.133   5
  -1   6  33 647.539 300.851   7
   1   6 -33 1160.75 334.472   5
  -1   6  32 4783.74 491.282   7
   1   6 -32 5207.43 484.734   5
  -1   6  31 1.83213 280.292   7
  -1   6  30 2475.34 390.175   7
  -1   6  29 5578.68 535.096   7
  -1   6  28 5474.73 519.194   7
  -1   6  28 5711.25 548.155   8
  -1   6  27 6825.33 547.016   7
  -1   6  27 7238.40 588.286   8
  -1   6  26 5647.33 523.176   7
  -1   6  26 6420.45 543.223   8
  -1   6  25 13822.7 732.974   7
  -1   6  25 14488.8 759.810   8
   1   6 -25 13479.9 595.869   4
  -1   6  24 7184.79 532.288   7
   1   6 -24 7151.16 454.012   4
  -1   6  24 7328.42 550.256   8
  -1   6  23 1149.93 312.240   8
   1   6 -23 1609.34 478.441   2
  -1   6  23 1060.22 277.029   7
  -1   6  22 1355.14 300.224   8
   1   6 -22 1103.18 399.286   2
  -1   6  22 1388.94 297.737   7
   1   6 -21-76.1532 308.799   2
   1   6 -20 11061.7 998.397   2
   1   6 -19 4119.27 643.018   2
   1   6 -18 2202.74 397.504   1
   1   6 -18 2470.24 510.233   2
   1   6 -17 23672.4 1123.17   1
   1   6 -17 24128.2 1361.77   2
   1   6 -16 3654.10 468.185   1
   1   6 -16 3078.46 562.694   2
   1   6 -15 14432.3 850.045   1
   1   6 -15 14515.4 1035.89   2
   1   6 -14 28681.2 1137.78   1
   1   6 -14 29239.8 1418.45   2
   1   6 -13 454.366 225.531   1
   1   6 -13 312.780 350.967   2
   1   6 -12 6178.17 567.620   1
   1   6 -12 7115.84 739.649   2
   1   6 -11-46.7076 214.419   1
   1   6 -11 242.543 349.397   2
   1   6 -10 20484.5 896.522   1
   1   6  -9 10462.3 638.867   1
  -1   6   9 10249.1 418.542   2
   1   6  -8 34461.1 1112.09   1
  -1   6   8 33984.4 830.346   2
   1   6  -7 12063.2 679.385   1
  -1   6   7 12836.9 554.832   2
   1   6  -6 6826.25 522.842   1
  -1   6   6 7833.03 471.436   2
   1   6  -5 12932.1 693.575   1
  -1   6   5 13492.6 627.816   2
   1   6  -4 1585.06 306.180   1
  -1   6   4 1470.34 276.741   2
   1   6  -3 8238.83 562.201   1
  -1   6   3 8517.43 552.258   2
   1   6  -2 5708.78 482.329   1
  -1   6   2 5520.45 480.083   2
   1   6  -1 11936.8 671.947   1
  -1   6   1 12236.5 680.556   2
   1   6   0 23.6442 261.614   1
  -1   6   0-38.3616 248.551   2
   1   6   1 12615.8 700.867   1
  -1   6  -1 12188.2 724.747   2
   1   6   2 5537.46 504.693   1
  -1   6  -2 4548.39 502.867   2
   1   6   3 8681.12 621.531   1
  -1   6  -3 8281.62 646.054   2
   1   6   4 1905.86 396.305   1
  -1   6  -4 2218.24 449.159   2
   1   6   5 13501.4 783.222   1
  -1   6  -5 12767.6 418.130   1
  -1   6  -5 12339.0 807.684   2
  -1   6  -6 7711.12 319.354   1
  -1   6  -6 7078.24 647.837   2
  -1   6  -7 10677.5 363.515   1
  -1   6  -7 10304.1 791.916   2
  -1   6  -8 32343.3 622.643   1
  -1   6  -8 33426.9 1367.47   2
  -1   6  -9 8790.00 338.060   1
  -1   6  -9 8818.72 771.070   2
  -1   6 -10 20795.9 1136.29   2
  -1   6 -11 285.251 336.970   2
  -1   6 -12 6567.11 732.304   2
  -1   6 -13 575.583 378.342   2
  -1   6 -14 26545.9 1371.99   2
  -1   6 -15 13696.6 1013.91   2
  -1   6 -16 2497.89 539.271   2
  -1   6 -17 23496.3 1364.84   2
  -1   6 -18 2643.40 525.485   2
  -1   6 -19 3882.36 627.603   2
  -1   6 -20 11603.2 1016.99   2
  -1   6 -21 239.964 306.067   2
  -1   6 -22 990.869 396.783   2
   1   6  22 961.008 256.108   7
   1   6  23 660.804 239.932   7
  -1   6 -23 1179.37 281.003   5
  -1   6 -23 942.143 236.038   4
   1  -6 -23 1321.82 505.587   1
  -1   6 -23 1140.04 409.121   2
  -1   6 -24 6967.57 521.126   5
  -1   6 -24 6843.65 477.912   4
  -1   6 -24 7482.16 864.643   2
   1  -6 -24 7258.59 972.134   1
   1   6  24 7364.08 535.605   7
  -1   6 -25 12824.2 671.161   5
  -1   6 -25 12606.3 618.272   4
   1  -6 -25 13497.2 1315.16   1
   1   6  25 13395.7 702.002   7
  -1   6 -26 6143.27 504.848   5
  -1   6 -26 6319.95 467.971   4
   1  -6 -26 6641.39 955.441   1
   1   6  26 6880.88 542.163   7
  -1   6 -27 7087.02 537.826   5
  -1   6 -27 6794.08 492.667   4
  -1   6 -28 6805.87 489.719   4
  -1   6 -28 6880.61 551.667   5
  -1   6 -29 4729.49 477.691   5
  -1   6 -29 4765.08 419.001   4
  -1   6 -30 2618.89 408.664   5
  -1   6 -30 2287.44 331.300   4
  -1   6 -31-144.429 291.754   5
  -1   6 -31 277.295 229.847   4
  -1   6 -32 4829.60 429.875   4
  -1   6 -32 4891.49 505.590   5
  -1   6 -33 1355.59 355.246   5
  -1   6 -34 166.056 280.553   5
  -1   6 -35 2708.82 414.001   5
  -1   6 -36 2176.21 357.645   5
  -1   6 -37 5681.80 438.228   5
  -1   6 -38 120.642 222.109   5
  -1   6 -39 586.374 216.390   5
  -1   6 -40 956.210 209.943   5
  -1   6 -41 231.605 145.312   5
  -1   6 -42 1661.22 169.738   5
   1   7 -41 113.818 117.617   5
  -1  -7 -41-3.16839 99.6048   8
   1   7 -40 4681.30 298.854   5
   1   7 -39 989.667 225.067   5
   1   7 -38 2286.50 290.495   5
   1   7 -37 555.887 235.674   5
   1   7 -36 9671.66 542.401   5
   1   7 -35 6171.87 481.975   5
   1   7 -34 988.887 312.696   5
   1   7 -33 2222.26 360.955   5
   1   7 -32 620.041 298.351   5
  -1   7  31 1558.67 355.151   7
   1   7 -31 1781.78 344.705   5
  -1   7  30 7060.90 597.905   7
   1   7 -30 6912.42 540.279   5
  -1   7  29 210.313 304.750   7
  -1   7  28 3143.02 436.561   7
   1   7 -28 2679.33 310.674   4
  -1   7  27 2155.14 389.406   7
   1   7 -27 1312.90 254.447   4
  -1   7  26 2013.91 391.829   7
   1   7 -26 1102.64 247.709   4
  -1   7  25 19171.0 856.314   7
   1   7 -25 16594.0 677.360   4
  -1   7  24 1735.45 347.640   7
   1   7 -24 1518.10 294.140   4
   1   7 -24 1685.69 505.223   2
  -1   7  24 1866.78 368.362   8
  -1   7  23 4688.87 461.975   8
  -1   7  23 4715.71 459.852   7
   1   7 -23 4692.84 723.640   2
   1   7 -23 3790.17 351.869   4
   1   7 -22 1643.50 262.564   4
   1   7 -22 1392.63 465.802   2
  -1   7  22 1515.25 310.324   8
  -1   7  22 2284.49 356.920   7
   1   7 -21 553.848 367.105   2
  -1   7  21 396.083 270.241   8
  -1   7  21 579.185 246.708   7
   1   7 -20 4234.31 701.648   2
   1   7 -19 4918.16 722.093   2
   1   7 -18 2736.30 549.139   2
   1   7 -17 9640.35 928.372   2
   1   7 -16 1633.08 494.361   2
   1   7 -15 3883.77 588.903   2
   1   7 -15 4638.69 504.463   1
   1   7 -14 15411.4 1120.05   2
   1   7 -14 14469.9 842.842   1
   1   7 -13 10163.0 943.377   2
   1   7 -13 10126.4 693.022   1
   1   7 -12 5007.79 684.393   2
   1   7 -12 5402.49 511.163   1
   1   7 -11 1634.06 461.662   2
   1   7 -11 2394.17 361.553   1
   1   7 -10 17411.9 1087.61   2
   1   7 -10 15392.5 825.670   1
   1   7  -9 96565.8 2437.22   2
   1   7  -9 95366.2 1941.80   1
  -1   7   8 6002.72 422.937   2
   1   7  -8 5856.47 514.281   1
  -1   7   7 2778.00 325.605   2
   1   7  -7 2502.35 363.484   1
  -1   7   6 86371.9 1650.02   2
   1   7  -6 83929.0 1790.06   1
  -1   7   5 14306.9 708.967   2
   1   7  -5 14116.5 753.961   1
  -1   7   4 5593.03 483.835   2
   1   7  -4 5355.01 487.702   1
  -1   7   3 15067.6 777.701   2
   1   7  -3 14365.2 775.080   1
  -1   7   2 11528.8 711.508   2
   1   7  -2 9972.94 650.035   1
  -1   7   1 23408.6 1020.22   2
   1   7  -1 22514.6 960.115   1
  -1   7   0 14847.6 838.846   2
   1   7   0 15062.4 811.277   1
  -1   7  -1 22945.8 1059.53   2
   1   7   1 21006.3 970.510   1
  -1   7  -2 13083.5 835.261   2
   1   7   2 12913.4 771.084   1
  -1   7  -3 12812.4 843.853   2
   1   7   3 13299.1 798.760   1
  -1   7  -4 4596.69 588.730   2
   1   7   4 5404.98 564.551   1
  -1   7  -5 13482.9 906.588   2
  -1   7  -6 81175.3 2160.47   2
  -1   7  -7 3099.67 508.209   2
  -1   7  -8 5718.91 670.685   2
  -1   7  -9 92687.7 2420.75   2
  -1   7 -10 17151.1 1096.50   2
  -1   7 -11 1833.11 487.319   2
  -1   7 -12 4236.13 668.388   2
  -1   7 -13 10483.7 946.212   2
  -1   7 -14 17254.5 1192.16   2
  -1   7 -15 4201.40 663.466   2
  -1   7 -16 1730.09 509.737   2
  -1   7 -17 8820.58 924.133   2
  -1   7 -18 2370.28 565.681   2
  -1   7 -19 4185.35 707.685   2
  -1   7 -20 4167.64 678.689   2
   1   7  21 186.913 227.602   7
  -1   7 -21 268.028 199.705   4
  -1   7 -21 383.196 210.079   5
  -1   7 -21 336.954 371.806   2
   1   7  22 1737.65 301.318   7
  -1   7 -22 1444.15 277.406   4
  -1   7 -22 1399.97 509.746   2
  -1   7 -22 1110.90 273.883   5
   1   7  23 3945.30 411.148   7
  -1   7 -23 3741.77 402.664   5
  -1   7 -23 3840.09 371.844   4
  -1   7 -23 3993.73 687.655   2
  -1   7 -24 1178.22 295.587   5
   1  -7 -24 1513.62 560.903   1
  -1   7 -24 1737.70 497.676   2
  -1   7 -24 1639.98 301.943   4
  -1   7 -25 16618.9 719.104   4
  -1   7 -25 17483.6 784.865   5
  -1   7 -25 15761.6 1289.64   2
   1  -7 -25 18070.7 1501.84   1
  -1   7 -26 1468.71 328.183   5
  -1   7 -26 1542.44 302.645   4
  -1   7 -27 1931.77 343.999   5
  -1   7 -27 1834.11 339.999   4
  -1   7 -28 3114.66 416.840   5
  -1   7 -28 2878.88 364.862   4
  -1   7 -29 179.746 281.451   5
  -1   7 -29 553.662 279.850   4
  -1   7 -30 6237.70 466.524   4
  -1   7 -30 6671.07 541.699   5
  -1   7 -31 2000.32 359.685   5
  -1   7 -31 1398.77 278.260   4
  -1   7 -32 956.698 307.777   5
  -1   7 -32 637.883 227.393   4
  -1   7 -33 2470.84 384.669   5
  -1   7 -33 2046.46 336.284   4
  -1   7 -34 730.954 305.035   5
  -1   7 -35 5622.49 456.980   5
  -1   7 -36 8346.26 516.323   5
  -1   7 -37 562.195 244.662   5
  -1   7 -38 2070.80 272.051   5
  -1   7 -39 1001.00 211.932   5
  -1   7 -40 4366.55 288.486   5
  -1   7 -41-133.002 128.432   5
   1   8 -40 1033.96 162.484   5
  -1  -8 -40 815.992 146.029   8
   1   8 -39 1050.53 193.408   5
   1   8 -38 68.3732 177.194   5
   1   8 -37 1138.08 236.460   5
   1   8 -36 1637.78 274.430   5
   1   8 -35 304.196 226.506   5
   1   8 -34 64.6852 222.989   5
   1   8 -33 450.386 261.326   5
   1   8 -32 5566.66 481.202   5
   1   8 -31 532.765 262.107   5
   1   8 -30 1891.97 261.706   4
   1   8 -30 1752.45 345.442   5
   1   8 -29 3085.60 332.239   4
   1   8 -29 3191.93 389.419   5
  -1   8  29 3758.39 464.482   7
   1   8 -28 13930.1 725.335   5
   1   8 -28 13988.2 628.273   4
  -1   8  28 13738.8 757.293   7
   1   8 -27 2258.96 315.045   4
  -1   8  27 2295.74 409.562   7
   1   8 -26 2608.18 326.358   4
  -1   8  26 2628.29 400.303   7
   1   8 -25 5535.69 434.121   4
  -1   8  25 5938.31 528.726   7
   1   8 -24 2514.92 564.240   2
   1   8 -24 2391.46 324.992   4
  -1   8  24 2356.22 383.490   7
   1   8 -23 8592.04 506.336   4
   1   8 -23 9164.66 1019.55   2
  -1   8  23 9156.26 603.979   7
   1   8 -22 1390.45 518.887   2
   1   8 -22 947.269 245.402   4
  -1   8  22 1049.76 310.139   7
   1   8 -21 18713.9 715.498   4
  -1   8  21 19118.5 814.241   7
   1   8 -21 20186.4 1461.00   2
  -1   8  20 10384.0 609.907   7
   1   8 -20 9483.76 522.531   4
   1   8 -20 10499.9 1095.92   2
   1   8 -19 5390.28 789.314   2
  -1   8  19 5496.79 457.025   7
   1   8 -18 6837.26 885.014   2
   1   8 -17 2368.69 587.245   2
   1   8 -16 1212.83 455.936   2
   1   8 -15 22152.2 1419.03   2
   1   8 -14 522.999 380.255   2
   1   8 -13 17504.1 1257.97   2
   1   8 -12 10738.9 702.192   1
   1   8 -12 11281.3 990.632   2
   1   8 -11 11160.5 723.746   1
   1   8 -11 10903.0 992.120   2
   1   8 -10 12951.5 768.041   1
   1   8 -10 13649.8 1063.29   2
   1   8  -9 5378.09 516.272   1
   1   8  -9 5407.61 719.530   2
   1   8  -8 28982.1 1126.91   1
   1   8  -8 29928.8 1473.56   2
   1   8  -7 3150.82 422.719   1
  -1   8   7 3243.25 360.831   2
   1   8  -7 2619.62 541.729   2
   1   8  -6 13332.1 770.132   1
  -1   8   6 14237.0 763.211   2
   1   8  -5 2828.60 399.945   1
  -1   8   5 2911.22 396.205   2
   1   8  -4 5655.26 539.876   1
  -1   8   4 5718.36 523.019   2
   1   8  -3 2069.07 361.857   1
  -1   8   3 2366.14 388.850   2
   1   8  -2 26805.7 1092.16   1
  -1   8   2 26682.8 1134.89   2
   1   8  -1 16531.0 888.064   1
  -1   8   1 15703.9 911.524   2
   1   8   0 45146.0 1449.28   1
  -1   8   0 45013.9 1542.31   2
   1   8   1 17472.2 929.556   1
  -1   8  -1 17864.5 1012.80   2
   1   8   2 28515.6 1191.90   1
  -1   8  -2 24749.7 1205.79   2
   1   8   3 2205.12 403.958   1
  -1   8  -3 2451.03 472.105   2
  -1   8  -4 5751.83 654.242   2
  -1   8  -5 2812.35 515.444   2
  -1   8  -6 14403.7 1025.65   2
  -1   8  -7 3124.56 567.261   2
   1   8   8 31079.8 1117.69   2
  -1   8  -8 29380.9 1473.81   2
  -1   8  -9 5103.58 668.465   2
  -1   8 -10 14446.7 1079.77   2
  -1   8 -11 9504.85 923.287   2
  -1   8 -12 10631.7 975.491   2
  -1   8 -13 19219.3 1297.02   2
  -1   8 -14 383.012 373.837   2
  -1   8 -15 21052.6 1399.86   2
  -1   8 -16 2410.24 592.246   2
  -1   8 -17 2287.46 578.341   2
  -1   8 -18 7237.12 904.145   2
  -1   8 -19 4986.55 405.675   4
  -1   8 -19 5342.78 819.294   2
  -1   8 -20 10503.7 567.070   4
  -1   8 -20 11818.0 600.304   5
  -1   8 -20 11171.7 1117.26   2
  -1   8 -21 17722.8 742.242   5
  -1   8 -21 18227.9 740.829   4
  -1   8 -21 18916.1 1445.13   2
  -1   8 -22 715.497 258.159   5
  -1   8 -22 432.095 401.319   2
  -1   8 -22 920.715 266.321   4
  -1   8 -23 9027.25 547.511   4
  -1   8 -23 9692.19 602.878   5
  -1   8 -23 9273.86 1093.66   2
  -1   8 -24 2282.31 356.271   5
   1  -8 -24 2130.87 580.059   1
  -1   8 -24 3092.97 677.801   2
  -1   8 -24 2655.95 365.442   4
  -1   8 -25 6011.89 500.842   5
  -1   8 -25 5594.38 475.455   4
  -1   8 -25 5481.28 824.974   2
  -1   8 -26 2458.72 380.999   5
  -1   8 -26 2421.40 347.205   4
  -1   8 -27 2697.10 373.292   5
  -1   8 -27 2511.38 348.524   4
  -1   8 -28 14021.1 689.777   4
  -1   8 -28 14077.3 724.093   5
  -1   8 -29 3759.30 437.454   5
  -1   8 -29 2648.42 338.187   4
  -1   8 -30 2122.77 372.636   5
  -1   8 -30 2148.20 313.980   4
  -1   8 -31 514.520 245.783   4
  -1   8 -31 625.117 285.520   5
  -1   8 -32 4860.06 400.604   4
  -1   8 -32 5530.07 484.113   5
  -1   8 -33 415.635 280.054   5
  -1   8 -33 499.506 249.827   4
  -1   8 -34 196.600 266.310   5
  -1   8 -35 625.757 242.602   5
  -1   8 -36 1394.37 273.350   5
  -1   8 -37 1342.04 239.837   5
  -1   8 -38 209.337 184.928   5
  -1   8 -39 1266.07 195.830   5
  -1   8 -40 948.957 156.116   5
  -1   8 -41 586.786 118.648   5
   1   9 -39 465.181 128.464   5
  -1  -9 -39 366.015 134.502   8
   1   9 -38 1199.18 183.292   5
  -1  -9 -38 1012.34 189.916   8
   1   9 -37 342.469 176.101   5
   1   9 -36 3844.47 318.686   5
   1   9 -35 76.2389 195.022   5
   1   9 -34 126.692 211.236   5
   1   9 -33 3233.85 352.741   5
   1   9 -32 1531.97 297.469   5
   1   9 -31 3795.00 388.774   5
   1   9 -30 822.364 283.937   5
   1   9 -30 399.378 189.279   4
   1   9 -29 7503.04 521.819   5
   1   9 -29 7484.61 458.843   4
   1   9 -28 103.269 225.855   5
   1   9 -28 335.080 207.104   4
   1   9 -27 5935.07 490.704   5
   1   9 -27 5746.32 430.012   4
   1   9 -26 4535.82 401.779   4
   1   9 -26 4742.62 467.321   5
  -1   9  26 4764.50 491.318   7
   1   9 -25 2219.29 346.934   5
   1   9 -25 2000.18 311.834   4
  -1   9  25 2375.94 402.828   7
   1   9 -24 7193.87 510.781   5
   1   9 -24 7481.34 495.596   4
   1   9 -24 7009.17 935.976   2
  -1   9  24 7772.21 581.055   7
   1   9 -23 767.452 252.735   4
   1   9 -23 975.315 245.679   5
   1   9 -23 439.816 379.507   2
  -1   9  23 518.668 281.390   7
   1   9 -22 7562.22 489.273   4
   1   9 -22 7759.49 1015.61   2
  -1   9  22 6900.92 546.781   7
   1   9 -21 27406.0 877.834   4
  -1   9  21 27472.3 989.015   7
   1   9 -21 28496.5 1800.07   2
  -1   9  20 7192.38 526.799   7
   1   9 -20 6422.95 460.999   4
   1   9 -20 6897.32 928.299   2
  -1   9  19 9124.13 562.287   7
   1   9 -19 9446.37 535.281   4
   1   9 -19 10895.9 1156.21   2
  -1   9  18 7739.57 528.179   7
   1   9 -18 7496.64 465.385   4
   1   9 -18 7388.00 945.179   2
  -1   9  17 5022.70 426.925   7
   1   9 -17 4094.83 715.948   2
   1   9 -16 14552.6 1267.75   2
   1   9 -15 9981.31 1050.27   2
   1   9 -14 4399.68 736.833   2
   1   9 -13 6921.23 875.328   2
   1   9 -12 6423.67 834.740   2
   1   9 -11 7247.13 842.926   2
   1   9 -10 7965.29 872.149   2
   1   9  -9 11446.3 1026.91   2
   1   9  -8 2571.82 569.579   2
   1   9  -8 2496.94 376.343   1
   1   9  -7 31845.4 1617.12   2
   1   9  -7 31305.0 1219.25   1
  -1   9   6 2082.11 363.748   2
   1   9  -6 1669.55 493.116   2
   1   9  -6 1975.00 353.969   1
   1   9  -5 9889.97 929.066   2
  -1   9   5 10114.7 746.832   2
   1   9  -5 9385.02 684.196   1
   1   9  -4 4544.80 643.828   2
  -1   9   4 3941.99 486.776   2
   1   9  -4 3959.99 463.653   1
   1   9  -3 13980.7 1027.13   2
  -1   9   3 13826.1 885.901   2
   1   9  -3 13793.0 836.120   1
   1   9  -2 7250.23 762.683   2
  -1   9   2 7500.20 682.107   2
   1   9  -2 6670.90 607.083   1
  -1   9   1 21076.1 1128.74   2
   1   9  -1 20460.5 1029.11   1
   1   9   0 1106.78 380.451   2
  -1   9   0 1135.48 357.288   2
   1   9   0 1509.70 368.650   1
  -1   9  -1 20157.6 1144.14   2
   1   9   1 20566.6 1128.75   2
   1   9   1 20472.9 1070.52   1
   1   9   2 7529.30 697.149   2
  -1   9  -2 7056.78 738.258   2
   1   9   2 7518.15 670.665   1
   1   9   3 14237.2 933.831   2
  -1   9  -3 12954.7 989.527   2
  -1   9  -4 3912.12 615.124   2
   1   9   4 4332.58 550.641   2
   1   9   5 9146.68 723.996   2
  -1   9  -5 10140.2 911.049   2
   1   9   6 1791.87 353.387   2
  -1   9  -6 1543.36 501.527   2
   1   9   7 33175.1 1275.61   2
  -1   9  -7 32021.7 1596.16   2
  -1   9  -8 2941.86 614.075   2
  -1   9  -9 10183.8 957.723   2
  -1   9 -10 8493.38 925.562   2
  -1   9 -11 8666.34 952.890   2
  -1   9 -12 7937.93 905.246   2
  -1   9 -13 6683.49 869.230   2
  -1   9 -14 3626.03 700.125   2
  -1   9 -15 8316.36 959.328   2
  -1   9 -16 14682.1 1294.56   2
  -1   9 -17 3467.51 673.996   2
  -1   9 -17 4553.98 382.806   4
  -1   9 -18 7285.88 474.978   5
  -1   9 -18 8410.08 1033.07   2
  -1   9 -18 7556.61 500.703   4
  -1   9 -19 10577.6 591.012   4
  -1   9 -19 9979.83 560.670   5
  -1   9 -19 10208.9 1118.71   2
  -1   9 -20 6586.18 471.829   5
  -1   9 -20 6449.44 479.679   4
  -1   9 -20 7927.43 1003.30   2
  -1   9 -21 27142.5 907.619   4
  -1   9 -21 25845.3 906.576   5
  -1   9 -21 25313.5 1737.70   2
  -1   9 -22 7059.57 503.337   4
  -1   9 -22 6636.46 488.253   5
  -1   9 -22 7105.83 935.076   2
  -1   9 -23 699.616 243.597   5
  -1   9 -23 760.756 426.117   2
  -1   9 -23 734.629 276.932   4
  -1   9 -24 7421.29 529.832   4
  -1   9 -24 7911.10 543.697   5
  -1   9 -24 7525.44 1011.22   2
  -1   9 -25 2636.47 369.962   5
  -1   9 -25 2330.17 360.182   4
  -1   9 -26 4801.20 453.398   4
  -1   9 -26 4547.14 452.479   5
  -1   9 -27 6380.84 506.457   5
  -1   9 -27 6076.83 486.660   4
  -1   9 -28 39.3978 239.170   5
  -1   9 -28 98.2830 238.467   4
  -1   9 -29 7215.95 502.854   4
  -1   9 -29 7572.19 538.704   5
  -1   9 -30 997.221 304.792   5
  -1   9 -30 681.138 249.856   4
  -1   9 -31 4482.18 388.327   4
  -1   9 -31 3968.70 426.968   5
  -1   9 -32 1751.61 315.344   5
  -1   9 -32 1048.26 239.823   4
  -1   9 -33 3213.83 322.752   4
  -1   9 -33 3246.78 354.073   5
  -1   9 -34 691.941 243.266   5
  -1   9 -35 414.975 226.733   5
  -1   9 -36 3755.74 320.633   5
  -1   9 -37 738.398 191.956   5
  -1   9 -38 955.433 182.886   5
  -1   9 -39 256.788 126.495   5
   1  -9 -40 2983.77 191.565   8
   1  10 -38 472.898 112.925   5
  -1 -10 -38 386.335 140.484   8
   1  10 -37 765.043 154.801   5
  -1 -10 -37 668.881 173.776   8
   1  10 -36 226.859 149.201   5
  -1 -10 -36 457.217 187.066   8
   1  10 -35 2954.28 265.810   5
   1  10 -34 2958.73 284.080   5
   1  10 -33-64.2856 184.330   5
   1  10 -32 452.048 220.570   5
   1  10 -31 159.792 209.872   5
   1  10 -31 47.5410 164.262   4
   1  10 -30 424.240 185.826   4
   1  10 -30 294.650 216.956   5
   1  10 -29 769.170 210.301   4
   1  10 -29 887.918 256.357   5
   1  10 -28 5911.31 456.011   5
   1  10 -28 5749.59 409.519   4
   1  10 -27 729.719 246.894   4
   1  10 -27 743.538 280.838   5
   1  10 -26 3260.02 350.483   4
   1  10 -26 3745.90 381.539   5
   1  10 -25 1058.21 254.691   4
   1  10 -25 1198.69 258.560   5
   1  10 -24-25.6693 224.775   4
   1  10 -24-110.367 209.696   5
   1  10 -23 5536.67 446.115   4
   1  10 -23 5253.51 424.483   5
   1  10 -22 9162.23 539.443   5
   1  10 -22 9451.91 556.401   4
   1  10 -22 9320.03 1116.10   2
   1  10 -21 1260.96 282.148   4
   1  10 -21 821.797 226.861   5
   1  10 -21 1005.26 494.769   2
  -1  10  21 927.306 296.892   7
   1  10 -20 693.992 216.646   4
   1  10 -20 979.216 245.289   5
  -1  10  20 1062.87 286.175   7
   1  10 -20 566.585 402.761   2
  -1  10  19 14170.9 714.384   7
   1  10 -19 13867.9 661.596   4
   1  10 -19 14219.0 1329.46   2
  -1  10  18 1254.39 285.547   7
   1  10 -18 1329.35 280.826   4
   1  10 -18 1805.88 611.177   2
  -1  10  17 20259.1 801.084   7
   1  10 -17 18579.1 731.015   4
   1  10 -17 20798.0 1567.10   2
  -1  10  16 7077.05 491.210   7
   1  10 -16 6539.82 455.297   4
   1  10 -16 6626.41 942.376   2
  -1  10  15 3349.40 357.259   7
   1  10 -15 4269.79 767.769   2
   1  10 -15 3614.35 360.016   4
   1  10 -14 2405.72 589.345   2
   1  10 -14 2885.73 322.450   4
   1  10 -13 18115.4 1434.19   2
   1  10 -12 6689.58 872.579   2
   1  10 -11 4873.52 766.665   2
   1  10 -10 6517.69 854.889   2
   1  10  -9 6599.44 845.045   2
   1  10  -8 9333.63 972.409   2
   1  10  -7 27379.8 1596.21   2
   1  10  -6 2383.59 537.960   2
   1  10  -5 16608.6 1219.55   2
  -1  10   5 16633.9 990.865   2
   1  10  -4 5719.10 771.305   2
  -1  10   4 6601.01 648.209   2
   1  10  -4 5405.16 548.152   1
  -1  10   3 496.535 301.523   2
   1  10  -3 626.847 392.036   2
   1  10  -3 738.327 301.228   1
   1  10  -2 7263.86 807.734   2
  -1  10   2 7975.50 759.362   2
   1  10  -2 7569.81 671.790   1
  -1  10   1 638.060 358.171   2
   1  10  -1 623.961 378.135   2
   1  10  -1 388.343 215.485   1
  -1  10   0 1353.37 411.327   2
   1  10   0 1104.85 412.779   2
  -1  10  -1 334.898 300.507   2
   1  10   1 651.241 373.172   2
   1  10   2 8154.70 789.556   2
  -1  10  -2 7980.08 822.253   2
  -1  10  -3 842.526 435.236   2
   1  10   3 566.589 329.795   2
   1  10   4 7110.59 723.862   2
  -1  10  -4 6276.46 763.357   2
   1  10   5 17181.7 1034.32   2
  -1  10  -5 16506.7 1208.79   2
  -1  10  -6 1904.26 526.935   2
   1  10   6 2526.98 456.615   2
  -1  10  -7 28646.2 1618.43   2
  -1  10  -8 9948.52 1007.28   2
  -1  10  -9 6693.34 859.615   2
  -1  10 -10 5820.61 845.284   2
  -1  10 -11 4347.76 733.947   2
  -1  10 -12 7284.05 938.615   2
  -1  10 -13 16893.3 1371.90   2
  -1  10 -14 2737.17 329.279   4
  -1  10 -14 2415.46 616.536   2
  -1  10 -15 3192.96 348.723   4
  -1  10 -15 3846.30 730.633   2
  -1  10 -16 6170.52 461.940   4
  -1  10 -16 5874.93 896.515   2
  -1  10 -17 19661.2 775.652   4
  -1  10 -17 20399.3 1550.95   2
  -1  10 -18 1651.17 311.623   4
  -1  10 -18 1641.71 560.824   2
  -1  10 -18 1794.32 260.861   5
  -1  10 -19 12954.3 1287.11   2
  -1  10 -19 13124.0 628.270   5
  -1  10 -19 12974.4 661.195   4
  -1  10 -20 1369.13 333.944   4
  -1  10 -20 790.692 467.590   2
  -1  10 -20 586.969 221.593   5
  -1  10 -21 1438.23 299.983   4
  -1  10 -21 1692.40 558.414   2
  -1  10 -21 1346.71 291.484   5
  -1  10 -22 9038.24 559.458   5
  -1  10 -22 8718.12 1081.62   2
  -1  10 -22 9170.39 582.772   4
  -1  10 -23 6301.66 507.254   4
  -1  10 -23 6334.48 482.900   5
  -1  10 -24 194.549 239.109   4
  -1  10 -24 197.410 249.944   5
  -1  10 -25 1037.82 288.044   4
  -1  10 -25 1240.75 292.935   5
  -1  10 -26 3422.99 387.868   4
  -1  10 -26 3139.25 367.010   5
  -1  10 -27 352.006 241.801   4
  -1  10 -27 568.644 261.003   5
  -1  10 -28 5434.37 450.475   4
  -1  10 -28 5381.33 452.849   5
  -1  10 -29 1267.57 277.322   4
  -1  10 -29 1067.01 287.647   5
  -1  10 -30 649.187 253.547   4
  -1  10 -30 711.032 282.083   5
  -1  10 -31 349.809 226.918   4
  -1  10 -31 362.808 234.763   5
  -1  10 -32 714.979 215.126   4
  -1  10 -32 588.944 239.223   5
  -1  10 -33 361.339 211.077   5
  -1  10 -33 199.251 193.948   4
  -1  10 -34 2929.80 301.414   5
  -1  10 -35 2954.80 282.464   5
  -1  10 -36 40.4879 150.291   5
  -1  10 -37 538.309 152.061   5
  -1  10 -38 545.254 127.661   5
  -1 -11 -37 3912.02 240.145   8
   1  11 -36 83.1842 95.0263   5
  -1 -11 -36 159.346 142.192   8
   1  11 -35 1149.65 159.363   5
  -1 -11 -35 1284.20 213.936   8
  -1 -11 -34 5769.45 373.321   8
   1  11 -34 5049.50 295.492   5
   1  11 -33 1591.13 210.125   5
   1  11 -32 415.832 186.029   5
   1  11 -31-104.277 147.087   4
   1  11 -31 27.4008 183.891   5
   1  11 -30 2081.80 258.400   4
   1  11 -30 1998.42 262.939   5
   1  11 -29 704.225 203.361   4
   1  11 -29 320.287 186.194   5
   1  11 -28 468.908 209.893   4
   1  11 -28 32.1523 192.009   5
   1  11 -27 2795.20 315.380   5
   1  11 -27 2991.45 328.781   4
   1  11 -26 1812.50 290.647   4
   1  11 -26 1359.58 257.323   5
   1  11 -25 1233.10 289.272   4
   1  11 -25 1250.38 269.289   5
   1  11 -24 6649.51 453.409   5
   1  11 -24 6918.82 490.279   4
   1  11 -23 1656.15 317.804   4
   1  11 -23 1112.02 233.366   5
   1  11 -22 11978.3 633.243   4
   1  11 -21 10798.6 606.499   4
   1  11 -20 6276.34 475.464   4
   1  11 -19 1538.39 320.929   4
   1  11 -19 962.694 527.112   2
   1  11 -18 2589.32 348.360   4
   1  11 -18 2520.08 661.935   2
   1  11 -17 26609.2 896.782   4
   1  11 -17 26469.5 1868.45   2
   1  11 -16 2293.35 336.925   4
   1  11 -16 2354.43 654.290   2
   1  11 -15 1958.34 318.169   4
   1  11 -15 1957.13 636.612   2
   1  11 -14 1771.59 270.088   4
   1  11 -14 1996.22 573.107   2
   1  11 -13 6625.98 474.399   4
   1  11 -13 6263.89 946.447   2
   1  11 -12 23302.1 807.441   4
   1  11 -12 22958.1 1632.61   2
   1  11 -11 17120.5 690.389   4
   1  11 -11 17526.6 1417.06   2
   1  11 -10 8300.54 491.579   4
   1  11 -10 7486.95 951.932   2
   1  11  -9 14235.6 1276.12   2
   1  11  -8 13323.0 1218.34   2
   1  11  -7 8155.77 956.619   2
   1  11  -6 4755.79 743.242   2
   1  11  -5 2132.22 559.956   2
   1  11  -4 21745.0 1441.50   2
  -1  11   4 22072.6 1244.45   2
  -1  11   3 4170.60 583.698   2
   1  11  -3 4122.98 676.441   2
  -1  11   2 21060.6 1258.70   2
   1  11  -2 18793.0 1326.43   2
   1  11  -1 35848.4 1774.49   2
  -1  11   1 39581.9 1751.74   2
   1  11   0 7786.81 854.137   2
  -1  11   0 8915.10 867.344   2
   1  11   1 38888.8 1756.81   2
  -1  11  -1 37993.2 1778.88   2
   1  11   2 21557.3 1313.22   2
  -1  11  -2 21678.3 1367.39   2
   1  11   3 4765.90 646.330   2
  -1  11  -3 3918.71 611.574   2
  -1  11  -4 21807.7 1421.59   2
   1  11   4 21646.3 1256.32   2
  -1  11  -5 0.94709 267.648   2
   1  11   5 2717.06 497.479   2
  -1  11  -6 4661.46 714.495   2
  -1  11  -7 8036.82 956.687   2
  -1  11  -8 12956.7 1201.88   2
  -1  11  -9 14005.0 619.058   4
  -1  11  -9 13564.4 1224.80   2
  -1  11 -10 8141.31 489.817   4
  -1  11 -10 7805.88 982.320   2
  -1  11 -11 17372.0 703.029   4
  -1  11 -11 19794.5 1510.43   2
  -1  11 -12 23009.2 821.503   4
  -1  11 -12 24095.9 1673.59   2
  -1  11 -13 7026.90 494.099   4
  -1  11 -13 5875.00 926.901   2
  -1  11 -14 2082.54 311.982   4
  -1  11 -14 1711.08 614.209   2
  -1  11 -15 1718.49 295.933   4
  -1  11 -15 2680.39 688.182   2
  -1  11 -16 3041.74 387.568   4
  -1  11 -16 4416.05 837.001   2
  -1  11 -17 25261.5 907.886   4
  -1  11 -17 26375.2 1846.64   2
  -1  11 -18 2473.25 362.713   4
  -1  11 -18 3316.68 696.843   2
  -1  11 -19 1970.82 353.831   4
  -1  11 -19 1852.80 630.770   2
  -1  11 -20 6201.49 502.522   4
  -1  11 -20 5739.16 433.956   5
  -1  11 -21 11616.8 655.856   4
  -1  11 -21 10896.0 577.532   5
  -1  11 -22 13580.2 691.909   4
  -1  11 -22 11982.3 609.776   5
  -1  11 -23 1339.74 318.414   4
  -1  11 -23 1185.57 275.794   5
  -1  11 -24 7173.58 510.971   4
  -1  11 -24 6177.55 453.791   5
  -1  11 -25 1436.73 331.540   4
  -1  11 -25 1378.48 273.884   5
  -1  11 -26 1227.35 291.799   4
  -1  11 -26 1171.47 252.773   5
  -1  11 -27 2851.75 364.883   4
  -1  11 -27 2872.02 352.130   5
  -1  11 -28 186.792 229.855   4
  -1  11 -28 163.791 224.663   5
  -1  11 -29 767.383 255.280   4
  -1  11 -29 744.057 240.113   5
  -1  11 -30 2268.60 300.930   4
  -1  11 -30 2043.76 283.275   5
  -1  11 -31 85.6200 170.204   5
  -1  11 -31 51.9190 192.151   4
  -1  11 -32 490.599 193.233   5
  -1  11 -32 499.840 203.597   4
  -1  11 -33 1787.18 231.679   5
  -1  11 -33 1661.52 239.224   4
  -1  11 -34 4842.99 303.359   5
  -1  11 -35 1035.38 168.428   5
  -1  11 -36 347.743 118.443   5
   1 -11 -37 4066.64 240.493   8
  -1 -12 -36 87.0830 95.0027   8
  -1 -12 -35 240.503 132.390   8
  -1 -12 -34 1370.91 204.735   8
  -1 -12 -33 2569.51 268.954   8
   1  12 -32 1245.35 165.776   5
  -1 -12 -32 1679.04 261.404   8
  -1 -12 -31 3203.68 343.291   8
   1  12 -31 2868.64 232.559   4
   1  12 -31 2646.15 229.654   5
  -1 -12 -30 1960.31 295.267   8
   1  12 -30 1707.27 218.477   4
   1  12 -30 1693.83 204.987   5
   1  12 -29 2452.60 258.747   4
   1  12 -29 2502.73 244.664   5
   1  12 -28 1809.60 262.923   4
   1  12 -27 1398.31 265.826   4
   1  12 -26 2352.71 313.277   4
   1  12 -25 5715.61 443.594   4
   1  12 -24 103.491 230.638   4
   1  12 -23 987.330 267.793   4
   1  12 -22 1118.34 299.488   4
   1  12 -21 510.923 275.026   4
   1  12 -20 240.424 255.005   4
   1  12 -19 6108.74 488.039   4
   1  12 -18 6709.93 504.875   4
   1  12 -17 7770.52 529.747   4
   1  12 -16 7998.42 534.651   4
   1  12 -16 9646.46 1197.86   2
   1  12 -15 3887.75 411.012   4
   1  12 -15 3889.42 817.297   2
   1  12 -14 1021.19 289.711   4
   1  12 -14 1301.98 543.114   2
   1  12 -13 374.512 249.717   4
   1  12 -13 570.761 428.410   2
  -1 -12 -12 4688.98 422.409   8
   1  12 -12 5178.41 446.159   4
   1  12 -12 5168.01 875.570   2
  -1 -12 -11 13088.8 631.792   8
   1  12 -11 13821.8 666.536   4
   1  12 -11 13347.6 1304.90   2
  -1 -12 -10 9392.34 534.473   8
   1  12 -10 10072.9 1164.20   2
   1  12 -10 10718.3 584.360   4
  -1 -12  -9 7150.26 468.221   8
   1  12  -9 6531.52 935.671   2
   1  12  -9 6743.47 508.208   9
   1  12  -9 7382.59 495.728   4
   1  12  -8 4946.35 823.032   2
   1  12  -8 4566.86 433.948   9
   1  12  -7 112.471 369.237   2
   1  12  -7 91.6188 240.920   9
   1  12  -6 96.6833 366.389   2
   1  12  -6 937.699 276.338   9
   1  12  -5 817.747 427.939   2
   1  12  -5 789.115 279.526   9
   1  12  -4 20178.9 1467.11   2
   1  12  -4 19720.2 769.438   9
   1  12  -3 10239.0 1070.32   2
   1  12  -3 10274.9 578.502   9
  -1  12   2 5508.70 705.335   2
   1  12  -2 4990.16 751.773   2
   1  12  -2 4952.41 431.050   9
   1  12  -1 4279.04 705.869   2
  -1  12   1 5149.95 693.800   2
   1  12   0 6216.25 828.227   2
  -1  12   0 5639.89 779.547   2
   1  12   1 4779.63 711.430   2
  -1  12  -1 4699.73 729.260   2
  -1  12  -2 4422.48 744.794   2
   1  12   2 5845.72 736.165   2
   1  12   2 4889.70 433.283   9
  -1  12  -3 9902.02 1034.69   2
   1  12   3 9534.09 914.506   2
   1  12   3 9607.99 556.466   9
  -1  12  -4 22100.4 1487.26   2
   1  12   4 20731.1 776.185   9
  -1  12  -5 646.005 382.425   2
   1  12   5 735.713 268.493   9
  -1  12  -6 681.622 241.112   4
  -1  12  -6 768.676 449.226   2
  -1  12  -7 331.328 216.857   4
  -1  12  -7 294.099 397.327   2
  -1  12  -8 5136.73 418.083   4
  -1  12  -8 5180.52 818.675   2
  -1  12  -9 5795.37 453.302   4
  -1  12  -9 5943.04 899.708   2
  -1  12 -10 10266.4 588.113   4
  -1  12 -10 9747.69 1142.25   2
  -1  12 -11 13740.4 660.719   4
  -1  12 -11 14290.4 1352.40   2
  -1  12 -12 4745.02 422.417   4
  -1  12 -12 4895.68 863.209   2
  -1  12 -13 475.758 258.182   4
  -1  12 -13 670.032 505.380   2
  -1  12 -14 1150.67 288.917   4
  -1  12 -14 839.992 442.380   2
  -1  12 -15 3525.54 400.434   4
  -1  12 -15 3923.66 774.831   2
  -1  12 -16 7874.72 546.861   4
  -1  12 -16 7603.64 1084.00   2
  -1  12 -17 7971.02 551.130   4
  -1  12 -18 6717.59 531.457   4
  -1  12 -19 6028.45 500.247   4
  -1  12 -20 452.643 296.934   4
  -1  12 -21 204.376 281.288   4
  -1  12 -22 1149.31 326.637   4
  -1  12 -23 1219.00 316.476   4
  -1  12 -24 704.602 289.293   4
  -1  12 -24 28.6579 186.928   5
  -1  12 -25 5588.82 456.167   4
  -1  12 -25 5285.52 393.588   5
  -1  12 -26 2844.33 357.111   4
  -1  12 -26 2447.59 293.210   5
  -1  12 -27 1312.92 287.051   4
  -1  12 -27 1199.05 224.308   5
  -1  12 -28 2153.04 310.752   4
  -1  12 -28 2351.68 268.673   5
  -1  12 -29 2818.30 316.946   4
  -1  12 -29 2315.89 259.936   5
  -1  12 -30 1955.73 263.822   4
  -1  12 -30 1815.35 224.065   5
  -1  12 -31 3128.28 278.519   4
  -1  12 -31 2935.98 257.945   5
  -1  12 -32 1584.98 218.224   4
  -1  12 -32 1304.28 188.392   5
  -1  12 -33 2282.44 197.878   5
   1 -12 -34 1376.13 199.561   8
  -1  12 -34 1288.20 145.098   5
   1 -12 -35 321.437 135.695   8
  -1 -13 -34 1543.88 159.493   8
  -1 -13 -33 254.052 142.868   8
  -1 -13 -32-35.0907 142.435   8
  -1 -13 -31 1869.17 239.089   8
  -1 -13 -30 617.709 210.973   8
   1  13 -30 925.310 161.237   4
  -1 -13 -29-145.975 203.871   8
   1  13 -29-50.3710 139.067   4
  -1 -13 -28 1430.69 276.630   8
   1  13 -28 1482.61 214.466   4
  -1 -13 -27 669.566 240.434   8
   1  13 -27 398.732 183.253   4
  -1 -13 -26 1697.06 309.269   8
   1  13 -26 1905.49 273.901   4
  -1 -13 -25-59.8740 236.571   8
   1  13 -25 71.7338 200.581   4
  -1 -13 -24 4165.37 418.604   8
   1  13 -24 4261.71 374.866   4
  -1 -13 -23 192.031 243.762   8
   1  13 -23 242.906 213.843   4
  -1 -13 -22 324.347 247.907   8
   1  13 -22 852.262 276.875   4
  -1 -13 -21 5336.88 463.222   8
   1  13 -21 5687.50 460.197   4
  -1 -13 -20 6098.03 487.791   8
   1  13 -20 6065.16 474.809   4
   1  13 -19 2801.47 360.243   4
  -1 -13 -19 2998.01 392.351   8
   1  13 -18 1835.49 336.472   4
  -1 -13 -18 1845.25 314.900   8
   1  13 -17 1252.89 328.700   4
  -1 -13 -17 1075.57 266.098   8
   1  13 -16 822.437 290.930   4
  -1 -13 -16 697.074 262.705   8
   1  13 -15 1449.80 313.020   4
  -1 -13 -15 1191.58 286.198   8
   1  13 -14 1539.68 337.109   4
  -1 -13 -14 1115.94 267.114   8
   1  13 -13 5190.91 457.900   4
  -1 -13 -13 5309.52 426.766   8
  -1 -13 -12 197.527 222.595   8
   1  13 -12-65.7663 251.928   4
   1  13 -12-322.896 471.820   2
  -1 -13 -11 3445.32 381.589   8
   1  13 -11 3560.34 414.202   4
   1  13 -11 3199.43 705.932   2
  -1 -13 -10 3609.99 346.296   8
   1  13 -10 3588.75 751.341   2
   1  13 -10 4494.71 429.656   4
   1  13  -9 23032.5 1700.52   2
   1  13  -9 22391.1 833.691   4
   1  13  -8 1126.11 493.407   2
   1  13  -8 1357.48 304.393   4
   1  13  -8 706.934 283.431   9
   1  13  -7 2358.93 622.106   2
   1  13  -7 3444.78 390.667   9
   1  13  -6 9893.12 1117.06   2
   1  13  -6 9717.47 593.081   9
   1  13  -5 1679.36 503.285   2
   1  13  -5 2512.80 390.151   9
   1  13  -4 12731.3 1233.85   2
   1  13  -4 14713.2 705.862   9
   1  13  -3 12084.3 1189.35   2
   1  13  -3 10371.0 626.963   9
   1  13  -2-17.5687 332.460   2
   1  13  -2-67.5025 225.192   9
   1  13  -1 6036.53 832.391   2
   1  13  -1 5147.14 438.838   9
  -1  13   0 6099.44 810.879   2
   1  13   0 6781.62 873.756   2
   1  13   0 5780.07 469.666   9
  -1  13  -1 5275.33 801.937   2
   1  13   1 5053.41 764.970   2
   1  13   1 4718.02 422.476   9
  -1  13  -2 186.922 317.083   2
   1  13   2-208.357 228.416   9
  -1  13  -3 10887.1 1121.49   2
   1  13   3 10943.5 627.806   9
  -1  13  -4 12181.7 1168.00   2
  -1  13  -4 11975.1 618.189   4
   1  13   4 13619.1 696.049   9
  -1  13  -5 1729.87 547.862   2
  -1  13  -5 1653.12 326.492   4
   1  13   5 2087.58 395.366   9
  -1  13  -6 9525.56 1102.22   2
  -1  13  -6 9818.69 577.526   4
   1  13   6 9321.74 563.080   9
  -1  13  -7 3523.53 708.919   2
  -1  13  -7 3381.78 388.427   4
   1  13   7 3640.09 398.618   9
  -1  13  -8 944.623 509.411   2
  -1  13  -8 783.119 274.005   4
   1  13   8 457.021 282.936   9
  -1  13  -9 23469.7 868.283   4
  -1  13  -9 25777.6 1792.71   2
  -1  13 -10 4445.40 436.311   4
  -1  13 -10 3850.68 784.700   2
  -1  13 -11 3305.71 389.356   4
  -1  13 -11 2793.73 678.605   2
  -1  13 -12 6.55530 257.385   4
  -1  13 -12-335.755 499.879   2
  -1  13 -13 4892.41 453.475   4
  -1  13 -14 1082.38 333.720   4
  -1  13 -15 1460.42 348.728   4
  -1  13 -16 870.341 318.166   4
  -1  13 -17 1674.49 351.032   4
  -1  13 -18 1842.28 349.305   4
  -1  13 -19 3183.54 403.926   4
  -1  13 -20 6882.38 523.005   4
  -1  13 -21 5732.28 490.801   4
  -1  13 -22 644.654 277.248   4
  -1  13 -23 553.868 292.916   4
  -1  13 -24 4833.71 438.061   4
  -1  13 -25 476.810 260.767   4
  -1  13 -26 1877.90 311.875   4
  -1  13 -27 935.250 267.316   4
  -1  13 -28 1526.79 270.796   4
  -1  13 -29-211.423 196.746   4
  -1  13 -30 926.021 204.610   4
   1 -13 -30 1001.36 216.480   8
  -1  13 -31 1869.75 215.164   4
   1 -13 -31 1825.08 232.380   8
  -1  13 -32-194.691 148.724   4
   1 -13 -32-105.242 139.178   8
   1 -13 -33 299.681 130.708   8
  -1 -14 -32-28.7588 99.8437   8
  -1 -14 -31 210.481 132.274   8
  -1 -14 -30 1757.03 211.083   8
   1  14 -29 2387.43 192.783   4
  -1 -14 -29 2445.19 247.286   8
   1  14 -28 1364.46 175.705   4
  -1 -14 -28 1838.45 247.777   8
   1  14 -27 997.625 189.239   4
  -1 -14 -27 930.209 230.301   8
   1  14 -26 840.585 202.765   4
  -1 -14 -26 902.631 224.589   8
   1  14 -25 391.540 200.947   4
  -1 -14 -25 101.519 213.815   8
   1  14 -24 1769.59 274.533   4
  -1 -14 -24 1405.61 277.107   8
   1  14 -23 911.856 235.009   4
  -1 -14 -23 1039.55 264.753   8
   1  14 -22 5617.98 421.481   4
  -1 -14 -22 4976.63 412.524   8
   1  14 -21 6076.13 464.378   4
  -1 -14 -21 5725.19 436.731   8
  -1 -14 -20 2729.10 349.505   8
   1  14 -20 2624.73 361.914   4
  -1 -14 -19 784.878 257.002   8
   1  14 -19 534.788 267.915   4
  -1 -14 -18 1983.27 319.269   8
   1  14 -18 1959.63 349.580   4
  -1 -14 -17 679.274 246.467   8
   1  14 -17 1200.91 318.470   4
  -1 -14 -16 4392.15 401.470   8
   1  14 -16 4735.69 445.891   4
  -1 -14 -15 2501.19 308.877   8
   1  14 -15 2935.48 375.470   4
  -1 -14 -14 2641.63 329.098   8
   1  14 -14 2787.46 393.061   4
  -1 -14 -13 7936.18 499.479   8
   1  14 -13 7848.99 549.250   4
  -1 -14 -12 8846.83 512.232   8
   1  14 -12 8825.55 583.601   4
  -1 -14 -11 2672.78 326.882   8
   1  14 -11 2387.68 366.241   4
   1  14 -10 1184.03 314.230   4
   1  14  -9 8.69013 252.830   4
   1  14  -8 8674.81 560.996   4
   1  14  -7 10420.3 611.870   4
   1  14  -7 9923.08 611.251   9
   1  14  -6 1333.47 321.228   9
   1  14  -6 2348.05 607.843   2
   1  14  -5 2406.28 388.828   9
   1  14  -5 1825.67 586.871   2
   1  14  -4 1612.72 378.099   9
   1  14  -4 1678.17 539.529   2
   1  14  -3 5969.93 498.338   9
   1  14  -3 5216.99 883.253   2
   1  14  -2 4615.08 438.104   9
   1  14  -2 3645.73 723.671   2
   1  14  -1 2318.55 338.386   9
   1  14  -1 2901.56 625.853   2
   1  14   0 233.740 256.568   9
   1  14   1 2208.57 355.805   9
   1  14   2 4941.62 465.523   9
  -1  14  -2 4028.58 402.281   4
  -1  14  -2 3389.26 690.221   2
   1  14   3 6525.00 504.055   9
  -1  14  -3 5961.16 471.445   4
  -1  14  -3 6044.27 855.429   2
   1  14   4 2713.14 416.381   9
  -1  14  -4 1993.94 338.291   4
  -1  14  -4 1615.83 492.608   2
   1  14   5 2553.38 379.501   9
  -1  14  -5 2408.85 351.542   4
  -1  14  -5 2569.84 652.464   2
   1  14   6 2182.08 393.551   9
  -1  14  -6 1915.07 342.737   4
  -1  14  -6 1318.11 504.353   2
  -1  14  -7 10040.4 600.672   4
   1  14   7 11687.0 640.809   9
  -1  14  -8 8261.53 564.598   4
   1  14   8 9200.96 629.148   9
  -1  14  -9-184.170 266.915   4
   1  14   9 188.335 273.585   9
  -1  14 -10 1987.86 365.850   4
   1  14  10 1542.47 319.864   9
  -1  14 -11 1798.41 348.038   4
   1  14  11 2631.28 412.472   9
  -1  14 -12 8112.04 564.447   4
   1  14  12 8321.45 578.963   9
  -1  14 -13 8362.03 572.161   4
   1  14  13 7308.58 547.049   9
  -1  14 -14 3027.82 421.600   4
  -1  14 -15 2554.69 373.716   4
  -1  14 -16 4701.99 467.305   4
  -1  14 -17 636.098 285.343   4
  -1  14 -18 2023.70 351.455   4
   1 -14 -18 1929.20 276.502   8
  -1  14 -19 368.619 278.018   4
   1 -14 -19-50.1477 198.265   8
  -1  14 -20 3191.50 407.596   4
   1 -14 -20 2659.11 315.764   8
  -1  14 -21 6215.58 473.780   4
   1 -14 -21 5835.91 425.831   8
  -1  14 -22 5282.15 444.698   4
   1 -14 -22 4678.20 377.037   8
  -1  14 -23 1154.18 293.894   4
   1 -14 -23 1108.11 227.994   8
  -1  14 -24 2101.91 312.106   4
   1 -14 -24 1753.99 271.175   8
  -1  14 -25 602.689 237.607   4
   1 -14 -25 436.953 199.375   8
  -1  14 -26 735.552 237.671   4
   1 -14 -26 196.898 167.455   8
  -1  14 -27 595.896 197.914   4
   1 -14 -27 717.890 196.790   8
  -1  14 -28 1882.12 249.661   4
   1 -14 -28 1508.54 214.296   8
   1 -14 -29 2263.29 219.173   8
  -1  14 -29 2740.60 246.903   4
   1  14  29 2069.01 221.671   9
   1 -14 -30 1584.95 182.738   8
  -1  14 -30 1682.41 192.421   4
   1  14  30 1547.98 178.249   9
  -1  14 -31 216.333 125.668   4
   1 -14 -31 131.669 104.588   8
  -1 -15 -29 865.746 140.605   8
   1  15 -28 249.591 107.151   4
  -1 -15 -28 350.791 132.520   8
   1  15 -27 206.248 118.970   4
  -1 -15 -27 323.206 148.461   8
   1  15 -26 1224.72 182.499   4
  -1 -15 -26 1111.30 190.100   8
   1  15 -25 994.677 199.489   4
  -1 -15 -25 1233.06 213.162   8
   1  15 -24 1512.98 233.019   4
  -1 -15 -24 1238.89 220.343   8
   1  15 -23-170.367 190.638   4
  -1 -15 -23 127.473 168.625   8
   1  15 -22 3387.60 330.538   4
  -1 -15 -22 2723.19 297.106   8
   1  15 -21 2624.62 311.719   4
  -1 -15 -21 2504.00 282.889   8
   1  15 -20 1485.63 282.079   4
  -1 -15 -20 1338.68 248.552   8
   1  15 -19 357.112 257.631   4
  -1 -15 -19 53.2159 185.394   8
   1  15 -18 5638.91 440.519   4
  -1 -15 -18 4554.27 367.336   8
   1  15 -17 3429.29 398.680   4
  -1 -15 -17 2803.05 310.684   8
   1  15 -16 2812.18 367.805   4
  -1 -15 -16 2230.33 288.030   8
   1  15 -15 12.6961 256.467   4
  -1 -15 -15 591.732 222.089   8
   1  15 -14 660.456 281.978   4
  -1 -15 -14 1003.31 260.730   8
   1  15 -13 1014.99 326.792   4
   1  15 -12 1605.58 339.138   4
   1  15 -11 8037.78 541.398   4
   1  15 -10 986.391 303.899   4
   1  15  -9 3289.99 420.377   4
   1  15  -8 6098.70 493.930   4
   1  15  -7 720.247 298.420   4
   1  15  -6 5013.83 479.136   4
   1  15  -5 601.279 319.508   9
   1  15  -5 54.2311 257.880   4
   1  15  -4 4103.43 470.184   9
   1  15  -3 7473.88 556.409   9
   1  15  -2 1066.77 400.434   9
   1  15  -1 3720.57 562.144   9
   1  15   0 18627.8 794.336   9
  -1  15   0 18300.5 755.075   4
   1  15   1 3848.13 569.262   9
  -1  15  -1 1781.22 349.952   4
   1  15   2 571.398 322.389   9
  -1  15  -2 744.741 289.228   4
   1  15   3 7189.50 529.504   9
  -1  15  -3 8609.87 560.196   4
   1  15   4 3421.20 433.419   9
  -1  15  -4 3516.36 409.491   4
   1  15   5 895.009 348.426   9
  -1  15  -5-33.5183 249.961   4
   1  15   6 4310.97 427.851   9
  -1  15  -6 4737.84 440.244   4
   1  15   7 1213.38 380.969   9
  -1  15  -7 117.708 260.519   4
   1  15   8 5968.29 480.146   9
  -1  15  -8 6372.95 498.055   4
   1  15   9 2450.78 388.826   9
  -1  15  -9 2846.41 401.939   4
   1  15  10 1477.25 414.723   9
  -1  15 -10 1224.21 328.250   4
   1  15  11 7150.11 514.494   9
  -1  15 -11 7663.69 555.267   4
   1  15  12 950.620 318.638   9
  -1  15 -12 1340.07 319.882   4
   1  15  13 1025.17 280.296   9
  -1  15 -13 827.119 297.348   4
   1  15  14 335.750 245.767   9
  -1  15 -14 984.351 326.749   4
   1  15  15 275.185 241.465   9
  -1  15 -15 279.054 277.581   4
   1  15  16 1853.55 325.773   9
  -1  15 -16 2206.84 361.355   4
   1  15  17 2400.38 322.508   9
  -1  15 -17 2551.95 383.175   4
  -1  15 -18 5724.04 483.381   4
   1  15  18 4257.25 369.129   9
  -1  15 -19 334.130 273.878   4
   1  15  19-181.682 238.876   9
  -1  15 -20 1684.60 312.885   4
   1  15  20 1523.67 288.212   9
  -1  15 -21 3047.98 364.053   4
   1  15  21 2186.52 289.254   9
  -1  15 -22 3202.15 350.554   4
   1  15  22 3521.22 321.303   9
  -1  15 -23-140.134 216.450   4
   1  15  23-296.501 184.358   9
   1 -15 -23-245.387 151.332   8
  -1  15 -24 1437.84 256.219   4
   1  15  24 1538.70 224.787   9
   1 -15 -24 1200.97 187.776   8
  -1  15 -25 1153.39 231.052   4
   1  15  25 1004.92 196.091   9
   1 -15 -25 780.915 165.540   8
  -1  15 -26 1878.52 243.705   4
   1  15  26 1383.28 191.742   9
   1 -15 -26 1408.73 176.237   8
  -1  15 -27 294.762 158.155   4
   1 -15 -27 308.153 121.280   8
   1  15  27 309.522 143.122   9
  -1  15 -28 501.076 154.653   4
  -1  15 -29 1015.11 148.693   4
   1  16 -26 292.718 108.970   4
   1  16 -25 392.845 127.521   4
  -1 -16 -25 414.502 117.634   8
   1  16 -24 2224.16 217.478   4
  -1 -16 -24 2063.21 193.911   8
   1  16 -23 1980.52 221.088   4
  -1 -16 -23 1772.01 188.475   8
   1  16 -22 296.288 175.180   4
  -1 -16 -22 137.873 134.233   8
   1  16 -21 348.967 197.794   4
  -1 -16 -21 96.9092 134.879   8
   1  16 -20 3709.85 331.247   4
  -1 -16 -20 3396.77 266.686   8
   1  16 -19 120.359 220.150   4
  -1 -16 -19-17.2003 156.863   8
   1  16 -18 875.779 246.058   4
  -1 -16 -18 1134.29 204.363   8
   1  16 -17 1083.83 272.235   4
   1  16 -16 878.491 276.726   4
   1  16 -15 7578.41 511.067   4
   1  16 -14 927.176 281.643   4
   1  16 -13 520.385 272.528   4
   1  16 -12 3042.13 390.397   4
   1  16 -11 670.979 288.192   4
   1  16 -10-84.9917 264.153   4
   1  16  -9 4410.89 444.442   4
   1  16  -8 6035.19 513.328   4
   1  16  -7 1089.54 326.102   4
   1  16  -6 588.237 303.301   4
  -1  16   5 4653.99 400.151   4
   1  16  -5 4645.54 462.812   4
   1  16  -4 643.461 311.253   4
  -1  16   4 274.434 236.278   4
  -1  16   3 506.392 261.596   4
   1  16  -3 684.701 313.930   4
   1  16  -3 186.849 233.656   9
  -1  16   2 2129.62 329.690   4
   1  16  -2 1959.64 365.260   4
   1  16  -2 2258.86 355.827   9
  -1  16   1 5709.91 447.269   4
   1  16  -1 5255.39 464.521   9
  -1  16   0 585.573 280.146   4
   1  16   0 1448.94 461.469   9
  -1  16  -1 5932.57 473.641   4
   1  16   1 4783.65 445.019   9
  -1  16  -2 2517.84 356.373   4
   1  16   2 2379.11 361.330   9
  -1  16  -3 204.409 256.015   4
   1  16   3 565.813 279.421   9
  -1  16  -4 745.284 298.913   4
   1  16   4 532.770 269.623   9
  -1  16  -5 3946.37 402.503   4
   1  16   5 3399.93 382.908   9
  -1  16  -6 970.842 320.446   4
   1  16   6 1341.18 336.753   9
  -1  16  -7 737.542 286.259   4
   1  16   7 1455.49 344.046   9
  -1  16  -8 5529.41 470.769   4
   1  16   8 6811.56 477.581   9
  -1  16  -9 3941.53 412.875   4
   1  16   9 3833.83 397.702   9
  -1  16 -10-174.972 281.374   4
   1  16  10 272.600 251.272   9
  -1  16 -11 434.456 293.938   4
   1  16  11 388.926 229.682   9
  -1  16 -12 2522.01 373.292   4
   1  16  12 2705.71 319.894   9
  -1  16 -13 523.664 277.471   4
   1  16  13 241.889 237.494   9
  -1  16 -14 828.518 302.323   4
   1  16  14 1275.51 276.815   9
   1  16  15 6279.18 420.898   9
  -1  16 -15 7715.89 514.090   4
  -1  16 -16 982.938 301.264   4
   1  16  16 904.889 235.285   9
  -1  16 -17 1064.09 295.539   4
   1  16  17 1162.24 247.392   9
  -1  16 -18 1236.53 294.882   4
   1  16  18 988.172 216.435   9
  -1  16 -19-30.9642 233.148   4
   1  16  19-303.245 198.354   9
   1  16  20 3659.32 288.152   9
  -1  16 -20 3949.12 350.991   4
  -1  16 -21 300.247 209.211   4
   1  16  21-34.3931 160.428   9
  -1  16 -22 99.0098 190.471   4
   1  16  22 425.598 163.673   9
  -1  16 -23 1715.95 243.527   4
   1  16  23 1512.23 191.981   9
  -1  16 -24 2123.72 233.292   4
   1  16  24 1887.69 182.385   9
  -1  16 -25 402.010 153.775   4
  -1  16 -26 369.563 139.907   4
  -1  16 -27 234.547 104.457   4
   1  17 -23 1262.65 150.791   4
   1  17 -22 1763.02 189.939   4
   1  17 -21 644.688 166.669   4
   1  17 -20 825.198 188.347   4
   1  17 -19 2460.69 261.858   4
   1  17 -18 1465.98 244.461   4
   1  17 -17 2269.86 290.319   4
   1  17 -16 2758.19 313.372   4
   1  17 -15 2326.70 300.674   4
   1  17 -14 1230.13 270.732   4
   1  17 -13 775.987 259.196   4
   1  17 -12 992.665 267.598   4
  -1  17  11 443.940 164.253   4
   1  17 -11 531.485 269.492   4
  -1  17  10 3723.72 302.494   4
   1  17 -10 3948.23 389.824   4
   1  17  -9 3415.39 383.831   4
  -1  17   9 3039.47 298.737   4
  -1  17   8 3106.41 298.526   4
   1  17  -8 3106.60 398.479   4
   1  17  -7 851.898 301.046   4
  -1  17   7 1024.82 248.473   4
   1  17  -6 5319.45 447.423   4
  -1  17   6 4582.16 353.663   4
   1  17  -5 123.459 287.748   4
  -1  17   5 291.928 202.838   4
  -1  17   4 925.906 244.876   4
   1  17  -4 1185.10 307.406   4
   1  17  -3 887.652 291.562   4
  -1  17   3 1038.40 264.200   4
   1  17  -2 1507.10 338.519   4
  -1  17   2 1424.29 274.765   4
  -1  17   1 1634.08 287.196   4
   1  17  -1 1646.54 326.714   4
  -1  17   0 1447.32 286.124   4
   1  17   0 945.865 289.360   4
   1  17   0 923.582 274.805   9
   1  17   1 1986.06 331.244   4
  -1  17  -1 1379.48 292.591   4
   1  17   1 2086.37 341.743   9
  -1  17  -2 1869.35 316.059   4
   1  17   2 2023.46 315.541   9
  -1  17  -3 949.057 297.890   4
   1  17   3 1319.52 305.533   9
  -1  17  -4 991.906 275.519   4
   1  17   4 832.642 261.715   9
  -1  17  -5 424.020 252.802   4
   1  17   5 1179.53 336.591   9
  -1  17  -6 5737.30 452.794   4
   1  17   6 5360.22 415.817   9
  -1  17  -7 1067.92 289.236   4
   1  17   7 2329.17 338.119   9
  -1  17  -8 2949.71 364.264   4
   1  17   8 2641.54 317.858   9
  -1  17  -9 3447.78 369.835   4
   1  17   9 3773.40 359.881   9
  -1  17 -10 3710.91 382.972   4
   1  17  10 3970.29 347.182   9
  -1  17 -11 266.260 238.399   4
   1  17  11 519.016 215.727   9
  -1  17 -12 839.091 264.253   4
   1  17  12 1080.81 233.069   9
  -1  17 -13 776.563 265.846   4
   1  17  13 764.799 203.471   9
  -1  17 -14 806.775 257.809   4
   1  17  14 908.177 208.041   9
  -1  17 -15 1492.84 287.936   4
   1  17  15 1364.52 212.715   9
  -1  17 -16 2703.29 311.555   4
   1  17  16 2455.66 244.566   9
  -1  17 -17 1988.51 285.331   4
   1  17  17 1334.78 196.737   9
  -1  17 -18 1398.79 252.186   4
  -1  17 -19 2308.67 268.618   4
  -1  17 -20 256.901 184.664   4
  -1  17 -21 635.467 185.643   4
  -1  17 -22 1962.35 211.959   4
  -1  17 -23 1454.70 182.599   4
  -1  17 -24 956.380 143.392   4
   1  18 -20 2695.59 194.385   4
   1  18 -19 1972.50 192.235   4
   1  18 -18 2597.25 225.013   4
   1  18 -17 929.039 177.701   4
   1  18 -16 526.307 172.696   4
   1  18 -15 808.490 206.946   4
   1  18 -14 2851.14 285.674   4
   1  18 -13 134.889 187.726   4
   1  18 -12 333.132 210.073   4
   1  18 -11 690.854 232.049   4
   1  18 -10 1882.84 285.369   4
   1  18  -9 1623.10 277.096   4
  -1  18   9 1414.87 187.782   4
   1  18  -8 620.754 240.868   4
  -1  18   8 592.176 155.067   4
  -1  18   7 288.899 153.487   4
   1  18  -7 1104.89 279.596   4
  -1  18   6 779.263 188.178   4
   1  18  -6 793.638 261.167   4
  -1  18   5 4321.31 309.424   4
   1  18  -5 4438.65 384.986   4
   1  18  -4 2572.80 322.420   4
  -1  18   4 2377.82 275.698   4
   1  18  -3 512.178 282.862   4
  -1  18   3 673.223 223.852   4
   1  18  -2 5680.34 414.975   4
  -1  18   2 5082.59 374.631   4
   1  18  -1 532.076 245.950   4
  -1  18   1-19.5280 196.030   4
  -1  18   0 139.981 186.347   4
   1  18   0 290.732 232.173   4
   1  18   1 521.399 264.638   4
  -1  18  -1 62.2388 210.549   4
   1  18   2 5697.80 406.039   4
  -1  18  -2 4882.82 364.455   4
   1  18   3 968.196 269.778   4
  -1  18  -3 588.746 244.259   4
  -1  18  -4 2541.40 316.297   4
   1  18   4 2480.82 325.946   4
   1  18   5 4089.93 344.344   4
  -1  18  -5 3837.51 349.871   4
  -1  18  -6 799.587 232.107   4
   1  18   6 867.736 236.598   4
  -1  18  -7 574.219 235.183   4
   1  18   7 830.578 212.730   4
   1  18   8 715.004 205.227   4
  -1  18  -8 569.727 225.776   4
  -1  18  -9 1634.75 272.935   4
   1  18   9 1455.37 231.370   4
  -1  18 -10 1963.02 272.470   4
   1  18  10 1719.16 230.106   4
  -1  18 -11 443.931 218.357   4
   1  18  11 754.978 203.526   4
  -1  18 -12 119.554 192.626   4
   1  18  12 196.538 157.457   4
  -1  18 -13 320.693 198.941   4
   1  18  13 12.5694 134.075   4
  -1  18 -14 3151.12 290.487   4
   1  18  14 2641.48 217.716   4
   1  18  15 536.114 138.098   4
  -1  18 -15 903.377 198.809   4
  -1  18 -16 567.463 177.288   4
   1  18  16 460.060 119.889   4
  -1  18 -17 1317.35 202.178   4
  -1  18 -18 2485.82 231.139   4
  -1  18 -19 1946.72 200.027   4
  -1  18 -20 2740.01 209.917   4
  -1  18 -21 564.272 126.300   4
   1  19 -16-223.239 110.647   4
   1  19 -15 945.554 145.949   4
   1  19 -14 174.982 138.387   4
   1  19 -13 2097.80 207.045   4
   1  19 -12 3491.42 261.068   4
   1  19 -11-84.6103 149.577   4
   1  19 -10 195.486 170.299   4
   1  19  -9 3382.78 278.446   4
   1  19  -8 654.413 203.363   4
  -1  19   7 1125.24 145.256   4
   1  19  -7 1277.17 234.247   4
   1  19  -6 1348.22 238.221   4
  -1  19   6 1373.53 173.371   4
  -1  19   5 1954.16 193.096   4
   1  19  -5 2517.80 270.615   4
   1  19  -4 3615.54 308.091   4
  -1  19   4 3317.84 245.261   4
   1  19  -3 315.042 200.918   4
  -1  19   3 469.226 169.308   4
   1  19  -2 1669.74 243.192   4
  -1  19   2 1367.73 206.874   4
  -1  19   1 1662.69 218.227   4
   1  19  -1 2109.72 277.380   4
  -1  19   0 7992.17 388.000   4
   1  19   0 9137.75 427.431   4
  -1  19  -1 2045.40 260.046   4
   1  19   1 1873.53 254.988   4
   1  19   2 1736.27 237.714   4
  -1  19  -2 1739.68 229.603   4
  -1  19  -3 397.018 186.118   4
   1  19   3 725.303 195.407   4
   1  19   4 3896.56 295.736   4
  -1  19  -4 3912.02 291.195   4
   1  19   5 2495.47 250.060   4
  -1  19  -5 2418.41 260.909   4
  -1  19  -6 1398.33 219.637   4
   1  19   6 1472.16 207.180   4
  -1  19  -7 1090.12 194.004   4
   1  19   7 1443.45 207.263   4
  -1  19  -8-147.779 168.617   4
   1  19   8 255.125 147.646   4
  -1  19  -9 3053.94 257.595   4
   1  19   9 2776.05 218.650   4
  -1  19 -10 330.242 168.744   4
   1  19  10 142.751 121.097   4
  -1  19 -11 106.851 144.732   4
   1  19  11 264.953 116.093   4
  -1  19 -12 2902.75 239.966   4
   1  19  12 2783.96 184.285   4
  -1  19 -13 2260.13 214.002   4
  -1  19 -14 154.684 126.554   4
  -1  19 -15 989.631 147.923   4
  -1  19 -16 4.86748 107.022   4
  -1  19 -17 1169.67 131.390   4
   1  20 -10 1779.83 156.008   4
   1  20  -9 568.944 120.251   4
   1  20  -8 374.531 115.393   4
   1  20  -7 772.531 133.922   4
   1  20  -6 4120.92 241.185   4
   1  20  -5-4.10046 120.070   4
   1  20  -4 58.3274 125.120   4
   1  20  -3 1129.75 165.271   4
   1  20  -2 1073.05 164.971   4
   1  20  -1 576.131 150.927   4
  -1  20   0 687.148 121.823   4
   1  20   0 849.605 152.638   4
   1  20   1 249.152 137.358   4
  -1  20  -1 157.225 103.564   4
  -1  20  -2 721.738 130.301   4
   1  20   2 868.786 153.894   4
   1  20   3 1139.88 154.008   4
  -1  20  -3 1204.57 148.175   4
   1  20   4 187.505 118.030   4
  -1  20  -4-2.55342 100.131   4
   1  20   5 92.1624 108.519   4
  -1  20  -5 245.892 117.367   4
  -1  20  -6 4500.32 230.828   4
   1  20   6 4113.62 206.673   4
  -1  20  -7 752.763 127.826   4
  -1  20  -8 321.472 109.998   4
  -1  20  -9 640.325 117.521   4
   2   0   0 1872.37 228.904   1
   2   0  -1 85.5285 173.719   1
   2   0   1 88.1302 164.439   1
   2   0   2 29154.4 634.642   1
   2   0  -2 27019.5 704.506   1
   2   0  -3 39510.6 867.805   1
   2   0   3 39183.3 745.041   1
   2   0  -4 41293.2 924.789   1
   2   0   4 39975.8 776.837   1
   2   0  -5 25186.1 789.081   1
   2   0   5 25337.7 640.800   1
   2   0  -6 15826.1 681.953   1
   2   0   6 15346.5 549.467   1
   2   0  -7 62843.8 1316.52   1
   2   0  -8 1079.59 339.950   1
   2   0  -9 23373.9 916.113   1
   2   0 -10 21545.9 934.105   1
   2   0 -11 25788.1 1038.79   1
   2   0 -12 14521.0 837.265   1
   2   0 -13 1878.41 442.993   1
   2   0 -14 55625.4 1672.56   1
   2   0 -15 15501.7 593.299   2
   2   0 -15 15502.5 957.155   1
   2   0 -16 1121.68 194.850   2
   2   0 -16 697.945 385.828   1
   2   0 -17 5426.60 650.524   1
   2   0 -18 2605.52 538.211   1
   2   0 -19 4595.62 672.577   1
   2   0 -20 14075.5 1062.34   1
   2   0 -21-6.35046 389.931   1
   2   0 -22-50.5983 347.984   1
   2   0 -23 27642.2 1598.97   1
  -2   0 -23 30440.8 1486.54   1
   2   0 -24 7154.09 877.100   1
  -2   0 -24 8767.52 871.966   1
  -2   0 -25 256.639 286.471   1
   2   0 -25 301.723 353.733   1
  -2   0  26 2011.09 327.683   8
  -2   0 -26 2619.81 510.439   1
  -2   0 -26 2339.95 317.719   5
   2   0 -26 2416.45 589.177   1
   2   0 -27 83.6251 366.355   1
  -2   0 -27 464.141 249.753   5
  -2   0  27-105.282 245.159   8
   2   0 -28-315.226 415.144   1
  -2   0 -28 389.861 213.168   5
  -2   0  28 498.800 297.228   8
  -2   0  29 8347.41 545.637   7
  -2   0  29 7759.23 567.142   8
  -2   0 -29 8869.98 551.901   5
  -2   0  30 16268.8 795.425   8
  -2   0 -30 17670.6 766.771   5
  -2   0  30 16091.6 747.640   7
  -2   0  31 8958.52 604.684   8
  -2   0 -31 9785.67 590.258   5
  -2   0  31 9029.32 558.600   7
  -2   0  32 1608.30 356.219   8
  -2   0  32 1145.45 290.883   7
  -2   0 -32 1152.96 282.498   5
  -2   0  33 1011.03 316.528   8
  -2   0 -33 697.219 257.346   5
  -2   0  33 817.010 254.864   7
  -2   0  34 10433.9 646.493   8
  -2   0 -34 11529.8 602.943   5
  -2   0  34 10375.4 586.430   7
  -2   0  35 276.679 255.296   8
  -2   0 -35 232.196 211.230   5
  -2   0  35 106.386 201.291   7
  -2   0  36 203.807 226.298   8
  -2   0 -36 144.090 185.373   5
  -2   0  36 111.365 176.078   7
  -2   0 -37 23.7178 192.187   5
  -2   0  37 21.6153 226.293   8
  -2   0 -38 5276.74 361.108   5
   2   0 -38 5486.48 408.121   5
  -2   0 -39 3637.18 301.588   5
   2   0 -39 3679.17 333.323   5
  -2   0 -40 146.792 129.503   5
   2   0 -40 168.760 156.198   5
   2   0 -41 3033.73 252.569   5
   2   0 -42 154.221 109.672   5
   2   1 -43 1389.48 143.999   5
   2   1 -42 178.831 128.248   5
   2   1 -41 660.377 189.891   5
   2   1 -40 39.5621 173.774   5
   2   1 -39 132.163 205.142   5
   2   1 -38 1283.10 268.171   5
  -2   1  37 2147.33 336.392   8
  -2  -1 -37 1611.36 233.452   5
  -2   1  37 1578.28 251.275   7
  -2   1  36 976.264 292.488   8
  -2  -1 -36 1012.64 218.899   5
  -2   1  36 1681.72 288.655   7
  -2   1  35 957.391 320.906   8
  -2  -1 -35 688.179 220.551   5
  -2   1  35 1084.43 254.248   7
  -2   1  34 901.605 310.398   8
  -2  -1 -34 606.006 226.353   5
  -2   1  34 521.424 233.686   7
  -2   1  33 4723.38 481.384   8
  -2  -1 -33 5515.69 428.085   5
  -2   1  33 4970.46 457.709   7
  -2   1  32 6114.42 540.964   8
  -2  -1 -32 7214.38 487.102   5
  -2   1  32 6724.83 513.758   7
  -2   1  31 864.924 317.995   8
  -2   1  31 1014.20 297.935   7
  -2  -1 -31 1060.80 251.628   5
  -2   1  30 51486.1 1375.40   8
  -2  -1 -30 50623.5 1221.02   5
  -2   1  30 48552.3 1297.65   7
   2   1 -29 3093.43 662.771   1
  -2   1  29 4237.15 427.979   7
  -2   1  29 3878.43 446.975   8
  -2  -1 -29 3448.12 354.988   5
   2   1 -28 563.106 423.051   1
  -2   1  28 563.698 303.297   8
  -2  -1 -28-283.801 311.546   1
  -2  -1 -28 364.988 214.055   5
  -2   1  27 5499.52 484.322   8
  -2  -1 -27 5207.22 773.975   1
  -2  -1 -27 4835.92 397.885   5
   2   1 -27 4037.81 714.391   1
  -2   1  26 11881.1 651.288   8
   2   1 -26 10316.1 1069.82   1
  -2  -1 -26 10074.8 987.120   1
  -2  -1 -26 10286.6 547.409   5
  -2  -1 -25 602.503 297.514   1
   2   1 -25 666.702 399.222   1
   2   1 -24 4674.92 706.808   1
   2   1 -23 3488.42 636.195   1
   2   1 -22 1069.43 456.623   1
   2   1 -21 36561.9 1688.78   1
   2   1 -20 30100.5 1515.91   1
   2   1 -19 322.434 353.611   1
   2   1 -18 5132.53 643.765   1
   2   1 -17 26844.0 1288.90   1
   2   1 -17 27818.1 948.919   2
   2   1 -16 8902.90 781.528   1
   2   1 -16 8878.62 539.898   2
   2   1 -15 456.821 372.591   1
   2   1 -14 5356.91 604.445   1
   2   1 -13 77295.0 1868.80   1
   2   1 -12 32176.9 1200.82   1
   2   1 -11 11762.8 741.546   1
   2   1 -10 13096.7 749.532   1
   2   1  -9 18215.8 813.232   1
   2   1  -8 15246.3 732.857   1
   2   1  -7 35960.5 1030.86   1
   2   1  -6 83602.5 1475.83   1
   2   1  -5 4114.83 413.943   1
   2  -1   5 4233.41 242.952   1
   2   1  -4 63180.4 1190.24   1
   2  -1   4 64441.6 787.962   1
   2   1  -3 21150.7 679.327   1
   2  -1   3 20461.3 444.690   1
   2  -1   2 23077.9 473.145   1
   2   1  -2 22137.4 682.173   1
   2  -1   1 20200.6 465.260   1
   2   1  -1 20257.8 619.825   1
   2  -1   0 34114.8 630.268   1
   2   1   0 34303.5 787.584   1
   2  -1  -1 19896.1 527.214   1
   2   1   1 20175.4 620.870   1
   2  -1  -2 20903.6 578.831   1
   2   1   2 21986.1 646.701   1
   2  -1  -3 19371.2 605.610   1
   2   1   3 19784.1 626.092   1
   2  -1  -4 62520.7 1123.10   1
   2   1   4 62707.1 1103.97   1
   2  -1  -5 4769.27 414.229   1
   2   1   5 4492.84 371.142   1
   2  -1  -6 88339.1 1501.79   1
  -2   1  -6 89011.6 1458.97   2
   2   1   6 86322.8 1385.01   1
  -2   1  -7 38456.4 1010.14   2
   2  -1  -7 38544.8 1062.16   1
   2   1   7 38746.2 979.382   1
   2  -1  -8 16438.6 766.624   1
  -2   1  -8 14666.4 671.381   2
   2  -1  -9 18795.2 849.543   1
  -2   1  -9 18540.6 764.715   2
  -2   1 -10 13711.0 683.513   2
   2  -1 -10 13423.1 768.065   1
  -2   1 -11 10352.7 621.079   2
   2  -1 -11 11492.1 749.962   1
   2  -1 -12 38088.2 1319.87   1
  -2   1 -12 37666.7 1132.37   2
  -2   1 -13 82195.2 1706.06   2
   2  -1 -13 80054.4 1962.80   1
   2  -1 -14 6755.91 295.482   2
   2  -1 -14 6735.71 683.224   1
   2  -1 -15 564.597 397.365   1
   2  -1 -16 9387.69 808.270   1
   2  -1 -17 24953.9 1280.83   1
   2  -1 -18 5586.09 696.713   1
   2  -1 -19-317.626 394.241   1
   2  -1 -20 33453.0 1619.88   1
  -2   1 -20 34417.1 1380.31   1
   2  -1 -21 39673.8 1808.02   1
  -2   1 -21 40785.8 1546.40   1
  -2   1 -22 1076.68 322.029   1
   2  -1 -22 148.178 376.614   1
  -2   1 -23 4089.64 560.037   1
   2  -1 -23 3302.01 658.147   1
  -2   1 -24 7060.05 726.997   1
   2  -1 -24 6173.52 831.232   1
   2  -1 -25 1197.60 516.648   1
  -2  -1  26 11604.7 634.710   8
   2  -1 -26 11209.7 1111.74   1
  -2   1 -26 11198.4 601.954   5
  -2  -1  27 5444.47 473.452   8
   2  -1 -27 5211.41 835.909   1
  -2   1 -27 5182.27 424.949   5
   2  -1 -28 145.946 383.742   1
  -2  -1  28 299.167 244.649   8
  -2   1 -28 329.435 250.589   5
   2  -1 -29 3190.61 696.915   1
  -2   1 -29 3899.90 410.509   5
  -2  -1  29 3956.17 412.847   8
  -2  -1  30 51983.8 1341.09   8
  -2   1 -30 50487.2 1273.74   5
  -2  -1  30 52284.6 1259.88   7
  -2  -1  31 608.891 292.533   8
  -2  -1  31 810.814 244.101   7
  -2   1 -31 776.271 279.132   5
  -2  -1  32 7199.78 562.551   8
  -2   1 -32 8000.45 550.081   5
  -2  -1  32 6929.62 488.892   7
  -2  -1  33 4557.35 445.531   8
  -2   1 -33 5591.51 489.153   5
  -2  -1  34 1369.13 319.263   8
  -2   1 -34 986.457 286.120   5
  -2  -1  35 656.867 250.118   8
  -2   1 -35 675.374 251.145   5
  -2  -1  36 1064.67 268.971   8
  -2   1 -36 977.234 265.227   5
  -2  -1  37 1833.02 294.101   8
  -2   1 -37 2056.86 303.245   5
  -2   1 -38 1239.87 255.855   5
   2  -1 -38 1433.25 246.667   5
  -2   1 -39 248.607 185.087   5
   2  -1 -39 95.9217 171.599   5
  -2   1 -40 179.046 149.221   5
   2  -1 -40 285.927 166.258   5
  -2   1 -41 635.964 154.161   5
   2  -1 -41 285.167 126.408   5
  -2   1 -42 116.867 106.520   5
   2   2 -43 693.392 133.552   5
   2   2 -42 1411.83 193.963   5
   2   2 -41 459.181 183.578   5
   2   2 -40 482.331 206.605   5
   2   2 -39 152.163 202.323   5
   2   2 -38 5587.62 428.927   5
  -2   2  37 1834.70 287.493   7
  -2   2  36 3074.70 397.657   8
  -2   2  36 3188.65 361.860   7
  -2   2  35 2917.29 420.230   8
  -2   2  35 2906.50 377.166   7
  -2   2  34 6528.05 548.294   8
  -2   2  34 7181.42 523.859   7
  -2   2  33 835.617 315.667   8
  -2   2  33 1001.08 305.239   7
  -2   2  32 1135.40 341.267   8
  -2   2  32 1364.44 317.183   7
  -2   2  31 2453.78 415.182   8
  -2   2  31 2332.03 355.006   7
  -2   2  30 17376.9 802.854   7
  -2   2  30 17562.4 855.107   8
  -2   2  29 4498.58 463.136   7
  -2   2  29 5207.31 524.066   8
  -2  -2 -29 5705.04 805.349   1
   2   2 -29 4686.30 744.106   1
  -2   2  28 9699.62 614.682   7
  -2  -2 -28 9361.49 1024.78   1
  -2   2  28 10539.5 658.872   8
   2   2 -28 10649.8 1110.56   1
  -2  -2 -27 20469.9 1477.84   1
   2   2 -27 20957.5 1476.35   1
  -2   2  27 20876.6 877.912   8
  -2  -2 -26 12720.5 1141.64   1
   2   2 -26 11841.3 1113.02   1
  -2   2  26 12972.8 686.872   8
   2   2 -25 17605.1 1302.51   1
  -2   2  25 17326.6 777.466   8
   2   2 -24 560.679 356.635   1
   2   2 -23 10998.1 988.016   1
   2   2 -22 15501.2 1142.86   1
   2   2 -21 2175.64 511.196   1
   2   2 -20 6455.06 730.258   1
   2   2 -19 7925.42 788.917   1
   2   2 -19 8080.25 611.118   2
   2   2 -18 14048.7 771.114   2
   2   2 -18 12589.4 925.500   1
   2   2 -17 24265.5 995.786   2
   2   2 -17 22140.4 1164.63   1
   2   2 -16 7644.88 572.203   2
   2   2 -16 7669.46 709.079   1
   2   2 -15 30934.9 1303.37   1
   2   2 -14 4500.53 547.873   1
   2   2 -13 12424.6 794.029   1
   2   2 -12 34354.5 1226.56   1
   2   2 -11 5680.94 555.154   1
   2   2 -10 23224.2 971.542   1
   2   2  -9 6428.52 537.205   1
   2   2  -8 67504.0 1482.68   1
   2   2  -7 5935.52 508.855   1
   2   2  -6 4741.99 458.446   1
   2   2  -5 79314.7 1444.41   1
   2   2  -4-2.93206 261.727   1
   2   2  -3 46832.4 1055.76   1
   2  -2   3 45946.8 438.351   1
   2   2  -2 47600.7 1042.54   1
   2  -2   2 50438.2 534.895   1
   2   2  -1 17039.7 641.826   1
   2  -2   1 18472.9 382.680   1
  -2   2   0 1099.50 243.481   2
   2   2   0 1090.45 271.767   1
   2  -2   0 1257.13 166.350   1
  -2   2  -1 16797.7 614.801   2
   2  -2  -1 16241.5 473.053   1
   2   2   1 16431.9 620.378   1
   2  -2  -2 54026.3 902.272   1
   2   2   2 52669.1 1085.50   1
  -2   2  -3 43408.9 431.098   1
   2  -2  -3 43329.6 892.902   1
   2   2   3 44757.1 1028.67   1
   2  -2  -4 633.706 253.742   1
   2   2   4 772.735 307.254   1
  -2   2  -4 513.184 72.3494   1
   2  -2  -5 77203.4 1366.87   1
   2   2   5 78527.3 1402.48   1
   2  -2  -6 4283.73 427.334   1
  -2   2  -6 4663.09 444.905   2
   2   2   6 4433.44 451.171   1
   2  -2  -7 4839.44 458.431   1
  -2   2  -7 4949.92 460.982   2
   2   2   7 4908.29 460.260   1
   2  -2  -8 72186.6 1528.09   1
  -2   2  -8 70720.3 1480.67   2
   2   2   8 70110.8 1486.25   1
   2  -2  -9 6661.12 565.248   1
  -2   2  -9 6167.96 530.669   2
   2  -2 -10 25003.3 1020.32   1
  -2   2 -10 24321.9 938.461   2
   2  -2 -11 7067.79 652.655   1
  -2   2 -11 7113.31 559.223   2
   2  -2 -12 32549.1 1250.40   1
  -2   2 -12 33035.2 1138.58   2
   2  -2 -13 14010.5 908.229   1
  -2   2 -13 14048.6 794.900   2
   2  -2 -14 5219.07 628.701   1
  -2   2 -14 4712.17 500.571   2
  -2   2 -15 31761.8 1023.61   1
   2  -2 -15 32771.4 1402.28   1
  -2   2 -15 31391.5 1205.27   2
  -2   2 -16 8474.58 580.704   1
  -2   2 -16 7894.86 641.658   2
   2  -2 -16 7617.82 772.602   1
  -2   2 -17 23122.5 963.904   1
   2  -2 -17 22827.1 1259.25   1
  -2   2 -17 21771.3 1041.16   2
   2  -2 -18 12737.9 985.417   1
  -2   2 -18 13323.1 761.216   1
  -2   2 -18 11819.1 788.440   2
   2  -2 -19 7604.16 825.251   1
  -2   2 -19 7688.46 610.597   1
   2  -2 -20 6807.06 830.710   1
  -2   2 -20 7047.38 612.450   1
   2  -2 -21 2098.49 507.217   1
  -2   2 -21 2606.01 392.372   1
   2  -2 -22 14756.7 1180.15   1
   2  -2 -23 12140.6 1133.93   1
   2  -2 -24 1486.73 505.592   1
  -2   2 -25 18315.6 747.953   5
   2  -2 -25 18637.0 1441.98   1
  -2  -2  26 11846.4 633.579   8
  -2   2 -26 12398.7 642.961   5
  -2   2 -26 12448.5 604.145   4
   2  -2 -26 13004.9 1240.17   1
  -2  -2  27 19905.4 836.939   8
  -2   2 -27 21045.3 831.983   5
   2  -2 -27 20795.2 1560.87   1
  -2  -2  28 10410.0 618.124   8
   2  -2 -28 9713.54 1113.02   1
  -2   2 -28 10078.2 603.553   5
   2  -2 -29 4337.96 799.720   1
  -2   2 -29 5217.63 472.277   5
  -2  -2  29 5810.89 495.512   8
  -2   2 -30 16605.7 771.473   5
  -2  -2  30 15809.5 758.910   8
  -2   2 -31 1940.78 350.998   5
  -2  -2  31 2249.94 339.493   8
  -2   2 -32 1247.41 304.618   5
  -2  -2  32 1154.30 293.591   8
  -2   2 -33 633.240 274.154   5
  -2  -2  33 1106.78 296.011   8
  -2   2 -34 6774.49 520.160   5
  -2  -2  34 6536.17 485.836   8
  -2  -2  35 3009.81 365.808   8
  -2   2 -35 3417.23 392.916   5
  -2   2 -36 2940.91 360.155   5
  -2  -2  36 2408.40 307.072   8
   2  -2 -37 2905.07 304.413   5
  -2   2 -37 2894.71 340.540   5
  -2  -2  37 2003.79 268.111   8
  -2   2 -38 5141.41 386.239   5
   2  -2 -38 4714.34 335.373   5
  -2   2 -39 351.199 210.921   5
   2  -2 -39 265.242 148.349   5
  -2   2 -40 394.848 185.313   5
  -2   2 -41 177.101 143.070   5
  -2   2 -42 1027.34 153.531   5
   2   3 -43 1239.35 154.965   5
   2   3 -42 1277.62 178.864   5
   2   3 -41 372.264 168.947   5
   2   3 -40 3310.16 312.022   5
   2   3 -39 1120.51 256.042   5
   2   3 -38 6463.69 465.052   5
  -2   3  37 355.442 220.818   7
   2   3 -37 178.347 271.740   5
  -2   3  36 647.783 251.341   7
  -2   3  35 7932.55 587.469   8
  -2   3  35 7011.26 523.865   7
  -2   3  34 1503.00 342.557   8
  -2   3  34 1600.10 333.635   7
  -2   3  33 1571.09 367.272   8
  -2   3  33 1210.57 308.541   7
  -2   3  32 3821.29 455.155   8
  -2   3  32 3285.72 415.015   7
  -2   3  31 6119.56 547.896   8
  -2   3  31 6422.88 543.460   7
  -2   3  30 5680.24 533.757   8
  -2   3  30 5773.91 501.960   7
  -2   3  29 3764.92 465.269   8
  -2   3  29 3684.57 441.393   7
  -2  -3 -29 4176.22 780.964   1
  -2   3  28 6650.75 534.657   7
   2   3 -28 5984.75 842.178   1
  -2   3  28 6012.85 544.676   8
  -2  -3 -28 6422.35 883.170   1
  -2   3  27 1127.99 311.986   7
  -2   3  27 1794.50 390.458   8
   2   3 -27 627.876 365.257   1
  -2   3  26 15635.1 771.407   8
   2   3 -26 14493.6 1208.56   1
  -2   3  25 5026.51 470.019   8
   2   3 -25 5263.66 773.162   1
   2   3 -24 7593.01 871.045   1
   2   3 -23 8166.75 884.061   1
   2   3 -22 2009.40 497.206   1
   2   3 -21 2229.52 521.170   1
   2   3 -20 7893.85 792.471   1
   2   3 -20 9699.14 745.351   2
   2   3 -19 37859.9 1422.14   2
   2   3 -19 37640.8 1606.54   1
   2   3 -18 6109.34 591.353   2
   2   3 -18 5918.57 687.609   1
   2   3 -17 1457.58 340.493   2
   2   3 -17 1631.14 448.325   1
   2   3 -16 16928.9 1019.45   1
   2   3 -16 16812.0 910.094   2
   2   3 -15 10248.4 785.978   1
   2   3 -14 10740.8 785.331   1
   2   3 -13 2856.99 495.056   1
   2   3 -12 13465.8 817.445   1
   2   3 -11 9358.01 686.142   1
   2   3 -10 46655.2 1358.15   1
   2   3  -9 30556.7 1076.60   1
   2   3  -8 13493.7 718.835   1
   2   3  -7 11400.9 650.196   1
   2   3  -6 31904.4 1023.36   1
   2   3  -5 14684.8 700.130   1
   2   3  -4 71083.5 1419.30   1
  -2   3   3 27148.4 723.633   2
   2   3  -3 26964.1 886.622   1
  -2   3   2 158832. 1782.00   2
   2   3  -2 161085. 2042.46   1
  -2   3   1 86384.0 1377.56   2
   2  -3   1 87629.1 792.904   1
   2   3  -1 87033.8 1514.54   1
   2  -3   0 76396.0 901.585   1
   2   3   0 78164.9 1436.10   1
  -2   3  -1 87652.2 1471.54   2
   2  -3  -1 84023.5 1088.65   1
   2   3   1 87656.0 1511.07   1
   2  -3  -2 154091. 1614.73   1
  -2   3  -2 156962. 2028.07   2
  -2   3  -3 29871.9 922.705   2
   2   3   3 29930.0 944.891   1
   2   3   4 74308.6 1473.00   1
   2   3   5 13089.9 684.076   1
  -2   3  -6 32302.9 1054.67   2
   2   3   6 33522.4 1040.23   1
  -2   3  -7 11252.8 668.727   2
   2   3   7 12022.0 689.600   1
  -2   3  -8 12240.7 253.676   1
  -2   3  -8 12372.4 733.217   2
   2   3   8 12301.2 724.378   1
  -2   3  -9 28289.0 1070.81   2
  -2   3  -9 29584.4 508.358   1
  -2   3 -10 46365.4 749.580   1
  -2   3 -10 45851.7 1380.89   2
  -2   3 -11 8821.30 691.591   2
  -2   3 -11 9621.55 397.899   1
  -2   3 -12 12197.4 488.839   1
  -2   3 -12 11819.7 783.345   2
  -2   3 -13 2200.08 436.589   2
  -2   3 -13 2121.28 262.065   1
   2  -3 -14 11582.6 877.951   1
  -2   3 -14 11894.5 799.063   2
  -2   3 -14 11521.8 549.076   1
   2  -3 -15 10196.3 858.500   1
  -2   3 -15 9513.25 735.895   2
  -2   3 -15 10038.9 534.777   1
   2  -3 -16 16416.5 1091.04   1
  -2   3 -16 16474.9 977.809   2
  -2   3 -16 16864.8 722.977   1
  -2   3 -17 1635.19 382.751   2
   2  -3 -17 2034.28 495.821   1
  -2   3 -17 1897.86 292.637   1
  -2   3 -18 5811.58 614.671   2
   2  -3 -18 5500.45 748.034   1
  -2   3 -19 38438.1 1502.64   2
   2  -3 -19 39427.1 1776.78   1
   2  -3 -20 9682.73 955.094   1
  -2   3 -20 9769.03 803.260   2
  -2   3 -21 2377.33 425.879   2
   2  -3 -21 2424.02 559.836   1
   2  -3 -22 2117.65 571.266   1
   2  -3 -23 8199.42 949.719   1
   2  -3 -24 8159.73 974.827   1
  -2   3 -25 5823.05 430.160   4
  -2   3 -25 5453.91 450.945   5
   2  -3 -25 6717.84 911.918   1
  -2  -3  26 14450.6 689.250   8
   2  -3 -26 15513.6 1324.85   1
  -2   3 -26 15397.7 718.090   5
  -2   3 -26 15075.7 663.803   4
  -2   3 -27 1273.93 295.266   5
  -2   3 -27 1039.97 265.337   4
   2  -3 -27 656.679 458.847   1
  -2  -3  27 1907.07 330.253   8
   2  -3 -28 5483.78 868.592   1
  -2   3 -28 5870.58 506.222   5
  -2   3 -28 5957.40 491.588   4
  -2  -3  28 5902.78 491.165   8
  -2   3 -29 4287.51 455.309   5
  -2  -3  29 3881.07 399.414   8
  -2   3 -30 5916.39 509.754   5
  -2  -3  30 5556.94 473.364   8
  -2   3 -31 6883.95 539.168   5
  -2  -3  31 5651.12 471.595   8
  -2   3 -32 3351.61 417.650   5
  -2  -3  32 3359.97 369.735   8
  -2   3 -33 1442.27 329.330   5
  -2  -3  33 1268.92 268.643   8
  -2   3 -34 1380.26 331.840   5
  -2  -3  34 1202.87 262.940   8
  -2   3 -35 8116.43 548.787   5
  -2   3 -36 660.815 271.273   5
  -2   3 -37-96.4479 225.695   5
  -2   3 -38 5942.54 427.437   5
  -2   3 -39 1072.52 240.373   5
  -2   3 -40 3627.45 309.343   5
  -2   3 -41 276.830 156.892   5
  -2   3 -42 1418.58 173.119   5
   2   4 -43 1989.06 172.478   5
   2   4 -42 587.539 154.041   5
   2   4 -41 8788.00 403.735   5
   2   4 -40 787.469 211.660   5
   2   4 -39 1867.03 279.364   5
   2   4 -38 1149.16 286.645   5
   2   4 -37 1422.35 311.405   5
  -2   4  37 1595.82 300.593   7
  -2   4  36 1294.35 306.375   7
  -2   4  35 4353.31 423.662   7
  -2   4  34 2785.87 445.020   8
  -2   4  34 2994.42 405.871   7
  -2   4  33 3705.13 478.914   8
  -2   4  33 4688.47 469.969   7
  -2   4  32 603.566 342.032   8
  -2   4  32 933.404 318.917   7
  -2   4  31 4226.53 503.882   8
  -2   4  31 4362.94 477.051   7
  -2   4  30 2364.70 416.092   8
  -2   4  30 2315.88 389.236   7
  -2   4  29 1014.55 354.164   8
  -2   4  29 1245.04 332.670   7
  -2   4  28 3366.23 448.749   8
  -2   4  28 2798.59 394.906   7
  -2   4  27 22135.0 919.374   7
  -2   4  27 22425.5 939.772   8
   2   4 -26 2844.64 563.783   1
  -2   4  26 3144.63 388.386   7
  -2   4  26 3161.73 422.850   8
  -2   4  25 3932.88 452.954   8
   2   4 -25 4088.09 679.145   1
  -2   4  25 4097.45 414.113   7
  -2   4  24 298.094 259.254   8
   2   4 -24 502.645 353.365   1
   2   4 -23 1419.01 417.085   1
   2   4 -22 1947.72 463.970   1
   2   4 -21 6044.76 726.303   1
   2   4 -21 6576.10 664.781   2
   2   4 -20 1468.06 438.207   1
   2   4 -20 2055.03 404.344   2
   2   4 -19 4352.58 621.159   1
   2   4 -19 4414.33 574.401   2
   2   4 -18 2097.25 467.430   1
   2   4 -18 1925.92 407.280   2
   2   4 -17 2302.73 457.784   1
   2   4 -17 2167.29 461.494   2
   2   4 -16 3643.43 542.586   1
   2   4 -16 3432.41 487.851   2
   2   4 -15 5514.41 603.071   1
   2   4 -14 3568.51 501.896   1
   2   4 -13 39875.9 1402.08   1
   2   4 -12 136867. 2486.06   1
   2   4 -11 12394.6 766.406   1
   2   4 -10 415.542 275.658   1
   2   4  -9 43384.4 1304.71   1
   2   4  -8 49631.2 1368.14   1
   2   4  -7 4530.52 475.047   1
   2   4  -6 47936.7 1270.35   1
   2   4  -5 683.720 303.883   1
  -2   4   5 603.816 188.843   2
   2   4  -4 1831.18 371.052   1
  -2   4   4 1661.00 240.587   2
   2   4  -3 49323.4 1261.98   1
  -2   4   3 50057.7 1071.24   2
   2  -4   2 73034.5 580.337   1
   2   4  -2 75425.5 1552.11   1
   2  -4   2 75130.8 562.873   1
  -2   4   2 75594.5 1362.37   2
   2   4  -1 41640.8 1142.32   1
   2  -4   1 40194.4 604.179   1
  -2   4   1 40971.5 1059.97   2
   2   4   0 69465.9 1465.62   1
  -2   4   0 70940.9 1418.66   2
   2   4   1 36092.3 1078.91   1
  -2   4  -1 37095.9 1065.07   2
   2   4   2 74271.4 1529.33   1
  -2   4  -2 69511.3 1514.39   2
   2   4   3 48463.7 1266.82   1
  -2   4  -3 45439.2 1252.22   2
   2   4   4 1921.18 386.879   1
  -2   4  -4 2049.30 398.010   2
   2   4   5 691.643 300.635   1
  -2   4  -5 645.969 311.978   2
   2   4   6 47140.8 1331.69   1
  -2   4  -6 45911.5 1350.88   2
   2   4   7 4382.70 519.729   1
  -2   4  -7 4555.00 513.486   2
   2   4   8 49271.5 1444.00   1
  -2   4  -8 44659.7 1413.15   2
  -2   4  -9 41420.7 1386.07   2
  -2   4 -10 750.277 334.805   2
  -2   4 -11 9909.80 284.037   1
  -2   4 -11 10640.8 779.331   2
  -2   4 -12 129859. 1219.87   1
  -2   4 -12 132851. 2597.73   2
  -2   4 -13 37871.1 1448.37   2
  -2   4 -14 3386.25 504.571   2
  -2   4 -15 4935.18 604.581   2
  -2   4 -16 3063.63 524.827   2
   2  -4 -17 1829.74 492.307   1
  -2   4 -17 1865.79 443.393   2
   2  -4 -18 2463.50 570.560   1
  -2   4 -18 2140.53 479.889   2
  -2   4 -19 4412.76 623.928   2
   2  -4 -19 5008.14 745.540   1
  -2   4 -20 2475.27 521.762   2
   2  -4 -20 2610.74 593.795   1
  -2   4 -21 6914.72 756.341   2
   2  -4 -21 7057.18 882.292   1
  -2   4 -22 1668.55 434.099   2
   2  -4 -22 1841.01 495.952   1
  -2   4 -23 1403.26 400.034   2
   2  -4 -23 1586.32 531.619   1
  -2   4 -24 691.282 234.439   4
   2  -4 -24 168.745 422.289   1
  -2   4 -24 372.354 214.719   5
   2  -4 -25 4068.43 749.062   1
  -2   4 -25 3179.79 387.603   5
  -2   4 -25 3608.60 355.967   4
  -2  -4  26 2859.02 349.553   8
   2  -4 -26 2938.35 708.593   1
  -2   4 -26 3106.13 395.584   5
  -2   4 -26 2855.59 349.573   4
  -2   4 -27 23947.3 839.848   4
  -2   4 -27 23132.5 903.200   5
   2  -4 -28 2560.33 622.901   1
  -2   4 -28 2665.20 398.758   5
  -2   4 -28 2831.25 371.722   4
  -2   4 -29 898.652 315.617   5
  -2   4 -29 778.800 288.310   4
  -2   4 -30 2658.78 405.386   5
  -2   4 -30 2588.18 419.946   4
  -2   4 -31 4780.54 484.416   5
  -2   4 -32 761.866 284.657   5
  -2   4 -33 4312.65 453.352   5
  -2   4 -34 2926.36 400.232   5
  -2   4 -35 4944.29 451.602   5
  -2   4 -36 2212.63 345.886   5
  -2   4 -37 1302.81 281.982   5
  -2   4 -38 1188.65 259.948   5
  -2   4 -39 1334.89 253.999   5
  -2   4 -40 992.455 210.064   5
  -2   4 -41 8185.31 373.084   5
  -2   4 -42 718.798 152.030   5
   2   5 -42 1030.96 158.955   5
   2   5 -41 1203.83 203.058   5
   2   5 -40 2230.38 272.837   5
  -2  -5 -40 1786.62 196.266   8
   2   5 -39 1437.26 265.654   5
   2   5 -38 5449.81 419.775   5
   2   5 -37 2574.93 343.665   5
   2   5 -36 1383.40 339.333   5
  -2   5  36 951.142 288.022   7
  -2   5  35 1797.53 344.594   7
  -2   5  34 7449.67 552.892   7
  -2   5  33 502.311 299.304   7
  -2   5  32 2747.21 452.264   8
  -2   5  32 2679.77 410.656   7
  -2   5  31 362.154 321.846   8
  -2   5  31 245.006 267.166   7
  -2   5  30 179.036 313.705   8
  -2   5  30 507.919 314.082   7
  -2   5  29 3271.32 464.107   8
  -2   5  29 2366.26 397.233   7
  -2   5  28 1876.18 356.796   8
  -2   5  28 2001.44 382.760   7
  -2   5  27 654.124 321.147   8
  -2   5  27 585.682 278.754   7
  -2   5  26 1391.33 347.805   8
  -2   5  26 1058.18 311.746   7
  -2   5  25 27101.5 979.680   7
  -2   5  25 26849.9 996.805   8
  -2   5  24 5057.59 459.063   7
  -2   5  24 5256.25 477.684   8
   2   5 -24 4569.75 690.101   1
  -2   5  23 1244.52 303.997   7
  -2   5  23 1076.34 274.887   8
   2   5 -23 1697.14 443.872   1
   2   5 -22 8703.35 836.716   2
   2   5 -22 8496.17 861.579   1
   2   5 -21 6155.13 723.814   2
   2   5 -21 5281.65 686.678   1
   2   5 -20 7928.46 794.976   2
   2   5 -20 8461.73 818.506   1
   2   5 -19 15438.3 1074.45   2
   2   5 -19 15089.6 1040.92   1
   2   5 -18 36910.1 1618.42   2
   2   5 -18 36572.1 1563.36   1
   2   5 -17 49955.8 1830.39   2
   2   5 -17 46537.2 1707.24   1
   2   5 -16 12543.4 959.887   2
   2   5 -16 13081.1 924.713   1
   2   5 -15 7859.39 714.229   1
   2   5 -14 1322.16 352.554   1
   2   5 -13 2783.69 484.719   1
   2   5 -12 19373.6 983.531   1
   2   5 -11 3895.34 492.593   1
   2   5 -10 20201.8 954.642   1
   2   5  -9 88537.5 1909.12   1
   2   5  -8 35349.4 1197.38   1
   2   5  -7 93523.3 1913.66   1
  -2   5   6 4041.52 337.932   2
   2   5  -6 4510.29 490.235   1
  -2   5   5 18713.9 698.729   2
   2   5  -5 19823.2 882.424   1
  -2   5   4 858.203 228.411   2
   2   5  -4 704.450 314.375   1
  -2   5   3 2210.57 313.889   2
   2   5  -3 2394.55 402.823   1
  -2   5   2 5128.13 439.460   2
   2   5  -2 4886.62 521.323   1
  -2   5   1 50598.0 1266.96   2
   2   5  -1 50313.2 1356.18   1
  -2   5   0 7129.58 543.862   2
   2   5   0 7066.62 556.673   1
  -2   5  -1 51373.2 1359.41   2
   2   5   1 52830.3 1387.93   1
  -2   5  -2 5266.91 512.860   2
   2   5   2 4933.78 514.640   1
  -2   5  -3 2143.60 412.701   2
   2   5   3 2404.62 417.670   1
  -2   5  -4 317.118 297.576   2
   2   5   4 621.475 329.328   1
  -2   5  -5 18319.0 965.672   2
   2   5   5 18339.6 918.022   1
  -2   5  -6 2597.52 454.258   2
   2   5   6 3005.61 478.275   1
  -2   5  -7 95254.0 2107.98   2
   2   5   7 97844.5 2095.37   1
  -2   5  -8 34981.5 1334.36   2
   2   5   8 34731.5 1300.82   1
  -2   5  -9 91595.6 2172.49   2
  -2   5 -10 20003.2 1059.72   2
  -2   5 -11 3371.15 571.680   2
  -2   5 -12 17136.2 1083.22   2
  -2   5 -13 3064.36 554.268   2
  -2   5 -14 1539.62 421.408   2
  -2   5 -15 7528.91 758.686   2
  -2   5 -16 13282.4 1006.29   2
  -2   5 -17 47832.3 1842.11   2
   2  -5 -18 36818.7 1754.02   1
  -2   5 -18 34939.1 1620.86   2
   2  -5 -19 15388.6 1210.11   1
  -2   5 -19 15820.9 1121.97   2
   2  -5 -20 7498.92 883.138   1
  -2   5 -20 7396.15 799.675   2
   2  -5 -21 6572.22 884.426   1
  -2   5 -21 6118.42 721.518   2
   2  -5 -22 7888.36 974.693   1
  -2   5 -22 8069.97 863.219   2
  -2   5 -23 1135.98 267.196   4
  -2   5 -23 1800.87 520.522   2
   2  -5 -23 856.819 452.899   1
  -2   5 -23 1189.17 274.379   5
  -2   5 -24 4480.82 659.887   2
   2  -5 -24 4109.40 780.423   1
  -2   5 -24 4203.00 418.526   5
  -2   5 -24 4120.11 397.677   4
   2  -5 -25 28901.3 1853.04   1
  -2   5 -25 26781.0 887.188   4
  -2   5 -25 26885.7 955.844   5
  -2   5 -26 1473.67 311.879   4
   2  -5 -26 1184.41 530.570   1
  -2   5 -26 1072.56 296.999   5
   2  -5 -27 707.396 492.854   1
  -2   5 -27 645.434 270.126   4
  -2   5 -27 705.825 290.268   5
  -2   5 -28 1950.29 362.168   5
  -2   5 -28 2056.65 325.948   4
  -2   5 -29 2040.28 380.569   5
  -2   5 -29 2055.75 349.975   4
  -2   5 -30 647.909 255.184   4
  -2   5 -30 388.647 294.372   5
  -2   5 -31 277.048 287.116   5
  -2   5 -31 63.3262 285.283   4
  -2   5 -32 2672.42 398.645   5
  -2   5 -33 677.671 327.485   5
  -2   5 -34 7702.51 556.668   5
  -2   5 -35 2390.05 379.134   5
  -2   5 -36 1135.27 304.239   5
  -2   5 -37 3003.90 354.897   5
  -2   5 -38 5414.41 412.591   5
  -2   5 -39 1905.55 262.090   5
  -2   5 -40 2483.03 266.510   5
  -2   5 -41 1082.78 184.936   5
  -2   5 -42 979.665 148.649   5
   2   6 -42 384.368 115.981   5
   2   6 -41 575.836 158.235   5
  -2  -6 -40 86.2645 115.688   8
   2   6 -40 64.9014 161.286   5
   2   6 -39 2680.19 281.714   5
   2   6 -38 1516.84 267.923   5
   2   6 -37 6996.60 471.430   5
   2   6 -36 229.444 261.996   5
  -2   6  35 3921.94 417.009   7
   2   6 -35 4789.51 435.652   5
  -2   6  34 3203.72 408.971   7
   2   6 -34 3239.86 404.840   5
  -2   6  33 328.698 279.344   7
  -2   6  32 1227.30 337.451   7
  -2   6  31 4455.10 483.792   7
  -2   6  30 6888.50 591.228   8
  -2   6  30 6899.49 578.134   7
  -2   6  29 5647.06 546.134   8
  -2   6  29 5732.52 525.001   7
  -2   6  28 13050.0 762.869   8
  -2   6  28 14458.2 774.869   7
  -2   6  27 10250.6 679.776   8
  -2   6  27 9900.82 652.796   7
  -2   6  26 2837.52 414.261   7
  -2   6  26 2806.32 403.033   8
  -2   6  25 5354.66 510.410   8
  -2   6  25 5097.85 499.186   7
  -2   6  24 14414.2 746.008   8
  -2   6  24 14254.6 729.881   7
  -2   6  23 193.018 254.172   8
  -2   6  23 348.662 243.959   7
   2   6 -23 175.339 267.005   2
  -2   6  22 6206.76 474.248   7
   2   6 -22 6637.24 795.524   2
  -2   6  22 6058.73 500.232   8
   2   6 -21 5154.07 660.487   1
   2   6 -21 5217.75 723.854   2
   2   6 -20 19318.3 1200.29   1
   2   6 -20 18434.8 1263.92   2
   2   6 -19 3216.74 543.491   1
   2   6 -19 2904.63 550.781   2
   2   6 -18-218.375 283.536   1
   2   6 -18 162.076 322.280   2
   2   6 -17 10235.5 836.175   1
   2   6 -17 9412.34 891.174   2
   2   6 -16 9695.88 792.775   1
   2   6 -16 9198.31 886.411   2
   2   6 -15 1904.93 398.287   1
   2   6 -15 1974.15 468.146   2
   2   6 -14 23096.9 1143.30   1
   2   6 -13 3556.95 495.818   1
   2   6 -12 1450.94 353.391   1
   2   6 -11 537.681 295.068   1
   2   6 -10 28666.9 1190.41   1
   2   6  -9 76372.2 1850.46   1
   2   6  -8 23473.3 1040.46   1
   2   6  -7 17263.1 890.475   1
  -2   6   7 18028.8 678.481   2
   2   6  -6 15429.0 852.651   1
  -2   6   6 14690.6 656.424   2
   2   6  -5 45606.3 1411.78   1
  -2   6   5 50349.7 1236.08   2
   2   6  -4 20822.8 948.051   1
  -2   6   4 21528.3 845.086   2
   2   6  -3 10691.3 707.811   1
   2  -6   3 8907.57 214.147   1
  -2   6   3 10128.6 603.853   2
   2   6  -2 64678.8 1624.30   1
  -2   6   2 63270.6 1522.69   2
   2   6  -1 16383.7 874.549   1
  -2   6   1 17289.2 841.767   2
   2   6   0 47081.6 1413.11   1
  -2   6   0 50366.2 1407.15   2
   2   6   1 14760.8 837.261   1
  -2   6  -1 14245.2 816.047   2
   2   6   2 63221.1 1645.12   1
  -2   6  -2 60526.0 1630.30   2
   2   6   3 11209.5 747.645   1
  -2   6  -3 11558.9 784.325   2
   2   6   4 19474.4 974.280   1
  -2   6  -4 21232.6 1044.86   2
   2   6   5 48862.0 1534.05   1
  -2   6  -5 47447.4 1541.60   2
   2   6   6 13898.7 866.761   1
  -2   6  -6 13038.4 896.976   2
   2   6   7 18142.7 1009.16   1
  -2   6  -7 17622.7 1026.33   2
   2   6   8 24297.2 1180.49   1
  -2   6  -8 25411.0 1210.25   2
  -2   6  -9 72179.8 2103.48   2
  -2   6 -10 30399.5 1389.83   2
  -2   6 -11 202.233 359.027   2
  -2   6 -12 1523.26 428.757   2
  -2   6 -13 4075.46 604.245   2
  -2   6 -14 24324.2 1336.50   2
  -2   6 -15 1701.97 481.950   2
  -2   6 -16 10213.9 935.061   2
  -2   6 -17 9147.71 887.753   2
  -2   6 -18 166.719 386.256   2
   2  -6 -19 3363.85 661.899   1
  -2   6 -19 3770.96 632.029   2
   2  -6 -20 19065.2 1413.68   1
  -2   6 -20 18552.8 1306.17   2
   2  -6 -21 5210.59 831.108   1
  -2   6 -21 4911.93 736.078   2
   2  -6 -22 5831.08 866.702   1
  -2   6 -22 5015.13 736.918   2
  -2   6 -22 5758.07 461.040   5
  -2   6 -22 6400.54 457.475   4
  -2   6 -23 88.0772 206.340   4
   2  -6 -23 473.442 434.686   1
  -2   6 -23 369.910 370.841   2
  -2   6 -23 355.501 219.806   5
   2  -6 -24 13097.3 1285.57   1
  -2   6 -24 11777.5 1092.12   2
  -2   6 -24 12207.1 629.908   4
  -2   6 -24 13199.0 672.186   5
  -2   6 -25 5749.47 786.121   2
   2  -6 -25 6377.36 941.352   1
  -2   6 -25 5083.85 444.653   4
  -2   6 -25 4790.55 477.982   5
  -2   6 -26 3012.28 387.475   4
   2  -6 -26 3731.35 751.008   1
  -2   6 -26 2685.45 392.193   5
  -2   6 -27 10395.0 610.398   4
  -2   6 -27 10227.4 635.683   5
  -2   6 -28 13071.1 718.852   5
  -2   6 -28 13759.2 677.327   4
  -2   6 -29 7048.97 513.437   4
  -2   6 -29 6355.93 536.723   5
  -2   6 -30 6436.74 508.183   4
  -2   6 -30 6442.40 556.469   5
  -2   6 -31 4285.76 415.813   4
  -2   6 -31 4173.22 450.593   5
  -2   6 -32 955.529 320.846   5
  -2   6 -32 1137.15 357.422   4
  -2   6 -33 84.4475 300.016   5
  -2   6 -34 2993.46 391.600   5
  -2   6 -35 4599.44 441.170   5
  -2   6 -36-183.528 247.845   5
  -2   6 -37 7602.43 480.216   5
  -2   6 -38 1843.76 278.638   5
  -2   6 -39 2773.00 286.359   5
  -2   6 -40 337.705 171.021   5
  -2   6 -41 479.545 144.802   5
  -2   6 -42 317.651 106.156   5
   2   7 -41 168.253 111.829   5
  -2  -7 -40 503.332 127.864   8
   2   7 -40 529.949 152.165   5
  -2  -7 -39 42.6240 135.315   8
   2   7 -39 211.221 164.274   5
   2   7 -38 277.777 192.931   5
   2   7 -37 4215.52 355.146   5
   2   7 -36 3075.93 341.624   5
   2   7 -35 1339.63 289.460   5
   2   7 -34 4241.51 413.002   5
  -2   7  33-77.3633 290.201   7
   2   7 -33 38.6172 258.442   5
  -2   7  32 224.089 280.066   7
  -2   7  31 4878.70 499.749   7
  -2   7  30 3621.47 469.553   7
  -2   7  29 1517.28 341.155   7
  -2   7  28 1162.37 345.680   7
  -2   7  27 421.389 333.428   8
  -2   7  27 782.213 319.806   7
  -2   7  26 1293.06 361.170   8
  -2   7  26 1054.16 329.313   7
  -2   7  25 11600.9 703.776   8
  -2   7  25 11929.3 695.030   7
  -2   7  24 5006.67 486.757   8
  -2   7  24 5949.85 515.851   7
  -2   7  23 4513.14 472.177   8
  -2   7  23 4012.46 433.008   7
   2   7 -23 3840.55 663.419   2
  -2   7  22 15829.1 770.206   8
   2   7 -22 14505.2 1195.77   2
  -2   7  22 15603.9 753.742   7
  -2   7  21 9053.44 580.607   8
   2   7 -21 7655.52 887.941   2
  -2   7  21 8847.87 580.644   7
  -2   7  20 727.973 256.958   8
   2   7 -20 803.424 403.922   2
  -2   7  20 720.007 253.702   7
   2   7 -19 4673.44 688.648   2
   2   7 -18 7616.15 860.309   2
   2   7 -18 7805.26 747.260   1
   2   7 -17 18015.0 1284.55   2
   2   7 -17 18951.6 1120.32   1
   2   7 -16 7637.96 860.507   2
   2   7 -16 7266.02 715.030   1
   2   7 -15 4477.45 692.669   2
   2   7 -15 4670.93 571.519   1
   2   7 -14 6302.14 752.864   2
   2   7 -14 7400.09 695.350   1
   2   7 -13 19218.6 1058.72   1
   2   7 -12 5321.40 573.831   1
   2   7 -11 9620.88 754.432   1
   2   7 -10 30312.8 1273.52   1
   2   7  -9 38668.8 1428.19   1
   2   7  -8 1759.98 387.516   1
  -2   7   7 37284.0 1074.59   2
   2   7  -7 37932.9 1357.34   1
  -2   7   6 28903.9 994.115   2
   2   7  -6 27695.2 1176.64   1
  -2   7   5 5821.58 503.348   2
   2   7  -5 5735.40 579.276   1
  -2   7   4 4335.92 453.455   2
   2   7  -4 4144.89 505.097   1
  -2   7   3 5506.21 514.628   2
   2   7  -3 4980.90 553.260   1
  -2   7   2 5519.81 536.615   2
   2   7  -2 5188.40 557.340   1
  -2   7   1 3166.16 444.921   2
   2   7  -1 2858.20 456.368   1
  -2   7   0 1504.17 368.616   2
   2   7   0 1164.19 365.374   1
  -2   7  -1 3057.47 472.926   2
   2   7   1 3290.83 472.991   1
  -2   7  -2 5794.31 617.168   2
   2   7   2 5645.26 594.153   1
  -2   7  -3 4976.44 595.260   2
   2   7   3 4499.13 559.078   1
  -2   7  -4 4685.07 601.259   2
   2   7   4 4136.30 530.327   1
  -2   7  -5 5945.52 668.659   2
   2   7   5 6781.17 677.971   1
  -2   7  -6 28183.6 1308.99   2
   2   7   6 29966.3 1311.48   1
  -2   7  -7 34860.9 1493.24   2
   2   7   7 36617.6 1469.65   1
  -2   7  -8 1467.93 452.972   2
  -2   7  -9 34470.3 1549.17   2
  -2   7 -10 29212.2 1445.53   2
  -2   7 -11 9944.23 915.170   2
  -2   7 -12 5656.68 743.249   2
  -2   7 -13 21967.9 1352.18   2
  -2   7 -14 6426.60 775.771   2
  -2   7 -15 4546.61 709.626   2
  -2   7 -16 6304.40 816.003   2
  -2   7 -17 20251.1 1378.06   2
  -2   7 -18 8440.12 924.163   2
  -2   7 -19 5363.64 762.313   2
  -2   7 -20 536.354 225.919   4
   2  -7 -20 19.0167 368.208   1
  -2   7 -20 747.307 464.679   2
   2  -7 -21 7256.17 955.608   1
  -2   7 -21 6388.43 846.163   2
  -2   7 -21 7412.32 502.726   5
  -2   7 -21 7281.78 475.073   4
   2  -7 -22 14511.0 1305.69   1
  -2   7 -22 13323.9 1206.01   2
  -2   7 -22 14052.8 660.945   4
  -2   7 -22 13857.5 683.218   5
  -2   7 -23 4605.95 757.035   2
   2  -7 -23 4617.15 794.793   1
  -2   7 -23 3956.63 408.749   4
  -2   7 -23 4112.34 413.729   5
   2  -7 -24 5780.11 881.569   1
  -2   7 -24 5266.02 817.127   2
  -2   7 -24 5706.09 484.965   5
  -2   7 -24 5468.02 462.438   4
  -2   7 -25 10377.8 1062.87   2
   2  -7 -25 11880.5 1264.06   1
  -2   7 -25 11816.5 637.317   4
  -2   7 -25 12223.1 690.626   5
  -2   7 -26 1149.74 313.644   4
  -2   7 -26 1170.20 298.155   5
  -2   7 -27 280.834 271.398   4
  -2   7 -27 756.999 312.630   5
  -2   7 -28 884.691 293.467   4
  -2   7 -28 1155.51 298.800   5
  -2   7 -29 1296.74 338.279   5
  -2   7 -29 910.604 282.344   4
  -2   7 -30 4016.09 417.086   4
  -2   7 -30 3978.28 451.428   5
  -2   7 -31 4486.90 459.483   5
  -2   7 -31 3985.91 398.503   4
  -2   7 -32 918.190 290.124   4
  -2   7 -32 551.246 301.105   5
  -2   7 -33 181.325 273.535   5
  -2   7 -34 4112.56 438.792   5
  -2   7 -35 1186.17 298.563   5
  -2   7 -36 2880.01 347.038   5
  -2   7 -37 4028.01 365.039   5
  -2   7 -38 350.854 197.095   5
  -2   7 -39 324.780 176.202   5
  -2   7 -40 565.593 161.295   5
  -2   7 -41 215.084 119.076   5
   2   8 -40 216.251 112.857   5
  -2  -8 -39 814.070 163.158   8
   2   8 -39 749.408 153.739   5
   2   8 -38 2472.82 245.913   5
  -2  -8 -38 1854.40 232.983   8
   2   8 -37 2999.35 292.839   5
   2   8 -36-36.6686 189.402   5
   2   8 -35 205.975 222.484   5
   2   8 -34 3963.81 394.772   5
   2   8 -33 1793.29 320.073   5
   2   8 -32 3057.33 375.570   5
  -2   8  32 3325.52 442.388   7
   2   8 -31 1148.08 302.424   5
  -2   8  31 1007.84 357.746   7
  -2   8  30 1904.05 381.637   7
  -2   8  29 3112.36 435.728   7
  -2   8  28 4932.62 511.288   7
  -2   8  27 2011.67 379.646   7
  -2   8  26 125.968 267.254   7
  -2   8  25 699.595 300.214   7
  -2   8  24 11894.7 703.060   7
   2   8 -24 11054.9 1122.86   2
  -2   8  23 6771.52 531.910   7
   2   8 -23 5488.42 833.795   2
  -2   8  23 6878.65 555.535   8
  -2   8  22 3305.99 391.926   7
  -2   8  22 3320.77 421.626   8
   2   8 -22 2634.77 589.679   2
   2   8 -22 2417.12 306.240   4
  -2   8  21 10219.6 624.950   8
  -2   8  21 9800.81 606.432   7
   2   8 -21 8802.12 493.474   4
   2   8 -21 9709.93 1038.41   2
   2   8 -20 2583.72 300.951   4
  -2   8  20 2532.87 348.711   8
   2   8 -20 3434.55 672.577   2
  -2   8  20 3283.40 372.558   7
  -2   8  19 2187.70 336.734   8
   2   8 -19 1871.29 561.333   2
  -2   8  19 2345.82 347.323   7
   2   8 -18 2190.61 579.519   2
   2   8 -17 8234.50 948.064   2
   2   8 -16 247.248 386.917   2
   2   8 -15 31341.1 1716.39   2
   2   8 -15 31744.7 1440.29   1
   2   8 -14 13063.6 1126.93   2
   2   8 -14 12456.5 907.976   1
   2   8 -13 13323.3 1149.10   2
   2   8 -13 13868.5 938.384   1
   2   8 -12 4776.01 725.298   2
   2   8 -12 4223.48 544.478   1
   2   8 -11 2312.58 420.924   1
   2   8 -10 821.725 324.769   1
   2   8  -9 42287.5 1536.11   1
   2   8  -8 11394.7 819.310   1
  -2   8   7 30334.0 1063.78   2
   2   8  -7 29858.4 1271.59   1
  -2   8   6 11025.1 687.625   2
   2   8  -6 10477.2 760.569   1
  -2   8   5 37327.1 1269.76   2
   2   8  -5 34197.0 1363.38   1
  -2   8   4 25754.5 1089.89   2
   2   8  -4 24704.5 1164.05   1
  -2   8   3 4817.10 523.922   2
   2   8  -3 4921.38 542.440   1
  -2   8   2 1965.02 379.469   2
   2   8  -2 1495.34 360.986   1
  -2   8   1 26910.4 1196.80   2
   2   8  -1 26093.2 1203.60   1
  -2   8   0 21222.2 1094.89   2
   2   8   0 22030.7 1113.11   1
  -2   8  -1 27595.9 1266.20   2
   2   8   1 28284.1 1259.56   1
  -2   8  -2 1463.28 408.817   2
   2   8   2 1703.41 432.540   1
  -2   8  -3 4698.70 604.308   2
   2   8   3 5740.54 660.518   1
  -2   8  -4 24176.2 1262.79   2
   2   8   4 24643.8 1217.43   1
  -2   8  -5 34497.6 1532.11   2
   2   8   5 35024.7 1482.71   1
  -2   8  -6 12432.1 977.369   2
   2   8   6 12965.1 941.823   1
  -2   8  -7 28848.0 1434.49   2
  -2   8  -8 11641.5 981.275   2
  -2   8  -9 44165.6 1856.96   2
  -2   8 -10 246.647 369.327   2
  -2   8 -11 2199.59 565.515   2
  -2   8 -12 3975.44 676.678   2
  -2   8 -13 14199.1 1154.74   2
  -2   8 -14 11842.0 1085.54   2
  -2   8 -15 31552.6 1741.61   2
  -2   8 -16 308.878 345.896   2
  -2   8 -17 9748.58 1015.24   2
  -2   8 -18 2076.25 576.964   2
  -2   8 -18 2238.75 315.188   4
  -2   8 -19 2186.85 303.915   5
  -2   8 -19 2098.66 561.807   2
  -2   8 -19 2323.29 316.385   4
  -2   8 -20 3492.00 377.034   4
  -2   8 -20 2883.13 348.047   5
   2  -8 -20 3835.13 734.653   1
  -2   8 -20 3002.85 662.629   2
  -2   8 -21 9676.62 585.069   5
  -2   8 -21 9791.54 574.657   4
  -2   8 -21 10396.8 1088.90   2
   2  -8 -21 10485.8 1145.19   1
  -2   8 -22 3107.66 373.421   5
  -2   8 -22 2552.52 588.236   2
   2  -8 -22 2152.62 579.054   1
  -2   8 -22 2859.92 351.314   4
  -2   8 -23 6290.90 501.122   5
  -2   8 -23 6629.71 521.718   4
   2  -8 -23 7322.53 1018.27   1
  -2   8 -23 5725.11 842.374   2
  -2   8 -24 11516.0 654.967   5
  -2   8 -24 12092.1 635.229   4
  -2   8 -24 10385.2 1099.80   2
  -2   8 -25 671.935 291.236   5
  -2   8 -25 1309.34 487.427   2
  -2   8 -25 797.601 290.566   4
  -2   8 -26 300.493 270.029   5
  -2   8 -26 88.0082 252.469   4
  -2   8 -27 3036.53 400.522   5
  -2   8 -27 2410.46 370.901   4
  -2   8 -28 5236.04 477.109   4
  -2   8 -28 5093.42 472.120   5
  -2   8 -29 3047.85 396.662   5
  -2   8 -29 3221.12 396.756   4
  -2   8 -30 2183.11 357.360   4
  -2   8 -30 2431.10 387.358   5
  -2   8 -31 780.201 287.557   5
  -2   8 -31 583.228 263.872   4
  -2   8 -32 3141.27 403.429   5
  -2   8 -32 2397.91 332.766   4
  -2   8 -33 1454.22 313.768   5
  -2   8 -33 1339.22 346.871   4
  -2   8 -34 3631.83 393.147   5
  -2   8 -35 84.0737 218.288   5
  -2   8 -36 316.845 216.533   5
  -2   8 -37 2667.87 285.144   5
  -2   8 -38 2994.84 267.299   5
  -2   8 -39 686.710 171.112   5
  -2   8 -40 677.588 138.502   5
   2   9 -39 926.736 136.406   5
  -2  -9 -39 1033.83 143.811   8
  -2  -9 -38 2438.86 215.331   8
   2   9 -38 2924.02 221.192   5
   2   9 -37 590.938 171.042   5
  -2  -9 -37 324.937 160.942   8
   2   9 -36 2273.96 251.852   5
  -2  -9 -36 2098.66 264.998   8
   2   9 -35 705.200 215.953   5
   2   9 -34 1507.99 251.458   5
   2   9 -33 1957.94 293.780   5
   2   9 -32 627.320 253.383   5
   2   9 -31 1634.92 301.828   5
   2   9 -30 2259.15 324.088   5
   2   9 -29 4242.82 421.338   5
  -2   9  29 5232.99 505.302   7
   2   9 -28-112.665 231.865   5
  -2   9  28-50.4536 279.563   7
  -2   9  27 3205.67 431.889   7
  -2   9  26-316.786 317.932   7
   2   9 -25 1331.62 249.391   4
  -2   9  25 1586.40 335.600   7
   2   9 -24 16593.5 679.969   4
  -2   9  24 16746.2 805.669   7
   2   9 -23 4249.43 377.830   4
   2   9 -23 4861.17 853.316   2
  -2   9  23 4395.54 474.275   7
   2   9 -22 4201.88 770.321   2
   2   9 -22 3264.84 333.064   4
  -2   9  22 4140.49 446.673   7
   2   9 -21 4493.79 395.744   4
   2   9 -21 4737.48 777.555   2
  -2   9  21 4511.02 455.550   7
  -2   9  20 5119.02 485.111   7
   2   9 -20 4985.56 806.514   2
   2   9 -20 4928.28 405.146   4
  -2   9  19 6170.81 504.844   7
   2   9 -19 5273.02 841.183   2
   2   9 -19 5579.57 412.828   4
  -2   9  18 23633.8 876.405   7
   2   9 -18 25630.0 1703.25   2
   2   9 -18 24375.4 794.023   4
  -2   9  17 25901.7 899.954   7
   2   9 -17 25891.0 807.602   4
   2   9 -17 26943.0 1716.35   2
   2   9 -16 231.802 431.010   2
   2   9 -15 5472.19 805.961   2
   2   9 -14 4681.46 785.056   2
   2   9 -13 15051.9 1244.48   2
   2   9 -12 7343.43 885.148   2
   2   9 -11 804.827 300.605   1
   2   9 -11 863.425 472.573   2
   2   9 -10 5862.56 622.994   1
   2   9 -10 5446.75 786.927   2
   2   9  -9 5658.05 622.803   1
   2   9  -8 10787.9 819.433   1
   2   9  -7 5903.31 625.433   1
   2   9  -6 4652.85 549.105   1
  -2   9   6 5237.14 517.577   2
   2   9  -5 19949.2 1102.83   1
  -2   9   5 20367.6 1024.24   2
   2   9  -4 9076.92 749.778   1
  -2   9   4 9108.01 711.635   2
   2   9  -3 8814.04 753.261   1
  -2   9   3 10551.7 786.624   2
   2   9  -2 4387.00 576.520   1
  -2   9   2 4715.91 571.869   2
   2   9  -1 5436.26 619.425   1
  -2   9   1 5130.60 605.347   2
   2   9   0 18802.2 1091.55   1
  -2   9   0 18056.1 1092.98   2
   2   9   1 5208.24 622.555   1
  -2   9  -1 6081.81 698.923   2
   2   9   2 4891.91 605.357   1
  -2   9  -2 4772.18 620.025   2
   2   9   3 10087.1 859.418   1
  -2   9  -3 10584.8 902.484   2
   2   9   4 9556.25 858.706   1
  -2   9  -4 8987.07 854.592   2
   2   9   5 20990.8 1222.83   1
  -2   9  -5 18758.6 1207.05   2
  -2   9  -6 5107.13 689.544   2
  -2   9  -7 6559.82 805.165   2
  -2   9  -8 10245.0 987.530   2
  -2   9  -9 5246.43 744.534   2
  -2   9 -10 5014.00 739.550   2
  -2   9 -11 636.395 442.820   2
  -2   9 -12 6781.32 850.919   2
  -2   9 -13 16025.0 1286.44   2
  -2   9 -14 3948.11 720.516   2
  -2   9 -15 6102.72 870.985   2
  -2   9 -16-84.8983 387.889   2
  -2   9 -16 164.708 206.425   4
  -2   9 -17 24744.8 816.906   5
  -2   9 -17 25900.5 1730.64   2
  -2   9 -17 24789.3 845.887   4
  -2   9 -18 23942.4 844.521   4
  -2   9 -18 26135.8 1719.36   2
  -2   9 -18 24361.1 838.595   5
  -2   9 -19 6169.83 479.804   4
   2  -9 -19 7226.78 960.766   1
  -2   9 -19 7384.47 980.360   2
  -2   9 -19 6351.32 455.979   5
  -2   9 -20 5073.87 445.972   4
   2  -9 -20 5319.94 831.546   1
  -2   9 -20 5988.65 891.990   2
  -2   9 -20 4957.92 440.740   5
  -2   9 -21 5005.96 455.665   4
  -2   9 -21 4728.47 426.977   5
  -2   9 -21 4795.04 813.925   2
   2  -9 -21 4389.64 782.968   1
  -2   9 -22 3911.38 402.044   5
  -2   9 -22 3610.41 726.027   2
   2  -9 -22 4305.17 767.696   1
  -2   9 -22 3788.95 411.174   4
  -2   9 -23 4846.15 456.466   4
  -2   9 -23 4865.22 806.094   2
  -2   9 -23 4537.15 438.530   5
  -2   9 -24 17257.1 751.867   4
  -2   9 -24 16376.4 766.644   5
  -2   9 -25 989.994 302.672   5
  -2   9 -25 775.969 285.571   4
  -2   9 -26 252.621 264.226   5
  -2   9 -26 456.162 275.161   4
  -2   9 -27 3733.36 418.044   5
  -2   9 -27 3226.73 383.062   4
  -2   9 -28 18.3608 255.970   5
  -2   9 -28-96.0890 281.402   4
  -2   9 -29 4926.18 434.506   4
  -2   9 -29 4835.58 451.725   5
  -2   9 -30 1668.90 344.754   5
  -2   9 -30 1768.74 328.101   4
  -2   9 -31 2118.14 341.816   5
  -2   9 -31 1663.01 306.084   4
  -2   9 -32 420.455 229.480   5
  -2   9 -32 710.459 255.738   4
  -2   9 -33 1633.67 309.375   4
  -2   9 -33 1912.43 317.720   5
  -2   9 -34 1217.79 263.694   5
  -2   9 -35 518.169 220.167   5
  -2   9 -36 1947.99 250.264   5
  -2   9 -37 809.372 199.257   5
  -2   9 -38 2590.13 227.034   5
  -2   9 -39 1131.92 151.689   5
  -2 -10 -38 5892.09 270.015   8
   2  10 -37 659.721 133.948   5
  -2 -10 -37 656.564 157.008   8
   2  10 -36 906.248 169.547   5
  -2 -10 -36 725.211 178.575   8
   2  10 -35 121.223 148.793   5
  -2 -10 -35 479.398 189.572   8
   2  10 -34 108.709 166.342   5
  -2 -10 -34 496.444 216.467   8
   2  10 -33 3740.64 322.837   5
   2  10 -32 1668.41 268.772   5
   2  10 -31 1069.99 241.760   5
   2  10 -30 1669.62 276.116   5
   2  10 -29 6186.74 450.887   5
   2  10 -28 629.582 241.372   5
   2  10 -27 5139.40 375.416   4
   2  10 -27 5159.88 422.502   5
   2  10 -26 4654.05 407.514   5
   2  10 -26 4749.95 380.649   4
  -2  10  26 4939.50 490.305   7
   2  10 -25 7414.35 506.942   5
   2  10 -25 7799.38 477.673   4
  -2  10  25 8105.02 585.314   7
   2  10 -24 558.535 259.470   5
   2  10 -24 375.901 204.308   4
  -2  10  24 327.767 273.133   7
   2  10 -23 887.077 259.006   5
   2  10 -23 1280.77 269.228   4
  -2  10  23 1346.58 348.033   7
   2  10 -22 3729.57 367.245   5
   2  10 -22 4173.46 396.738   4
  -2  10  22 3843.64 427.511   7
  -2  10  21 380.255 250.151   7
   2  10 -21 391.657 441.175   2
   2  10 -21 289.616 225.037   4
  -2  10  20 6466.14 510.509   7
   2  10 -20 6435.07 927.078   2
   2  10 -20 5711.56 443.783   4
  -2  10  19 2569.41 362.648   7
   2  10 -19 2695.87 681.861   2
   2  10 -19 2856.46 340.826   4
  -2  10  18 6424.97 495.854   7
   2  10 -18 6228.17 881.932   2
   2  10 -18 6403.37 452.505   4
  -2  10  17 275.772 219.311   7
   2  10 -17 119.904 397.095   2
   2  10 -17 273.531 213.241   4
  -2  10  16 8745.02 537.676   7
   2  10 -16 8599.25 1078.58   2
   2  10 -16 8514.48 505.140   4
  -2  10  15 8804.58 540.319   7
   2  10 -15 9334.78 521.069   4
   2  10 -15 8930.21 1048.78   2
   2  10 -14 7865.95 469.710   4
   2  10 -14 7467.78 966.242   2
   2  10 -13 3434.82 729.515   2
   2  10 -12 20177.4 1512.09   2
   2  10 -11 2664.55 655.506   2
   2  10 -10 4082.61 702.566   2
   2  10  -9 1588.12 575.185   2
   2  10  -8 2870.60 464.820   1
   2  10  -8 2970.72 638.835   2
   2  10  -7 5489.56 608.090   1
   2  10  -7 5994.46 827.172   2
   2  10  -6 13179.7 926.230   1
   2  10  -6 13900.3 1165.64   2
   2  10  -5 12074.3 883.744   1
   2  10  -4 6775.34 698.995   1
  -2  10   4 7401.79 687.646   2
   2  10  -3 10852.5 874.538   1
  -2  10   3 11913.0 901.659   2
   2  10  -2 14557.5 1001.62   1
  -2  10   2 15029.2 1016.22   2
   2  10  -1 13982.3 987.963   1
  -2  10   1 14998.8 1023.14   2
   2  10   0 3027.97 509.249   1
  -2  10   0 4187.64 569.258   2
   2  10   1 15600.7 1075.02   1
  -2  10  -1 15152.2 1091.19   2
   2  10   2 13747.2 1025.20   1
  -2  10  -2 12925.5 1033.34   2
   2  10   3 11036.9 921.928   1
  -2  10  -3 10369.0 954.847   2
  -2  10  -4 6351.17 766.571   2
  -2  10  -5 13653.0 1119.13   2
  -2  10  -6 14335.9 1151.62   2
  -2  10  -7 5288.60 777.402   2
  -2  10  -8 2935.82 632.280   2
  -2  10  -9 1005.48 476.070   2
  -2  10 -10 3877.47 716.398   2
  -2  10 -11 2537.98 601.264   2
  -2  10 -12 18865.4 1441.25   2
  -2  10 -13 3031.45 345.008   4
  -2  10 -13 2563.20 665.196   2
  -2  10 -14 7770.42 506.218   4
  -2  10 -14 6887.94 967.879   2
  -2  10 -15 9260.14 549.356   4
  -2  10 -15 9201.61 1073.50   2
  -2  10 -16 8639.08 496.286   5
  -2  10 -16 8625.21 538.735   4
  -2  10 -16 8799.60 1090.57   2
  -2  10 -17 403.881 247.666   4
  -2  10 -17-165.049 377.135   2
  -2  10 -17 391.736 203.305   5
  -2  10 -18 5456.00 428.974   5
   2 -10 -18 5784.97 850.323   1
  -2  10 -18 5529.73 884.924   2
  -2  10 -18 6240.61 485.707   4
  -2  10 -19 3278.59 356.284   5
  -2  10 -19 3416.36 407.909   4
   2 -10 -19 3773.64 745.953   1
  -2  10 -19 3814.68 741.641   2
  -2  10 -20 7257.10 502.662   5
   2 -10 -20 7901.53 1045.98   1
  -2  10 -20 7554.43 1022.50   2
  -2  10 -20 6602.99 503.975   4
  -2  10 -21 304.857 255.342   4
  -2  10 -21 458.295 447.007   2
  -2  10 -21 90.0568 214.024   5
  -2  10 -22 4058.90 427.935   4
  -2  10 -22 3820.36 400.519   5
  -2  10 -23 1432.09 336.339   4
  -2  10 -23 1343.05 307.114   5
  -2  10 -24 746.154 300.903   4
  -2  10 -24 413.860 219.469   5
  -2  10 -25 8084.27 552.773   4
  -2  10 -25 7970.79 532.967   5
  -2  10 -26 5539.62 488.043   4
  -2  10 -26 4763.59 433.811   5
  -2  10 -27 5022.36 465.819   4
  -2  10 -27 4589.38 439.963   5
  -2  10 -28 866.014 290.412   4
  -2  10 -28 414.919 260.745   5
  -2  10 -29 6014.06 472.896   4
  -2  10 -29 6536.03 486.896   5
  -2  10 -30 2000.48 322.985   5
  -2  10 -30 2037.89 324.884   4
  -2  10 -31 960.154 272.090   5
  -2  10 -31 872.585 257.767   4
  -2  10 -32 1688.38 264.663   5
  -2  10 -32 2106.08 292.205   4
  -2  10 -33 3771.03 340.831   4
  -2  10 -33 3482.90 325.675   5
  -2  10 -34 380.629 182.592   5
  -2  10 -35 256.529 172.043   5
  -2  10 -36 1219.17 192.858   5
  -2  10 -37 814.396 151.118   5
  -2  10 -38 6019.84 252.243   5
  -2 -11 -37 756.404 128.896   8
  -2 -11 -36 263.165 138.234   8
   2  11 -35 490.466 125.859   5
  -2 -11 -35 553.946 176.706   8
   2  11 -34 768.991 156.490   5
  -2 -11 -34 837.017 209.784   8
   2  11 -33 238.931 142.222   5
  -2 -11 -33 156.455 203.845   8
   2  11 -32-42.1331 142.714   5
  -2 -11 -32 336.476 219.803   8
   2  11 -31 108.020 150.411   5
  -2 -11 -31-69.1875 239.469   8
   2  11 -30 5195.25 366.816   5
   2  11 -29 2087.67 266.765   5
   2  11 -28 953.123 220.364   5
   2  11 -27 4736.63 381.071   5
   2  11 -27 5146.76 367.129   4
   2  11 -26 1153.50 262.444   5
   2  11 -26 848.754 222.980   4
   2  11 -25 1952.39 288.157   5
   2  11 -25 1864.59 275.350   4
   2  11 -24 4274.23 367.429   4
   2  11 -23 7673.30 480.825   4
   2  11 -22 599.573 237.393   4
   2  11 -21 4811.87 414.900   4
   2  11 -20 25416.1 866.657   4
   2  11 -19 2931.04 696.162   2
   2  11 -19 2941.71 354.065   4
   2  11 -18 2471.56 673.300   2
   2  11 -18 2244.41 322.493   4
   2  11 -17 2174.09 657.175   2
   2  11 -17 2503.71 339.813   4
   2  11 -16 19666.3 1580.80   2
   2  11 -16 18875.8 742.849   4
   2  11 -15 1791.11 596.697   2
   2  11 -15 1187.46 261.709   4
   2  11 -14 7731.71 1039.75   2
   2  11 -14 7299.69 486.732   4
   2  11 -13 11895.7 1223.65   2
   2  11 -13 12295.5 599.647   4
   2  11 -12 801.392 513.165   2
   2  11 -12 785.585 240.665   4
   2  11 -11 20565.4 752.624   4
   2  11 -11 22393.1 873.574   9
   2  11 -11 19158.7 1537.43   2
  -2 -11 -11 21329.9 794.194   8
   2  11 -10 18892.7 792.180   9
   2  11 -10 19786.1 1525.41   2
  -2 -11 -10 19709.8 756.936   8
   2  11  -9 7604.21 1001.12   2
   2  11  -9 5268.83 450.907   9
   2  11  -8 234.693 421.494   2
   2  11  -8 698.472 298.966   9
   2  11  -7 12570.5 1181.91   2
   2  11  -6 1311.77 456.827   2
   2  11  -5 7688.17 940.733   2
   2  11  -4 5065.21 620.539   1
   2  11  -4 6036.42 830.224   2
   2  11  -3 6896.98 728.041   1
   2  11  -3 6557.66 854.530   2
  -2  11   3 7322.90 734.057   2
   2  11  -2 6546.96 716.573   1
   2  11  -2 7074.09 884.103   2
  -2  11   2 7141.18 768.485   2
   2  11  -1 2832.73 499.134   1
   2  11  -1 2678.12 556.228   2
  -2  11   1 3193.70 523.668   2
   2  11   0 4037.01 606.143   1
   2  11   0 4271.62 661.296   2
  -2  11   0 2518.29 510.344   2
   2  11   1 2619.91 542.823   2
  -2  11  -1 2746.34 511.154   2
   2  11   2 6110.28 747.910   2
  -2  11  -2 5692.36 749.266   2
   2  11   3 7327.95 802.330   2
  -2  11  -3 6067.94 790.157   2
   2  11   4 6069.02 725.146   2
  -2  11  -4 5017.90 719.209   2
   2  11   5 7350.71 791.227   2
  -2  11  -5 8408.27 925.105   2
  -2  11  -6 1759.37 494.951   2
  -2  11  -7 13168.0 1194.97   2
  -2  11  -8 438.264 201.556   4
  -2  11  -8 760.521 438.498   2
  -2  11  -9 7053.02 465.819   4
  -2  11  -9 7282.96 931.951   2
  -2  11 -10 17658.9 705.259   4
  -2  11 -10 17803.3 1416.54   2
  -2  11 -11 19233.9 754.245   4
  -2  11 -11 18637.3 1477.23   2
  -2  11 -12 731.683 238.707   4
  -2  11 -12 775.288 461.488   2
  -2  11 -13 11825.0 618.525   4
  -2  11 -13 12629.3 1272.11   2
  -2  11 -14 7878.51 514.170   4
  -2  11 -14 7355.29 998.635   2
  -2  11 -15 1123.77 297.722   4
  -2  11 -15 1525.11 576.198   2
  -2  11 -16 19706.4 809.026   4
  -2  11 -16 20750.7 1623.32   2
  -2  11 -17 2653.40 377.571   4
   2 -11 -17 3130.00 659.874   1
  -2  11 -17 2568.91 668.237   2
  -2  11 -18 1773.35 344.090   4
   2 -11 -18 2112.37 570.026   1
  -2  11 -18 2023.79 605.781   2
  -2  11 -19 3257.85 356.472   5
  -2  11 -19 3557.22 432.041   4
  -2  11 -19 3476.44 771.527   2
  -2  11 -20 25793.5 934.412   4
  -2  11 -20 25492.6 860.269   5
  -2  11 -21 4497.75 452.005   4
  -2  11 -21 4200.35 406.418   5
  -2  11 -22 523.035 301.308   4
  -2  11 -22 288.237 204.932   5
  -2  11 -23 7809.51 559.602   4
  -2  11 -23 6705.88 480.575   5
  -2  11 -24 4129.35 438.845   4
  -2  11 -24 4446.77 403.975   5
  -2  11 -25 1803.64 346.581   4
  -2  11 -25 1703.42 284.480   5
  -2  11 -26 1062.95 312.944   4
  -2  11 -26 1006.70 269.529   5
  -2  11 -27 5077.05 455.740   4
  -2  11 -27 5081.35 410.722   5
  -2  11 -28 1561.81 305.663   4
  -2  11 -28 979.515 251.000   5
  -2  11 -29 2040.02 314.178   4
  -2  11 -29 2173.63 306.538   5
  -2  11 -30 5262.91 415.031   4
  -2  11 -30 5293.20 394.887   5
  -2  11 -31 39.9353 207.940   4
  -2  11 -31-141.337 188.779   5
  -2  11 -32 228.233 199.531   4
  -2  11 -32 71.8480 165.182   5
  -2  11 -33 215.043 162.508   5
  -2  11 -33 232.400 232.355   4
  -2  11 -34 1107.84 194.920   5
  -2  11 -35 493.533 138.809   5
  -2  11 -36 215.504 104.156   5
   2 -11 -37 589.876 123.099   8
  -2 -12 -35 747.262 150.213   8
  -2 -12 -34 2076.79 223.554   8
  -2 -12 -33 49.2039 165.348   8
  -2 -12 -32 2182.05 267.716   8
  -2 -12 -31 294.129 219.839   8
  -2 -12 -30 1197.04 258.698   8
  -2 -12 -29 5.29610 226.176   8
  -2 -12 -28 1249.37 294.721   8
   2  12 -28 1078.28 198.802   4
  -2 -12 -27 243.567 292.481   8
   2  12 -27 79.5602 164.847   4
  -2 -12 -26 700.411 290.797   8
   2  12 -26 1053.09 213.977   4
  -2 -12 -25 9180.94 586.542   8
   2  12 -25 8889.71 483.126   4
   2  12 -24 275.658 212.635   4
   2  12 -23 33.0948 206.150   4
   2  12 -22 2719.23 335.776   4
   2  12 -21 2310.67 322.083   4
   2  12 -20 659.258 246.806   4
   2  12 -19 7477.76 509.589   4
   2  12 -18 16504.6 724.086   4
   2  12 -17 4171.34 411.097   4
  -2 -12 -17 3968.42 430.312   8
  -2 -12 -16 7668.70 544.567   8
   2  12 -16 7735.61 518.437   4
   2  12 -16 7455.72 1053.03   2
  -2 -12 -15 2356.72 343.228   8
   2  12 -15 2154.90 347.405   4
   2  12 -15 2114.30 620.297   2
  -2 -12 -14 4610.04 449.544   8
   2  12 -14 4751.79 429.356   4
   2  12 -14 4999.34 885.706   2
  -2 -12 -13 539.829 255.534   8
   2  12 -13 739.454 260.452   4
   2  12 -13 541.469 489.165   2
  -2 -12 -12 42871.5 1152.82   8
   2  12 -12 42320.7 1105.85   4
   2  12 -12 42713.3 2309.26   2
  -2 -12 -11 10570.9 590.848   8
   2  12 -11 8782.49 1094.07   2
   2  12 -11 9532.78 552.753   4
  -2 -12 -10 2513.61 322.345   8
   2  12 -10 2179.44 374.853   9
   2  12 -10 2806.33 715.391   2
   2  12 -10 2253.69 324.027   4
  -2 -12  -9 7903.72 505.916   8
   2  12  -9 7444.44 550.795   9
   2  12  -9 8874.34 1093.16   2
  -2 -12  -8 30888.3 935.693   8
   2  12  -8 28962.3 991.271   9
  -2 -12  -7 1022.95 244.012   8
   2  12  -7 1095.69 285.287   9
   2  12  -7 952.327 474.140   2
  -2 -12  -6 418.315 201.798   8
   2  12  -6 316.306 248.979   9
   2  12  -6 538.994 444.994   2
  -2 -12  -5 3180.02 339.381   8
   2  12  -5 3282.62 698.454   2
   2  12  -5 3340.84 391.809   9
   2  12  -4 4872.42 784.129   2
   2  12  -4 5659.44 466.308   9
   2  12  -3 2323.62 577.702   2
   2  12  -3 2958.93 370.422   9
   2  12  -2 10272.3 1057.08   2
   2  12  -2 9553.30 571.037   9
  -2  12   1 810.170 410.340   2
   2  12  -1 438.553 330.699   2
   2  12  -1 1064.01 331.247   9
   2  12   0 22267.5 1491.05   2
  -2  12   0 22265.8 1422.44   2
   2  12   0 20086.4 796.140   9
  -2  12  -1 965.296 400.885   2
   2  12   1 1025.11 436.302   2
   2  12   1 1215.63 328.564   9
   2  12   2 10396.8 1024.03   2
  -2  12  -2 11408.2 1073.50   2
   2  12   2 9159.34 567.162   9
  -2  12  -3 3021.08 618.698   2
   2  12   3 2666.79 554.314   2
   2  12   3 3037.31 380.443   9
  -2  12  -3 3087.97 321.739   4
   2  12   4 4889.26 688.909   2
  -2  12  -4 5219.18 773.291   2
   2  12   4 5844.41 462.116   9
  -2  12  -4 5168.71 413.581   4
  -2  12  -5 2637.07 585.859   2
   2  12   5 3177.29 384.296   9
  -2  12  -5 3054.51 330.307   4
  -2  12  -6 510.819 214.759   4
  -2  12  -6 294.755 402.760   2
  -2  12  -7 813.448 252.036   4
  -2  12  -7 367.995 369.476   2
  -2  12  -8 31423.6 952.782   4
  -2  12  -8 30099.9 1874.22   2
  -2  12  -9 7642.34 502.522   4
  -2  12  -9 7437.82 974.099   2
  -2  12 -10 2403.63 339.411   4
  -2  12 -10 1698.43 553.962   2
  -2  12 -11 10414.4 583.782   4
  -2  12 -11 9851.61 1155.61   2
  -2  12 -12 41440.1 1124.90   4
  -2  12 -12 42416.1 2319.15   2
  -2  12 -13 658.515 280.895   4
  -2  12 -13 879.523 511.333   2
  -2  12 -14 5321.33 472.954   4
  -2  12 -14 4808.75 862.297   2
  -2  12 -15 2946.17 381.416   4
  -2  12 -15 2934.55 754.141   2
  -2  12 -16 7344.66 550.915   4
  -2  12 -16 7776.26 1082.21   2
  -2  12 -17 3952.82 431.451   4
  -2  12 -18 17849.2 792.318   4
  -2  12 -19 6685.62 533.437   4
  -2  12 -20 873.634 315.063   4
  -2  12 -21 2448.57 386.220   4
  -2  12 -22 2944.76 399.964   4
  -2  12 -22 3276.76 335.899   5
  -2  12 -23 376.161 302.063   4
  -2  12 -23-162.976 181.844   5
  -2  12 -24 75.2681 271.522   4
  -2  12 -24 391.514 202.204   5
  -2  12 -25 8326.38 542.059   4
  -2  12 -25 8082.83 465.859   5
  -2  12 -26 682.640 216.388   5
  -2  12 -26 863.314 293.975   4
  -2  12 -27 192.594 183.671   5
  -2  12 -27 344.822 258.151   4
  -2  12 -28 824.634 194.218   5
  -2  12 -28 1202.04 276.083   4
  -2  12 -29 513.882 187.277   5
  -2  12 -29 657.027 255.707   4
  -2  12 -30 956.475 234.340   4
  -2  12 -30 767.182 186.171   5
  -2  12 -31-309.880 162.294   5
  -2  12 -31 163.608 184.986   4
  -2  12 -32 1915.72 238.729   4
  -2  12 -32 1594.09 190.651   5
  -2  12 -33 71.7691 109.256   5
   2 -12 -34 1629.05 186.596   8
  -2  12 -34 1765.73 151.872   5
   2 -12 -35 545.435 128.900   8
  -2 -13 -34 1027.84 138.777   8
  -2 -13 -33 1931.64 194.251   8
  -2 -13 -32 15.2247 153.985   8
  -2 -13 -31 1886.63 231.533   8
  -2 -13 -30 3876.62 322.583   8
  -2 -13 -29 2656.55 305.150   8
  -2 -13 -28 1679.91 289.603   8
  -2 -13 -27 714.840 244.754   8
   2  13 -27 967.822 193.772   4
  -2 -13 -26 4785.34 411.181   8
   2  13 -26 4099.34 309.593   4
   2  13 -25 698.856 200.248   4
  -2 -13 -25 487.739 250.194   8
   2  13 -24 175.314 176.523   4
  -2 -13 -24 100.963 247.872   8
   2  13 -23 873.637 236.573   4
  -2 -13 -23 544.617 275.914   8
   2  13 -22 2185.22 307.818   4
  -2 -13 -22 2501.21 369.530   8
   2  13 -21 634.414 221.568   4
  -2 -13 -21 897.786 297.845   8
   2  13 -20-81.2478 231.201   4
  -2 -13 -20 266.262 257.973   8
   2  13 -19 104.448 226.310   4
  -2 -13 -19 245.673 248.439   8
   2  13 -18 4158.57 410.913   4
  -2 -13 -18 3786.93 423.969   8
   2  13 -17 1547.29 312.388   4
  -2 -13 -17 1230.73 304.813   8
   2  13 -16 4394.04 423.513   4
  -2 -13 -16 4428.73 444.421   8
   2  13 -15 1312.27 319.539   4
  -2 -13 -15 1109.34 307.507   8
   2  13 -14 479.012 264.000   4
  -2 -13 -14 914.176 289.710   8
   2  13 -13 3170.93 388.945   4
  -2 -13 -13 2726.56 337.041   8
   2  13 -12 3200.75 386.367   4
  -2 -13 -12 3097.04 361.082   8
  -2 -13 -11 1804.11 312.070   8
   2  13 -11 2311.78 358.728   4
  -2 -13 -10 11230.1 598.338   8
   2  13 -10 10956.0 1233.44   2
   2  13 -10 10518.2 603.903   4
  -2 -13  -9-79.3035 212.410   8
   2  13  -9 387.291 303.348   9
   2  13  -9 545.953 480.387   2
   2  13  -9 73.4123 226.687   4
  -2 -13  -8 4069.36 379.581   8
   2  13  -8 4162.86 464.757   9
   2  13  -8 4085.56 817.371   2
  -2 -13  -7 4986.71 406.516   8
   2  13  -7 5222.66 478.932   9
   2  13  -7 5308.07 911.098   2
  -2 -13  -6 2907.65 332.282   8
   2  13  -6 3756.07 784.255   2
   2  13  -6 2954.11 387.642   9
   2  13  -5 910.805 471.313   2
   2  13  -5 490.575 273.899   9
   2  13  -4 7226.23 958.817   2
   2  13  -4 6728.83 546.337   9
   2  13  -3 5714.97 848.984   2
   2  13  -3 5399.11 493.727   9
   2  13  -2 14642.7 1299.29   2
   2  13  -2 15539.6 739.128   9
   2  13  -1 4121.23 701.531   2
   2  13  -1 5129.43 488.430   9
   2  13   0 770.815 455.798   2
   2  13   0 906.674 320.811   9
  -2  13  -1 4887.93 735.581   2
   2  13   1 4398.53 745.679   2
  -2  13  -1 4316.61 392.596   4
   2  13   1 5330.99 478.597   9
   2  13   2 13768.1 1180.84   2
  -2  13  -2 12711.3 1176.89   2
  -2  13  -2 14249.2 641.998   4
   2  13   2 15269.4 741.839   9
  -2  13  -3 4194.67 722.669   2
  -2  13  -3 4784.72 407.650   4
   2  13   3 5162.92 501.781   9
  -2  13  -4 6967.52 920.994   2
  -2  13  -4 7014.40 480.686   4
   2  13   4 7263.01 541.347   9
  -2  13  -5 894.932 470.842   2
  -2  13  -5 702.405 249.769   4
   2  13   5 447.744 268.687   9
  -2  13  -6 3511.13 726.238   2
  -2  13  -6 3211.74 370.445   4
   2  13   6 2795.10 395.791   9
  -2  13  -7 6238.56 898.017   2
  -2  13  -7 5528.90 463.350   4
   2  13   7 5827.50 530.078   9
  -2  13  -8 4685.72 798.513   2
  -2  13  -8 3833.45 393.561   4
   2  13   8 3649.64 440.140   9
  -2  13  -9 483.137 262.480   4
  -2  13  -9-247.488 428.879   2
  -2  13 -10 9266.23 564.135   4
  -2  13 -10 8899.57 1118.55   2
  -2  13 -11 2994.02 389.066   4
  -2  13 -11 3048.25 676.874   2
  -2  13 -12 2725.35 387.581   4
  -2  13 -13 2909.39 393.356   4
  -2  13 -14 431.611 259.414   4
  -2  13 -15 1421.26 317.367   4
  -2  13 -16 3669.99 417.894   4
  -2  13 -17 1462.93 342.606   4
  -2  13 -18 3428.85 418.687   4
  -2  13 -19 254.512 299.885   4
  -2  13 -20-172.416 296.610   4
  -2  13 -21 1140.77 333.458   4
  -2  13 -22 2771.67 389.124   4
  -2  13 -23 394.008 288.803   4
  -2  13 -24 411.338 273.238   4
  -2  13 -25 776.081 285.304   4
  -2  13 -26 4736.86 404.391   4
  -2  13 -27 1314.60 277.059   4
  -2  13 -28 1511.17 261.800   4
  -2  13 -29 2763.40 286.587   4
  -2  13 -30 3649.54 299.018   4
  -2  13 -31 1732.75 218.247   4
   2 -13 -31 1572.03 198.125   8
   2 -13 -32 223.762 126.099   8
   2 -13 -33 1534.25 152.213   8
  -2 -14 -32 1778.40 153.367   8
  -2 -14 -31 954.899 153.414   8
  -2 -14 -30 807.981 166.928   8
  -2 -14 -29 1877.69 230.074   8
  -2 -14 -28 298.621 176.650   8
   2  14 -27 2443.03 217.465   4
  -2 -14 -27 2552.83 274.561   8
   2  14 -26 1330.34 191.984   4
  -2 -14 -26 1501.31 260.485   8
   2  14 -25 5993.44 354.656   4
  -2 -14 -25 6748.08 439.653   8
   2  14 -24 3710.00 312.741   4
  -2 -14 -24 3652.23 362.087   8
  -2 -14 -23 1761.53 305.756   8
   2  14 -23 1846.62 263.191   4
  -2 -14 -22 302.650 227.842   8
   2  14 -22 792.014 233.909   4
  -2 -14 -21-36.7324 248.807   8
   2  14 -21 398.723 232.315   4
  -2 -14 -20 876.548 286.202   8
   2  14 -20 1077.78 258.995   4
  -2 -14 -19 2806.49 346.056   8
   2  14 -19 2934.83 350.652   4
  -2 -14 -18 1951.52 316.786   8
   2  14 -18 2134.55 316.332   4
  -2 -14 -17 539.079 263.681   8
   2  14 -17 509.258 247.094   4
  -2 -14 -16 2397.34 328.494   8
   2  14 -16 2226.76 336.060   4
  -2 -14 -15 264.755 247.934   8
   2  14 -15 444.922 268.517   4
  -2 -14 -14 3704.79 386.468   8
   2  14 -14 3675.98 405.655   4
  -2 -14 -13 876.770 261.418   8
   2  14 -13 622.445 285.606   4
  -2 -14 -12 7262.10 507.205   8
   2  14 -12 7342.40 532.546   4
  -2 -14 -11 2505.67 340.024   8
   2  14 -11 3055.85 396.784   4
  -2 -14 -10 43.5171 236.628   8
   2  14 -10 224.635 270.608   4
  -2 -14  -9 3525.38 342.352   8
   2  14  -9 4857.32 442.976   4
  -2 -14  -8 12543.7 621.431   8
   2  14  -8 11332.0 681.266   9
   2  14  -7 1612.15 402.379   9
   2  14  -6 6973.03 557.591   9
   2  14  -5 11383.0 647.079   9
   2  14  -4 623.827 320.545   9
   2  14  -4 725.842 456.426   2
   2  14  -3 2149.21 371.079   9
   2  14  -3 1902.31 595.496   2
   2  14  -2 11533.1 645.101   9
  -2  14   2 12750.1 613.040   4
   2  14  -2 11955.1 1213.87   2
   2  14  -1 9863.32 639.525   9
  -2  14   1 9053.31 537.194   4
   2  14  -1 7971.44 975.736   2
   2  14   0 1594.69 396.217   9
  -2  14   0 1455.78 307.864   4
   2  14   0 1805.25 532.221   2
  -2  14  -1 9828.48 557.396   4
   2  14   1 11158.1 641.390   9
  -2  14  -2 12532.8 631.208   4
   2  14   2 12702.1 691.902   9
   2  14   3 2691.14 401.440   9
  -2  14  -3 2331.75 357.190   4
  -2  14  -3 2379.48 630.913   2
   2  14   4 633.197 383.481   9
  -2  14  -4 434.728 246.876   4
  -2  14  -4 231.927 346.784   2
  -2  14  -5 12271.4 633.889   4
   2  14   5 13298.2 709.261   9
  -2  14  -6 4959.85 440.883   4
   2  14   6 6747.49 555.047   9
  -2  14  -7 846.230 289.493   4
   2  14   7 1810.49 501.622   9
  -2  14  -8 13098.0 674.461   4
   2  14   8 12847.6 710.775   9
  -2  14  -9 4003.31 420.650   4
   2  14   9 4284.98 518.760   9
  -2  14 -10 321.656 294.094   4
   2  14  10 206.860 322.730   9
  -2  14 -11 3573.56 411.405   4
   2  14  11 2434.38 435.428   9
  -2  14 -12 7472.95 530.762   4
   2  14  12 5465.22 529.318   9
  -2  14 -13 642.740 300.087   4
   2  14  13 402.574 328.866   9
  -2  14 -14 4219.19 456.561   4
  -2  14 -15 229.255 294.827   4
  -2  14 -16 1672.73 348.064   4
  -2  14 -17 973.735 342.349   4
  -2  14 -18 2393.39 389.616   4
  -2  14 -19 4091.34 439.355   4
  -2  14 -20 982.645 309.738   4
  -2  14 -21-56.3889 279.261   4
  -2  14 -22 397.283 271.904   4
   2 -14 -22 571.696 188.194   8
  -2  14 -23 1534.37 303.839   4
   2 -14 -23 1019.39 205.593   8
  -2  14 -24 4361.26 396.702   4
   2 -14 -24 3141.41 283.746   8
  -2  14 -25 6868.98 434.440   4
   2 -14 -25 5444.16 337.420   8
  -2  14 -26 1662.29 276.414   4
   2 -14 -26 1194.82 194.310   8
  -2  14 -27 2244.02 275.153   4
   2 -14 -27 2365.53 226.078   8
   2 -14 -28 322.136 136.815   8
  -2  14 -28 466.473 193.596   4
   2 -14 -29 1597.25 175.555   8
  -2  14 -29 2051.15 226.772   4
   2  14  29 1696.40 211.511   9
   2 -14 -30 496.955 114.730   8
  -2  14 -30 989.830 171.662   4
   2  14  30 765.866 165.287   9
  -2  14 -31 339.946 151.817   4
   2  14  31 725.401 131.526   9
  -2 -15 -29 269.158 107.854   8
  -2 -15 -28 207.946 122.115   8
  -2 -15 -27 1058.16 185.331   8
   2  15 -26 2817.84 208.316   4
  -2 -15 -26 3085.33 258.175   8
   2  15 -25 253.410 138.099   4
  -2 -15 -25 204.214 159.524   8
   2  15 -24 1508.32 210.626   4
  -2 -15 -24 1154.56 223.220   8
   2  15 -23 1883.05 229.903   4
  -2 -15 -23 2331.71 269.368   8
   2  15 -22 1401.23 236.082   4
  -2 -15 -22 1514.41 247.613   8
   2  15 -21 3406.36 321.571   4
  -2 -15 -21 3646.90 344.498   8
   2  15 -20 1600.42 271.523   4
  -2 -15 -20 1190.73 246.403   8
   2  15 -19 2060.37 299.187   4
  -2 -15 -19 2187.10 297.108   8
   2  15 -18 1170.43 271.650   4
  -2 -15 -18 1047.29 243.165   8
   2  15 -17 3715.29 378.054   4
  -2 -15 -17 3355.16 353.678   8
   2  15 -16 12264.7 614.068   4
  -2 -15 -16 11738.0 576.975   8
   2  15 -15 1014.19 281.672   4
  -2 -15 -15 1016.67 242.937   8
   2  15 -14 567.009 287.393   4
  -2 -15 -14 295.240 219.756   8
   2  15 -13 1382.35 320.942   4
  -2 -15 -13 1677.10 286.711   8
   2  15 -12 6855.96 509.096   4
  -2 -15 -12 7102.90 460.698   8
   2  15 -11 2125.56 350.476   4
  -2 -15 -11 2524.35 313.752   8
   2  15 -10 3702.39 399.812   4
  -2 -15 -10 3213.20 351.333   8
   2  15  -9 14254.9 689.270   4
   2  15  -8 360.416 266.621   4
  -2  15   7 109.801 190.932   4
   2  15  -7 446.414 310.031   4
   2  15  -6 973.834 324.496   9
   2  15  -6 1006.42 310.291   4
  -2  15   6 1083.54 269.090   4
   2  15  -5 11447.1 673.348   9
  -2  15   5 12894.4 592.893   4
   2  15  -4 1119.36 389.768   9
  -2  15   4 1190.79 265.427   4
   2  15  -3 1748.92 358.608   9
  -2  15   3 2098.95 301.147   4
   2  15  -2 1206.22 346.667   9
  -2  15   2 1191.99 260.884   4
   2  15  -1 1083.79 342.702   9
  -2  15   1 737.319 253.733   4
   2  15   0 4466.48 463.700   9
  -2  15   0 4201.95 392.912   4
   2  15   1 1534.27 384.154   9
  -2  15  -1 1221.94 296.057   4
   2  15   2 1283.14 374.358   9
  -2  15  -2 1376.79 303.643   4
   2  15   3 2451.36 393.680   9
  -2  15  -3 2210.58 350.690   4
   2  15   4 3058.51 570.852   9
  -2  15  -4 1722.05 322.116   4
   2  15   5 11359.3 663.379   9
  -2  15  -5 12644.1 640.655   4
   2  15   6 1431.33 364.475   9
  -2  15  -6 823.793 259.007   4
   2  15   7 255.889 294.092   9
  -2  15  -7 375.023 259.254   4
   2  15   8 1028.77 389.709   9
  -2  15  -8 520.687 268.673   4
   2  15   9 13524.5 677.903   9
  -2  15  -9 13384.4 681.585   4
   2  15  10 3402.43 467.243   9
  -2  15 -10 3436.36 412.503   4
   2  15  11 3482.96 441.030   9
  -2  15 -11 2808.49 389.979   4
   2  15  12 6397.37 514.454   9
  -2  15 -12 6292.29 494.520   4
   2  15  13 1255.77 337.965   9
  -2  15 -13 1019.44 327.688   4
   2  15  14 186.722 274.384   9
  -2  15 -14 43.9655 262.499   4
   2  15  15 1851.09 348.791   9
  -2  15 -15 1338.06 335.348   4
  -2  15 -16 13795.4 678.930   4
   2  15  16 13487.2 651.955   9
  -2  15 -17 4158.06 439.480   4
   2  15  17 2836.13 368.189   9
   2  15  18 1406.56 307.534   9
  -2  15 -18 1392.86 342.083   4
   2  15  19 1931.61 309.944   9
  -2  15 -19 2700.05 361.592   4
   2  15  20 1595.81 291.105   9
  -2  15 -20 1854.38 327.284   4
  -2  15 -21 3836.01 385.338   4
   2  15  21 3573.25 351.061   9
   2  15  22 1694.09 277.121   9
  -2  15 -22 1624.53 285.758   4
   2  15  23 1890.31 277.751   9
  -2  15 -23 2518.51 312.273   4
   2  15  24 1453.09 237.649   9
  -2  15 -24 1211.39 246.335   4
   2  15  25 93.2377 166.877   9
  -2  15 -25 613.996 206.536   4
  -2  15 -26 3354.28 284.559   4
   2  15  26 2389.75 240.075   9
  -2  15 -27 1349.52 201.332   4
   2  15  27 973.762 171.767   9
  -2  15 -28 160.539 132.392   4
   2  15  28 47.5539 113.424   9
  -2  15 -29 170.864 120.359   4
  -2 -16 -25 555.341 131.080   8
   2  16 -24 1930.63 185.306   4
  -2 -16 -24 2005.78 202.487   8
   2  16 -23-136.626 130.585   4
  -2 -16 -23-87.7473 139.395   8
   2  16 -22 746.934 177.779   4
  -2 -16 -22 694.893 167.736   8
   2  16 -21 2518.42 254.480   4
  -2 -16 -21 2094.94 228.888   8
   2  16 -20 249.107 182.930   4
  -2 -16 -20 154.210 155.486   8
   2  16 -19 277.461 205.314   4
  -2 -16 -19 418.407 163.630   8
   2  16 -18 3080.20 319.331   4
  -2 -16 -18 2702.21 273.168   8
   2  16 -17 41.7268 202.789   4
  -2 -16 -17-24.7020 167.791   8
   2  16 -16 225.485 214.203   4
  -2 -16 -16 268.896 198.079   8
   2  16 -15 614.803 253.719   4
  -2 -16 -15 624.473 191.108   8
   2  16 -14 737.682 265.565   4
  -2 -16 -14 511.220 184.355   8
   2  16 -13 401.711 256.600   4
  -2 -16 -13-22.9719 164.382   8
   2  16 -12 3132.78 362.583   4
   2  16 -11 3947.59 415.552   4
   2  16 -10 387.299 267.597   4
   2  16  -9 1135.36 293.569   4
   2  16  -8 855.435 296.012   4
  -2  16   8 691.374 201.108   4
   2  16  -7 3195.89 387.783   4
  -2  16   7 3653.19 317.113   4
  -2  16   6 1416.64 248.428   4
   2  16  -6 1902.29 345.835   4
  -2  16   5-35.7277 194.062   4
   2  16  -5 340.084 293.933   4
  -2  16   4 502.311 220.699   4
   2  16  -4 670.827 295.478   4
   2  16  -4 744.525 291.559   9
  -2  16   3 1092.20 256.664   4
   2  16  -3 609.309 291.298   9
  -2  16   2 2791.82 330.629   4
   2  16  -2 2502.55 378.844   9
  -2  16   1 1693.42 294.723   4
   2  16  -1 1660.26 382.591   9
  -2  16   0 1330.81 280.658   4
   2  16   0 1156.64 350.609   9
  -2  16  -1 1232.00 277.650   4
   2  16   1 2163.04 382.183   9
  -2  16  -2 2634.64 346.363   4
   2  16   2 2540.17 397.120   9
  -2  16  -3 692.687 259.358   4
   2  16   3 1138.94 337.268   9
  -2  16  -4 462.788 236.945   4
   2  16   4 961.437 311.865   9
  -2  16  -5 275.463 252.120   4
   2  16   5 1047.73 331.816   9
  -2  16  -6 1788.20 327.984   4
   2  16   6 2396.08 388.828   9
  -2  16  -7 3828.10 418.872   4
   2  16   7 3695.19 404.147   9
  -2  16  -8 553.504 261.464   4
   2  16   8 1351.49 334.016   9
  -2  16  -9 1585.51 306.048   4
   2  16   9 1613.59 336.237   9
  -2  16 -10 604.247 269.331   4
   2  16  10 1585.39 333.838   9
  -2  16 -11 3660.25 407.997   4
   2  16  11 4032.02 399.834   9
  -2  16 -12 3357.75 384.399   4
   2  16  12 3197.07 388.199   9
  -2  16 -13 334.938 264.004   4
   2  16  13 439.227 252.629   9
  -2  16 -14 363.920 269.855   4
   2  16  14 569.359 247.527   9
  -2  16 -15 498.937 267.547   4
   2  16  15 740.152 246.985   9
  -2  16 -16 239.174 247.654   4
   2  16  16 442.066 234.147   9
  -2  16 -17-150.934 238.192   4
   2  16  17 70.0117 208.179   9
  -2  16 -18 3113.44 352.700   4
   2  16  18 2970.51 318.644   9
  -2  16 -19 308.368 221.900   4
   2  16  19 167.603 205.233   9
  -2  16 -20 361.875 217.817   4
   2  16  20 284.297 198.880   9
  -2  16 -21 2884.08 304.610   4
   2  16  21 2152.71 261.911   9
  -2  16 -22 1201.69 241.060   4
   2  16  22 805.461 187.168   9
  -2  16 -23-49.3458 168.670   4
   2  16  23 226.521 152.815   9
   2  16  24 1813.88 195.594   9
  -2  16 -24 2412.58 240.884   4
  -2  16 -25 794.870 166.518   4
   2  16  25 544.624 134.492   9
  -2  16 -26 1056.77 158.843   4
  -2  16 -27 347.470 113.391   4
   2  17 -22 1160.88 145.716   4
   2  17 -21 3062.31 229.026   4
   2  17 -20 290.564 140.155   4
   2  17 -19 284.773 160.888   4
   2  17 -18 764.079 196.385   4
   2  17 -17 3969.36 313.819   4
   2  17 -16 3432.10 307.765   4
   2  17 -15-43.8632 212.292   4
   2  17 -14 159.845 204.794   4
   2  17 -13 432.475 231.175   4
   2  17 -12 629.056 244.754   4
   2  17 -11 183.775 241.199   4
   2  17 -10 1665.83 291.479   4
   2  17  -9 676.370 271.429   4
   2  17  -8 2077.12 328.224   4
   2  17  -7 640.554 281.653   4
  -2  17   7 488.515 173.397   4
  -2  17   6 6117.01 368.472   4
   2  17  -6 6358.67 483.675   4
   2  17  -5 7802.00 518.242   4
  -2  17   5 6743.59 398.121   4
  -2  17   4 204.929 192.431   4
   2  17  -4 79.7339 290.165   4
  -2  17   3 812.609 231.134   4
   2  17  -3 1309.55 333.335   4
   2  17  -2 981.098 319.820   4
  -2  17   2 885.431 221.649   4
  -2  17   1 1861.92 292.239   4
   2  17  -1 2222.25 352.897   4
   2  17  -1 1992.57 368.646   9
   2  17   0 3775.82 396.381   4
  -2  17   0 3842.51 368.352   4
   2  17   0 3983.17 408.351   9
  -2  17  -1 1497.19 282.270   4
   2  17   1 1538.00 376.474   9
  -2  17  -2 668.856 237.406   4
   2  17   2 808.900 275.109   9
  -2  17  -3 590.981 234.902   4
   2  17   3 619.178 265.964   9
  -2  17  -4 54.0265 241.596   4
   2  17   4 1458.78 383.259   9
  -2  17  -5 6304.82 446.160   4
   2  17   5 6700.55 485.598   9
  -2  17  -6 5891.28 432.127   4
   2  17   6 4733.17 465.071   9
  -2  17  -7 419.151 255.510   4
   2  17   7 1656.73 355.381   9
  -2  17  -8 1376.14 289.925   4
   2  17   8 1612.95 295.009   9
  -2  17  -9 427.584 235.024   4
   2  17   9 1140.59 275.264   9
  -2  17 -10 1855.52 307.850   4
   2  17  10 1658.97 272.976   9
  -2  17 -11 190.232 215.982   4
   2  17  11 550.010 238.660   9
  -2  17 -12 866.802 246.010   4
   2  17  12 800.970 250.237   9
  -2  17 -13-50.8468 219.876   4
   2  17  13 386.127 203.401   9
  -2  17 -14 199.301 212.709   4
   2  17  14 87.8438 196.833   9
  -2  17 -15-13.7993 204.230   4
   2  17  15 78.4362 180.736   9
   2  17  16 3259.25 290.514   9
  -2  17 -16 3779.16 339.125   4
   2  17  17 3141.35 264.882   9
  -2  17 -17 4211.60 332.662   4
  -2  17 -18 522.553 195.880   4
   2  17  18 352.197 175.817   9
  -2  17 -19 325.276 174.040   4
   2  17  19 414.343 164.559   9
  -2  17 -20-97.6375 162.973   4
   2  17  20 73.0684 132.730   9
   2  17  21 2249.18 194.545   9
  -2  17 -21 2834.88 242.986   4
  -2  17 -22 1236.17 185.629   4
  -2  17 -23 1780.41 183.664   4
  -2  17 -24 622.206 125.626   4
   2  18 -19 115.022 99.7067   4
   2  18 -18 756.176 145.293   4
   2  18 -17 884.796 169.711   4
   2  18 -16 696.541 165.921   4
   2  18 -15 367.870 163.309   4
   2  18 -14 887.861 199.697   4
   2  18 -13 333.318 186.211   4
   2  18 -12 602.450 204.583   4
   2  18 -11 733.427 227.468   4
   2  18 -10 538.340 219.803   4
   2  18  -9 3392.61 335.040   4
   2  18  -8 1517.70 288.749   4
   2  18  -7 6341.59 415.911   4
   2  18  -6 183.934 226.921   4
   2  18  -5 3112.47 334.241   4
  -2  18   5 2599.13 247.861   4
   2  18  -4 1974.12 295.751   4
  -2  18   4 2371.83 238.862   4
   2  18  -3 136.770 234.229   4
  -2  18   3 162.053 150.496   4
  -2  18   2 4.72943 157.929   4
   2  18  -2 297.633 291.677   4
  -2  18   1 6645.61 376.484   4
   2  18  -1 7454.70 470.761   4
  -2  18   0 4265.88 331.664   4
   2  18   0 6095.65 439.442   4
  -2  18  -1 6270.71 385.922   4
   2  18   1 7316.73 464.701   4
  -2  18  -2 141.366 212.238   4
   2  18   2 164.477 245.354   4
  -2  18  -3-150.779 182.749   4
   2  18   3 285.528 232.673   4
   2  18   4 3005.05 338.962   4
   2  18   4 3076.02 319.354   9
   2  18   5 2914.78 310.021   4
  -2  18  -5 3129.47 307.170   4
   2  18   5 3412.13 337.674   9
  -2  18  -6 168.203 202.986   4
   2  18   6 2501.56 337.786   9
  -2  18  -7 6046.92 383.378   4
   2  18   7 6054.75 379.343   9
  -2  18  -8 1403.55 241.502   4
   2  18   8 1612.70 277.128   9
  -2  18  -9 2584.06 277.515   4
   2  18   9 2442.24 263.470   9
  -2  18 -10 312.104 182.026   4
   2  18  10 597.986 192.969   9
  -2  18 -11 497.941 194.827   4
   2  18  11 267.187 168.518   9
  -2  18 -12 890.639 222.537   4
   2  18  12 619.380 175.068   9
  -2  18 -13 247.848 179.167   4
   2  18  13 345.018 156.685   9
  -2  18 -14 834.835 198.622   4
   2  18  14 549.705 154.205   9
  -2  18 -15 273.241 172.220   4
   2  18  15 458.227 148.195   9
  -2  18 -16 290.820 153.079   4
   2  18  16 528.169 135.481   9
  -2  18 -17 940.430 179.035   4
   2  18  17 832.838 124.072   4
  -2  18 -18 860.473 161.308   4
  -2  18 -19 111.546 123.139   4
  -2  18 -20 1509.01 161.685   4
   2  19 -15 1090.17 134.813   4
   2  19 -14 6883.71 287.424   4
   2  19 -13 1349.34 169.198   4
   2  19 -12 331.073 140.237   4
   2  19 -11 250.375 150.353   4
   2  19 -10 4410.84 281.235   4
   2  19  -9 565.505 177.272   4
   2  19  -8 1066.98 204.983   4
   2  19  -7 1603.80 219.548   4
   2  19  -6 826.563 201.158   4
   2  19  -5 435.004 189.866   4
   2  19  -4 742.841 203.974   4
  -2  19   3 624.959 132.231   4
   2  19  -3 1004.07 218.650   4
  -2  19   2 1135.43 164.568   4
   2  19  -2 1174.11 224.391   4
  -2  19   1 2583.11 214.497   4
   2  19  -1 2605.27 273.056   4
  -2  19   0 2556.95 218.465   4
   2  19   0 3092.82 290.940   4
  -2  19  -1 2218.14 209.905   4
   2  19   1 2806.89 276.766   4
  -2  19  -2 973.929 174.360   4
   2  19   2 1025.52 216.465   4
  -2  19  -3 817.740 171.463   4
   2  19   3 1390.48 226.332   4
  -2  19  -4 977.779 185.170   4
   2  19   4 1183.90 217.043   4
  -2  19  -5 657.131 170.851   4
   2  19   5 450.715 178.116   4
   2  19   6 835.277 182.709   4
  -2  19  -6 747.160 174.219   4
   2  19   7 1446.03 201.930   4
  -2  19  -7 1338.02 186.158   4
   2  19   8 749.389 166.709   4
  -2  19  -8 1215.90 183.766   4
   2  19   9 473.367 153.776   4
  -2  19  -9 257.102 142.021   4
   2  19  10 3791.44 244.893   4
  -2  19 -10 3692.81 249.502   4
  -2  19 -11 175.393 136.112   4
   2  19  11 15.1727 109.952   4
  -2  19 -12 554.140 144.202   4
   2  19  12 422.973 118.155   4
  -2  19 -13 1406.90 166.693   4
   2  19  13 1493.78 145.721   4
  -2  19 -14 6864.68 288.513   4
  -2  19 -15 713.397 130.758   4
   2  20  -8 328.706 105.777   4
   2  20  -7 23.3227 102.609   4
   2  20  -6 1556.97 164.121   4
   2  20  -5 2079.82 182.341   4
   2  20  -4 2566.58 199.333   4
   2  20  -3 667.678 145.977   4
   2  20  -2 477.937 139.694   4
   2  20  -1 65.8152 122.585   4
   2  20   0 236.880 127.631   4
   2  20   1 177.142 125.745   4
   2  20   2 239.611 129.516   4
   2  20   3 1373.91 161.988   4
   2  20   4 2608.27 192.923   4
   2  20   5 2410.90 177.244   4
   2  20   6 1856.94 153.821   4
   3   0   0-187.230 235.318   1
   3   0   1 73345.2 1243.09   1
   3   0  -1 73412.6 1300.64   1
   3   0   2 2528.23 312.424   1
   3   0  -2 2972.27 359.907   1
   3   0   3 6062.18 415.463   1
   3   0  -3 6330.11 486.617   1
   3   0   4 5156.21 372.996   1
   3   0  -4 5232.14 488.338   1
   3   0  -5 3342.16 419.952   1
   3   0   5 3379.86 321.024   1
   3   0  -6 116818. 1924.79   1
   3   0   6 116012. 1599.53   1
   3   0  -7 185139. 2501.00   1
   3   0   7 190519. 2087.79   1
   3   0   8-17.4292 216.673   1
   3   0  -8 140.341 328.933   1
   3   0  -9 42144.0 1325.16   1
   3   0 -10 1535.94 441.320   1
   3   0 -11 11584.2 796.861   1
   3   0 -12 929.790 418.435   1
   3   0 -13 164.687 374.523   1
   3   0 -14 25234.4 1210.82   1
   3   0 -15 3493.71 542.688   1
   3   0 -16 79078.0 2228.36   1
   3   0 -17 11127.2 939.625   1
   3   0 -18 510.424 387.034   1
   3   0 -19 9294.29 905.570   1
   3   0 -20 3236.39 601.565   1
   3   0 -21 7183.33 846.887   1
   3   0 -22 5880.06 818.475   1
   3   0 -23 27010.7 1611.27   1
   3   0 -24 3776.61 701.071   1
  -3   0  25 8265.64 561.613   8
   3   0 -25 10711.6 1097.98   1
  -3   0 -25 9540.28 537.327   5
   3   0 -26 1171.81 500.523   1
  -3   0  26 1031.29 310.009   8
  -3   0 -26 556.826 222.579   5
   3   0 -27 83903.4 3095.23   1
  -3   0 -27 78280.8 1517.20   5
  -3   0  27 81093.8 1697.60   8
  -3   0 -28 5811.98 469.255   5
  -3   0  28 5493.83 510.428   8
  -3   0 -29 94.3329 223.154   5
  -3   0  29 449.997 286.860   8
  -3   0 -30 993.885 260.963   5
  -3   0  30 630.890 317.418   8
  -3   0 -31 18415.1 762.752   5
  -3   0  31 17526.1 786.308   7
  -3   0  31 17584.8 846.346   8
  -3   0  32 170.955 299.178   8
  -3   0 -32 253.816 223.710   5
  -3   0  32 237.818 239.789   7
  -3   0  33 1200.29 329.709   8
  -3   0 -33 1315.57 292.492   5
  -3   0  33 1351.94 294.026   7
  -3   0  34 901.389 308.250   8
  -3   0  34 373.380 234.227   7
  -3   0 -34 743.415 246.545   5
  -3   0  35 226.936 203.658   7
  -3   0  35-100.592 267.133   8
  -3   0 -35 132.585 192.017   5
  -3   0  36 1291.84 253.314   7
  -3   0  36 540.093 268.987   8
  -3   0 -36 601.185 207.744   5
  -3   0  37 949.163 226.624   7
  -3   0  37 1106.26 280.369   8
  -3   0 -37 1392.05 251.655   5
  -3   0 -38 2444.94 259.552   5
  -3   0  38 1894.75 243.404   7
  -3   0  38 2363.73 310.044   8
   3   0 -39-249.548 198.798   5
  -3   0 -39-33.8362 140.281   5
   3   0 -40 398.517 167.602   5
   3   0 -41 481.265 150.653   5
   3   0 -42-76.5209 110.212   5
   3   1 -42 851.745 153.140   5
   3   1 -41 452.862 151.066   5
   3   1 -40 333.501 186.713   5
   3   1 -39 352.556 213.452   5
  -3   1  38 3262.83 305.875   7
  -3   1  38 3164.75 355.696   8
  -3   1  37 200.835 189.850   7
  -3   1  37-11.1284 245.719   8
  -3   1  36 5272.09 430.175   7
  -3   1  36 5289.24 467.342   8
  -3   1  35 31.7636 214.227   7
  -3  -1 -35 516.211 199.520   5
  -3   1  35-41.3616 281.734   8
  -3  -1 -34 1905.83 281.596   5
  -3   1  34 2364.55 330.293   7
  -3   1  33 2440.00 403.023   8
  -3   1  33 2906.05 383.231   7
  -3  -1 -33 3291.51 346.542   5
  -3   1  32 606.868 311.753   8
  -3   1  32 1025.73 306.668   7
  -3  -1 -32 1041.31 239.235   5
  -3  -1 -31 11695.5 587.464   5
  -3   1  31 11517.9 670.101   7
  -3   1  31 11303.1 699.510   8
  -3  -1 -30 6630.82 476.633   5
  -3   1  30 5724.21 539.325   8
  -3  -1 -29 7656.70 495.890   5
  -3   1  29 8050.48 604.968   8
  -3   1  28 6798.73 565.999   8
  -3  -1 -28 6594.86 460.006   5
   3   1 -28 6836.78 974.943   1
  -3   1  27 22017.6 917.041   8
   3   1 -27 24081.7 1681.86   1
  -3  -1 -27 21393.5 786.107   5
   3   1 -26 2624.14 678.018   1
  -3  -1 -26 1807.14 284.277   5
  -3   1  26 2535.39 383.768   8
   3   1 -25 771.424 454.498   1
  -3   1  25-220.791 257.630   8
  -3   1  24 16989.3 760.303   8
   3   1 -24 15097.1 1257.45   1
   3   1 -23 4051.71 709.468   1
   3   1 -22 632.242 391.062   1
   3   1 -21 189.760 345.746   1
   3   1 -20 892.675 391.090   1
   3   1 -19 369.303 377.549   1
   3   1 -18 8518.48 844.780   1
   3   1 -17 14674.4 1044.58   1
   3   1 -16 7970.30 786.661   1
   3   1 -15 6081.80 687.817   1
   3   1 -14 14542.0 960.364   1
   3   1 -13 11725.6 865.606   1
   3   1 -12 373.577 355.453   1
   3   1 -11 25535.1 1122.67   1
   3   1 -10 17794.8 928.336   1
   3   1  -9 3512.23 482.986   1
   3   1  -8 135362. 2279.67   1
   3   1  -7 23562.1 959.706   1
   3  -1   7 24508.3 686.794   1
   3   1  -6 2643.39 440.517   1
   3  -1   6 2698.92 262.584   1
   3   1  -5 11697.2 659.404   1
   3  -1   5 11556.1 458.207   1
   3  -1   4 13531.6 487.449   1
   3   1  -4 13493.6 704.847   1
   3  -1   3 71046.7 1090.87   1
   3   1  -3 74473.2 1465.51   1
   3   1  -2 10759.0 606.227   1
   3  -1   2 9982.65 443.125   1
   3   1  -1 96637.8 1578.10   1
   3  -1   1 93910.7 1280.57   1
   3  -1   0 6196.20 394.143   1
   3   1   0 5981.94 462.740   1
   3   1   1 97373.4 1557.68   1
   3  -1  -1 95223.4 1397.92   1
   3   1   2 11670.4 588.695   1
   3  -1  -2 10878.5 543.967   1
   3  -1  -3 69355.5 1312.43   1
   3   1   3 69925.2 1317.40   1
   3  -1  -4 12683.7 621.038   1
   3   1   4 12291.0 590.955   1
   3  -1  -5 12705.2 646.896   1
   3   1   5 12589.4 619.520   1
   3   1   6 2194.89 330.506   1
   3  -1  -6 2066.47 356.372   1
   3  -1  -7 26407.2 969.439   1
   3   1   7 24918.2 865.484   1
   3  -1  -8 140145. 2256.04   1
   3   1   8 141743. 2071.36   1
   3  -1  -9 4149.44 503.499   1
   3   1   9 4469.05 447.653   1
   3  -1 -10 17493.1 908.491   1
   3  -1 -11 27189.7 1161.16   1
   3  -1 -12 1015.26 404.546   1
   3  -1 -13 13022.9 898.845   1
   3  -1 -14 15425.9 976.838   1
   3  -1 -15 6199.40 679.922   1
   3  -1 -16 9161.94 831.051   1
   3  -1 -17 14581.6 1056.37   1
   3  -1 -18 7835.00 821.054   1
   3  -1 -19 504.023 384.855   1
   3  -1 -20 1180.43 486.975   1
   3  -1 -21 346.772 403.305   1
   3  -1 -22 312.397 377.703   1
   3  -1 -23 3625.61 701.502   1
   3  -1 -24 16836.8 1340.85   1
   3  -1 -25-575.692 386.357   1
  -3   1 -25-114.921 191.250   5
  -3  -1  25 122.258 224.591   8
   3  -1 -26 2206.14 608.455   1
  -3   1 -26 2391.95 328.854   5
  -3  -1  26 2010.40 344.912   8
   3  -1 -27 24973.3 1730.53   1
  -3   1 -27 23369.8 863.029   5
  -3  -1  27 22829.1 915.066   8
   3  -1 -28 8362.05 1051.27   1
  -3   1 -28 7666.65 527.048   5
  -3  -1  28 7500.92 577.956   8
  -3   1 -29 7679.07 532.856   5
  -3  -1  29 7786.11 581.654   8
  -3   1 -30 5464.05 465.201   5
  -3  -1  30 5176.69 492.557   8
  -3  -1  31 10889.3 680.572   8
  -3   1 -31 11637.3 640.117   5
  -3  -1  32 864.270 309.469   8
  -3  -1  32 662.252 251.233   7
  -3   1 -32 1266.41 307.651   5
  -3  -1  33 2475.97 384.911   8
  -3   1 -33 2806.38 363.034   5
  -3  -1  33 3064.71 354.746   7
  -3  -1  34 1007.57 289.052   8
  -3  -1  34 1266.42 265.963   7
  -3   1 -34 1097.88 269.345   5
  -3  -1  35-234.589 262.341   8
  -3   1 -35-30.4173 212.236   5
  -3  -1  35 119.960 191.993   7
  -3  -1  36 5243.84 448.945   8
  -3   1 -36 5775.67 428.215   5
  -3   1 -37 163.666 171.242   5
  -3  -1  37 77.7184 225.784   8
  -3  -1  38 2616.73 305.066   8
  -3   1 -38 3567.08 315.689   5
   3  -1 -39 201.470 176.802   5
  -3   1 -39 198.946 161.281   5
   3  -1 -40 318.890 147.883   5
  -3   1 -40 202.528 144.207   5
   3  -1 -41 678.627 143.387   5
  -3   1 -41 873.723 148.742   5
   3   2 -42 779.801 152.310   5
   3   2 -41 444.941 181.083   5
   3   2 -40 2047.26 257.265   5
   3   2 -39 496.799 216.952   5
  -3   2  38 85.6493 184.252   7
  -3   2  37 1519.24 321.819   8
  -3   2  37 1230.97 257.699   7
  -3   2  36-267.523 283.343   8
  -3   2  36 160.399 219.096   7
  -3   2  35 3135.16 422.134   8
  -3   2  35 2764.02 367.061   7
  -3   2  34 1322.38 349.131   8
  -3   2  34 812.666 277.999   7
  -3   2  33 4905.88 513.836   8
  -3   2  33 4549.28 458.429   7
  -3   2  32 5662.18 534.186   8
  -3   2  32 5825.52 505.555   7
  -3   2  31 5301.29 526.310   8
  -3   2  31 5016.00 478.272   7
  -3   2  30 3459.11 431.947   7
  -3   2  30 3381.40 454.460   8
  -3   2  29 991.823 334.505   8
   3   2 -28 2763.00 655.162   1
  -3   2  28 2999.39 436.413   8
   3   2 -27 7539.93 956.461   1
  -3   2  27 8064.97 600.583   8
  -3  -2 -27 8668.87 958.228   1
   3   2 -26 7320.70 917.683   1
  -3   2  26 6688.38 552.395   8
   3   2 -25 6131.82 851.117   1
  -3   2  25 8528.04 576.530   8
  -3   2  24 3297.87 394.533   8
   3   2 -24 2756.26 571.567   1
   3   2 -23 12659.2 1129.84   1
   3   2 -22 25016.6 1525.22   1
   3   2 -21 7796.66 857.597   1
   3   2 -20 16790.4 1204.78   1
   3   2 -19 6443.45 790.212   1
   3   2 -18 17622.0 1163.78   1
   3   2 -17 9219.26 841.468   1
   3   2 -16 1901.65 462.921   1
   3   2 -15 6236.80 686.299   1
   3   2 -14 46960.6 1646.38   1
   3   2 -13 3235.91 540.417   1
   3   2 -12 14045.4 893.244   1
   3   2 -11 14297.8 871.832   1
   3   2 -10 54993.7 1598.71   1
   3   2  -9 42099.3 1349.55   1
   3   2  -8 47463.0 1390.84   1
   3   2  -7 523.151 346.548   1
   3   2  -6 15050.6 801.607   1
   3  -2   5 19290.9 458.333   1
   3   2  -5 19298.8 864.337   1
   3  -2   4 160299. 1310.82   1
   3   2  -4 156782. 2265.96   1
   3  -2   3 46098.4 739.507   1
   3   2  -3 43039.8 1187.53   1
   3  -2   2 17862.7 489.760   1
   3   2  -2 16835.4 775.279   1
   3   2  -1 47534.2 1212.80   1
   3  -2   1 47752.7 846.253   1
   3  -2   0 3802.43 294.759   1
   3   2   0 4050.92 481.067   1
   3   2   1 51425.7 1260.59   1
   3  -2  -1 51201.8 985.315   1
   3  -2  -2 17038.5 622.969   1
   3   2   2 17398.2 759.571   1
   3  -2  -3 43783.4 1021.41   1
   3   2   3 45858.3 1168.19   1
   3  -2  -4 159822. 2025.75   1
   3   2   4 162415. 2188.58   1
   3  -2  -5 19777.8 783.443   1
   3   2   5 19457.6 809.376   1
   3  -2  -6 16746.5 752.986   1
   3   2   6 17814.5 789.027   1
   3  -2  -7 151.073 274.239   1
   3   2   7 191.249 272.994   1
   3  -2  -8 43864.9 1298.62   1
   3   2   8 45090.4 1272.72   1
   3  -2  -9 41690.3 1317.75   1
   3   2   9 42049.7 1273.91   1
   3  -2 -10 56720.7 1576.58   1
   3  -2 -11 14090.9 881.283   1
   3  -2 -12 13254.3 890.815   1
   3  -2 -13 2978.09 533.802   1
   3  -2 -14 47994.1 1690.99   1
   3  -2 -15 6903.11 733.682   1
   3  -2 -16 2610.36 540.000   1
  -3   2 -17 10116.8 622.536   1
   3  -2 -17 9371.68 873.482   1
   3  -2 -18 17357.0 1193.01   1
   3  -2 -19 5814.08 733.788   1
   3  -2 -20 18726.1 1289.91   1
   3  -2 -21 7856.02 901.518   1
   3  -2 -22 26143.4 1594.46   1
   3  -2 -23 13812.7 1226.72   1
  -3   2 -24 3213.33 342.037   4
  -3   2 -24 2806.71 343.602   5
   3  -2 -24 2672.05 627.010   1
  -3  -2  25 8692.31 572.550   8
   3  -2 -25 8616.00 1027.88   1
  -3   2 -25 8449.85 531.838   5
  -3   2 -25 9084.99 540.685   4
  -3  -2  26 5949.10 493.594   8
  -3   2 -26 6122.52 473.709   5
  -3   2 -26 6571.23 513.495   4
   3  -2 -26 6405.71 900.066   1
  -3  -2  27 8943.06 600.791   8
  -3   2 -27 8633.08 559.149   5
   3  -2 -27 9122.45 1100.11   1
   3  -2 -28 2429.37 626.090   1
  -3   2 -28 2480.42 368.409   5
  -3  -2  28 3140.03 411.466   8
  -3   2 -29 1161.87 296.627   5
  -3  -2  29 1295.31 316.556   8
  -3   2 -30 3995.94 433.196   5
  -3  -2  30 3341.12 416.898   8
  -3  -2  31 6405.41 520.312   8
  -3   2 -31 5324.30 479.212   5
  -3  -2  32 6294.22 517.776   8
  -3   2 -32 6282.43 498.129   5
  -3  -2  33 4869.35 456.854   8
  -3   2 -33 4792.55 449.092   5
  -3  -2  34 848.740 289.877   8
  -3   2 -34 758.735 277.020   5
  -3  -2  35 2809.37 365.743   8
  -3   2 -35 2821.94 360.281   5
  -3  -2  36-182.145 226.783   8
  -3   2 -36 208.693 232.929   5
  -3  -2  37 1030.99 244.850   8
  -3   2 -37 1110.38 261.410   5
  -3  -2  38 111.024 179.441   8
   3  -2 -38 366.915 185.007   5
  -3   2 -38 309.721 202.120   5
  -3   2 -39 561.062 192.711   5
   3  -2 -39 476.249 160.672   5
  -3   2 -40 1655.17 207.696   5
  -3   2 -41 330.391 131.163   5
  -3   2 -42 677.192 118.747   5
   3   3 -42 3107.58 229.109   5
   3   3 -41 338.255 158.970   5
   3   3 -40 631.111 207.529   5
   3   3 -39 1600.14 271.098   5
   3   3 -38 9502.69 516.743   5
  -3   3  38 8299.59 464.789   7
  -3   3  37 1126.42 275.274   7
  -3   3  36 2337.76 378.171   8
  -3   3  36 2567.53 347.030   7
  -3   3  35 1412.60 363.083   8
  -3   3  35 1677.84 327.177   7
  -3   3  34 2249.36 416.531   8
  -3   3  34 2073.76 353.262   7
  -3   3  33 504.188 266.608   7
  -3   3  33 664.290 328.431   8
  -3   3  32 385.410 281.552   7
  -3   3  32 684.347 354.648   8
  -3   3  31 1322.12 361.581   7
  -3   3  31 1863.11 395.100   8
  -3   3  30 6776.85 577.967   8
  -3   3  30 7575.11 598.695   7
  -3   3  29 3131.67 448.032   8
  -3   3  29 2459.52 408.150   7
   3   3 -28 4753.83 787.351   1
  -3   3  28 3946.17 465.374   8
   3   3 -27 2754.45 685.204   1
  -3   3  27 2338.32 407.752   8
   3   3 -26 1179.14 427.095   1
  -3   3  26 1602.43 338.830   8
   3   3 -25 1871.27 508.818   1
  -3   3  25 2195.23 361.565   8
  -3   3  24 5045.53 460.165   8
   3   3 -24 4854.29 740.026   1
   3   3 -23 486.640 395.668   1
   3   3 -22 2089.96 534.238   1
   3   3 -21 10613.6 1001.54   1
   3   3 -20 8688.55 725.438   2
   3   3 -20 6917.12 802.260   1
   3   3 -19 5057.05 574.742   2
   3   3 -19 4432.31 673.200   1
   3   3 -18 6266.88 735.516   1
   3   3 -17 9750.14 878.771   1
   3   3 -16 3808.58 578.506   1
   3   3 -15 2850.53 530.635   1
   3   3 -14 32503.1 1404.65   1
   3   3 -13 55912.1 1772.55   1
   3   3 -12 52275.5 1666.88   1
   3   3 -11 22022.7 1074.33   1
   3   3 -10 8857.91 714.806   1
   3   3  -9 19910.5 990.572   1
   3   3  -8 20847.8 988.711   1
   3   3  -7 40632.3 1319.85   1
   3   3  -6 24983.4 1020.32   1
   3   3  -5 23277.7 970.156   1
   3   3  -4 24308.5 977.270   1
   3  -3   3 1971.97 126.657   1
   3   3  -3 1989.08 395.781   1
   3   3  -2 51776.2 1344.09   1
   3  -3   2 52026.4 695.475   1
   3  -3   1 102309. 1123.29   1
   3   3  -1 101673. 1859.30   1
   3   3   0 5243.14 520.984   1
   3  -3   0 5345.69 317.396   1
   3  -3  -1 101242. 1338.92   1
   3   3   1 101839. 1850.64   1
  -3   3  -2 51992.3 1328.91   2
   3  -3  -2 51161.8 1033.98   1
   3   3   2 51564.7 1342.54   1
  -3   3  -3 2093.89 394.401   2
   3   3   3 2116.87 409.937   1
   3  -3  -3 1869.88 284.750   1
  -3   3  -4 25091.9 977.091   2
   3  -3  -4 24535.6 821.926   1
   3   3   4 25377.0 969.600   1
   3  -3  -5 23755.9 860.402   1
  -3   3  -5 24003.2 990.865   2
   3   3   5 25694.0 998.713   1
   3  -3  -6 23741.1 903.155   1
  -3   3  -6 23834.3 1005.42   2
   3   3   6 24830.3 994.113   1
   3  -3  -7 39741.5 1202.59   1
  -3   3  -7 39934.9 1298.76   2
   3   3   7 41588.9 1281.42   1
  -3   3  -8 19572.6 945.687   2
   3  -3  -8 18803.2 882.682   1
   3   3   8 19884.9 945.076   1
  -3   3  -9 19999.4 979.731   2
   3  -3  -9 20698.0 952.577   1
   3   3   9 21224.4 992.935   1
  -3   3 -10 9035.23 266.122   1
   3  -3 -10 8709.65 699.563   1
  -3   3 -10 8975.29 704.056   2
   3   3  10 9050.63 697.214   1
  -3   3 -11 20474.9 1048.23   2
   3  -3 -11 20844.4 1045.83   1
  -3   3 -11 19809.6 465.397   1
   3  -3 -12 52013.5 1662.71   1
  -3   3 -12 49685.0 835.413   1
  -3   3 -12 52585.5 1639.37   2
   3  -3 -13 56693.0 1801.73   1
  -3   3 -13 56288.5 1752.91   2
   3  -3 -14 35849.6 1485.05   1
  -3   3 -14 33831.8 1388.13   2
  -3   3 -15 2447.17 464.467   2
   3  -3 -15 2340.14 514.891   1
  -3   3 -16 3381.98 525.289   2
   3  -3 -16 3628.11 608.297   1
   3  -3 -17 9502.52 886.305   1
   3  -3 -18 7026.03 818.762   1
   3  -3 -19 4325.21 686.151   1
   3  -3 -20 7709.01 886.042   1
   3  -3 -21 10392.7 1026.03   1
   3  -3 -22 2589.57 623.208   1
   3  -3 -23 313.302 368.138   1
   3  -3 -24 5483.18 854.343   1
  -3  -3  24 5066.08 427.478   8
  -3   3 -24 6435.58 459.072   4
  -3   3 -24 5714.94 458.148   5
  -3   3 -25 1725.68 323.500   5
  -3   3 -25 2175.27 336.205   4
   3  -3 -25 1990.51 599.218   1
  -3  -3  25 1751.52 317.577   8
  -3   3 -26 1379.14 293.678   4
  -3   3 -26 1323.97 295.886   5
   3  -3 -26 1139.66 551.752   1
  -3  -3  26 1331.44 303.484   8
  -3   3 -27 2890.90 375.325   5
  -3   3 -27 2823.39 387.623   4
   3  -3 -27 2560.03 613.598   1
  -3  -3  27 2370.45 375.739   8
  -3  -3  28 3929.03 431.325   8
  -3   3 -28 4819.51 465.462   5
  -3   3 -28 5625.09 529.830   4
  -3   3 -29 2321.31 373.843   5
  -3  -3  29 2522.20 362.906   8
  -3  -3  30 6010.44 510.819   8
  -3   3 -30 8007.11 589.154   5
  -3   3 -31 1354.43 326.265   5
  -3  -3  31 1317.28 306.433   8
  -3   3 -32 579.555 277.827   5
  -3  -3  32 817.830 273.078   8
  -3   3 -33 837.760 297.209   5
  -3  -3  33 1233.01 304.266   8
  -3   3 -34 2995.55 380.574   5
  -3  -3  34 2432.57 349.599   8
  -3   3 -35 1641.59 332.750   5
  -3  -3  35 998.736 267.283   8
  -3   3 -36 2501.76 354.434   5
  -3  -3  36 1919.34 273.299   8
  -3   3 -37 958.689 271.225   5
  -3  -3  37 655.963 200.318   8
  -3   3 -38 8488.99 475.994   5
  -3   3 -39 1679.96 242.283   5
  -3   3 -40 542.293 179.577   5
  -3   3 -41 339.017 140.857   5
  -3   3 -42 2754.72 187.782   5
   3   4 -42 736.888 150.395   5
   3   4 -41 1352.83 210.166   5
   3   4 -40 2053.96 258.309   5
   3   4 -39 2713.33 297.440   5
   3   4 -38 129.126 220.950   5
  -3   4  38 160.156 216.353   7
  -3   4  37 2863.69 346.725   7
  -3   4  36 723.547 258.428   7
  -3   4  35 7824.20 587.181   8
  -3   4  35 7742.49 544.906   7
  -3   4  34 4125.66 493.156   8
  -3   4  34 4104.16 447.765   7
  -3   4  33 124.598 321.405   8
  -3   4  33 228.749 276.480   7
  -3   4  32 12740.1 757.552   8
  -3   4  32 14386.2 762.372   7
  -3   4  31 810.836 322.943   7
  -3   4  31 381.832 318.691   8
  -3   4  30 543.890 305.475   7
  -3   4  30 703.736 327.415   8
  -3   4  29 8458.43 624.955   7
  -3   4  29 8095.91 628.029   8
  -3   4  28 4077.69 471.327   7
  -3   4  28 4062.45 478.229   8
  -3   4  27 387.988 283.084   8
   3   4 -27 789.527 399.951   1
  -3   4  26 2496.31 415.727   8
   3   4 -26 2071.19 513.207   1
  -3   4  25 7008.64 563.210   8
   3   4 -25 5830.56 818.151   1
  -3   4  24 442.644 254.525   8
   3   4 -24 1020.81 431.636   1
  -3   4  23 2722.49 355.510   8
   3   4 -23 3127.13 614.808   1
   3   4 -22 11136.0 1044.44   1
   3   4 -21 15878.7 1045.40   2
   3   4 -21 14369.2 1158.53   1
   3   4 -20 22533.8 1255.74   2
   3   4 -20 21317.0 1364.35   1
   3   4 -19-262.525 251.970   2
   3   4 -19 143.670 340.003   1
   3   4 -18 18967.3 1204.92   1
   3   4 -17 7614.80 790.799   1
   3   4 -16 24772.1 1320.63   1
   3   4 -15 8687.22 793.042   1
   3   4 -14 500.675 339.692   1
   3   4 -13 1998.36 469.910   1
   3   4 -12 14903.2 945.015   1
   3   4 -11 14557.5 935.357   1
   3   4 -10 49956.6 1580.00   1
   3   4  -9 29147.3 1202.40   1
   3   4  -8 9845.63 737.958   1
   3   4  -7 7862.55 654.262   1
   3   4  -6 31481.0 1204.56   1
   3   4  -5 7258.60 620.341   1
   3   4  -4 128429. 2270.74   1
   3   4  -3 32811.6 1186.93   1
   3   4  -2 5809.20 572.554   1
   3  -4   2 4845.06 173.847   1
  -3   4   1 75907.9 1578.97   2
   3   4  -1 76082.1 1738.50   1
   3  -4   1 79303.0 909.298   1
  -3   4   0 16618.5 770.989   2
   3  -4   0 16716.5 500.011   1
   3   4   0 16536.7 839.977   1
   3  -4  -1 77110.3 1175.37   1
  -3   4  -1 77092.8 1667.60   2
   3   4   1 78018.7 1740.34   1
  -3   4  -2 4970.96 502.990   2
   3  -4  -2 5229.91 369.869   1
   3   4   2 5219.33 562.696   1
  -3   4  -3 35759.0 1193.37   2
   3  -4  -3 35228.7 937.927   1
   3   4   3 36779.6 1231.34   1
   3  -4  -4 125048. 1853.98   1
  -3   4  -4 127388. 2277.47   2
   3   4   4 129701. 2285.62   1
  -3   4  -5 6144.93 589.661   2
   3  -4  -5 7357.93 518.851   1
   3   4   5 6947.62 604.979   1
   3  -4  -6 31471.7 1058.38   1
  -3   4  -6 30611.4 1202.93   2
   3   4   6 29888.9 1160.03   1
   3  -4  -7 8261.93 599.532   1
  -3   4  -7 8428.66 692.703   2
   3   4   7 8185.29 670.827   1
   3  -4  -8 9170.41 654.507   1
  -3   4  -8 8493.32 712.646   2
   3   4   8 9744.99 745.297   1
   3  -4  -9 30784.1 1187.89   1
  -3   4  -9 29668.7 1262.00   2
   3   4   9 31337.5 1262.49   1
   3  -4 -10 53691.1 1607.32   1
  -3   4 -10 50075.4 1666.03   2
   3   4  10 51353.5 1648.58   1
   3  -4 -11 15722.8 940.680   1
  -3   4 -11 14347.5 918.151   2
   3  -4 -12 17231.3 1001.82   1
  -3   4 -12 16246.4 1014.42   2
   3  -4 -13 1399.71 452.581   1
  -3   4 -13 1634.57 478.196   2
  -3   4 -14 329.215 335.700   2
   3  -4 -14 558.662 364.115   1
   3  -4 -15 8354.62 800.433   1
  -3   4 -15 8510.89 817.213   2
   3  -4 -16 26748.2 1412.79   1
  -3   4 -16 25847.9 1334.45   2
   3  -4 -17 7657.29 828.961   1
  -3   4 -17 7206.90 763.229   2
   3  -4 -18 21566.9 1353.16   1
  -3   4 -18 19086.1 1186.27   2
  -3   4 -19-58.9031 333.350   2
   3  -4 -19 200.724 404.382   1
   3  -4 -20 23682.1 1507.33   1
   3  -4 -21 16774.8 1314.77   1
   3  -4 -22 12349.3 1169.33   1
  -3   4 -23 2937.89 334.506   4
   3  -4 -23 3877.33 735.220   1
  -3   4 -23 3049.55 359.428   5
  -3   4 -24 425.052 243.175   4
   3  -4 -24 749.861 506.216   1
  -3  -4  24 434.609 236.643   8
  -3   4 -24 332.143 205.882   5
  -3  -4  25 5826.21 483.088   8
   3  -4 -25 6521.09 917.295   1
  -3   4 -25 7371.15 524.728   4
  -3   4 -25 6140.32 496.897   5
  -3   4 -26 2753.79 367.058   4
  -3   4 -26 2891.14 383.770   5
   3  -4 -26 2594.00 701.825   1
  -3  -4  26 2798.38 373.244   8
  -3   4 -27 714.062 291.110   4
  -3   4 -27 725.532 318.501   5
   3  -4 -27 268.573 402.308   1
  -3  -4  27 581.929 272.790   8
  -3   4 -28 3552.09 425.645   4
  -3   4 -28 3471.16 430.970   5
  -3  -4  28 2874.99 384.420   8
  -3  -4  29 7963.54 548.391   8
  -3   4 -29 7462.11 579.140   5
  -3   4 -29 7943.21 576.892   4
  -3   4 -30 300.373 266.472   5
  -3  -4  30 96.4842 213.427   8
  -3   4 -31 597.184 269.350   5
  -3  -4  31 515.803 258.129   8
  -3  -4  32 11872.8 633.796   8
  -3   4 -32 14081.8 723.733   5
  -3   4 -33 759.971 302.713   5
  -3  -4  33 290.158 247.453   8
  -3   4 -34 3739.35 408.134   5
  -3  -4  34 3284.69 342.723   8
  -3   4 -35 8185.96 537.654   5
  -3   4 -36 467.008 241.907   5
  -3   4 -37 2979.19 338.517   5
  -3   4 -38 367.264 209.137   5
  -3   4 -39 2455.50 286.540   5
  -3   4 -40 2178.00 236.614   5
  -3   4 -41 1467.38 186.805   5
  -3   4 -42 667.276 123.712   5
   3   5 -42 469.873 122.939   5
   3   5 -41 286.792 136.787   5
   3   5 -40 324.910 180.829   5
   3   5 -39 1117.94 236.982   5
  -3  -5 -39 764.368 144.791   8
   3   5 -38 1332.93 264.779   5
  -3  -5 -38 1323.07 197.354   8
   3   5 -37 827.634 258.444   5
  -3   5  37 1316.90 280.717   7
  -3   5  36 6229.09 476.903   7
  -3   5  35 7708.73 537.043   7
  -3   5  34 528.071 347.723   8
  -3   5  34 299.217 280.328   7
  -3   5  33 493.275 314.395   8
  -3   5  33 744.011 309.641   7
  -3   5  32 2595.14 426.126   8
  -3   5  32 2265.66 387.445   7
  -3   5  31 6390.24 567.209   8
  -3   5  31 6077.50 547.060   7
  -3   5  30 2925.28 461.517   8
  -3   5  30 3311.54 449.590   7
  -3   5  29 357.439 327.721   8
  -3   5  29 238.498 294.437   7
  -3   5  28 2744.04 446.164   8
  -3   5  28 2736.81 419.407   7
  -3   5  27 2309.01 405.379   8
  -3   5  27 2792.28 399.150   7
  -3   5  26 6761.23 557.688   7
  -3   5  26 6226.40 550.623   8
  -3   5  25 6992.76 566.990   8
   3   5 -25 7705.41 928.707   1
  -3   5  24 20765.2 880.626   8
   3   5 -24 20752.8 1435.96   1
  -3   5  23 361.367 241.747   8
   3   5 -23 450.782 319.720   1
  -3   5  22 2561.43 353.302   8
   3   5 -22 3623.69 644.002   1
   3   5 -21 6682.49 797.216   1
   3   5 -21 6073.14 713.669   2
   3   5 -20 294.272 292.236   1
   3   5 -20-102.011 258.719   2
   3   5 -19 11703.6 1011.62   1
   3   5 -19 12102.0 975.490   2
   3   5 -18 2640.53 551.538   1
   3   5 -18 1694.81 433.628   2
   3   5 -17 7201.70 775.542   1
   3   5 -16 7374.19 773.323   1
   3   5 -15 12515.9 945.071   1
   3   5 -14 131.341 308.905   1
   3   5 -13 10103.9 817.195   1
   3   5 -12 12325.0 897.507   1
   3   5 -11 3038.96 521.259   1
   3   5 -10 17865.9 1009.64   1
   3   5  -9 1921.12 443.234   1
   3   5  -8 16510.9 934.648   1
   3   5  -7 1402.38 395.098   1
   3   5  -6 403.371 345.265   1
   3   5  -5 848.623 355.877   1
   3   5  -4 2490.74 468.200   1
   3   5  -3 30207.5 1197.43   1
  -3   5   3 28871.3 994.148   2
   3   5  -2 30804.3 1192.91   1
  -3   5   2 31964.9 1083.31   2
   3   5  -1 13499.0 830.102   1
  -3   5   1 13385.8 733.082   2
   3  -5   1 13894.4 369.899   1
   3  -5   0 98.8908 129.399   1
   3   5   0 174.397 329.362   1
  -3   5   0 127.137 259.170   2
   3   5   1 15144.7 867.452   1
  -3   5  -1 14304.8 835.598   2
   3  -5  -1 14674.8 536.489   1
   3   5   2 32675.2 1248.61   1
   3  -5  -2 32681.2 868.678   1
  -3   5  -2 32894.2 1203.51   2
   3   5   3 27572.3 1149.73   1
   3  -5  -3 27307.3 849.294   1
  -3   5  -3 26660.7 1140.20   2
   3   5   4 2920.77 497.161   1
   3  -5  -4 2673.69 337.146   1
  -3   5  -4 3111.36 511.796   2
   3   5   5 681.067 420.549   1
  -3   5  -5 882.595 393.280   2
   3  -5  -5 515.498 214.540   1
   3   5   6 358.051 362.003   1
  -3   5  -6 793.024 361.274   2
   3  -5  -6 452.121 232.884   1
   3   5   7 925.483 393.610   1
  -3   5  -7 1300.47 390.399   2
   3  -5  -7 1470.67 355.745   1
   3   5   8 17406.4 1000.32   1
   3  -5  -8 17156.6 895.942   1
  -3   5  -8 17376.7 1015.21   2
   3   5   9 2361.55 505.777   1
  -3   5  -9 2426.79 473.412   2
   3  -5  -9 2151.41 418.932   1
   3   5  10 15989.6 1005.61   1
   3  -5 -10 15732.2 924.560   1
  -3   5 -10 15676.5 1021.51   2
   3  -5 -11 3683.33 528.228   1
  -3   5 -11 3393.81 525.936   2
   3  -5 -12 12650.4 906.404   1
  -3   5 -12 12743.0 957.646   2
   3  -5 -13 11926.4 916.664   1
  -3   5 -13 11726.2 923.656   2
  -3   5 -14 780.290 393.863   2
   3  -5 -14 561.301 359.320   1
   3  -5 -15 13856.1 1051.93   1
  -3   5 -15 13928.2 1056.88   2
   3  -5 -16 8400.06 846.132   1
  -3   5 -16 7749.53 814.241   2
  -3   5 -17 7793.73 815.988   2
   3  -5 -17 8219.37 890.392   1
  -3   5 -18 2986.62 582.810   2
   3  -5 -18 3079.31 615.831   1
   3  -5 -19 12854.7 1121.82   1
  -3   5 -19 13195.2 1059.52   2
  -3   5 -20 62.9328 302.630   2
   3  -5 -20 58.6383 383.102   1
   3  -5 -21 6891.07 890.087   1
  -3   5 -21 7005.01 828.689   2
   3  -5 -22 3737.62 750.440   1
  -3   5 -22 3568.55 392.667   5
  -3   5 -22 3519.93 372.895   4
  -3   5 -23 477.809 230.686   4
   3  -5 -23 462.944 364.772   1
  -3   5 -23 100.016 229.638   5
  -3  -5  23 330.766 218.647   8
  -3  -5  24 19554.8 796.142   8
  -3   5 -24 21178.9 800.169   4
  -3   5 -24 20301.0 833.810   5
   3  -5 -24 21682.5 1611.57   1
  -3  -5  25 7269.40 529.273   8
  -3   5 -25 7720.05 526.501   4
  -3   5 -25 7529.17 547.164   5
   3  -5 -25 8543.36 1087.98   1
  -3  -5  26 5890.15 474.331   8
   3  -5 -26 6570.94 961.421   1
  -3   5 -26 6753.32 518.835   4
  -3   5 -26 6324.10 513.315   5
  -3   5 -27 2591.40 386.054   5
  -3   5 -27 2552.15 360.881   4
  -3  -5  27 2504.89 338.455   8
  -3   5 -28 2445.27 379.484   5
  -3   5 -28 2299.75 355.487   4
  -3  -5  28 2774.41 348.535   8
  -3   5 -29-47.2905 285.561   5
  -3   5 -29-176.034 283.508   4
  -3  -5  29 416.070 221.418   8
  -3   5 -30 3283.24 423.258   5
  -3   5 -30 2965.98 420.074   4
  -3  -5  30 3005.45 365.211   8
  -3   5 -31 6650.31 534.235   5
  -3   5 -32 2492.52 387.883   5
  -3   5 -33 801.213 311.448   5
  -3   5 -34 191.218 261.558   5
  -3   5 -35 7507.83 515.508   5
  -3   5 -36 6618.73 469.212   5
  -3   5 -37 969.933 249.230   5
  -3   5 -38 1436.10 262.102   5
  -3   5 -39 893.810 213.646   5
  -3   5 -40 426.449 172.352   5
  -3   5 -41 399.938 136.881   5
  -3   5 -42 463.698 108.950   5
   3   6 -41 814.481 143.541   5
   3   6 -40 1270.00 198.369   5
   3   6 -39 2825.90 267.245   5
  -3  -6 -39 2187.54 197.105   8
   3   6 -38 468.513 216.072   5
  -3  -6 -38 464.032 159.353   8
   3   6 -37 2311.62 307.918   5
  -3  -6 -37 1849.96 241.154   8
   3   6 -36 2398.05 337.550   5
  -3   6  36 2487.71 345.646   7
  -3   6  35 1752.94 343.354   7
  -3   6  34 157.800 281.632   7
  -3   6  33 5342.38 504.862   7
  -3   6  32 533.171 338.634   8
  -3   6  32 206.121 290.400   7
  -3   6  31 1047.62 355.002   8
  -3   6  31 826.803 318.755   7
  -3   6  30 1606.97 393.210   8
  -3   6  30 1753.90 378.949   7
  -3   6  29 13687.4 770.253   8
  -3   6  29 14410.9 782.526   7
  -3   6  28 1329.78 388.803   8
  -3   6  28 1070.62 340.924   7
  -3   6  27 4017.23 482.746   8
  -3   6  27 3424.67 477.407   7
  -3   6  26 13409.2 756.887   8
  -3   6  26 13643.8 752.198   7
  -3   6  25 797.334 319.994   8
  -3   6  25 763.132 315.314   7
  -3   6  24 5749.42 509.132   7
  -3   6  24 6402.50 538.732   8
  -3   6  23 6194.74 514.357   7
  -3   6  23 5469.85 486.964   8
   3   6 -23 5624.67 774.624   1
   3   6 -22 20320.0 1357.02   2
  -3   6  22 20056.6 849.996   8
   3   6 -22 19780.3 1352.65   1
   3   6 -21 7823.00 855.449   2
  -3   6  21 7942.71 549.453   8
   3   6 -21 6981.56 803.828   1
   3   6 -20 18513.8 1265.95   1
   3   6 -20 20557.0 1346.63   2
   3   6 -19 8460.02 841.971   1
   3   6 -19 8464.14 871.475   2
   3   6 -18 5291.03 680.552   1
   3   6 -18 5946.81 768.709   2
   3   6 -17 13536.0 1025.91   1
   3   6 -17 14538.3 1133.32   2
   3   6 -16 25889.4 1395.30   1
   3   6 -15 4888.67 632.767   1
   3   6 -14 9301.27 833.890   1
   3   6 -13 1389.12 422.680   1
   3   6 -12 6405.09 696.319   1
   3   6 -11 16296.0 1027.02   1
   3   6 -10 6917.62 694.793   1
   3   6  -9 215.071 293.987   1
   3   6  -8 750.240 373.024   1
   3   6  -7 3538.50 530.684   1
   3   6  -6 39784.9 1464.10   1
   3   6  -5 37755.1 1420.77   1
   3   6  -4 13476.9 877.590   1
  -3   6   4 14173.2 747.501   2
   3   6  -3 6283.72 643.158   1
  -3   6   3 6340.82 544.818   2
   3   6  -2 3178.02 492.127   1
  -3   6   2 3691.57 448.450   2
   3   6  -1 3420.86 518.048   1
  -3   6   1 3056.81 449.361   2
   3   6   0 26530.1 1184.54   1
  -3   6   0 27468.2 1139.56   2
   3  -6   0 26503.6 651.964   1
   3   6   1 2708.25 515.028   1
  -3   6  -1 2523.42 413.496   2
   3  -6  -1 2574.08 258.335   1
   3   6   2 3607.74 530.865   1
   3  -6  -2 3904.61 329.872   1
  -3   6  -2 3687.41 488.770   2
   3   6   3 6246.65 652.454   1
   3  -6  -3 6954.40 479.876   1
  -3   6  -3 6518.07 653.299   2
   3   6   4 13506.3 901.765   1
   3  -6  -4 13067.3 664.185   1
  -3   6  -4 13889.6 903.385   2
   3   6   5 39235.1 1492.90   1
   3  -6  -5 39767.0 1190.01   1
  -3   6  -5 38721.4 1486.08   2
   3   6   6 39453.3 1502.68   1
   3  -6  -6 39400.9 1249.64   1
  -3   6  -6 36971.3 1481.43   2
   3   6   7 2899.14 524.494   1
   3  -6  -7 2924.71 413.686   1
  -3   6  -7 2171.21 447.144   2
   3   6   8 16.1712 373.584   1
   3  -6  -8 651.090 289.339   1
  -3   6  -8 410.932 367.227   2
   3   6   9 748.732 401.596   1
   3  -6  -9 300.585 279.599   1
  -3   6  -9 42.8694 354.453   2
   3  -6 -10 6872.30 652.213   1
  -3   6 -10 6896.00 746.622   2
   3  -6 -11 16342.0 987.807   1
  -3   6 -11 16049.0 1087.88   2
   3  -6 -12 7097.86 716.684   1
  -3   6 -12 6274.85 748.126   2
  -3   6 -13 1618.87 483.084   2
   3  -6 -13 1862.83 425.089   1
   3  -6 -14 9625.70 884.264   1
  -3   6 -14 9102.15 899.954   2
  -3   6 -15 5504.80 727.492   2
   3  -6 -15 4832.81 671.247   1
   3  -6 -16 28513.1 1542.80   1
  -3   6 -16 27160.8 1524.00   2
   3  -6 -17 15409.1 1182.94   1
  -3   6 -17 14768.1 1159.26   2
   3  -6 -18 6736.71 839.031   1
  -3   6 -18 5915.74 792.251   2
   3  -6 -19 8329.81 931.749   1
  -3   6 -19 9111.42 930.158   2
   3  -6 -20 18869.8 1414.90   1
  -3   6 -20 19178.8 1364.75   2
  -3   6 -21 8984.00 556.866   5
  -3   6 -21 8733.55 525.809   4
   3  -6 -21 9054.44 1014.61   1
  -3   6 -21 8952.39 969.897   2
  -3   6 -22 17704.6 734.486   4
  -3   6 -22 17471.9 758.652   5
   3  -6 -22 19312.3 1475.16   1
  -3   6 -22 16879.7 1317.08   2
  -3   6 -23 5898.50 485.067   5
  -3   6 -23 6138.35 465.480   4
   3  -6 -23 6115.09 885.996   1
  -3   6 -24 6709.95 528.273   5
  -3   6 -24 6547.99 496.858   4
  -3   6 -25 304.950 250.788   4
   3  -6 -25-268.643 413.969   1
  -3   6 -25 530.348 269.242   5
  -3   6 -26 13257.1 711.078   5
  -3   6 -26 13519.2 683.345   4
  -3   6 -27 3262.71 430.323   5
  -3   6 -27 3782.27 411.241   4
  -3   6 -28 1482.92 358.570   5
  -3   6 -28 1570.38 338.573   4
  -3   6 -29 15202.6 767.935   5
  -3   6 -29 14702.3 717.749   4
  -3   6 -30 1527.08 350.977   5
  -3   6 -30 1170.43 322.826   4
  -3   6 -31 1330.93 376.338   4
  -3   6 -31 1441.62 345.455   5
  -3   6 -32 111.412 263.832   5
  -3   6 -33 5306.47 483.925   5
  -3   6 -34 684.521 294.458   5
  -3   6 -35 1682.07 328.884   5
  -3   6 -36 1730.95 291.274   5
  -3   6 -37 1915.94 289.303   5
  -3   6 -38 633.937 210.303   5
  -3   6 -39 2729.84 270.002   5
  -3   6 -40 1638.95 202.098   5
  -3   6 -41 688.096 139.195   5
   3   7 -40 980.965 163.378   5
  -3  -7 -39 1127.95 158.425   8
   3   7 -39 1521.41 206.317   5
  -3  -7 -38 1689.85 202.526   8
   3   7 -38 1707.98 232.684   5
  -3  -7 -37 353.539 164.284   8
   3   7 -37 469.081 210.108   5
  -3  -7 -36 280.753 198.328   8
   3   7 -36 559.676 224.106   5
  -3   7  35 2188.73 342.278   7
   3   7 -35 1954.19 306.626   5
  -3   7  34 2783.86 409.558   7
   3   7 -34 2596.42 344.876   5
  -3   7  33 463.055 312.850   7
  -3   7  32 1957.02 387.525   7
  -3   7  31 2604.96 412.369   7
  -3   7  30 49.7150 280.418   7
  -3   7  29 2077.11 397.397   8
  -3   7  29 2278.98 405.143   7
  -3   7  28 2875.77 432.205   8
  -3   7  28 3034.04 432.629   7
  -3   7  27 752.899 321.651   7
  -3   7  27 807.376 359.000   8
  -3   7  26 1382.91 364.277   7
  -3   7  26 1327.57 359.182   8
  -3   7  25 7316.68 576.056   7
  -3   7  25 6100.96 534.690   8
  -3   7  24 5142.89 504.682   7
  -3   7  24 5336.43 510.914   8
  -3   7  23 4372.47 460.345   7
   3   7 -23 3867.73 677.229   2
  -3   7  23 4024.14 448.007   8
  -3   7  22 11235.3 665.960   7
   3   7 -22 11034.1 1086.39   2
  -3   7  22 11138.0 665.255   8
  -3   7  21 6337.44 512.770   7
   3   7 -21 5278.57 765.314   2
  -3   7  21 5718.40 485.112   8
   3   7 -20-2.63075 261.959   1
  -3   7  20 194.075 238.749   8
  -3   7  20-10.6925 229.234   7
   3   7 -20-8.81522 347.577   2
  -3   7  19 6244.29 474.192   7
   3   7 -19 5838.66 808.425   2
   3   7 -19 6171.78 748.834   1
   3   7 -18 982.133 431.413   2
   3   7 -18 895.611 381.616   1
   3   7 -17 1178.51 440.958   2
   3   7 -17 999.387 367.728   1
   3   7 -16 51724.5 2164.44   2
   3   7 -16 51838.2 1970.50   1
   3   7 -15 4319.28 596.930   1
   3   7 -14 5579.40 671.728   1
   3   7 -13 4201.70 595.116   1
   3   7 -12 28737.3 1403.37   1
   3   7 -11 17376.1 1093.15   1
   3   7 -10 10568.8 852.675   1
   3   7  -9 10391.9 848.763   1
   3   7  -8 19540.1 1113.43   1
   3   7  -7 12146.9 879.628   1
   3   7  -6 5985.63 651.646   1
  -3   7   5 8965.20 631.907   2
   3   7  -5 9088.14 765.841   1
  -3   7   4 23940.7 1041.32   2
   3   7  -4 23826.8 1187.05   1
  -3   7   3 4124.66 468.897   2
   3   7  -3 4191.36 571.985   1
  -3   7   2 948.832 290.853   2
   3   7  -2 1155.76 394.067   1
  -3   7   1 25596.6 1137.92   2
   3   7  -1 24336.6 1186.23   1
  -3   7   0 2955.32 462.822   2
   3   7   0 3253.74 513.019   1
  -3   7  -1 24496.1 1175.48   2
   3   7   1 23549.4 1186.84   1
   3  -7  -2 1166.30 221.311   1
  -3   7  -2 1489.96 424.976   2
   3   7   2 1247.40 414.940   1
   3  -7  -3 3917.03 386.313   1
  -3   7  -3 4083.14 561.743   2
   3   7   3 4611.32 594.892   1
   3  -7  -4 23519.8 907.102   1
  -3   7  -4 23828.1 1219.29   2
   3   7   4 24206.3 1224.91   1
   3  -7  -5 8816.74 613.721   1
  -3   7  -5 8021.36 789.099   2
   3   7   5 8884.51 800.337   1
   3  -7  -6 6083.11 531.481   1
  -3   7  -6 5592.63 675.777   2
   3   7   6 6318.30 697.827   1
   3  -7  -7 13185.4 803.943   1
  -3   7  -7 12411.6 958.543   2
   3   7   7 12803.9 955.465   1
   3  -7  -8 20891.7 1045.85   1
  -3   7  -8 20115.2 1215.46   2
   3   7   8 21230.0 1227.85   1
   3  -7  -9 9091.00 739.654   1
  -3   7  -9 9090.86 877.427   2
   3   7   9 9053.98 862.309   1
   3  -7 -10 11570.1 855.034   1
  -3   7 -10 11294.3 967.483   2
   3  -7 -11 17455.5 1071.00   1
  -3   7 -11 17811.0 1216.13   2
   3  -7 -12 29946.4 1421.46   1
  -3   7 -12 27891.4 1517.73   2
  -3   7 -13 4816.66 727.810   2
   3  -7 -13 3826.33 573.938   1
   3  -7 -14 4829.98 657.873   1
  -3   7 -14 4176.57 704.992   2
  -3   7 -15 5132.77 735.466   2
   3  -7 -15 4784.07 678.287   1
   3  -7 -16 53868.8 2149.97   1
  -3   7 -16 54392.7 2232.67   2
  -3   7 -17 1870.55 567.810   2
   3  -7 -17 2460.70 593.793   1
  -3   7 -18 466.279 404.681   2
   3  -7 -18 6028.91 816.211   1
  -3   7 -19 5908.23 447.820   5
   3  -7 -19 7497.91 919.726   1
  -3   7 -19 6058.45 850.510   2
  -3   7 -19 6696.28 456.000   4
  -3   7 -20 216.646 230.807   4
  -3   7 -20 327.263 425.189   2
   3  -7 -20 369.650 443.650   1
  -3   7 -20 82.0913 243.619   5
  -3   7 -21 5756.07 475.231   5
   3  -7 -21 6267.70 916.979   1
  -3   7 -21 6980.40 919.695   2
  -3   7 -21 5939.19 460.403   4
  -3   7 -22 11647.2 638.605   5
   3  -7 -22 13340.3 1277.40   1
  -3   7 -22 11714.2 1150.18   2
  -3   7 -22 11737.7 629.857   4
  -3   7 -23 4124.82 437.927   5
  -3   7 -23 4500.85 763.297   2
   3  -7 -23 4522.22 826.528   1
  -3   7 -23 4157.77 428.675   4
  -3   7 -24 4845.09 462.722   5
   3  -7 -24 5748.38 912.092   1
  -3   7 -24 4745.76 460.449   4
  -3   7 -25 6796.01 518.120   4
  -3   7 -25 6754.02 541.567   5
  -3   7 -26 1191.45 330.766   5
  -3   7 -26 1668.70 346.526   4
  -3   7 -27 846.702 306.736   5
  -3   7 -27 796.007 304.335   4
  -3   7 -28 2713.52 403.224   5
  -3   7 -28 3177.44 408.727   4
  -3   7 -29 2183.29 377.245   5
  -3   7 -29 2125.37 365.245   4
  -3   7 -30 83.1537 275.539   5
  -3   7 -30 125.367 270.840   4
  -3   7 -31 2873.02 403.263   5
  -3   7 -31 2783.02 388.261   4
  -3   7 -32 1449.02 326.372   5
  -3   7 -32 1399.73 397.401   4
  -3   7 -33 317.464 290.860   5
  -3   7 -34 2809.62 356.020   5
  -3   7 -35 1674.18 293.057   5
  -3   7 -36 796.625 246.247   5
  -3   7 -37 589.443 219.108   5
  -3   7 -38 1949.73 247.407   5
  -3   7 -39 1382.91 196.612   5
  -3   7 -40 983.285 154.662   5
  -3   7 -41 341.638 106.476   5
   3   8 -39 2633.92 206.680   5
  -3  -8 -39 2700.35 190.587   8
  -3  -8 -38 239.901 136.606   8
   3   8 -38 303.187 151.892   5
  -3  -8 -37 282.663 160.591   8
   3   8 -37 123.484 176.300   5
  -3  -8 -36 563.804 195.849   8
   3   8 -36 351.231 185.065   5
  -3  -8 -35 2777.75 314.315   8
   3   8 -35 2609.17 305.093   5
   3   8 -34 231.450 209.777   5
  -3   8  33 2182.49 365.022   7
   3   8 -33 2340.36 318.334   5
  -3   8  32 751.871 317.508   7
   3   8 -32 353.158 233.770   5
  -3   8  31 2645.91 400.478   7
  -3   8  30 9500.24 636.885   7
  -3   8  29 1967.07 371.855   7
  -3   8  28 2347.24 405.771   7
  -3   8  27 356.092 301.654   7
  -3   8  26 9765.15 657.466   8
  -3   8  26 9488.11 644.074   7
  -3   8  25 2864.32 420.187   8
  -3   8  25 2770.14 406.579   7
  -3   8  24 4709.99 484.544   8
  -3   8  24 4392.58 463.442   7
  -3   8  23 7420.85 568.279   8
   3   8 -23 5917.06 850.264   2
  -3   8  23 7087.87 567.348   7
  -3   8  22 3556.95 428.545   8
   3   8 -22 4015.44 721.736   2
  -3   8  22 3782.88 430.767   7
  -3   8  21 329.288 273.026   8
  -3   8  21 156.093 227.160   7
   3   8 -21 184.970 320.874   2
  -3   8  20 15054.8 727.922   8
   3   8 -20 16726.6 1367.53   2
  -3   8  20 15558.1 747.915   7
  -3   8  19 8550.33 554.921   8
   3   8 -19 7266.75 969.747   2
  -3   8  19 7914.58 550.609   7
  -3   8  18 15271.9 709.074   8
   3   8 -18 15879.7 1324.17   2
  -3   8  18 15659.6 716.621   7
   3   8 -17 2726.53 515.698   1
   3   8 -17 2576.55 601.462   2
   3   8 -16 4577.95 665.513   1
   3   8 -16 5114.02 778.857   2
   3   8 -15 13797.0 1058.41   1
   3   8 -15 13862.5 1189.33   2
   3   8 -14 7463.04 783.769   1
   3   8 -13 4356.25 600.360   1
   3   8 -12 12566.0 978.816   1
   3   8 -11 2538.04 485.253   1
   3   8 -10 1190.34 385.502   1
   3   8  -9 4958.47 619.743   1
   3   8  -8 40348.1 1627.62   1
   3   8  -7 32241.5 1451.50   1
   3   8  -6 7479.77 727.463   1
   3   8  -5 427.432 344.469   1
  -3   8   5 691.698 274.543   2
   3   8  -4 13865.0 967.011   1
  -3   8   4 15031.3 869.155   2
   3   8  -3 31684.1 1424.98   1
  -3   8   3 33917.9 1327.60   2
   3   8  -2 6246.29 692.251   1
  -3   8   2 6637.30 638.734   2
   3   8  -1 35471.1 1498.78   1
  -3   8   1 37130.8 1463.79   2
   3   8   0 515.029 329.417   1
  -3   8   0 459.765 302.335   2
   3   8   1 35856.4 1531.35   1
  -3   8  -1 36521.2 1505.91   2
   3   8   2 5018.16 631.490   1
  -3   8  -2 5861.99 661.413   2
   3   8   3 33767.2 1503.77   1
  -3   8  -3 32629.4 1485.98   2
   3   8   4 14030.5 1010.15   1
   3  -8  -4 14398.9 734.854   1
  -3   8  -4 13131.4 995.638   2
   3   8   5 67.2775 345.757   1
   3  -8  -5 306.757 200.739   1
  -3   8  -5 244.420 323.651   2
   3   8   6 7423.55 782.409   1
   3  -8  -6 7778.67 610.392   1
  -3   8  -6 8525.66 848.935   2
   3   8   7 32710.6 1556.80   1
   3  -8  -7 32202.4 1278.25   1
  -3   8  -7 28955.8 1510.10   2
   3   8   8 40199.9 1760.83   1
   3  -8  -8 42374.1 1532.35   1
  -3   8  -8 38665.5 1759.45   2
   3  -8  -9 5414.93 603.452   1
  -3   8  -9 4157.52 649.658   2
   3  -8 -10 935.281 353.885   1
  -3   8 -10 1027.29 457.121   2
   3  -8 -11 1979.76 435.288   1
  -3   8 -11 2146.57 544.589   2
   3  -8 -12 14217.2 1038.87   1
  -3   8 -12 13622.3 1138.02   2
   3  -8 -13 4844.81 647.272   1
  -3   8 -13 3834.51 705.380   2
   3  -8 -14 8453.69 870.313   1
  -3   8 -14 6971.39 873.863   2
   3  -8 -15 15616.0 1183.04   1
  -3   8 -15 16195.8 1299.50   2
  -3   8 -16 3888.76 735.416   2
   3  -8 -16 5249.59 740.957   1
  -3   8 -17 3076.93 642.994   2
   3  -8 -17 2730.27 572.167   1
  -3   8 -17 2929.56 323.875   4
  -3   8 -18 15741.4 688.616   4
   3  -8 -18 15743.0 1288.20   1
  -3   8 -18 16968.4 1385.90   2
  -3   8 -18 16233.8 698.859   5
  -3   8 -19 7958.55 514.609   4
   3  -8 -19 8924.68 1023.53   1
  -3   8 -19 8219.65 991.177   2
  -3   8 -19 7826.77 512.259   5
  -3   8 -20 14643.4 681.839   4
  -3   8 -20 15204.7 710.776   5
   3  -8 -20 16421.7 1351.47   1
  -3   8 -20 15589.4 1363.07   2
  -3   8 -21 90.8521 270.160   5
  -3   8 -21-672.278 453.427   2
   3  -8 -21 235.312 366.929   1
  -3   8 -21 314.530 270.459   4
  -3   8 -22 3977.39 428.491   5
  -3   8 -22 3620.01 679.629   2
   3  -8 -22 3973.91 761.595   1
  -3   8 -22 3906.08 412.018   4
  -3   8 -23 8100.33 539.330   4
   3  -8 -23 7887.60 1028.43   1
  -3   8 -23 7750.03 985.824   2
  -3   8 -23 7756.39 558.732   5
  -3   8 -24 4605.53 449.109   4
  -3   8 -24 5046.55 476.930   5
  -3   8 -25 3017.20 404.700   5
  -3   8 -25 3162.90 407.798   4
  -3   8 -26 9530.88 605.147   4
  -3   8 -26 9311.79 614.162   5
  -3   8 -27 655.992 301.718   5
  -3   8 -27 474.702 313.627   4
  -3   8 -28 2278.83 380.734   5
  -3   8 -28 2747.63 373.076   4
  -3   8 -29 2632.06 389.731   4
  -3   8 -29 2357.29 396.783   5
  -3   8 -30 8965.22 587.676   5
  -3   8 -30 9085.37 561.750   4
  -3   8 -31 2356.47 380.682   5
  -3   8 -31 2645.64 366.673   4
  -3   8 -32 689.140 323.355   4
  -3   8 -32 557.641 260.955   5
  -3   8 -33 2175.04 340.833   5
  -3   8 -34 348.681 236.549   5
  -3   8 -35 2870.94 331.344   5
  -3   8 -36 212.686 188.651   5
  -3   8 -37 4.47531 165.006   5
  -3   8 -38 730.653 192.829   5
  -3   8 -39 2634.48 219.939   5
  -3   8 -40 252.226 98.3754   5
   3   9 -38 1910.10 172.018   5
  -3  -9 -38 1857.51 178.929   8
   3   9 -37 2486.20 217.972   5
  -3  -9 -37 2299.56 225.491   8
  -3  -9 -36 941.763 203.783   8
   3   9 -36 926.051 192.525   5
  -3  -9 -35-94.7114 185.976   8
   3   9 -35 83.6685 160.130   5
  -3  -9 -34 2326.53 298.630   8
   3   9 -34 2336.20 275.947   5
  -3  -9 -33 6569.98 457.044   8
   3   9 -33 6053.42 413.940   5
   3   9 -32 2225.95 301.074   5
  -3   9  31 327.631 294.962   7
   3   9 -31 651.654 233.588   5
  -3   9  30 4522.08 461.719   7
   3   9 -30 4576.33 412.755   5
  -3   9  29 4163.03 443.377   7
  -3   9  28 570.780 314.139   7
  -3   9  27 2100.40 380.537   7
  -3   9  26 4329.49 484.619   7
  -3   9  25 2263.41 398.254   7
  -3   9  24 85.9580 255.638   7
   3   9 -23 1361.32 473.940   2
  -3   9  23 1785.83 367.647   7
   3   9 -22 1420.98 459.967   2
  -3   9  22 2377.71 380.370   7
   3   9 -21 20820.4 1573.69   2
  -3   9  21 20878.7 875.916   7
   3   9 -20 5057.85 829.162   2
  -3   9  20 5116.04 468.478   7
   3   9 -19 2974.25 667.737   2
  -3   9  19 3061.32 377.979   7
   3   9 -18 4365.02 355.010   4
   3   9 -18 5441.10 866.747   2
  -3   9  18 4302.70 423.080   7
   3   9 -17 2911.66 310.575   4
  -3   9  17 2794.22 348.825   7
   3   9 -17 3124.12 695.612   2
   3   9 -16 4653.65 794.645   2
  -3   9  16 4414.58 407.100   7
   3   9 -15 3689.17 704.836   2
   3   9 -14 1701.25 426.623   1
   3   9 -14 1914.74 566.278   2
   3   9 -13 5815.43 716.279   1
   3   9 -13 5426.88 859.282   2
   3   9 -12 2055.72 479.517   1
   3   9 -11 113.282 264.066   1
   3   9 -10 1262.49 400.161   1
   3   9  -9 12910.7 989.219   1
   3   9  -8 752.762 314.162   1
   3   9  -7 15972.6 1097.43   1
   3   9  -6 6178.43 690.817   1
   3   9  -5 9358.82 846.618   1
  -3   9   5 10112.3 748.382   2
   3   9  -4 26956.9 1380.97   1
  -3   9   4 25620.4 1209.45   2
   3   9  -3 307.912 337.687   1
  -3   9   3 337.371 267.198   2
   3   9  -2 18393.6 1159.71   1
  -3   9   2 20822.6 1142.17   2
   3   9  -1 7307.36 750.918   1
  -3   9   1 8400.96 768.316   2
   3   9   0 95.7088 344.175   1
  -3   9   0 76.8184 290.115   2
   3   9   1 9121.04 846.662   1
  -3   9  -1 8175.67 794.218   2
   3   9   2 18665.2 1188.61   1
  -3   9  -2 19265.3 1193.25   2
   3   9   3 267.895 323.472   1
  -3   9  -3 348.280 342.470   2
   3   9   4 25983.5 1426.81   1
  -3   9  -4 25574.6 1420.12   2
   3   9   5 12204.1 1007.32   1
  -3   9  -5 12137.7 1019.36   2
   3   9   6 5989.09 762.686   1
  -3   9  -6 5701.38 758.288   2
   3   9   7 16030.9 1179.47   1
  -3   9  -7 15383.8 1170.82   2
   3  -9  -8 420.048 293.022   1
  -3   9  -8 305.231 419.170   2
   3  -9  -9 15122.3 982.594   1
  -3   9  -9 15842.0 1239.80   2
   3  -9 -10 1787.52 436.997   1
  -3   9 -10 1377.21 530.024   2
   3  -9 -11 412.298 334.679   1
  -3   9 -11 48.5301 356.644   2
  -3   9 -12 826.506 450.345   2
   3  -9 -12 727.504 346.041   1
  -3   9 -13 6254.87 869.523   2
   3  -9 -13 6732.36 802.139   1
  -3   9 -14 1717.18 554.196   2
   3  -9 -14 1455.38 441.207   1
  -3   9 -15 3187.85 645.496   2
   3  -9 -15 3660.93 631.820   1
  -3   9 -15 3739.11 363.035   4
  -3   9 -16 4282.32 396.471   4
  -3   9 -16 4119.97 389.245   5
  -3   9 -16 4529.31 824.048   2
   3  -9 -16 4639.22 707.088   1
  -3   9 -17 2374.91 310.970   5
  -3   9 -17 2281.65 608.904   2
   3  -9 -17 3141.49 571.707   1
  -3   9 -17 2418.39 320.158   4
  -3   9 -18 4851.92 429.267   4
  -3   9 -18 4457.36 412.551   5
   3  -9 -18 4331.37 719.825   1
  -3   9 -18 4732.17 771.345   2
  -3   9 -19 2775.38 351.007   5
  -3   9 -19 4318.25 801.921   2
   3  -9 -19 2993.73 659.552   1
  -3   9 -19 2910.91 372.601   4
  -3   9 -20 5309.74 448.477   4
  -3   9 -20 6004.95 947.201   2
   3  -9 -20 4671.21 808.753   1
  -3   9 -20 5187.35 438.776   5
  -3   9 -21 22222.0 850.242   4
  -3   9 -21 20918.6 830.724   5
   3  -9 -21 23953.5 1696.99   1
  -3   9 -21 23221.2 1699.01   2
  -3   9 -22 2343.85 361.938   5
  -3   9 -22 1414.08 532.760   2
  -3   9 -22 2171.03 341.703   4
  -3   9 -23 1930.97 356.779   5
  -3   9 -23 1957.34 352.141   4
  -3   9 -24-25.2953 247.045   5
  -3   9 -24-347.864 287.731   4
  -3   9 -25 2170.56 360.163   5
  -3   9 -25 2754.52 407.309   4
  -3   9 -26 4183.38 463.369   4
  -3   9 -26 4335.99 449.528   5
  -3   9 -27 2349.81 365.965   5
  -3   9 -27 2143.66 367.042   4
  -3   9 -28 434.589 263.280   5
  -3   9 -28 897.261 319.999   4
  -3   9 -29 3488.87 403.283   5
  -3   9 -29 3890.39 430.398   4
  -3   9 -30 4427.45 428.472   4
  -3   9 -30 4500.55 425.800   5
  -3   9 -31 540.969 252.868   5
  -3   9 -31 445.373 275.113   4
  -3   9 -32 2095.36 318.213   5
  -3   9 -32 2376.59 330.966   4
  -3   9 -33 5971.72 433.175   5
  -3   9 -34 2817.54 306.778   5
  -3   9 -35 66.1505 186.652   5
  -3   9 -36 1027.55 217.931   5
  -3   9 -37 2826.59 237.637   5
  -3   9 -38 1688.81 184.339   5
  -3   9 -39 201.127 102.053   5
  -3 -10 -37 261.170 122.585   8
   3  10 -36 1258.93 157.944   5
  -3 -10 -36 1424.07 200.034   8
   3  10 -35 1548.60 186.560   5
  -3 -10 -35 1120.37 212.924   8
   3  10 -34 1589.19 206.611   5
  -3 -10 -34 1118.37 229.002   8
   3  10 -33 1075.02 203.729   5
  -3 -10 -33 775.063 252.465   8
   3  10 -32 2687.36 288.827   5
  -3 -10 -32 2411.74 316.411   8
   3  10 -31 1451.97 257.624   5
  -3 -10 -31 1574.88 321.748   8
   3  10 -30 281.476 200.272   5
  -3 -10 -30 279.639 266.210   8
   3  10 -29 2609.43 317.360   5
   3  10 -28 1462.62 269.853   5
  -3  10  28 1245.74 318.580   7
   3  10 -27 2308.36 315.042   5
  -3  10  27 2885.78 388.899   7
   3  10 -26 4297.93 395.289   5
  -3  10  26 4715.67 463.748   7
  -3  10  25 1137.66 309.492   7
  -3  10  24 692.066 305.031   7
  -3  10  23 7181.24 548.490   7
  -3  10  22 409.242 249.038   7
   3  10 -21 4942.10 389.175   4
  -3  10  21 5321.41 488.631   7
  -3  10  20 751.323 267.446   7
   3  10 -20 651.004 215.470   4
   3  10 -20 808.612 491.177   2
  -3  10  19 13952.7 701.108   7
   3  10 -19 15363.2 656.129   4
   3  10 -19 15559.5 1432.50   2
  -3  10  18 4027.63 401.483   7
   3  10 -18 4728.13 397.624   4
   3  10 -18 4037.20 769.203   2
  -3  10  17 15776.8 725.243   7
   3  10 -17 15728.7 653.336   4
   3  10 -17 17729.0 1501.91   2
  -3  10  16 6986.73 499.174   7
   3  10 -16 6677.46 449.941   4
   3  10 -16 7166.21 988.468   2
  -3  10  15 1419.39 272.167   7
   3  10 -15 1802.63 283.542   4
   3  10 -15 2365.08 618.567   2
   3  10 -14 20580.4 726.016   4
   3  10 -14 21309.2 1621.38   2
   3  10 -13 23543.9 774.397   4
   3  10 -13 26156.0 1740.72   2
   3  10 -12 3510.56 699.362   2
  -3 -10 -12 4513.31 410.242   8
   3  10 -11 7903.58 816.216   1
   3  10 -11 8929.01 568.403   9
   3  10 -11 8674.44 1005.52   2
  -3 -10 -11 9113.12 525.475   8
   3  10 -10 19885.4 1241.84   1
   3  10  -9 2303.07 499.219   1
   3  10  -8 6572.37 739.455   1
   3  10  -7 20131.3 1259.48   1
   3  10  -6 598.995 308.561   1
   3  10  -5 1469.82 442.688   1
   3  10  -4 1465.24 422.378   1
  -3  10   4 878.636 310.407   2
   3  10  -3 3579.43 584.760   1
  -3  10   3 3658.01 532.650   2
   3  10  -2 3579.91 573.545   1
  -3  10   2 3973.03 565.609   2
   3  10  -1 2164.99 502.867   1
  -3  10   1 1668.43 410.876   2
   3  10   0 6795.99 745.174   1
  -3  10   0 6862.99 760.769   2
   3  10   1 2553.49 534.411   1
  -3  10  -1 1815.35 472.721   2
   3  10   2 3478.79 624.141   1
  -3  10  -2 4540.73 666.603   2
   3  10   3 3438.05 570.385   1
  -3  10  -3 4092.56 644.303   2
   3  10   4 940.567 388.780   1
  -3  10  -4 1174.24 457.841   2
   3  10   5 1436.03 454.229   1
  -3  10  -5 1184.70 424.152   2
  -3  10  -6 755.119 409.816   2
  -3  10  -7 17055.7 1305.42   2
  -3  10  -8 7686.59 903.439   2
  -3  10  -9 2511.59 620.836   2
  -3  10 -10 20330.3 1483.96   2
  -3  10 -11 8131.40 491.932   4
  -3  10 -11 6923.85 925.317   2
  -3  10 -12 4303.29 386.922   4
  -3  10 -12 4838.41 821.249   2
  -3  10 -13 23957.4 823.970   4
   3 -10 -13 24801.4 1454.93   1
  -3  10 -13 25658.4 1721.12   2
  -3  10 -14 22611.2 777.560   5
  -3  10 -14 21336.3 800.304   4
   3 -10 -14 21576.2 1395.84   1
  -3  10 -14 21911.0 1625.15   2
  -3  10 -15 1957.39 311.231   4
  -3  10 -15 1786.38 561.904   2
   3 -10 -15 1964.65 474.069   1
  -3  10 -15 1821.65 281.483   5
  -3  10 -16 7428.77 484.839   5
   3 -10 -16 6033.00 797.545   1
  -3  10 -16 6978.47 976.466   2
  -3  10 -16 6460.11 488.480   4
  -3  10 -17 15490.4 679.310   5
   3 -10 -17 17636.8 1384.29   1
  -3  10 -17 18431.3 1528.71   2
  -3  10 -17 16430.1 739.641   4
  -3  10 -18 4094.19 397.838   5
  -3  10 -18 4683.50 827.348   2
   3 -10 -18 4313.44 748.496   1
  -3  10 -18 4071.01 431.177   4
  -3  10 -19 14465.5 684.719   5
   3 -10 -19 15432.9 1337.60   1
  -3  10 -19 15188.8 1453.35   2
  -3  10 -19 15413.4 739.673   4
  -3  10 -20 600.537 267.552   4
  -3  10 -20 1306.58 495.530   2
  -3  10 -20 536.546 231.321   5
  -3  10 -21 4619.49 453.113   4
  -3  10 -21 4337.79 410.042   5
  -3  10 -22 505.824 285.230   4
  -3  10 -22 596.288 244.520   5
  -3  10 -23 6938.94 535.345   4
  -3  10 -23 6982.00 512.292   5
  -3  10 -24 601.147 283.465   4
  -3  10 -24 565.991 241.957   5
  -3  10 -25 647.888 290.699   4
  -3  10 -25 920.407 286.621   5
  -3  10 -26 5423.71 494.289   4
  -3  10 -26 4829.33 444.554   5
  -3  10 -27 2607.47 359.062   5
  -3  10 -27 2649.41 374.378   4
  -3  10 -28 883.649 267.738   5
  -3  10 -28 1509.76 321.312   4
  -3  10 -29 3260.11 370.390   5
  -3  10 -29 3112.81 385.156   4
  -3  10 -30 353.589 256.695   4
  -3  10 -30 376.952 235.244   5
  -3  10 -31 1234.31 295.172   4
  -3  10 -31 1437.54 273.446   5
  -3  10 -32 2967.81 342.967   4
  -3  10 -32 2506.32 302.073   5
  -3  10 -33 1029.09 236.354   5
  -3  10 -34 1410.48 225.275   5
  -3  10 -35 1528.90 219.153   5
  -3  10 -36 1358.36 185.659   5
  -3  10 -37 311.583 123.804   5
  -3 -11 -36 605.423 138.285   8
  -3 -11 -35 1168.78 183.325   8
   3  11 -34 561.649 122.115   5
  -3 -11 -34 821.832 191.289   8
  -3 -11 -33 3993.22 324.012   8
   3  11 -33 3285.72 226.805   5
  -3 -11 -32 126.782 197.989   8
   3  11 -32 130.153 135.075   5
  -3 -11 -31 258.725 230.232   8
   3  11 -31-154.273 142.844   5
  -3 -11 -30 1148.00 290.176   8
   3  11 -30 927.431 191.964   5
  -3 -11 -29 3244.12 401.356   8
   3  11 -29 3454.39 299.871   5
  -3 -11 -28 1481.44 347.133   8
   3  11 -28 1521.95 234.902   5
  -3 -11 -27 4757.96 467.205   8
   3  11 -27 4097.05 332.163   5
  -3 -11 -26 12525.1 672.652   8
  -3 -11 -25-160.020 295.788   8
  -3 -11 -24 4728.85 472.029   8
   3  11 -23 423.406 176.649   4
  -3 -11 -23 747.398 318.886   8
  -3  11  23 615.979 279.500   7
   3  11 -22 2932.72 317.074   4
  -3  11  22 3206.34 398.625   7
   3  11 -21 2978.32 329.447   4
  -3  11  21 3312.22 397.840   7
   3  11 -20 376.108 195.747   4
  -3  11  20 681.255 256.287   7
   3  11 -19 12799.2 613.926   4
  -3  11  19 12884.3 667.983   7
  -3 -11 -19 13767.8 731.528   8
   3  11 -18 6669.23 986.312   2
   3  11 -18 5932.78 436.225   4
  -3 -11 -18 6150.29 510.776   8
  -3  11  18 6111.90 474.739   7
   3  11 -17 4741.36 842.976   2
   3  11 -17 3595.67 365.961   4
  -3  11  17 3323.89 361.065   7
  -3 -11 -17 3427.94 418.318   8
   3  11 -16 11486.7 1265.01   2
   3  11 -16 11064.2 578.653   4
  -3 -11 -16 10923.7 634.789   8
  -3  11  16 12335.2 622.360   7
   3  11 -15 6274.88 949.757   2
   3  11 -15 6678.20 456.731   4
  -3 -11 -15 7299.08 544.877   8
   3  11 -14 18521.0 1579.03   2
   3  11 -14 18037.6 709.211   4
  -3 -11 -14 16356.4 748.941   8
   3  11 -13 8316.66 1075.91   2
   3  11 -13 7733.74 483.403   4
  -3 -11 -13 7909.16 527.761   8
   3  11 -12 5613.90 838.211   2
   3  11 -12 5747.27 423.498   4
  -3 -11 -12 5867.53 459.909   8
   3  11 -11 15316.6 1374.60   2
   3  11 -11 14800.6 739.455   9
  -3 -11 -11 15569.9 712.098   8
   3  11 -10 1401.50 548.231   2
   3  11 -10 640.633 285.608   9
  -3 -11 -10 1178.95 261.154   8
   3  11  -9 11876.4 1217.72   2
   3  11  -9 12661.5 678.318   9
  -3 -11  -9 11705.8 612.979   8
   3  11  -8 5053.36 855.168   2
   3  11  -8 5802.57 502.540   9
  -3 -11  -8 5829.28 448.416   8
   3  11  -7 16374.5 1157.49   1
   3  11  -7 16698.6 1383.79   2
   3  11  -7 16475.1 738.828   9
  -3 -11  -7 16636.8 690.561   8
   3  11  -6 13322.9 672.633   9
   3  11  -6 14343.3 1094.78   1
   3  11  -5 6984.62 501.497   9
   3  11  -5 7691.47 816.956   1
   3  11  -4 12149.1 629.582   9
   3  11  -4 12000.8 1003.43   1
   3  11  -3 12477.9 1031.71   1
   3  11  -2 14335.9 1114.16   1
  -3  11   2 15201.8 1105.44   2
   3  11  -1 1680.16 424.977   1
  -3  11   1 1199.37 394.240   2
   3  11   0 1104.13 392.981   1
  -3  11   0 1550.31 418.534   2
   3  11   1 1975.54 512.149   1
  -3  11  -1 1909.98 465.612   2
   3  11   2 14379.0 1155.07   1
  -3  11  -2 14122.9 1145.76   2
   3  11   3 12941.2 1112.22   1
  -3  11  -3 11669.7 1076.10   2
  -3  11  -4 12208.7 1124.61   2
   3  11   4 13167.9 650.074   9
  -3  11  -5 7370.46 903.533   2
  -3  11  -6 13810.5 598.173   4
  -3  11  -6 13495.6 1200.56   2
  -3  11  -7 14896.2 636.777   4
  -3  11  -7 16071.2 1333.40   2
  -3  11  -8 5819.22 427.288   4
  -3  11  -8 6187.24 872.587   2
  -3  11  -9 9060.56 525.814   4
  -3  11  -9 8492.84 1032.38   2
  -3  11 -10 1569.28 292.811   4
  -3  11 -10 1814.35 602.076   2
  -3  11 -11 15684.8 684.953   4
  -3  11 -11 16120.7 1408.53   2
  -3  11 -12 5350.53 432.822   4
  -3  11 -12 5504.76 865.100   2
  -3  11 -13 7968.64 529.500   4
  -3  11 -13 8438.58 1071.84   2
  -3  11 -14 17995.6 768.741   4
  -3  11 -14 16641.5 1443.29   2
  -3  11 -15 6118.62 497.373   4
  -3  11 -15 6993.98 1002.25   2
  -3  11 -16 11585.6 1268.12   2
  -3  11 -16 10827.0 620.601   4
  -3  11 -17 4118.21 841.219   2
  -3  11 -17 3950.98 426.820   4
  -3  11 -17 3082.79 324.712   5
  -3  11 -18 7025.14 530.043   4
  -3  11 -18 6239.68 449.383   5
  -3  11 -19 13492.8 704.912   4
  -3  11 -19 12901.4 621.126   5
  -3  11 -20 477.286 271.738   4
  -3  11 -20 533.840 237.897   5
  -3  11 -21 2823.52 388.672   4
  -3  11 -21 3091.40 344.409   5
  -3  11 -22 3760.74 435.955   4
  -3  11 -22 3415.02 370.405   5
  -3  11 -23 585.926 299.232   4
  -3  11 -23 600.096 243.813   5
  -3  11 -24 5888.59 506.650   4
  -3  11 -24 5482.39 442.800   5
  -3  11 -25 95.6436 271.539   4
  -3  11 -25 54.6813 220.196   5
  -3  11 -26 12198.6 642.521   4
  -3  11 -26 12236.3 600.165   5
  -3  11 -27 4390.37 422.587   4
  -3  11 -27 4133.45 376.213   5
  -3  11 -28 1917.28 333.088   4
  -3  11 -28 1636.04 277.773   5
  -3  11 -29 3546.49 384.108   4
  -3  11 -29 3179.79 323.261   5
  -3  11 -30 1326.97 274.843   4
  -3  11 -30 872.014 221.648   5
  -3  11 -31-204.017 206.919   4
  -3  11 -31 77.5328 190.370   5
  -3  11 -32-170.547 224.512   4
  -3  11 -32-207.253 174.691   5
  -3  11 -33 3086.40 257.519   5
  -3  11 -34 646.878 157.939   5
  -3  11 -35 1241.69 160.034   5
  -3 -12 -35 274.126 108.840   8
  -3 -12 -34 1518.55 180.693   8
  -3 -12 -33 1103.87 192.349   8
  -3 -12 -32 4749.06 337.038   8
  -3 -12 -31 296.676 197.841   8
  -3 -12 -30 1050.14 247.006   8
  -3 -12 -29 414.010 244.787   8
  -3 -12 -28 1303.52 303.229   8
  -3 -12 -27 2644.87 360.367   8
  -3 -12 -26 611.085 280.778   8
  -3 -12 -25 867.887 312.239   8
  -3 -12 -24 1230.68 307.149   8
  -3 -12 -23 6864.69 530.421   8
   3  12 -23 7042.26 421.283   4
  -3 -12 -22 3348.97 426.749   8
   3  12 -22 4019.51 354.738   4
  -3 -12 -21 7272.81 552.354   8
   3  12 -21 7512.22 475.409   4
   3  12 -20 1836.83 292.052   4
  -3 -12 -20 2130.44 387.657   8
   3  12 -19 546.198 238.935   4
  -3 -12 -19 696.373 307.832   8
   3  12 -18 4267.26 384.855   4
  -3 -12 -18 3708.76 423.712   8
   3  12 -17 652.507 246.269   4
  -3 -12 -17 531.553 280.270   8
   3  12 -16 1401.66 280.419   4
  -3 -12 -16 1706.39 342.369   8
   3  12 -15 601.557 249.108   4
  -3 -12 -15 647.723 279.584   8
   3  12 -14 324.354 415.771   2
   3  12 -14 288.611 238.585   4
  -3 -12 -14 58.0322 245.793   8
   3  12 -13 18276.3 1536.68   2
   3  12 -13 17276.1 719.614   4
  -3 -12 -13 17846.6 780.526   8
   3  12 -12 890.275 458.925   2
   3  12 -12 1119.35 278.345   4
  -3 -12 -12 961.423 279.204   8
   3  12 -11 5189.93 894.011   2
   3  12 -11 4044.30 389.519   4
  -3 -12 -11 4418.49 433.556   8
  -3 -12 -10 1155.15 284.048   8
   3  12 -10 865.013 312.542   9
   3  12 -10 811.177 517.958   2
  -3 -12  -9 16992.1 738.305   8
   3  12  -9 16278.7 772.458   9
   3  12  -9 18042.1 1508.93   2
  -3 -12  -8 11264.7 610.250   8
   3  12  -8 10881.2 671.454   9
  -3 -12  -7 218.162 210.685   8
   3  12  -7 62.0555 264.263   9
   3  12  -7 367.567 435.624   2
  -3 -12  -6 13521.5 651.719   8
   3  12  -6 12969.2 682.980   9
   3  12  -6 13271.0 1278.96   2
  -3 -12  -5 1311.96 267.659   8
   3  12  -5 1022.37 324.543   9
   3  12  -5 1111.12 511.653   2
  -3 -12  -4 1802.04 280.350   8
   3  12  -4 1391.54 314.535   9
  -3 -12  -3 8389.07 503.088   8
   3  12  -3 8311.09 1009.04   2
   3  12  -3 8492.03 563.002   9
  -3  12   2 2362.14 269.577   4
   3  12  -2 2163.60 474.953   1
  -3 -12  -2 2011.16 280.544   8
   3  12  -2 1874.09 550.732   2
   3  12  -2 2680.01 370.957   9
  -3  12   1 1393.32 264.889   4
   3  12  -1 1589.25 500.376   1
  -3 -12  -1 1126.93 238.246   8
   3  12  -1 1351.82 483.993   2
  -3  12   1 1029.12 420.375   2
   3  12  -1 951.899 294.046   9
  -3  12   0 0.24663 194.435   4
   3  12   0-379.369 321.689   1
  -3 -12   0-24.9925 185.048   8
   3  12   0-80.5743 360.054   2
  -3  12   0-55.5019 277.523   2
   3  12   0-122.549 247.090   9
   3  12   1 997.364 417.880   2
  -3  12  -1 1357.92 447.742   2
   3  12   1 1436.20 340.010   9
  -3  12  -1 1294.63 259.030   4
   3  12   2 1881.55 511.188   2
  -3  12  -2 2005.74 546.223   2
   3  12   2 2509.97 421.655   9
  -3  12  -2 1824.84 272.954   4
   3  12   3 6389.57 825.462   2
  -3  12  -3 7624.31 946.566   2
   3  12   3 7098.62 539.762   9
  -3  12  -3 6684.41 455.048   4
   3  12   4 2014.15 443.554   2
  -3  12  -4 2459.36 620.516   2
   3  12   4 1507.34 329.987   9
  -3  12  -4 2426.66 321.751   4
   3  12   5 559.723 268.987   9
  -3  12  -5 953.196 244.058   4
  -3  12  -6 12858.6 1226.70   2
   3  12   6 13639.7 699.604   9
  -3  12  -6 12726.3 617.962   4
  -3  12  -7 121.290 221.291   4
  -3  12  -7-251.143 417.115   2
  -3  12  -8 9946.49 567.412   4
  -3  12  -8 9457.19 1057.85   2
  -3  12  -9 16560.0 722.685   4
  -3  12  -9 17877.0 1471.31   2
  -3  12 -10 612.762 243.596   4
  -3  12 -10 1142.69 561.768   2
  -3  12 -11 4187.63 419.489   4
  -3  12 -11 3822.64 781.503   2
  -3  12 -12 1104.14 295.195   4
  -3  12 -12 1987.80 630.924   2
  -3  12 -13 17277.8 753.514   4
  -3  12 -13 16389.5 1511.32   2
  -3  12 -14-203.791 271.371   4
  -3  12 -14-196.472 475.785   2
  -3  12 -15 949.431 293.188   4
  -3  12 -16 1234.27 318.560   4
  -3  12 -17 636.822 293.440   4
  -3  12 -18 3975.62 449.977   4
  -3  12 -19 779.255 290.134   4
  -3  12 -20 1814.82 354.009   4
  -3  12 -20 1460.63 260.295   5
  -3  12 -21 7040.56 535.718   4
  -3  12 -21 6600.39 444.181   5
  -3  12 -22 3889.63 428.735   4
  -3  12 -22 3794.09 354.290   5
  -3  12 -23 7938.63 549.863   4
  -3  12 -23 6230.68 423.712   5
  -3  12 -24 1170.64 320.464   4
  -3  12 -24 1507.88 277.798   5
  -3  12 -25 790.352 321.099   4
  -3  12 -25 615.945 183.793   5
  -3  12 -26 841.948 285.026   4
  -3  12 -26 380.067 200.561   5
  -3  12 -27 3258.26 362.960   4
  -3  12 -27 3026.64 296.515   5
  -3  12 -28 1459.55 302.328   4
  -3  12 -28 1101.51 210.686   5
  -3  12 -29 380.336 231.700   4
  -3  12 -29 592.238 179.227   5
  -3  12 -30 883.425 234.071   4
  -3  12 -30 727.460 173.622   5
  -3  12 -31 404.869 202.044   4
  -3  12 -31 235.605 132.688   5
  -3  12 -32 3754.36 242.996   5
  -3  12 -33 887.500 139.305   5
   3 -12 -34 1438.50 156.676   8
  -3 -13 -33 907.714 141.686   8
  -3 -13 -32-15.0229 130.697   8
  -3 -13 -31 2804.27 253.398   8
  -3 -13 -30 699.094 204.324   8
  -3 -13 -29 1310.10 245.627   8
  -3 -13 -28 3540.54 337.600   8
  -3 -13 -27 1343.37 261.118   8
  -3 -13 -26 3153.04 350.481   8
  -3 -13 -25 1424.33 302.167   8
  -3 -13 -24 1037.46 297.046   8
   3  13 -24 790.222 191.996   4
  -3 -13 -23 2998.87 386.991   8
   3  13 -23 2903.87 293.151   4
  -3 -13 -22 7878.28 541.054   8
   3  13 -22 8307.50 452.225   4
  -3 -13 -21 4901.43 450.666   8
   3  13 -21 4613.61 372.717   4
   3  13 -20-53.3481 199.563   4
  -3 -13 -20 640.647 302.569   8
   3  13 -19 12946.0 606.615   4
  -3 -13 -19 11600.0 656.253   8
   3  13 -18 6703.97 468.782   4
  -3 -13 -18 5002.98 467.258   8
   3  13 -17 4256.66 393.159   4
  -3 -13 -17 4821.97 462.774   8
   3  13 -16 489.277 249.019   4
  -3 -13 -16 604.313 279.970   8
   3  13 -15 10702.8 580.403   4
  -3 -13 -15 10418.8 611.452   8
   3  13 -14 3012.87 361.912   4
  -3 -13 -14 3190.03 406.072   8
   3  13 -13 691.892 253.166   4
  -3 -13 -13 988.651 297.943   8
   3  13 -12 720.519 276.024   4
  -3 -13 -12 473.844 270.154   8
   3  13 -11 12526.1 642.485   4
  -3 -13 -11 12345.6 652.182   8
   3  13 -10 1582.51 307.655   4
  -3 -13 -10 1324.74 301.878   8
  -3 -13  -9 7788.11 529.384   8
   3  13  -9 6615.14 575.078   9
   3  13  -9 7925.99 1071.60   2
  -3 -13  -8 49.8618 224.037   8
   3  13  -8-79.1558 290.428   9
   3  13  -8-168.004 415.611   2
  -3 -13  -7 4513.40 410.981   8
   3  13  -7 3663.57 455.532   9
   3  13  -7 5046.63 917.745   2
  -3 -13  -6 1459.19 273.847   8
   3  13  -6 669.364 326.547   9
   3  13  -6 892.912 460.954   2
  -3 -13  -5 915.552 255.228   8
   3  13  -5 736.869 311.732   9
   3  13  -5 1109.12 521.317   2
  -3 -13  -4 3274.63 365.778   8
   3  13  -4 2305.37 621.396   2
   3  13  -4 3588.43 464.353   9
  -3 -13  -3 7332.84 496.247   8
   3  13  -3 8287.91 586.271   9
   3  13  -3 7910.31 1020.38   2
  -3  13   3 7900.45 460.403   4
  -3 -13  -2 343.288 224.415   8
   3  13  -2 58.7301 401.498   2
   3  13  -2 80.9531 279.549   9
  -3  13   2-109.248 184.627   4
   3  13  -1 1268.75 479.464   2
   3  13  -1 868.441 338.021   9
  -3  13   1 1168.10 237.260   4
   3  13   0 13669.2 1260.06   2
   3  13   0 13390.6 715.342   9
  -3  13   0 13189.4 594.867   4
   3  13   1 779.268 382.997   2
   3  13   1 902.170 343.309   9
  -3  13  -1 1372.52 277.221   4
  -3  13  -2 5.40690 352.752   2
   3  13   2 531.286 362.724   2
   3  13   2 339.590 376.808   9
  -3  13  -2 285.026 221.527   4
  -3  13  -3 7145.93 923.578   2
   3  13   3 7711.35 612.281   9
  -3  13  -3 7831.86 503.529   4
  -3  13  -4 2503.19 614.395   2
   3  13   4 3533.01 507.366   9
  -3  13  -4 2642.93 326.082   4
  -3  13  -5 724.459 396.417   2
   3  13   5 1052.43 369.382   9
  -3  13  -5 848.695 258.836   4
  -3  13  -6 1517.40 574.262   2
   3  13   6 1711.85 412.378   9
  -3  13  -6 1132.77 279.339   4
  -3  13  -7 4989.59 852.226   2
   3  13   7 4099.86 486.233   9
  -3  13  -7 4458.08 423.713   4
  -3  13  -8-480.497 469.289   2
   3  13   8 100.348 288.709   9
  -3  13  -8 182.656 259.697   4
  -3  13  -9 7663.22 1030.12   2
   3  13   9 7047.12 585.340   9
  -3  13  -9 7359.02 516.743   4
  -3  13 -10 2018.25 350.317   4
  -3  13 -11 11076.7 633.080   4
  -3  13 -12 277.453 260.479   4
  -3  13 -13 947.777 291.664   4
  -3  13 -14 3591.33 420.525   4
  -3  13 -15 9484.84 584.382   4
  -3  13 -16 355.118 287.376   4
  -3  13 -17 4785.95 469.661   4
  -3  13 -18 6016.49 500.741   4
  -3  13 -19 13181.6 680.065   4
  -3  13 -20 268.029 271.325   4
  -3  13 -21 5023.46 463.225   4
  -3  13 -22 9183.79 569.146   4
  -3  13 -23 3295.00 388.950   4
  -3  13 -24 1235.69 318.036   4
  -3  13 -25 2064.63 341.274   4
  -3  13 -26 3898.04 376.134   4
  -3  13 -26 3281.28 267.766   5
  -3  13 -27 1489.74 189.421   5
  -3  13 -27 2062.68 295.598   4
  -3  13 -28 3263.80 239.615   5
  -3  13 -28 3625.63 320.632   4
  -3  13 -29 1079.99 218.733   4
  -3  13 -29 695.948 136.801   5
  -3  13 -30 593.182 186.307   4
   3 -13 -30 462.812 142.125   8
  -3  13 -31 2995.67 261.337   4
   3 -13 -31 2605.91 195.511   8
   3  13  33 829.889 145.696   9
  -3 -14 -31 602.872 132.287   8
  -3 -14 -30 436.365 139.871   8
  -3 -14 -29 51.5054 149.800   8
  -3 -14 -28 2128.29 248.479   8
  -3 -14 -27 5262.33 357.417   8
  -3 -14 -26 716.344 226.724   8
  -3 -14 -25 1355.27 260.346   8
   3  14 -24 498.910 156.446   4
  -3 -14 -24 251.739 221.219   8
   3  14 -23 3174.91 274.824   4
  -3 -14 -23 3902.74 378.407   8
   3  14 -22 2924.80 294.054   4
  -3 -14 -22 2475.36 347.665   8
   3  14 -21 502.247 200.922   4
  -3 -14 -21 90.4893 251.430   8
   3  14 -20 2085.59 280.045   4
  -3 -14 -20 2579.90 351.430   8
   3  14 -19 12107.3 565.852   4
  -3 -14 -19 11998.0 630.823   8
   3  14 -18 2757.42 320.383   4
  -3 -14 -18 2626.49 358.797   8
   3  14 -17 3244.74 351.893   4
  -3 -14 -17 2746.62 353.729   8
   3  14 -16 287.501 237.570   4
  -3 -14 -16-12.1896 248.440   8
   3  14 -15 8424.38 526.614   4
  -3 -14 -15 8344.62 546.241   8
   3  14 -14 2384.59 354.015   4
  -3 -14 -14 2099.96 346.777   8
   3  14 -13 5344.48 446.197   4
  -3 -14 -13 4379.36 430.693   8
   3  14 -12 1341.86 295.824   4
  -3 -14 -12 838.813 285.093   8
   3  14 -11 2010.64 328.286   4
  -3 -14 -11 1775.62 312.274   8
   3  14 -10 10772.3 599.592   4
  -3 -14 -10 9382.90 563.310   8
   3  14  -9 1533.55 332.962   4
  -3 -14  -9 1002.84 272.279   8
  -3 -14  -8 478.076 224.973   8
   3  14  -8 953.583 294.371   4
   3  14  -8 134.305 308.630   9
  -3 -14  -7 130.157 201.963   8
   3  14  -7 28.9785 307.680   9
  -3 -14  -6 230.831 226.944   8
   3  14  -6-2.56348 284.765   9
   3  14  -5 5786.67 553.559   9
  -3 -14  -5 6809.43 479.445   8
   3  14  -4 9754.05 656.559   9
  -3 -14  -4 6225.87 455.984   8
  -3  14   3 15003.5 621.412   4
   3  14  -3 17174.1 822.275   9
  -3  14   2 4699.97 382.700   4
   3  14  -2 14256.6 818.573   9
  -3  14   1 28803.1 872.767   4
   3  14  -1 24504.7 1005.07   9
  -3  14   0 206.249 245.025   4
   3  14   0 1095.22 514.935   9
  -3  14  -1 27737.8 880.714   4
   3  14   1 25005.4 992.068   9
  -3  14  -2 4817.62 442.463   4
   3  14   2 6838.44 711.978   9
  -3  14  -3 14542.4 673.525   4
   3  14   3 17570.8 828.218   9
  -3  14  -4 5243.09 443.369   4
   3  14   4 6333.62 664.808   9
  -3  14  -5 5795.40 451.007   4
   3  14   5 5313.96 545.867   9
  -3  14  -6 248.321 253.699   4
   3  14   6 587.944 433.576   9
  -3  14  -7 368.803 240.263   4
   3  14   7 210.984 284.457   9
  -3  14  -8 410.484 251.863   4
   3  14   8 205.073 329.339   9
  -3  14  -9 1264.47 309.243   4
   3  14   9 1107.89 486.507   9
  -3  14 -10 9837.46 579.617   4
   3  14  10 9115.32 652.647   9
  -3  14 -11 1803.78 331.058   4
   3  14  11 2054.97 416.604   9
  -3  14 -12 786.608 286.093   4
   3  14  12 1643.98 387.683   9
  -3  14 -13 5473.43 480.755   4
   3  14  13 5186.48 521.944   9
  -3  14 -14 2017.55 356.276   4
   3  14  14 3090.26 478.132   9
  -3  14 -15 8533.50 566.483   4
  -3  14 -16 209.536 298.090   4
  -3  14 -17 3293.85 400.506   4
  -3  14 -18 2879.09 377.284   4
  -3  14 -19 12698.1 649.309   4
  -3  14 -20 2695.15 378.438   4
  -3  14 -21-47.9911 275.620   4
  -3  14 -22 2483.32 355.132   4
  -3  14 -23 3966.18 385.073   4
  -3  14 -24 591.638 241.017   4
  -3  14 -25 1631.17 274.209   4
  -3  14 -26 631.136 217.511   4
  -3  14 -27 6169.88 376.415   4
   3  14  28 1999.83 242.098   9
  -3  14 -28 2064.42 239.674   4
   3  14  29-61.0410 148.973   9
  -3  14 -29-251.323 157.736   4
   3  14  30 828.224 160.365   9
  -3  14 -30 627.761 157.807   4
  -3 -15 -28 1128.51 160.262   8
  -3 -15 -27 1622.60 191.780   8
  -3 -15 -26 1504.01 201.013   8
  -3 -15 -25 780.388 184.206   8
  -3 -15 -24 2969.03 287.808   8
   3  15 -23 411.624 147.084   4
  -3 -15 -23 372.489 201.586   8
   3  15 -22 518.379 159.283   4
  -3 -15 -22 1039.53 232.014   8
   3  15 -21 355.832 162.462   4
  -3 -15 -21 281.323 201.703   8
   3  15 -20 1908.95 253.820   4
  -3 -15 -20 1809.59 283.134   8
   3  15 -19-165.116 195.074   4
  -3 -15 -19 169.147 199.892   8
   3  15 -18 2140.23 282.798   4
  -3 -15 -18 2305.95 310.967   8
   3  15 -17 1863.55 276.265   4
  -3 -15 -17 1613.15 306.493   8
   3  15 -16 537.867 232.056   4
  -3 -15 -16 613.831 234.252   8
   3  15 -15 253.926 224.854   4
  -3 -15 -15 263.647 239.855   8
   3  15 -14 680.935 249.427   4
  -3 -15 -14 560.016 225.826   8
   3  15 -13 670.397 261.439   4
  -3 -15 -13 206.429 200.677   8
   3  15 -12 416.557 240.323   4
  -3 -15 -12-126.476 212.063   8
   3  15 -11 6283.69 472.205   4
  -3 -15 -11 6123.76 441.808   8
   3  15 -10 4790.10 440.382   4
  -3 -15 -10 4329.86 385.475   8
   3  15  -9 588.492 286.847   4
  -3 -15  -9 449.818 227.492   8
   3  15  -8 542.847 293.889   4
  -3 -15  -8 604.181 227.470   8
  -3 -15  -7 1242.93 248.724   8
   3  15  -7 1485.88 388.720   9
   3  15  -7 1717.22 333.696   4
   3  15  -6 1997.75 389.283   9
  -3 -15  -6 3088.96 352.852   8
   3  15  -5 870.466 361.284   9
   3  15  -4 2729.57 420.960   9
  -3  15   3 953.040 224.506   4
   3  15  -3 2101.83 429.319   9
  -3  15   2 6061.54 420.901   4
   3  15  -2 7608.03 604.336   9
  -3  15   1 4814.33 394.850   4
   3  15  -1 5629.86 591.318   9
  -3  15   0 1876.99 304.825   4
   3  15   0 2321.12 473.312   9
  -3  15  -1 4930.68 417.964   4
   3  15   1 5871.07 568.960   9
  -3  15  -2 5843.42 448.952   4
   3  15   2 6836.72 580.396   9
  -3  15  -3 859.151 260.286   4
   3  15   3 1379.43 427.708   9
  -3  15  -4 3596.37 380.096   4
   3  15   4 2883.13 409.067   9
  -3  15  -5 1145.59 289.641   4
   3  15   5 1001.39 424.114   9
  -3  15  -6 3584.09 382.580   4
   3  15   6 3429.25 439.572   9
  -3  15  -7 985.821 273.164   4
   3  15   7 1937.66 412.664   9
  -3  15  -8 503.195 252.301   4
   3  15   8 438.757 350.113   9
  -3  15  -9 546.567 257.982   4
   3  15   9 589.191 358.347   9
  -3  15 -10 4416.77 427.775   4
   3  15  10 3695.50 512.684   9
  -3  15 -11 5574.50 459.603   4
   3  15  11 3753.79 489.865   9
  -3  15 -12 259.967 254.938   4
   3  15  12 439.471 312.539   9
  -3  15 -13 543.379 265.899   4
   3  15  13 290.043 297.896   9
  -3  15 -14 825.534 282.575   4
   3  15  14 386.718 309.762   9
  -3  15 -15-123.288 267.709   4
   3  15  15 572.995 305.560   9
  -3  15 -16 478.805 269.088   4
   3  15  16 145.348 281.306   9
  -3  15 -17 1888.37 330.070   4
   3  15  17 1744.87 348.521   9
  -3  15 -18 2229.63 328.945   4
   3  15  18 2175.48 339.132   9
  -3  15 -19 180.582 258.042   4
   3  15  19-35.8109 246.115   9
  -3  15 -20 1962.59 310.861   4
   3  15  20 1072.12 282.812   9
  -3  15 -21 262.891 233.002   4
   3  15  21-247.810 250.279   9
  -3  15 -22 1152.49 265.603   4
   3  15  22 707.153 236.344   9
  -3  15 -23-28.0380 206.444   4
   3  15  23 156.742 212.522   9
  -3  15 -24 3307.81 298.801   4
   3  15  24 2610.88 293.052   9
  -3  15 -25 805.311 205.881   4
   3  15  25 613.560 191.908   9
   3  15  26 1456.30 210.859   9
  -3  15 -26 1580.47 218.245   4
   3  15  27 1530.57 194.260   9
  -3  15 -27 1785.99 201.128   4
   3  15  28 664.245 142.391   9
  -3  15 -28 571.646 142.160   4
  -3  15 -29 1410.99 168.235   4
  -3 -16 -25 1677.14 163.494   8
  -3 -16 -24 34.7229 119.342   8
  -3 -16 -23 3792.91 259.107   8
  -3 -16 -22 3180.36 261.389   8
   3  16 -22 3419.18 221.624   4
   3  16 -21 1104.57 170.596   4
  -3 -16 -21 1243.34 199.162   8
   3  16 -20 182.141 143.404   4
  -3 -16 -20 306.105 161.782   8
   3  16 -19 990.896 208.402   4
  -3 -16 -19 739.533 185.616   8
  -3 -16 -18 2029.82 255.377   8
   3  16 -18 2639.07 280.397   4
  -3 -16 -17 2099.68 260.416   8
   3  16 -17 2407.59 281.327   4
  -3 -16 -16 1417.77 247.681   8
   3  16 -16 1872.08 267.759   4
  -3 -16 -15 1588.20 252.598   8
   3  16 -15 1467.43 268.401   4
  -3 -16 -14 949.227 228.924   8
   3  16 -14 1520.35 276.415   4
   3  16 -13 5288.54 406.447   4
  -3 -16 -13 4999.50 384.458   8
   3  16 -12 3679.90 387.872   4
  -3 -16 -12 3574.26 333.875   8
   3  16 -11 1796.51 306.883   4
  -3 -16 -11 1369.19 244.572   8
   3  16 -10 492.617 258.305   4
  -3 -16 -10 244.420 197.355   8
   3  16  -9 3155.39 367.312   4
  -3 -16  -9 2692.37 285.969   8
   3  16  -8 443.918 274.497   4
   3  16  -7 587.565 255.115   4
   3  16  -6 4246.12 430.041   4
   3  16  -5 621.979 363.493   9
   3  16  -5 381.709 294.305   4
   3  16  -4 6201.49 536.665   9
   3  16  -4 6323.05 480.169   4
   3  16  -3 3081.33 518.624   9
  -3  16   3 2708.45 299.372   4
   3  16  -2 2019.45 407.239   9
  -3  16   2 1824.07 265.187   4
   3  16  -1 7634.32 568.738   9
  -3  16   1 7811.57 464.923   4
   3  16   0 5454.69 601.639   9
  -3  16   0 1955.44 288.231   4
   3  16   1 8103.52 582.986   9
  -3  16  -1 7363.56 461.421   4
   3  16   2 2377.34 444.336   9
  -3  16  -2 2156.51 315.641   4
   3  16   3 3523.52 461.306   9
  -3  16  -3 2464.41 323.858   4
   3  16   4 5502.58 498.313   9
  -3  16  -4 5994.47 437.497   4
   3  16   5 1631.64 464.799   9
  -3  16  -5-6.76555 236.947   4
   3  16   6 3435.48 418.017   9
  -3  16  -6 3038.92 351.681   4
   3  16   7 1111.98 332.850   9
  -3  16  -7 824.180 253.384   4
   3  16   8 254.070 298.157   9
  -3  16  -8-205.688 224.437   4
   3  16   9 1880.24 352.431   9
  -3  16  -9 2506.75 344.691   4
   3  16  10 734.170 338.104   9
  -3  16 -10 991.051 283.807   4
   3  16  11 1441.68 340.530   9
  -3  16 -11 1464.76 313.743   4
   3  16  12 3885.06 413.370   9
  -3  16 -12 3303.19 363.979   4
  -3  16 -13 5107.80 415.716   4
   3  16  13 4040.91 431.157   9
   3  16  14 1247.31 313.871   9
  -3  16 -14 899.715 256.611   4
   3  16  15 1775.35 317.513   9
  -3  16 -15 1542.13 286.681   4
   3  16  16 1740.36 292.883   9
  -3  16 -16 1414.30 277.294   4
   3  16  17 1574.38 285.285   9
  -3  16 -17 2249.01 305.876   4
   3  16  18 2159.67 302.646   9
  -3  16 -18 2539.86 310.222   4
   3  16  19 961.250 248.884   9
  -3  16 -19 737.225 230.913   4
   3  16  20 120.667 195.959   9
  -3  16 -20 158.295 189.507   4
   3  16  21 1043.73 220.756   9
  -3  16 -21 1312.25 231.506   4
  -3  16 -22 3605.75 290.501   4
   3  16  22 2967.57 270.551   9
  -3  16 -23 3646.13 274.648   4
   3  16  23 3402.27 259.623   9
   3  16  24 291.731 148.777   9
  -3  16 -24 250.253 154.835   4
   3  16  25 1597.12 171.818   9
  -3  16 -25 1993.84 199.908   4
  -3  16 -26 135.959 111.121   4
   3  17 -20 162.380 108.292   4
  -3 -17 -20 268.265 109.987   8
   3  17 -19 588.717 153.252   4
  -3 -17 -19 591.779 134.359   8
   3  17 -18 264.237 141.674   4
  -3 -17 -18 45.5759 119.865   8
   3  17 -17 1337.47 199.295   4
  -3 -17 -17 1269.95 170.243   8
   3  17 -16 791.360 189.422   4
  -3 -17 -16 287.559 137.811   8
   3  17 -15 1075.23 214.468   4
  -3 -17 -15 858.340 171.796   8
   3  17 -14 264.358 196.749   4
   3  17 -13 1315.99 237.748   4
   3  17 -12 718.198 235.285   4
   3  17 -11-28.7570 212.217   4
   3  17 -10 2779.26 322.129   4
   3  17  -9 1820.68 306.422   4
   3  17  -8 732.075 261.757   4
   3  17  -7 3932.63 378.790   4
   3  17  -6 1917.83 316.307   4
   3  17  -5 995.520 271.168   4
   3  17  -4 1952.29 323.794   4
   3  17  -3 1693.22 315.936   4
  -3  17   2 604.009 186.364   4
   3  17  -2 1137.29 314.909   4
   3  17  -2 1073.88 332.182   9
   3  17  -1 1514.16 309.594   4
  -3  17   1 1700.88 248.364   4
   3  17  -1 1247.52 307.060   9
  -3  17   0 1171.15 210.533   4
   3  17   0 1461.37 327.605   9
  -3  17  -1 1052.46 226.984   4
   3  17   1 1521.18 337.131   9
  -3  17  -2 167.392 183.058   4
   3  17   2 1020.82 328.484   9
  -3  17  -3 1556.78 262.538   4
   3  17   3 1940.13 348.112   9
  -3  17  -4 2017.98 285.606   4
   3  17   4 2396.53 358.003   9
  -3  17  -5 862.781 230.710   4
   3  17   5 1699.95 338.963   9
  -3  17  -6 1476.42 265.623   4
   3  17   6 3008.16 410.535   9
  -3  17  -7 3680.11 339.800   4
   3  17   7 4122.35 416.850   9
  -3  17  -8 133.349 193.050   4
   3  17   8 1664.89 346.065   9
  -3  17  -9 1164.22 246.979   4
   3  17   9 1852.40 328.287   9
  -3  17 -10 2361.36 302.696   4
   3  17  10 1893.29 304.601   9
  -3  17 -11 502.170 225.439   4
   3  17  11 534.991 245.390   9
  -3  17 -12 600.719 224.316   4
   3  17  12 677.740 256.147   9
  -3  17 -13 1668.27 265.427   4
   3  17  13 1310.37 258.145   9
  -3  17 -14 205.301 188.349   4
   3  17  14 432.890 219.300   9
  -3  17 -15 1718.86 259.665   4
   3  17  15 1185.17 227.755   9
  -3  17 -16 1063.56 236.791   4
   3  17  16 561.382 206.172   9
  -3  17 -17 1397.49 223.975   4
   3  17  17 1416.91 232.062   9
  -3  17 -18 12.5008 168.759   4
   3  17  18-82.0879 168.571   9
  -3  17 -19 909.081 194.289   4
   3  17  19 746.841 184.567   9
  -3  17 -20 341.916 153.460   4
   3  17  20 114.008 135.917   9
  -3  17 -21 2532.81 224.501   4
   3  17  21 2264.73 198.903   9
  -3  17 -22 81.7226 118.386   4
  -3  17 -23 122.499 106.861   4
   3  18 -17 1626.61 161.659   4
   3  18 -16 476.475 133.979   4
   3  18 -15 1608.52 193.272   4
   3  18 -14 1398.12 196.532   4
   3  18 -13 3005.92 258.208   4
   3  18 -12 872.825 195.004   4
   3  18 -11 542.109 186.299   4
   3  18 -10-52.7427 180.442   4
   3  18  -9 4215.88 322.676   4
   3  18  -8-175.894 193.373   4
   3  18  -7 1773.56 282.388   4
   3  18  -6 3239.70 326.268   4
   3  18  -5 2761.81 306.395   4
   3  18  -4 957.589 263.137   4
   3  18  -3 1940.95 283.734   4
   3  18  -2 4534.13 368.391   4
  -3  18   1 667.059 158.006   4
   3  18  -1 805.128 250.495   4
  -3  18   0 642.767 171.562   4
   3  18   0 873.289 242.089   4
  -3  18  -1 443.659 156.812   4
   3  18   1 918.500 254.177   4
   3  18   2 4410.96 360.916   4
  -3  18  -2 3680.39 275.605   4
   3  18   2 4480.26 382.785   9
   3  18   3 1965.12 289.504   4
  -3  18  -3 1876.72 229.195   4
  -3  18  -4 862.785 196.111   4
   3  18   4 2036.69 304.775   9
  -3  18  -5 2063.57 249.689   4
   3  18   5 2978.51 338.424   9
  -3  18  -6 3007.57 278.720   4
   3  18   6 4380.04 366.380   9
  -3  18  -7 1678.65 232.489   4
   3  18   7 2234.21 292.724   9
  -3  18  -8 293.699 178.788   4
   3  18   8 1210.11 277.862   9
  -3  18  -9 4297.54 299.656   4
   3  18   9 3555.99 308.698   9
  -3  18 -10 124.753 179.248   4
   3  18  10 682.737 216.977   9
  -3  18 -11 406.783 165.374   4
   3  18  11 438.326 187.425   9
  -3  18 -12 940.558 188.083   4
   3  18  12 1356.85 219.647   9
  -3  18 -13 2860.32 250.625   4
   3  18  13 2712.97 247.205   9
  -3  18 -14 1342.96 190.309   4
   3  18  14 1161.03 196.467   9
  -3  18 -15 1731.25 195.063   4
   3  18  15 1378.01 195.881   9
  -3  18 -16 634.540 147.466   4
   3  18  16 658.417 153.806   9
  -3  18 -17 1937.16 190.888   4
   3  18  17 1145.33 147.659   9
  -3  18 -18 419.274 117.312   4
  -3  18 -19 2069.57 163.450   4
   3  19 -13 281.804 103.364   4
   3  19 -12 385.326 122.861   4
   3  19 -11 2961.65 212.370   4
   3  19 -10 1450.37 180.510   4
   3  19  -9-58.6542 133.157   4
   3  19  -8 741.205 173.378   4
   3  19  -7 189.339 169.897   4
   3  19  -6 4342.63 293.871   4
   3  19  -5 58.3895 155.810   4
   3  19  -4 696.785 196.576   4
   3  19  -3 1687.81 227.474   4
   3  19  -2 149.085 173.927   4
   3  19  -1 1201.00 229.432   4
   3  19   0 3505.81 284.458   4
   3  19   1 1304.73 209.580   4
   3  19   2 449.528 189.205   4
  -3  19  -3 1650.52 163.267   4
   3  19   3 1755.91 225.638   4
   3  19   4 787.834 190.036   4
  -3  19  -4 619.863 135.373   4
  -3  19  -5 294.433 128.339   4
   3  19   5 265.776 168.463   4
  -3  19  -6 3908.49 233.322   4
   3  19   6 4757.18 288.313   4
  -3  19  -7 87.8148 110.763   4
   3  19   7 283.564 168.491   4
  -3  19  -8 240.746 115.635   4
   3  19   8 620.086 163.797   4
  -3  19  -9-83.7116 105.813   4
   3  19   9 42.0869 135.226   4
  -3  19 -10 1473.75 159.198   4
   3  19  10 1369.26 166.695   4
  -3  19 -11 2383.67 179.602   4
   3  19  11 2863.89 200.763   4
  -3  19 -12 483.655 117.564   4
   3  19  12 737.841 130.007   4
   3  19  13 348.375 100.480   4
   3  20  -5 850.402 125.332   4
   3  20  -4 2471.51 179.809   4
   3  20  -3 1448.62 147.101   4
   3  20  -2-204.195 110.733   4
   3  20  -1 977.123 142.104   4
   3  20   0 631.083 133.201   4
   3  20   1 701.627 134.325   4
   3  20   2 108.431 105.081   4
   3  20   3 1844.24 165.488   4
   3  20   4 2671.18 182.637   4
   3  20   5 745.330 121.329   4
   4   0   0 770.687 279.537   1
   4   0  -1-87.2927 256.860   1
   4   0   1 179.658 243.376   1
   4   0   2 59038.1 1313.31   1
   4   0  -2 56118.1 1357.53   1
   4   0  -3-57.6982 279.428   1
   4   0   3 70.9597 228.473   1
   4   0  -4 2049.49 406.222   1
   4   0   4 1826.48 312.968   1
   4   0   5 1780.01 309.795   1
   4   0  -5 2190.59 411.752   1
   4   0  -6 5531.62 555.863   1
   4   0   6 5419.63 454.117   1
   4   0   7 5624.21 462.332   1
   4   0  -7 5467.08 585.655   1
   4   0  -8 16270.9 913.582   1
   4   0   8 16291.1 734.150   1
   4   0   9 41255.7 1169.80   1
   4   0  -9 41007.4 1417.73   1
   4   0 -10 137587. 2641.41   1
   4   0 -11 2154.91 486.360   1
   4   0 -12 48084.8 1673.93   1
   4   0 -13 40068.3 1586.90   1
   4   0 -14 13370.8 983.913   1
   4   0 -15 304.814 367.488   1
   4   0 -16 14172.8 1072.84   1
   4   0 -17 25200.5 1433.95   1
   4   0 -18 957.206 461.312   1
   4   0 -19 319.392 403.475   1
   4   0 -20 42831.1 1968.71   1
   4   0 -21 741.222 393.840   1
   4   0 -22 3227.74 647.257   1
   4   0 -23 335.587 377.281   1
  -4   0  23 321.250 254.699   8
  -4   0  24 9969.19 611.797   8
  -4   0 -24 8584.04 521.120   5
   4   0 -24 8032.63 1014.38   1
  -4   0 -25 4097.93 382.103   5
  -4   0  25 4099.85 447.038   8
   4   0 -25 2833.75 661.379   1
  -4   0  26 21036.8 910.070   8
  -4   0 -26 21955.8 808.155   5
   4   0 -26 23276.2 1688.06   1
   4   0 -27 1734.46 609.544   1
  -4   0 -27 2168.97 314.049   5
  -4   0  27 2224.86 403.993   8
  -4   0 -28 4389.22 395.465   5
  -4   0  28 4377.54 485.359   8
  -4   0 -29 8.92092 217.462   5
  -4   0  29 121.077 281.453   8
  -4   0 -30 6309.28 462.439   5
  -4   0  30 6836.34 576.787   8
  -4   0 -31 9649.01 558.483   5
  -4   0  31 8330.31 634.048   8
  -4   0  32 282.126 298.121   8
  -4   0 -32-102.629 226.345   5
  -4   0 -33 9587.27 529.786   5
  -4   0  33 8881.07 628.295   8
  -4   0  33 8565.89 553.646   7
  -4   0  34 1949.17 367.956   8
  -4   0 -34 2093.02 294.791   5
  -4   0  34 1817.09 315.942   7
  -4   0  35 797.091 291.026   8
  -4   0  35 771.155 253.770   7
  -4   0 -35 484.456 216.699   5
  -4   0  36 935.606 300.872   8
  -4   0 -36 690.088 212.040   5
  -4   0  36 648.254 226.138   7
  -4   0  37-67.4450 245.593   8
  -4   0 -37 168.628 151.826   5
  -4   0  37 279.569 186.467   7
  -4   0  38 3229.82 351.685   8
  -4   0  38 2815.62 263.765   7
  -4   0  39 245.683 192.084   8
  -4   0  39 418.746 151.655   7
   4   0 -40 1669.42 207.041   5
   4   0 -41 183.911 122.493   5
   4   1 -42 349.308 112.548   5
   4   1 -41 1655.04 196.641   5
   4   1 -40 1019.72 203.843   5
  -4   1  39 58.8253 151.932   7
  -4   1  38 603.259 237.534   8
  -4   1  38 517.883 194.649   7
  -4   1  37 2290.39 347.130   8
  -4   1  37 2048.14 278.423   7
  -4   1  36 1417.02 350.993   8
  -4   1  36 1121.77 265.173   7
  -4   1  35 265.516 239.481   7
  -4   1  35 1000.04 312.804   8
  -4   1  34 74.2619 237.769   7
  -4   1  34 295.037 326.391   8
  -4   1  33 63.3718 238.406   7
  -4  -1 -33 168.594 179.397   5
  -4   1  33-250.263 299.869   8
  -4   1  32 2469.62 381.034   7
  -4  -1 -32 2524.49 307.358   5
  -4   1  32 2477.30 408.752   8
  -4   1  31 2738.33 438.989   8
  -4  -1 -31 2434.44 298.824   5
  -4   1  30 1097.00 373.101   8
  -4  -1 -30 1766.64 292.717   5
  -4   1  29 1764.56 392.732   8
  -4  -1 -29 1726.29 292.322   5
  -4  -1 -28 30546.2 925.900   5
  -4   1  28 31250.1 1121.11   8
   4   1 -27 2196.09 643.705   1
  -4  -1 -27 2170.71 312.274   5
  -4   1  27 2576.44 427.828   8
   4   1 -26 11625.0 1218.50   1
  -4   1  26 12265.0 706.528   8
  -4  -1 -26 12477.1 602.398   5
   4   1 -25 9054.67 1075.31   1
  -4  -1 -25 7909.27 484.574   5
  -4   1  25 8795.17 593.618   8
  -4   1  24 2724.93 381.632   8
  -4  -1 -24 3015.51 315.138   5
   4   1 -24 2087.23 554.241   1
  -4   1  23 23714.8 899.649   8
   4   1 -23 21499.2 1545.49   1
   4   1 -22 10244.1 1089.40   1
   4   1 -21 7378.90 902.044   1
   4   1 -20 2399.05 559.604   1
   4   1 -19 6647.32 830.824   1
   4   1 -18 12610.5 1057.14   1
   4   1 -17 10464.0 960.465   1
   4   1 -16 7167.59 790.974   1
   4   1 -15 1693.75 473.165   1
   4   1 -14-173.352 385.646   1
   4   1 -13 34293.8 1486.74   1
   4   1 -12 2208.17 515.898   1
   4   1 -11 7488.03 749.881   1
   4   1 -10 23321.2 1157.16   1
   4   1  -9 25476.0 1178.52   1
   4  -1   8 19833.5 719.330   1
   4   1  -8 19754.0 999.896   1
   4  -1   7 6763.50 434.389   1
   4   1  -7 6563.20 643.390   1
   4  -1   6 8032.85 463.100   1
   4   1  -6 8219.14 663.862   1
   4   1  -5 8386.81 655.664   1
   4  -1   5 8283.21 472.503   1
   4   1  -4 65238.4 1578.69   1
   4  -1   4 63762.0 1224.86   1
   4  -1   3 45462.4 1051.69   1
   4   1  -3 44274.4 1287.55   1
   4  -1   2 44577.8 1062.14   1
   4   1  -2 44200.3 1263.81   1
   4   1  -1 7430.08 563.349   1
   4  -1   1 7494.20 473.380   1
   4  -1   0 78.9063 207.436   1
   4   1   0 277.819 283.764   1
   4   1   1 8515.09 589.874   1
   4  -1  -1 8382.20 528.345   1
   4   1   2 48078.8 1268.72   1
   4  -1  -2 45705.4 1183.16   1
   4  -1  -3 45325.6 1221.57   1
   4   1   3 46011.5 1232.12   1
   4  -1  -4 64409.8 1490.29   1
   4   1   4 65486.5 1482.57   1
   4  -1  -5 8471.30 609.039   1
   4   1   5 8248.05 562.472   1
   4   1   6 9128.07 601.417   1
   4  -1  -6 8997.85 642.864   1
   4   1   7 6208.91 503.130   1
   4  -1  -7 5688.57 552.058   1
   4   1   8 21009.0 891.117   1
   4  -1  -8 20422.0 977.472   1
   4   1   9 24784.6 979.325   1
   4  -1  -9 22643.0 1074.60   1
   4   1  10 24074.5 993.045   1
   4  -1 -10 23568.3 1124.40   1
   4  -1 -11 7115.42 678.453   1
   4  -1 -12 1595.66 451.157   1
   4  -1 -13 35774.2 1498.49   1
   4  -1 -14 440.293 407.641   1
   4  -1 -15 1703.43 457.524   1
   4  -1 -16 6646.63 774.323   1
   4  -1 -17 9804.58 925.884   1
   4  -1 -18 12296.2 1055.48   1
   4  -1 -19 7044.17 843.369   1
   4  -1 -20 1488.69 489.673   1
   4  -1 -21 8301.77 961.272   1
   4  -1 -22 8962.23 994.715   1
   4  -1 -23 22250.0 1549.07   1
  -4  -1  23 24524.1 905.795   8
   4  -1 -24 3513.30 797.304   1
  -4   1 -24 3147.59 342.158   5
  -4  -1  24 3039.42 381.593   8
  -4  -1  25 8028.14 577.642   8
   4  -1 -25 9471.36 1094.23   1
  -4   1 -25 7899.22 525.825   5
  -4  -1  26 13819.6 744.949   8
  -4   1 -26 12699.1 644.490   5
   4  -1 -26 13707.1 1343.01   1
   4  -1 -27 2396.64 695.805   1
  -4   1 -27 2297.09 327.060   5
  -4  -1  27 2427.59 396.608   8
  -4   1 -28 31879.9 1004.55   5
  -4  -1  28 31853.5 1123.03   8
  -4   1 -29 1808.31 314.398   5
  -4  -1  29 1796.66 387.185   8
  -4   1 -30 1412.45 316.016   5
  -4  -1  30 1359.08 365.716   8
  -4   1 -31 2057.71 328.569   5
  -4  -1  31 2240.20 411.352   8
  -4   1 -32 3103.97 374.843   5
  -4  -1  32 3368.07 432.881   8
  -4  -1  33 184.700 285.871   8
  -4   1 -33-533.794 256.715   5
  -4  -1  33-61.7270 224.318   7
  -4  -1  34 202.525 255.652   8
  -4   1 -34 306.247 211.509   5
  -4  -1  34 125.929 200.233   7
  -4  -1  35 373.583 279.700   8
  -4  -1  35 112.697 202.134   7
  -4   1 -35 308.380 209.427   5
  -4  -1  36 1218.51 305.641   8
  -4   1 -36 1016.73 221.589   5
  -4  -1  36 856.262 216.504   7
  -4  -1  37 2360.45 333.946   8
  -4   1 -37 2764.56 277.503   5
  -4  -1  37 2580.48 267.101   7
  -4  -1  38 998.729 242.233   8
  -4   1 -38 789.737 184.292   5
  -4  -1  39 170.357 168.960   8
  -4   1 -39 334.377 143.606   5
   4  -1 -40 774.951 156.105   5
  -4   1 -40 924.428 152.196   5
   4  -1 -41 1153.83 147.641   5
   4   2 -42 1701.05 169.102   5
   4   2 -41 319.166 146.520   5
   4   2 -40 488.413 181.431   5
  -4   2  39 5032.15 335.732   7
  -4   2  38 770.992 252.655   8
  -4   2  38 651.869 207.047   7
  -4   2  37 766.389 279.460   8
  -4   2  37 1003.93 242.787   7
  -4   2  36 2732.93 396.878   8
  -4   2  36 2681.41 345.570   7
  -4   2  35 4499.52 468.167   8
  -4   2  35 4865.67 446.205   7
  -4   2  34 1331.90 317.320   7
  -4   2  34 1164.27 355.040   8
  -4   2  33 1010.77 301.773   7
  -4   2  33 640.363 344.350   8
  -4   2  32 1047.71 322.083   7
  -4   2  32 829.655 368.929   8
  -4   2  31 6827.43 585.017   8
  -4   2  30 1060.08 349.257   8
  -4   2  29 10987.4 716.327   8
  -4   2  28 15783.5 830.809   8
   4   2 -27 1790.39 621.897   1
  -4   2  27 808.889 325.538   8
   4   2 -26 1604.69 557.265   1
  -4   2  26 1661.97 347.270   8
   4   2 -25 2700.18 647.666   1
  -4   2  25 4797.72 483.069   8
  -4   2  24 457.682 282.801   8
   4   2 -24 556.837 446.156   1
  -4   2  23 721.772 261.979   8
   4   2 -23 1366.07 498.073   1
   4   2 -22 6640.18 880.774   1
   4   2 -21 2797.37 632.872   1
   4   2 -20 13474.0 1143.93   1
   4   2 -19 10013.3 987.147   1
   4   2 -18 15010.7 1152.42   1
   4   2 -17 25186.6 1434.91   1
   4   2 -16 6090.66 731.416   1
   4   2 -15 27340.5 1424.49   1
   4   2 -14 20011.3 1183.19   1
   4   2 -13 32415.8 1460.98   1
   4   2 -12 8996.03 815.065   1
   4   2 -11 59371.4 1869.85   1
   4   2 -10 50810.6 1674.88   1
   4   2  -9 2992.07 529.152   1
   4   2  -8 10721.1 792.908   1
   4  -2   7 101615. 1330.19   1
   4   2  -7 99254.9 2178.05   1
   4   2  -6 3750.73 519.877   1
   4  -2   6 4097.53 288.819   1
   4   2  -5 49272.0 1468.96   1
   4  -2   5 47405.3 909.935   1
   4  -2   4 14798.4 532.409   1
   4   2  -4 14560.1 832.198   1
   4  -2   3 34761.4 830.549   1
   4   2  -3 32985.4 1183.16   1
   4   2  -2 9928.38 679.848   1
   4  -2   2 10824.3 494.911   1
   4  -2   1 14852.7 589.110   1
   4   2  -1 15050.9 812.341   1
   4   2   0 54034.8 1456.84   1
   4  -2   0 53909.9 1140.40   1
   4   2   1 15324.9 810.630   1
   4  -2  -1 14652.0 644.733   1
   4   2   2 12318.0 725.536   1
   4  -2  -2 11323.3 600.047   1
   4  -2  -3 34955.7 1042.82   1
   4   2   3 35253.0 1169.90   1
   4   2   4 13447.0 760.940   1
   4  -2  -4 13905.5 705.124   1
   4  -2  -5 44693.3 1260.32   1
   4   2   5 46190.7 1329.00   1
   4  -2  -6 4737.07 491.612   1
   4   2   6 4786.44 522.174   1
   4  -2  -7 106000. 2057.33   1
   4   2   7 106293. 2054.58   1
   4  -2  -8 9257.93 682.252   1
   4   2   8 9224.54 675.872   1
   4  -2  -9 2638.35 443.476   1
   4   2   9 2739.44 433.979   1
   4  -2 -10 52487.4 1629.14   1
   4   2  10 53824.2 1553.48   1
   4  -2 -11 62751.2 1828.88   1
   4  -2 -12 9448.88 798.293   1
   4  -2 -13 35343.3 1484.03   1
   4  -2 -14 20304.0 1176.79   1
   4  -2 -15 27519.9 1415.17   1
   4  -2 -16 5548.84 728.806   1
   4  -2 -17 27636.5 1486.56   1
   4  -2 -18 15563.5 1158.19   1
   4  -2 -19 10381.8 996.513   1
   4  -2 -20 14398.7 1199.77   1
   4  -2 -21 2208.41 555.897   1
   4  -2 -22 6807.01 936.062   1
   4  -2 -23 613.842 426.742   1
  -4  -2  23 966.831 283.001   8
  -4   2 -23 797.202 268.809   4
  -4   2 -23 838.050 252.684   5
   4  -2 -24 386.870 373.320   1
  -4  -2  24 662.521 282.403   8
  -4   2 -24 316.201 228.033   5
  -4   2 -24 670.375 321.429   4
   4  -2 -25 3825.31 777.417   1
  -4   2 -25 3947.04 410.700   5
  -4  -2  25 4939.53 478.272   8
   4  -2 -26 2166.69 590.489   1
  -4  -2  26 2280.74 371.870   8
  -4   2 -26 1829.79 316.713   5
   4  -2 -27 586.985 437.183   1
  -4   2 -27 1096.50 294.125   5
  -4  -2  27 564.679 300.707   8
  -4   2 -28 17780.2 779.175   5
  -4  -2  28 16536.3 807.538   8
  -4   2 -29 11533.0 645.463   5
  -4  -2  29 10947.0 688.607   8
  -4   2 -30 771.419 262.172   5
  -4  -2  30 1069.75 342.268   8
  -4   2 -31 7024.16 539.957   5
  -4  -2  31 6926.55 553.374   8
  -4   2 -32 454.433 264.287   5
  -4  -2  32 576.977 283.033   8
  -4  -2  33 1317.87 281.493   7
  -4   2 -33 1129.01 274.128   5
  -4  -2  33 959.146 306.300   8
  -4  -2  34 886.143 308.222   8
  -4   2 -34 1176.84 293.231   5
  -4  -2  34 461.332 194.952   7
  -4  -2  35 4612.53 433.971   8
  -4   2 -35 4696.10 411.289   5
  -4  -2  36 2537.71 340.834   8
  -4   2 -36 3094.82 328.974   5
  -4   2 -37 1019.75 241.474   5
  -4  -2  37 812.856 229.086   8
  -4   2 -38 1538.69 230.245   5
  -4  -2  38 868.356 221.630   8
  -4   2 -39 5561.30 330.307   5
   4  -2 -39 5563.45 309.071   5
  -4   2 -40 358.644 136.209   5
  -4   2 -41 37.0805 94.6761   5
   4   3 -42 1815.41 167.590   5
   4   3 -41 375.921 147.944   5
   4   3 -40 49.3747 159.928   5
   4   3 -39 529.173 201.180   5
  -4   3  39 468.631 177.849   7
  -4   3  38 914.793 231.987   7
  -4   3  37 1720.15 330.644   8
  -4   3  37 2006.65 301.659   7
  -4   3  36 4243.33 445.641   8
  -4   3  36 3970.01 393.389   7
  -4   3  35 2277.08 383.738   8
  -4   3  35 2660.28 362.319   7
  -4   3  34 3552.01 471.357   8
  -4   3  34 3535.35 409.717   7
  -4   3  33 2624.88 437.950   8
  -4   3  33 3073.46 407.394   7
  -4   3  32 3213.82 454.166   8
  -4   3  32 3702.84 449.525   7
  -4   3  31 713.344 322.893   8
  -4   3  31 825.541 322.519   7
  -4   3  30 1529.53 383.591   8
  -4   3  29 7175.33 606.423   8
  -4   3  28 4022.65 493.000   8
   4   3 -27 18504.1 1501.90   1
  -4   3  27 16342.5 826.263   8
   4   3 -26 1589.03 529.660   1
  -4   3  26 1570.37 359.374   8
   4   3 -25 16787.5 1411.04   1
  -4   3  25 14344.4 764.435   8
   4   3 -24 7913.82 979.548   1
  -4   3  24 8008.24 586.454   8
  -4   3  23 1604.29 324.455   8
   4   3 -23 1470.07 464.102   1
  -4   3  22 2289.33 354.001   8
   4   3 -22 1539.81 504.324   1
   4   3 -21 274.177 422.537   1
   4   3 -20 9361.89 987.527   1
   4   3 -19 3336.96 645.288   1
   4   3 -18 7685.49 867.555   1
   4   3 -17 5417.64 717.594   1
   4   3 -16 16067.5 1142.81   1
   4   3 -15 11475.3 962.931   1
   4   3 -14 736.408 396.366   1
   4   3 -13 1696.07 475.060   1
   4   3 -12 20163.1 1161.25   1
   4   3 -11 30617.0 1385.93   1
   4   3 -10 1556.44 447.063   1
   4   3  -9 48415.9 1663.68   1
   4   3  -8 1099.74 418.344   1
   4   3  -7 1877.96 497.899   1
   4   3  -6 24951.3 1132.77   1
   4  -3   5 80809.3 869.589   1
   4   3  -5 82692.0 1955.05   1
   4  -3   4 111107. 1118.72   1
   4   3  -4 109434. 2230.13   1
   4  -3   3 2389.12 203.121   1
   4   3  -3 1877.26 428.377   1
   4  -3   2 12387.9 457.360   1
   4   3  -2 11344.1 782.252   1
   4   3  -1 20021.3 977.056   1
   4  -3   1 20385.2 630.001   1
   4  -3   0 760.744 192.609   1
   4   3   0 210.472 332.047   1
   4   3   1 19127.5 939.009   1
   4  -3  -1 20114.9 709.035   1
   4   3   2 11477.0 746.930   1
   4  -3  -2 12713.8 598.182   1
   4  -3  -3 2515.34 344.012   1
   4   3   3 2751.55 477.427   1
   4   3   4 107587. 2146.43   1
   4  -3  -4 106173. 1835.30   1
   4   3   5 80472.2 1863.22   1
   4  -3  -5 79192.0 1659.97   1
   4   3   6 27265.7 1125.61   1
   4  -3  -6 25847.0 1015.54   1
   4   3   7 1282.22 373.078   1
   4  -3  -7 1464.56 356.502   1
   4   3   8 949.168 379.190   1
   4  -3  -8 826.018 320.675   1
   4   3   9 47291.3 1532.31   1
   4  -3  -9 44846.7 1467.34   1
   4   3  10 1161.49 420.050   1
   4  -3 -10 666.489 350.576   1
   4   3  11 32001.0 1328.26   1
   4  -3 -11 31672.6 1323.45   1
   4  -3 -12 20113.2 1123.50   1
   4  -3 -13 1307.01 447.605   1
   4  -3 -14 750.360 415.570   1
   4  -3 -15 11196.6 949.862   1
   4  -3 -16 15577.1 1120.37   1
   4  -3 -17 5399.99 711.030   1
   4  -3 -18 7927.09 855.233   1
   4  -3 -19 3194.96 628.970   1
   4  -3 -20 8374.47 948.417   1
   4  -3 -21 165.457 404.959   1
   4  -3 -22 1705.97 550.540   1
  -4   3 -22 1820.41 297.828   5
  -4   3 -22 2093.13 293.449   4
   4  -3 -23 1509.06 523.775   1
  -4   3 -23 1828.54 320.358   4
  -4   3 -23 1461.42 293.597   5
  -4  -3  23 1316.90 278.643   8
   4  -3 -24 8653.01 1034.17   1
  -4   3 -24 8255.55 553.113   5
  -4   3 -24 8721.28 539.877   4
  -4  -3  24 8073.65 557.602   8
   4  -3 -25 16001.0 1406.91   1
  -4  -3  25 14438.1 745.825   8
  -4   3 -25 16115.9 737.666   5
  -4   3 -25 16060.5 727.932   4
  -4   3 -26 1037.45 321.718   4
  -4   3 -26 1032.84 294.154   5
  -4  -3  26 1441.91 344.072   8
  -4   3 -27 17969.8 795.041   5
  -4  -3  27 17536.4 829.548   8
  -4   3 -28 3518.61 443.206   5
  -4  -3  28 3962.82 451.269   8
  -4   3 -29 7672.71 557.307   5
  -4  -3  29 6586.65 537.294   8
  -4   3 -30 1098.46 307.714   5
  -4  -3  30 1004.42 322.530   8
  -4   3 -31 946.408 311.904   5
  -4  -3  31 883.441 300.204   8
  -4   3 -32 3675.30 424.173   5
  -4  -3  32 2915.06 392.376   8
  -4   3 -33 2841.44 384.655   5
  -4  -3  33 2529.03 357.085   8
  -4   3 -34 2907.96 359.207   5
  -4  -3  34 3207.86 387.875   8
  -4   3 -35 2888.64 350.245   5
  -4  -3  35 2481.23 322.108   8
  -4  -3  36 3798.72 363.341   8
  -4   3 -36 4954.61 397.643   5
  -4  -3  37 1511.81 239.615   8
  -4   3 -37 2454.41 293.642   5
  -4  -3  38 674.278 179.618   8
  -4   3 -38 1055.02 225.299   5
  -4  -3  39 279.878 149.363   8
  -4   3 -39 831.552 186.621   5
  -4   3 -40 542.029 156.689   5
  -4   3 -41 477.645 126.289   5
   4   4 -42 838.070 127.280   5
   4   4 -41 389.983 137.366   5
   4   4 -40 892.980 194.669   5
   4   4 -39 1925.56 263.376   5
  -4   4  38 2193.34 281.597   7
  -4   4  37 1632.71 290.739   7
  -4   4  36 3864.41 421.673   8
  -4   4  36 3912.94 396.621   7
  -4   4  35 4441.93 480.801   8
  -4   4  35 5002.58 453.215   7
  -4  -4 -35 3930.59 317.724   8
  -4   4  34 2722.71 439.508   8
  -4   4  34 2771.43 401.273   7
  -4   4  33 1954.99 381.330   7
  -4   4  33 1762.03 399.504   8
  -4   4  32 3613.72 479.766   8
  -4   4  32 4451.16 485.155   7
  -4   4  31 326.342 348.829   8
  -4   4  31 349.566 302.012   7
  -4   4  30 2365.31 434.805   8
  -4   4  30 2890.32 432.571   7
  -4   4  29 2645.29 438.241   8
  -4   4  29 3116.49 433.412   7
  -4   4  28 1681.34 395.790   8
  -4   4  27 1241.93 343.063   8
  -4   4  26 8610.78 630.341   8
   4   4 -26 6562.06 919.054   1
  -4   4  25 907.057 326.194   8
   4   4 -25 932.329 450.367   1
   4   4 -24 13925.8 1260.11   1
  -4   4  24 13550.2 734.356   8
   4   4 -23 3020.00 629.394   1
  -4   4  23 3327.27 431.519   8
   4   4 -22 12733.8 1174.59   1
  -4   4  22 14334.3 725.995   8
   4   4 -21 14229.8 1199.31   1
   4   4 -20 4371.19 725.390   1
   4   4 -20 5075.77 637.755   2
   4   4 -19 13661.8 1141.63   1
   4   4 -18 982.840 441.850   1
   4   4 -17 8916.18 898.347   1
   4   4 -16 1294.35 442.221   1
   4   4 -15 6049.53 745.382   1
   4   4 -14 7742.51 796.310   1
   4   4 -13 6382.63 739.868   1
   4   4 -12 5354.14 691.141   1
   4   4 -11 5512.04 676.442   1
   4   4 -10 18620.7 1100.45   1
   4   4  -9 2040.33 461.526   1
   4   4  -8 24712.8 1207.18   1
   4   4  -7 62565.2 1832.60   1
   4   4  -6 17928.0 1017.87   1
   4   4  -5 87810.0 2117.31   1
   4   4  -4 6700.49 682.224   1
   4   4  -3 1531.60 447.663   1
   4  -4   2 915.990 127.773   1
   4   4  -2 819.901 385.034   1
   4  -4   1 8913.72 383.548   1
   4   4  -1 8316.95 738.015   1
   4   4   0 11233.2 818.876   1
   4  -4   0 11655.7 487.068   1
   4  -4  -1 7649.20 437.294   1
   4   4   1 7423.95 683.155   1
   4   4   2 1145.36 402.736   1
   4  -4  -2 1409.01 258.971   1
   4  -4  -3 1761.90 282.900   1
   4   4   3 1808.19 475.225   1
   4   4   4 6666.09 664.488   1
   4  -4  -4 6782.79 505.493   1
   4   4   5 88144.1 2074.87   1
   4  -4  -5 87089.2 1740.85   1
   4   4   6 17543.2 981.851   1
   4  -4  -6 16474.7 820.203   1
   4   4   7 64291.2 1834.47   1
   4  -4  -7 62095.3 1619.78   1
   4   4   8 25271.3 1191.93   1
   4  -4  -8 23970.6 1058.13   1
   4  -4  -9 1339.48 370.524   1
   4   4   9 1661.87 439.770   1
   4   4  10 19509.8 1102.07   1
   4  -4 -10 18908.0 1031.15   1
   4   4  11 4922.80 614.242   1
   4  -4 -11 5291.19 617.388   1
   4  -4 -12 5986.69 663.070   1
   4  -4 -13 5182.26 662.068   1
   4  -4 -14 8156.45 809.651   1
   4  -4 -15 6679.17 751.969   1
   4  -4 -16 1672.28 461.840   1
   4  -4 -17 9107.87 916.300   1
   4  -4 -18 1241.03 443.603   1
   4  -4 -19 13562.9 1156.01   1
   4  -4 -20 4675.83 761.717   1
  -4   4 -21 15400.1 689.780   5
   4  -4 -21 15393.0 1285.08   1
  -4   4 -21 15401.9 658.882   4
   4  -4 -22 13720.0 1253.55   1
  -4  -4  22 12395.4 643.981   8
  -4   4 -22 12891.3 646.961   5
  -4   4 -22 13471.6 643.145   4
   4  -4 -23 3526.69 706.263   1
  -4   4 -23 2856.66 360.458   5
  -4   4 -23 3135.43 369.875   4
  -4  -4  23 3159.11 386.397   8
   4  -4 -24 15330.4 1372.13   1
  -4  -4  24 12960.0 689.723   8
  -4   4 -24 14277.6 720.020   5
  -4   4 -24 14254.4 683.028   4
   4  -4 -25 848.718 478.682   1
  -4   4 -25 640.647 255.286   4
  -4   4 -25 877.483 270.252   5
  -4  -4  25 1174.97 306.239   8
   4  -4 -26 7452.44 1020.39   1
  -4  -4  26 7734.16 570.032   8
  -4   4 -26 6541.03 529.236   5
  -4   4 -26 7276.36 537.638   4
  -4   4 -27 1674.42 370.684   4
  -4   4 -27 1171.26 314.091   5
  -4  -4  27 1525.09 332.266   8
  -4   4 -28 1751.31 332.802   5
  -4   4 -28 1949.95 433.339   4
  -4  -4  28 1877.32 347.992   8
  -4   4 -29 2477.66 372.361   5
  -4  -4  29 2310.15 367.373   8
  -4   4 -30 2505.08 392.004   5
  -4  -4  30 2026.59 354.907   8
  -4   4 -31 342.013 279.625   5
  -4  -4  31 164.460 246.759   8
  -4   4 -32 4839.86 461.326   5
  -4  -4  32 4289.10 425.473   8
  -4   4 -33 2009.54 335.155   5
  -4  -4  33 2201.21 322.134   8
  -4   4 -34 2247.43 333.052   5
  -4  -4  34 2235.93 313.159   8
  -4  -4  35 4172.71 369.593   8
  -4   4 -35 4544.61 407.937   5
  -4  -4  36 3420.59 312.201   8
  -4   4 -36 4352.16 398.421   5
  -4  -4  37 1085.16 206.406   8
  -4   4 -37 1614.47 277.760   5
  -4   4 -38 2013.12 266.933   5
  -4   4 -39 1612.66 212.933   5
  -4   4 -40 456.266 139.515   5
  -4   4 -41 566.357 134.602   5
   4   5 -41 2929.06 214.447   5
   4   5 -40 1249.77 188.543   5
   4   5 -39 269.560 166.547   5
   4   5 -38 1498.40 254.742   5
  -4   5  38 1560.88 257.025   7
  -4   5  37 781.420 241.791   7
  -4  -5 -37 663.201 150.329   8
  -4  -5 -36 1407.84 205.661   8
  -4   5  36 2325.09 325.129   7
  -4   5  35 1045.23 323.000   8
  -4   5  35 806.915 283.428   7
  -4  -5 -35 728.131 200.132   8
  -4   5  34 1502.36 377.245   8
  -4   5  34 1600.20 344.236   7
  -4  -5 -34 1459.25 252.984   8
  -4   5  33 2140.43 405.671   8
  -4   5  33 1795.62 358.085   7
  -4   5  32 3434.65 458.392   8
  -4   5  32 3792.09 459.772   7
  -4   5  31 2267.14 401.078   8
  -4   5  31 2072.58 389.848   7
  -4   5  30 342.014 325.108   8
  -4   5  30 522.819 314.988   7
  -4   5  29 3353.35 454.218   8
  -4   5  29 3751.82 459.253   7
  -4   5  28 9710.89 675.928   8
  -4   5  28 10581.6 674.775   7
  -4   5  27 3019.68 440.752   8
  -4   5  26 6866.92 576.311   8
   4   5 -25 1187.21 511.767   1
  -4   5  25 776.738 292.035   8
   4   5 -24 2060.28 580.120   1
  -4   5  24 2252.13 397.478   8
   4   5 -23 7730.56 966.003   1
  -4   5  23 7721.87 583.708   8
   4   5 -22 8999.26 1017.98   1
  -4   5  22 8428.99 574.566   8
   4   5 -21 5972.29 821.584   1
  -4   5  21 6665.74 507.602   8
   4   5 -21 5015.16 679.386   2
   4   5 -20 30333.4 1607.69   2
   4   5 -20 32172.8 1764.74   1
   4   5 -19 8356.07 932.545   1
   4   5 -18 8433.90 908.477   1
   4   5 -17 12100.4 1051.16   1
   4   5 -16 3122.60 611.939   1
   4   5 -15 1213.77 429.145   1
   4   5 -14 14396.1 1073.83   1
   4   5 -13 19392.3 1213.81   1
   4   5 -12 752.562 409.647   1
   4   5 -11 10712.0 894.179   1
   4   5 -10 1084.87 424.173   1
   4   5  -9 2910.84 533.061   1
   4   5  -8 25319.1 1255.14   1
   4   5  -7 14771.4 985.707   1
   4   5  -6 2557.55 498.313   1
   4   5  -5 34911.9 1426.37   1
   4   5  -4 17338.3 1026.28   1
   4   5  -3 10991.1 845.273   1
   4   5  -2 26244.6 1231.17   1
   4   5  -1 26641.1 1226.62   1
   4   5   0 12636.3 874.653   1
   4  -5   0 13181.0 478.518   1
   4  -5  -1 27115.2 767.305   1
   4   5   1 26147.7 1219.09   1
   4  -5  -2 27587.4 832.837   1
   4   5   2 26899.0 1254.25   1
  -4   5  -3 9706.80 772.775   2
   4  -5  -3 10392.9 563.993   1
   4   5   3 9955.42 804.183   1
   4  -5  -4 14410.7 696.318   1
  -4   5  -4 14889.3 950.523   2
   4   5   4 14426.5 955.631   1
  -4   5  -5 31277.2 1353.44   2
   4  -5  -5 32968.6 1086.44   1
   4   5   5 33702.4 1386.37   1
  -4   5  -6 2188.88 504.299   2
   4   5   6 2024.51 453.338   1
   4  -5  -6 2634.68 393.276   1
  -4   5  -7 15556.3 1015.07   2
   4  -5  -7 16012.0 848.308   1
   4   5   7 15819.8 1011.31   1
  -4   5  -8 23912.9 1261.89   2
   4  -5  -8 23537.5 1072.14   1
   4   5   8 24106.5 1230.73   1
  -4   5  -9 2420.92 518.360   2
   4  -5  -9 2943.04 449.273   1
   4   5   9 2760.59 530.905   1
  -4   5 -10 1536.21 464.360   2
   4   5  10 1372.26 436.209   1
   4  -5 -10 1277.66 364.436   1
  -4   5 -11 10725.6 923.547   2
   4  -5 -11 10154.3 805.879   1
   4   5  11 10203.3 886.901   1
  -4   5 -12 675.447 373.397   2
   4  -5 -12 546.427 326.920   1
  -4   5 -13 19971.2 1249.72   2
   4  -5 -13 18928.1 1143.09   1
  -4   5 -14 13981.2 1091.17   2
   4  -5 -14 13557.2 1031.61   1
  -4   5 -15 1291.79 473.194   2
   4  -5 -15 1158.77 413.263   1
   4  -5 -16 2699.22 550.752   1
   4  -5 -17 10663.3 976.509   1
   4  -5 -18 7391.14 870.899   1
   4  -5 -19 7773.39 897.183   1
  -4   5 -20 31809.4 926.437   4
  -4   5 -20 31846.4 964.238   5
   4  -5 -20 32231.6 1811.82   1
   4  -5 -21 5555.64 826.472   1
  -4   5 -21 5398.21 436.910   5
  -4   5 -21 5928.64 449.836   4
  -4  -5  21 5127.40 440.909   8
   4  -5 -22 7135.85 915.664   1
  -4   5 -22 8453.19 555.855   5
  -4   5 -22 8896.83 546.162   4
  -4  -5  22 7658.29 517.082   8
  -4  -5  23 6615.38 504.608   8
  -4   5 -23 7285.85 515.303   5
  -4   5 -23 7887.74 535.559   4
   4  -5 -24 1304.45 537.825   1
  -4  -5  24 1494.21 319.286   8
  -4   5 -24 1266.19 299.872   4
  -4   5 -24 1253.31 322.740   5
   4  -5 -25 520.952 421.493   1
  -4   5 -25 789.563 297.062   4
  -4   5 -25 802.049 316.709   5
  -4  -5  25 1116.56 302.771   8
  -4  -5  26 6746.02 514.870   8
  -4   5 -26 8042.31 576.753   5
  -4   5 -26 8051.25 554.164   4
  -4   5 -27 2989.55 411.325   5
  -4   5 -27 3450.58 411.686   4
  -4  -5  27 3236.74 397.809   8
  -4  -5  28 9078.55 590.172   8
  -4   5 -28 10458.5 648.934   5
  -4   5 -28 9803.09 611.766   4
  -4   5 -29 4264.97 464.934   5
  -4   5 -29 4363.76 507.373   4
  -4  -5  29 3215.18 391.329   8
  -4   5 -30 330.949 289.639   5
  -4  -5  30 489.146 239.412   8
  -4   5 -31 2039.71 370.597   5
  -4  -5  31 2318.22 343.530   8
  -4   5 -32 4209.46 447.415   5
  -4  -5  32 3340.24 355.380   8
  -4   5 -33 1841.40 353.934   5
  -4  -5  33 1463.07 273.118   8
  -4   5 -34 1179.48 299.185   5
  -4  -5  34 1314.41 241.099   8
  -4   5 -35 943.526 277.987   5
  -4   5 -36 2387.65 324.870   5
  -4   5 -37 1313.77 249.620   5
  -4   5 -38 1616.28 248.883   5
  -4   5 -39 147.678 148.536   5
  -4   5 -40 869.306 156.361   5
  -4   5 -41 2396.71 176.107   5
   4   6 -41-38.2074 90.0145   5
   4   6 -40 887.048 158.219   5
   4   6 -39 1275.67 194.010   5
   4   6 -38 967.592 222.614   5
  -4  -6 -38 565.763 133.909   8
   4   6 -37 539.977 203.129   5
  -4   6  37 669.315 231.822   7
  -4  -6 -37 359.405 138.047   8
  -4   6  36 2202.23 322.051   7
  -4  -6 -36 2287.48 250.123   8
  -4  -6 -35 506.755 201.900   8
  -4   6  35 793.181 294.927   7
  -4  -6 -34 341.768 199.855   8
  -4   6  34 433.049 270.927   7
  -4   6  33 357.438 331.706   8
  -4  -6 -33 342.651 213.687   8
  -4   6  33 584.873 309.373   7
  -4   6  32 7634.24 589.217   8
  -4   6  32 8546.08 599.496   7
  -4   6  31 32.5758 309.962   8
  -4   6  31 600.660 326.191   7
  -4   6  30 1733.37 395.056   8
  -4   6  30 2416.69 410.370   7
  -4   6  29 4108.14 482.788   8
  -4   6  29 4628.14 499.827   7
  -4   6  28 2916.58 449.597   8
  -4   6  28 2766.33 415.741   7
  -4   6  27 1604.28 382.960   8
  -4   6  27 1189.13 348.795   7
  -4   6  26 573.571 324.848   8
  -4   6  26 907.274 335.468   7
  -4   6  25 18164.2 869.433   8
  -4   6  25 20164.8 902.302   7
   4   6 -24 20345.3 1500.12   1
  -4   6  24 18064.8 842.418   8
   4   6 -23 9688.96 1039.98   1
  -4   6  23 8772.56 594.121   8
   4   6 -22 7510.36 902.403   1
  -4   6  22 8098.55 577.564   8
   4   6 -21 5237.64 797.094   1
  -4   6  21 5089.49 472.699   8
   4   6 -21 5033.01 734.459   2
   4   6 -20 686.859 389.033   1
  -4   6  20 479.882 253.598   8
   4   6 -20 1127.49 419.149   2
   4   6 -19 4316.61 673.466   2
   4   6 -19 3539.29 687.472   1
   4   6 -18 8702.04 927.449   1
   4   6 -17 4246.38 674.264   1
   4   6 -16 9175.78 918.478   1
   4   6 -15 1044.69 373.873   1
   4   6 -14 6377.20 743.299   1
   4   6 -13 18171.0 1225.76   1
   4   6 -12 2127.42 477.296   1
   4   6 -11 2413.68 522.773   1
   4   6 -10 196.069 326.534   1
   4   6  -9 10636.0 894.597   1
   4   6  -8 13874.7 995.693   1
   4   6  -7 23096.6 1255.35   1
   4   6  -6 1003.81 391.309   1
   4   6  -5 21385.8 1208.92   1
   4   6  -4 251.371 343.273   1
   4   6  -3 13324.9 951.088   1
   4   6  -2 26907.7 1293.82   1
   4   6  -1 8219.38 762.055   1
   4   6   0 2102.33 493.981   1
  -4   6  -1 8154.53 719.510   2
   4   6   1 8036.66 771.252   1
  -4   6  -2 28579.8 1284.87   2
   4  -6  -2 30255.1 861.250   1
   4   6   2 27659.7 1324.41   1
   4  -6  -3 14267.9 649.514   1
  -4   6  -3 13051.4 923.005   2
   4   6   3 13905.9 971.528   1
  -4   6  -4 81.1016 336.539   2
   4  -6  -4 299.633 212.866   1
   4   6   4 183.647 366.927   1
  -4   6  -5 22371.6 1227.43   2
   4  -6  -5 22414.6 930.392   1
   4   6   5 20854.9 1179.83   1
  -4   6  -6 1301.63 409.022   2
   4  -6  -6 1355.65 314.515   1
   4   6   6 1831.93 493.835   1
  -4   6  -7 21838.3 1263.39   2
   4  -6  -7 22285.6 1021.91   1
   4   6   7 21996.7 1239.20   1
  -4   6  -8 12697.4 1004.95   2
   4  -6  -8 12489.5 800.400   1
   4   6   8 13107.5 998.064   1
  -4   6  -9 9505.70 904.833   2
   4  -6  -9 10512.8 775.535   1
   4   6   9 9609.61 889.914   1
   4  -6 -10 510.648 281.867   1
  -4   6 -10 928.183 447.089   2
   4   6  10 766.318 428.930   1
  -4   6 -11 3165.03 577.567   2
   4  -6 -11 3554.63 535.516   1
  -4   6 -12 3550.69 626.679   2
   4  -6 -12 2979.20 496.940   1
  -4   6 -13 20410.6 1323.71   2
   4  -6 -13 18218.6 1150.70   1
  -4   6 -14 6988.68 829.276   2
   4  -6 -14 6366.17 732.413   1
   4  -6 -15 918.300 371.493   1
  -4   6 -15 479.850 390.297   2
  -4   6 -16 10886.3 1038.50   2
   4  -6 -16 11246.7 1011.21   1
  -4   6 -17 4622.43 732.395   2
   4  -6 -17 4252.19 694.319   1
   4  -6 -18 14928.3 1198.66   1
   4  -6 -19 4287.43 711.642   1
  -4   6 -19 5129.95 431.042   5
  -4   6 -19 5180.54 419.690   4
  -4   6 -20 626.791 253.317   4
   4  -6 -20 335.848 342.068   1
  -4   6 -20 368.482 233.418   5
  -4  -6  20 589.783 219.572   8
   4  -6 -21 5498.39 821.999   1
  -4   6 -21 4922.31 431.545   5
  -4   6 -21 5789.32 450.365   4
  -4  -6  21 4404.94 418.873   8
   4  -6 -22 10138.6 1141.90   1
  -4   6 -22 9056.71 569.771   5
  -4   6 -22 8596.42 554.828   4
  -4  -6  22 8639.18 555.222   8
   4  -6 -23 9818.26 1098.73   1
  -4   6 -23 9176.00 589.376   5
  -4   6 -23 9977.24 591.078   4
  -4  -6  23 8734.44 563.282   8
   4  -6 -24 20289.8 1578.86   1
  -4  -6  24 18732.9 793.953   8
  -4   6 -24 18867.0 797.702   4
  -4   6 -24 18915.6 819.450   5
  -4  -6  25 19144.0 806.752   8
  -4   6 -25 20260.4 861.922   5
  -4   6 -25 20263.2 841.371   4
  -4   6 -26 888.114 318.167   5
  -4   6 -26 993.352 314.233   4
  -4  -6  26 1267.62 303.791   8
  -4   6 -27 1435.17 340.550   5
  -4   6 -27 1495.30 344.853   4
  -4  -6  27 1597.69 311.926   8
  -4   6 -28 3011.08 417.341   5
  -4   6 -28 2469.38 388.578   4
  -4  -6  28 2120.92 338.824   8
  -4  -6  29 3689.01 401.029   8
  -4   6 -29 3915.00 442.903   4
  -4   6 -29 4128.78 455.477   5
  -4   6 -30 1759.14 351.952   5
  -4   6 -30 2140.46 443.731   4
  -4  -6  30 1560.95 287.300   8
  -4   6 -31-181.713 275.431   5
  -4  -6  31-189.825 187.525   8
  -4   6 -32 7899.37 551.538   5
  -4   6 -33 612.887 299.216   5
  -4   6 -34 63.9645 252.176   5
  -4   6 -35 549.380 264.217   5
  -4   6 -36 2087.83 295.592   5
  -4   6 -37 491.533 190.971   5
  -4   6 -38 932.200 205.077   5
  -4   6 -39 1263.17 190.258   5
  -4   6 -40 1068.65 155.380   5
   4   7 -40 1917.62 163.445   5
   4   7 -39 2694.87 217.720   5
[truncated: 543,622 more chars]
