# Supplementary material for: Oxidative Additions of C−F Bonds to the Silanide Anion [Si(C2F5)3]−
Source: Angew Chem Int Ed Engl. 2022 Feb 28;61(17):e202116468. doi: 10.1002/anie.202116468 (PMC9310575; doi:10.1002/anie.202116468)
Supplement: Supplementary file 8 — Supporting Information [file ANIE-61-0-s010.cif]

data_compound1c

_database_code_depnum_ccdc_archive         2112948


# was tiessen37

_audit_creation_date               2021-07-22
_audit_creation_method
;
Olex2 1.3
(compiled 2020.11.12 svn.r5f609507 for OlexSys, GUI svn.r6272)
;
_shelx_SHELXL_version_number       '2016/6'
loop_
  _audit_author_name
  _audit_author_email
  _audit_author_address
 'Tiessen, N.' ntiessen@uni-bielefeld.de
;
Bielefeld University
Department of Chemistry
Universitaetsstrasse 25
Bielefeld
33615
Germany
;

_audit_contact_author_address      ?
_audit_contact_author_email        ?
_audit_contact_author_name         ''
_audit_contact_author_phone        ?
_publ_contact_author_id_orcid      ?
_publ_section_references
;
Dolomanov, O.V., Bourhis, L.J., Gildea, R.J, Howard, J.A.K. & Puschmann, H.
 (2009), J. Appl. Cryst. 42, 339-341.

Sheldrick, G.M. (2015). Acta Cryst. A71, 3-8.

Sheldrick, G.M. (2015). Acta Cryst. C71, 3-8.
;
_chemical_name_common              ?
_chemical_name_systematic          ?
_chemical_formula_moiety           'C40 H100 N13 P4, C16 F23 Si'
_chemical_formula_sum              'C56 H100 F23 N13 P4 Si'
_chemical_formula_weight           1544.45
_chemical_melting_point            ?
_chemical_oxdiff_formula           'C56 H100 F23 N13 P4 Si'
loop_
  _atom_type_symbol
  _atom_type_description
  _atom_type_scat_dispersion_real
  _atom_type_scat_dispersion_imag
  _atom_type_scat_source
 'C' 'C' 0.0181 0.0091 'International Tables Vol C Tables 4.2.6.8 and 6.1.1.4'
 'H' 'H' 0.0000 0.0000 'International Tables Vol C Tables 4.2.6.8 and 6.1.1.4'
 'F' 'F' 0.0727 0.0534 'International Tables Vol C Tables 4.2.6.8 and 6.1.1.4'
 'N' 'N' 0.0311 0.0180 'International Tables Vol C Tables 4.2.6.8 and 6.1.1.4'
 'P' 'P' 0.2955 0.4335 'International Tables Vol C Tables 4.2.6.8 and 6.1.1.4'
 'Si' 'Si' 0.2541 0.3302 'International Tables Vol C Tables 4.2.6.8 and 6.1.1.4'

_shelx_space_group_comment
;
The symmetry employed for this shelxl refinement is uniquely defined
by the following loop, which should always be used as a source of
symmetry information in preference to the above space-group names.
They are only intended as comments.
;
_space_group_crystal_system        'triclinic'
_space_group_IT_number             2
_space_group_name_H-M_alt          'P -1'
_space_group_name_Hall             '-P 1'
loop_
  _space_group_symop_operation_xyz
 'x, y, z'
 '-x, -y, -z'

_cell_length_a                     13.2244(3)
_cell_length_b                     15.0647(5)
_cell_length_c                     18.8002(6)
_cell_angle_alpha                  79.482(3)
_cell_angle_beta                   78.039(2)
_cell_angle_gamma                  85.459(2)
_cell_volume                       3599.20(19)
_cell_formula_units_Z              2
_cell_measurement_reflns_used      15626
_cell_measurement_temperature      100.00(10)
_cell_measurement_theta_max        76.1970
_cell_measurement_theta_min        3.3680
_shelx_estimated_absorpt_T_max     ?
_shelx_estimated_absorpt_T_min     ?
_exptl_absorpt_coefficient_mu      2.072
_exptl_absorpt_correction_T_max    1.00000
_exptl_absorpt_correction_T_min    0.91252
_exptl_absorpt_correction_type     multi-scan
_exptl_absorpt_process_details
;
CrysAlisPro 1.171.41.93a (Rigaku Oxford Diffraction, 2020)
Empirical absorption correction using spherical harmonics,
implemented in SCALE3 ABSPACK scaling algorithm.
;
_exptl_absorpt_special_details     ?
_exptl_crystal_colour              'clear light colourless'
_exptl_crystal_colour_lustre       clear
_exptl_crystal_colour_modifier     light
_exptl_crystal_colour_primary      colourless
_exptl_crystal_density_diffrn      1.425
_exptl_crystal_density_meas        ?
_exptl_crystal_density_method      ?
_exptl_crystal_description         plate
_exptl_crystal_F_000               1616
loop_
  _exptl_crystal_face_index_h
  _exptl_crystal_face_index_k
  _exptl_crystal_face_index_l
  _exptl_crystal_face_perp_dist
 -8 3 -5 0.0751
 8 -3 5 0.0751
 -4 8 0 0.0473
 4 -8 0 0.0473
 -9 -1 -3 0.0825
 9 1 3 0.0825
 -1 -5 -11 0.0482
 1 1 -11 0.0664
 2 -2 11 0.0509
 0 -7 7 0.0545
 -2 -9 1 0.0457
 -6 -8 -4 0.0396
 -1 4 -10 0.0542
 1 9 -3 0.0478
 2 8 8 0.0394
 2 4 12 0.0394

_exptl_crystal_size_max            0.182
_exptl_crystal_size_mid            0.107
_exptl_crystal_size_min            0.095
loop_
  _exptl_oxdiff_crystal_face_indexfrac_h
  _exptl_oxdiff_crystal_face_indexfrac_k
  _exptl_oxdiff_crystal_face_indexfrac_l
  _exptl_oxdiff_crystal_face_x
  _exptl_oxdiff_crystal_face_y
  _exptl_oxdiff_crystal_face_z
 -7.5044 3.1557 -4.7629 0.4335 -0.4102 -0.8024
 7.5044 -3.1557 4.7629 -0.4335 0.4102 0.8024
 -4.0397 8.2197 -0.0532 0.8344 0.0664 -0.5471
 4.0397 -8.2197 0.0532 -0.8344 -0.0664 0.5471
 -8.5696 -1.3154 -2.8331 -0.0820 -0.3394 -0.9371
 8.5696 1.3154 2.8331 0.0820 0.3394 0.9371
 -1.2961 -5.2235 -11.3093 -0.2298 -0.9598 0.1610
 0.6965 1.3816 -11.1363 0.4498 -0.8270 0.3372
 1.7283 -1.6271 11.4577 -0.4769 0.8772 -0.0554
 -0.0453 -6.8945 6.8702 -0.8972 0.4274 -0.1114
 -2.4685 -9.0521 1.0923 -0.9672 -0.0767 -0.2422
 -5.5094 -7.9339 -4.0879 -0.7188 -0.4949 -0.4883
 -1.2468 3.5766 -10.3519 0.6482 -0.7583 0.0695
 0.8649 8.6434 -3.4478 0.9853 -0.1293 0.1119
 2.0157 8.1282 8.4806 0.6081 0.7932 -0.0326
 2.3965 4.3283 11.7119 0.1300 0.9910 -0.0326

_exptl_transmission_factor_max     ?
_exptl_transmission_factor_min     ?
_diffrn_reflns_av_R_equivalents    0.0368
_diffrn_reflns_av_unetI/netI       0.0460
_diffrn_reflns_Laue_measured_fraction_full  1.000
_diffrn_reflns_Laue_measured_fraction_max  0.980
_diffrn_reflns_limit_h_max         16
_diffrn_reflns_limit_h_min         -12
_diffrn_reflns_limit_k_max         17
_diffrn_reflns_limit_k_min         -18
_diffrn_reflns_limit_l_max         23
_diffrn_reflns_limit_l_min         -23
_diffrn_reflns_number              31742
_diffrn_reflns_point_group_measured_fraction_full  1.000
_diffrn_reflns_point_group_measured_fraction_max  0.980
_diffrn_reflns_theta_full          67.684
_diffrn_reflns_theta_max           76.325
_diffrn_reflns_theta_min           2.438
_diffrn_ambient_environment        N~2~
_diffrn_ambient_temperature        100.00(10)
_diffrn_detector                   'CCD plate'
_diffrn_detector_area_resol_mean   5.3114
_diffrn_detector_type              Atlas
_diffrn_measured_fraction_theta_full  1.000
_diffrn_measured_fraction_theta_max  0.980
_diffrn_measurement_details
;
List of Runs (angles in degrees, time in seconds):

  # Type    Start    End  Width  t~exp~   \w     \q     \k     \f   Frames
--------------------------------------------------------------------------
  1  \w    -61.00  27.00   1.00    7.50    --  -38.50  57.00 -60.00   88
  2  \w    -54.00  20.00   1.00    7.50    --  -38.50  37.00 120.00   74
  3  \w   -116.00  -5.00   1.00    7.50    --  -38.50 -19.00 120.00  111
  4  \w     15.00  77.00   1.00    7.50    --   42.70 -99.00   0.00   62
  5  \w     44.00  86.00   1.00    7.50    --   42.70-125.00-150.00   42
  6  \w    107.00 149.00   1.00   30.00    --  111.00  77.00   0.00   42
  7  \w     81.00 120.00   1.00   30.00    --  111.00 -45.00 120.00   39
  8  \w     70.00 133.00   1.00   30.00    --  111.00 -61.00   0.00   63
  9  \w     62.00  93.00   1.00   30.00    --  111.00-125.00-180.00   31
 10  \w     41.00 125.00   1.00   30.00    --  111.00 -30.00-120.00   84
 11  \w     88.00 113.00   1.00   30.00    --  111.00-125.00 120.00   25
 12  \w     47.00 113.00   1.00   30.00    --  111.00-125.00 -60.00   66
 13  \w     56.00 108.00   1.00   30.00    --  111.00-103.00  58.00   52
 14  \w    121.00 161.00   1.00   30.00    --  111.00  30.00 150.00   40
 15  \w    120.00 177.00   1.00   30.00    --  111.00  77.00 -90.00   57
 16  \w     44.00  87.00   1.00   30.00    --  111.00-125.00 -30.00   43
 17  \w    126.00 176.00   1.00   30.00    --  111.00  77.00 -30.00   50
 18  \w     64.00 137.00   1.00   30.00    --  111.00 -61.00 -90.00   73
 19  \w    105.00 136.00   1.00   30.00    --  111.00 125.00   0.00   31
 20  \w    143.00 168.00   1.00   30.00    --  111.00 125.00   0.00   25
 21  \w     93.00 178.00   1.00   30.00    --  111.00  45.00  60.00   85
 22  \w     47.00  73.00   1.00   30.00    --  111.00-125.00 120.00   26
 23  \w     83.00 109.00   1.00   30.00    --  111.00-108.00-156.17   26
 24  \w     35.00  98.00   1.00   30.00    --  111.00 -94.00-180.00   63
 25  \w     88.00 113.00   1.00   30.00    --  111.00-125.00   0.00   25
 26  \w    136.00 169.00   1.00   30.00    --  111.00  77.00-120.00   33
 27  \w     82.00 107.00   1.00   30.00    --  111.00 -94.00  90.00   25
 28  \w     82.00 107.00   1.00   30.00    --  111.00 -99.00  -9.06   25
;
_diffrn_measurement_device         'four-circle diffractometer'
_diffrn_measurement_device_type    'SuperNova, Dual, Cu at home/near, Atlas'
_diffrn_measurement_method         '\w scans'
_diffrn_orient_matrix_type        
 'CrysAlisPro convention (1999,Acta A55,543-557)'
_diffrn_orient_matrix_UB_11        0.0028769000
_diffrn_orient_matrix_UB_12        0.1027480000
_diffrn_orient_matrix_UB_13        -0.0274627000
_diffrn_orient_matrix_UB_21        0.0119933000
_diffrn_orient_matrix_UB_22        0.0144756000
_diffrn_orient_matrix_UB_23        0.0768095000
_diffrn_orient_matrix_UB_31        0.1185499000
_diffrn_orient_matrix_UB_32        -0.0084569000
_diffrn_orient_matrix_UB_33        -0.0239155000
_diffrn_radiation_monochromator    mirror
_diffrn_radiation_probe            x-ray
_diffrn_radiation_type             'Cu K\a'
_diffrn_radiation_wavelength       1.54184
_diffrn_source                     'micro-focus sealed X-ray tube'
_diffrn_source_type                'SuperNova (Cu) X-ray Source'
_reflns_Friedel_coverage           0.000
_reflns_Friedel_fraction_full      .
_reflns_Friedel_fraction_max       .
_reflns_number_gt                  12374
_reflns_number_total               14772
_reflns_odcompleteness_completeness  99.87
_reflns_odcompleteness_iscentric   1
_reflns_odcompleteness_theta       71.98
_reflns_special_details
;
 Reflections were merged by SHELXL according to the crystal
 class for the calculation of statistics and refinement.
 
 _reflns_Friedel_fraction is defined as the number of unique
 Friedel pairs measured divided by the number that would be
 possible theoretically, ignoring centric projections and
 systematic absences.
;
_reflns_threshold_expression       'I > 2\s(I)'
_computing_cell_refinement         'CrysAlisPro 1.171.41.93a (Rigaku OD, 2020)'
_computing_data_collection         'CrysAlisPro 1.171.41.93a (Rigaku OD, 2020)'
_computing_data_reduction          'CrysAlisPro 1.171.41.93a (Rigaku OD, 2020)'
_computing_molecular_graphics      'Olex2 1.3 (Dolomanov et al., 2009)'
_computing_publication_material    'Olex2 1.3 (Dolomanov et al., 2009)'
_computing_structure_refinement    'SHELXL 2016/6 (Sheldrick, 2015)'
_computing_structure_solution      'SHELXT  (Sheldrick, 2015)'
_refine_diff_density_max           0.772
_refine_diff_density_min           -0.475
_refine_diff_density_rms           0.053
_refine_ls_extinction_coef         .
_refine_ls_extinction_method       none
_refine_ls_goodness_of_fit_ref     1.027
_refine_ls_hydrogen_treatment      mixed
_refine_ls_matrix_type             full
_refine_ls_number_parameters       991
_refine_ls_number_reflns           14772
_refine_ls_number_restraints       44
_refine_ls_R_factor_all            0.0529
_refine_ls_R_factor_gt             0.0431
_refine_ls_restrained_S_all        1.027
_refine_ls_shift/su_max            0.001
_refine_ls_shift/su_mean           0.000
_refine_ls_structure_factor_coef   Fsqd
_refine_ls_weighting_details      
 'w=1/[\s^2^(Fo^2^)+(0.0440P)^2^+1.7130P] where P=(Fo^2^+2Fc^2^)/3'
_refine_ls_weighting_scheme        calc
_refine_ls_wR_factor_gt            0.1033
_refine_ls_wR_factor_ref           0.1096
_refine_special_details           
 'Disorder of two ethyl groups over two sites C25/C26 (89:11) and C27/C28 (89:11). Disorder of one C2F5 group over two sites C41/C42 (89:11).'
_olex2_refinement_description
;
1. Fixed Uiso
 At 1.2 times of:
  All C(H,H) groups
 At 1.5 times of:
  All C(H,H,H) groups
2. Restrained distances
 C25B-C26B \\sim C26B-C25A
 with sigma of 0.02
 N10-C25B \\sim N10-C25A
 with sigma of 0.02
 C26A-C25A \\sim C25B-C26B
 with sigma of 0.02
3. Uiso/Uaniso restraints and constraints
C41B \\sim F5B \\sim C42B \\sim F6B \\sim F4B \\sim F3B \\sim F2B: within 2A
with sigma of 0.01 and sigma for terminal atoms of 0.02 within 2A
Uanis(C25B) = Uanis(C25A)
Uanis(C26B) = Uanis(C26A)
Uanis(C28B) = Uanis(C27A)
Uanis(C27B) = Uanis(C28A)
4. Others
 Sof(C28B)=Sof(H28D)=Sof(H28E)=Sof(H28F)=Sof(C27B)=Sof(H27C)=Sof(H27D)=
 Sof(F5B)=Sof(F3B)=Sof(C42B)=Sof(F6B)=Sof(C41B)=Sof(F2B)=Sof(F4B)=Sof(C26B)=
 Sof(H26D)=Sof(H26E)=Sof(H26F)=Sof(C25B)=Sof(H25C)=Sof(H25D)=1-FVAR(1)
 Sof(F3A)=Sof(F2A)=Sof(F5A)=Sof(F4A)=Sof(F6A)=Sof(C25A)=Sof(H25A)=Sof(H25B)=
 Sof(C27A)=Sof(H27A)=Sof(H27B)=Sof(C26A)=Sof(H26A)=Sof(H26B)=Sof(H26C)=
 Sof(C41A)=Sof(C42A)=Sof(C28A)=Sof(H28A)=Sof(H28B)=Sof(H28C)=FVAR(1)
5.a Secondary CH2 refined with riding coordinates:
 C17(H17A,H17B), C31(H31A,H31B), C9(H9A,H9B), C11(H11A,H11B), C19(H19A,H19B),
 C15(H15A,H15B), C39(H39A,H39B), C5(H5A,H5B), C21(H21A,H21B), C23(H23A,H23B),
 C13(H13A,H13B), C37(H37A,H37B), C35(H35A,H35B), C25A(H25A,H25B), C33(H33A,
 H33B), C7(H7A,H7B), C27A(H27A,H27B), C27B(H27C,H27D), C25B(H25C,H25D)
5.b Idealised Me refined as rotating group:
 C18(H18A,H18B,H18C), C20(H20A,H20B,H20C), C22(H22A,H22B,H22C), C6(H6A,H6B,
 H6C), C4(H4A,H4B,H4C), C24(H24A,H24B,H24C), C32(H32A,H32B,H32C), C14(H14A,H14B,
 H14C), C2(H2A,H2B,H2C), C3(H3A,H3B,H3C), C26A(H26A,H26B,H26C), C12(H12A,H12B,
 H12C), C36(H36A,H36B,H36C), C16(H16A,H16B,H16C), C8(H8A,H8B,H8C), C40(H40A,
 H40B,H40C), C10(H10A,H10B,H10C), C38(H38A,H38B,H38C), C34(H34A,H34B,H34C),
 C28A(H28A,H28B,H28C), C28B(H28D,H28E,H28F), C26B(H26D,H26E,H26F)
;
_atom_sites_solution_hydrogens     mixed
_atom_sites_solution_primary       dual
_atom_sites_solution_secondary     ?
loop_
  _atom_site_label
  _atom_site_type_symbol
  _atom_site_fract_x
  _atom_site_fract_y
  _atom_site_fract_z
  _atom_site_U_iso_or_equiv
  _atom_site_adp_type
  _atom_site_occupancy
  _atom_site_site_symmetry_order
  _atom_site_calc_flag
  _atom_site_refinement_flags_posn
  _atom_site_refinement_flags_adp
  _atom_site_refinement_flags_occupancy
  _atom_site_disorder_assembly
  _atom_site_disorder_group
 P1 P 0.37217(3) 0.68776(3) 0.29326(2) 0.01731(9) Uani 1 1 d . . . . .
 P2 P 0.27804(4) 0.65407(3) 0.16747(3) 0.02190(10) Uani 1 1 d . . . . .
 P3 P 0.21472(4) 0.76750(3) 0.41187(3) 0.02060(10) Uani 1 1 d . . . . .
 P4 P 0.56995(4) 0.78848(3) 0.24737(3) 0.02434(11) Uani 1 1 d . . . . .
 Si1 Si 0.91561(4) 0.22249(4) 0.16485(3) 0.02168(11) Uani 1 1 d . . . . .
 F1 F 0.89956(10) 0.23323(9) 0.08117(7) 0.0304(3) Uani 1 1 d . . . . .
 F23 F 0.97418(9) 0.19610(10) 0.31783(7) 0.0332(3) Uani 1 1 d . . . . .
 F7 F 0.80827(9) 0.06604(9) 0.17366(8) 0.0356(3) Uani 1 1 d . . . . .
 F12 F 0.78613(9) 0.14896(10) 0.29924(7) 0.0367(3) Uani 1 1 d . . . . .
 F17 F 1.13798(10) 0.21846(10) 0.06900(7) 0.0374(3) Uani 1 1 d . . . . .
 F8 F 0.93355(11) 0.04128(9) 0.23703(8) 0.0396(3) Uani 1 1 d . . . . .
 F13 F 0.79780(10) 0.29471(11) 0.28229(8) 0.0404(3) Uani 1 1 d . . . . .
 F18 F 1.32169(10) 0.21374(11) 0.10382(8) 0.0402(3) Uani 1 1 d . . . . .
 F22 F 1.08280(10) 0.18800(12) 0.41586(7) 0.0422(3) Uani 1 1 d . . . . .
 F3A F 0.96272(19) 0.3888(3) 0.2027(2) 0.0395(7) Uani 0.886(3) 1 d . . P A 1
 F15 F 0.62144(10) 0.29222(11) 0.25975(10) 0.0464(4) Uani 1 1 d . . . . .
 F19 F 1.43168(10) 0.21837(11) 0.20245(9) 0.0433(3) Uani 1 1 d . . . . .
 F2A F 1.0230(2) 0.37127(15) 0.08808(16) 0.0396(6) Uani 0.886(3) 1 d . . P A 1
 F20 F 1.44035(11) 0.20590(13) 0.34557(10) 0.0508(4) Uani 1 1 d . . . . .
 F21 F 1.26858(12) 0.19470(13) 0.44914(9) 0.0494(4) Uani 1 1 d . . . . .
 F10 F 0.95846(12) -0.05118(10) 0.12896(10) 0.0510(4) Uani 1 1 d . . . . .
 F5A F 0.8956(3) 0.5128(3) 0.10400(18) 0.0489(7) Uani 0.886(3) 1 d . . P A 1
 F16 F 0.63974(11) 0.16076(11) 0.23238(12) 0.0581(5) Uani 1 1 d . . . . .
 F4A F 0.83130(18) 0.41405(12) 0.05626(11) 0.0457(5) Uani 0.886(3) 1 d . . P A
 1
 F9 F 0.95121(13) 0.06720(11) 0.04703(9) 0.0506(4) Uani 1 1 d . . . . .
 F11 F 1.07416(11) 0.04726(12) 0.10903(11) 0.0550(5) Uani 1 1 d . . . . .
 F6A F 0.77093(16) 0.43390(18) 0.16809(13) 0.0484(5) Uani 0.886(3) 1 d . . P A
 1
 N6 N 0.15136(12) 0.65090(12) 0.17590(9) 0.0244(3) Uani 1 1 d . . . . .
 N7 N 0.33009(12) 0.72962(12) 0.09591(9) 0.0254(3) Uani 1 1 d . . . . .
 F14 F 0.69667(12) 0.27414(16) 0.15156(9) 0.0651(5) Uani 1 1 d . . . . .
 N8 N 0.13143(12) 0.82213(11) 0.36212(9) 0.0223(3) Uani 1 1 d . . . . .
 N11 N 0.64813(12) 0.72661(13) 0.29716(10) 0.0273(4) Uani 1 1 d . . . . .
 N10 N 0.25871(13) 0.83644(12) 0.45653(10) 0.0263(3) Uani 1 1 d D . . . .
 N1 N 0.43349(14) 0.58990(12) 0.31979(10) 0.0245(3) Uani 1 1 d . . . . .
 N2 N 0.29456(14) 0.67656(12) 0.24202(10) 0.0265(3) Uani 1 1 d . . . . .
 N5 N 0.32805(13) 0.55731(12) 0.14243(11) 0.0294(4) Uani 1 1 d . . . . .
 N3 N 0.30990(14) 0.72502(13) 0.36468(10) 0.0295(4) Uani 1 1 d . . . . .
 N12 N 0.55288(13) 0.88410(12) 0.28127(11) 0.0296(4) Uani 1 1 d . . . . .
 N4 N 0.46321(13) 0.75118(12) 0.24797(11) 0.0311(4) Uani 1 1 d . . . . .
 N13 N 0.63247(13) 0.80384(13) 0.16071(10) 0.0293(4) Uani 1 1 d . . . . .
 N9 N 0.14023(14) 0.69770(12) 0.47620(9) 0.0272(3) Uani 1 1 d . . . . .
 C17 C 0.16965(15) 0.86834(13) 0.28646(11) 0.0249(4) Uani 1 1 d . . . . .
 H17A H 0.122676 0.856818 0.254743 0.030 Uiso 1 1 calc R U . . .
 H17B H 0.238677 0.841379 0.268003 0.030 Uiso 1 1 calc R U . . .
 C56 C 1.06009(14) 0.20250(14) 0.26417(11) 0.0243(4) Uani 1 1 d . . . . .
 C50 C 1.24795(15) 0.20778(14) 0.23148(12) 0.0268(4) Uani 1 1 d . . . . .
 C48 C 1.14197(16) 0.21362(15) 0.14054(11) 0.0286(4) Uani 1 1 d . . . . .
 C47 C 1.04877(14) 0.21010(13) 0.19327(11) 0.0235(4) Uani 1 1 d . . . . .
 C55 C 1.15568(15) 0.20136(14) 0.28757(11) 0.0247(4) Uani 1 1 d . . . . .
 C45 C 0.79289(15) 0.22474(16) 0.24637(12) 0.0292(4) Uani 1 1 d . . . . .
 C43 C 0.90847(15) 0.08792(14) 0.17210(12) 0.0264(4) Uani 1 1 d . . . . .
 C31 C 0.61192(15) 0.70333(15) 0.37752(12) 0.0296(4) Uani 1 1 d . . . . .
 H31A H 0.590828 0.639865 0.389680 0.035 Uiso 1 1 calc R U . . .
 H31B H 0.550013 0.742180 0.392418 0.035 Uiso 1 1 calc R U . . .
 C9 C 0.07896(16) 0.65326(16) 0.24598(12) 0.0310(4) Uani 1 1 d . . . . .
 H9A H 0.021421 0.697390 0.237193 0.037 Uiso 1 1 calc R U . . .
 H9B H 0.115078 0.674934 0.280290 0.037 Uiso 1 1 calc R U . . .
 C11 C 0.10421(15) 0.63917(16) 0.11407(12) 0.0301(4) Uani 1 1 d . . . . .
 H11A H 0.072824 0.579403 0.125966 0.036 Uiso 1 1 calc R U . . .
 H11B H 0.159607 0.638814 0.069705 0.036 Uiso 1 1 calc R U . . .
 C19 C 0.02754(15) 0.85360(15) 0.39631(12) 0.0284(4) Uani 1 1 d . . . . .
 H19A H 0.028535 0.918823 0.397986 0.034 Uiso 1 1 calc R U . . .
 H19B H 0.010078 0.821216 0.447769 0.034 Uiso 1 1 calc R U . . .
 C1 C 0.39597(16) 0.50915(14) 0.37280(12) 0.0280(4) Uani 1 1 d . . . . .
 C15 C 0.33423(16) 0.82378(14) 0.10574(12) 0.0297(4) Uani 1 1 d . . . . .
 H15A H 0.397629 0.849897 0.073468 0.036 Uiso 1 1 calc R U . . .
 H15B H 0.339348 0.824366 0.157444 0.036 Uiso 1 1 calc R U . . .
 C49 C 1.23672(15) 0.21141(15) 0.15818(12) 0.0289(4) Uani 1 1 d . . . . .
 C39 C 0.60755(17) 0.75577(17) 0.10555(13) 0.0340(5) Uani 1 1 d . . . . .
 H39A H 0.607584 0.799171 0.059149 0.041 Uiso 1 1 calc R U . . .
 H39B H 0.536707 0.733586 0.123296 0.041 Uiso 1 1 calc R U . . .
 C5 C 0.26960(17) 0.47599(15) 0.15166(13) 0.0325(5) Uani 1 1 d . . . . .
 H5A H 0.196205 0.489354 0.172919 0.039 Uiso 1 1 calc R U . . .
 H5B H 0.296717 0.427752 0.187034 0.039 Uiso 1 1 calc R U . . .
 C54 C 1.16598(16) 0.19561(17) 0.36098(13) 0.0325(5) Uani 1 1 d . . . . .
 C21 C 0.08222(18) 0.63270(15) 0.45276(12) 0.0321(4) Uani 1 1 d . . . . .
 H21A H 0.117405 0.572278 0.460885 0.039 Uiso 1 1 calc R U . . .
 H21B H 0.084100 0.650236 0.399141 0.039 Uiso 1 1 calc R U . . .
 C23 C 0.13787(18) 0.68579(16) 0.55642(12) 0.0322(4) Uani 1 1 d . . . . .
 H23A H 0.065954 0.697795 0.581715 0.039 Uiso 1 1 calc R U . . .
 H23B H 0.181069 0.731877 0.565251 0.039 Uiso 1 1 calc R U . . .
 C18 C 0.17842(17) 0.97008(15) 0.27823(14) 0.0344(5) Uani 1 1 d . . . . .
 H18A H 0.204598 0.995166 0.226338 0.052 Uiso 1 1 calc R U . . .
 H18B H 0.226198 0.982521 0.308337 0.052 Uiso 1 1 calc R U . . .
 H18C H 0.110118 0.998014 0.294707 0.052 Uiso 1 1 calc R U . . .
 C46 C 0.68519(16) 0.23717(18) 0.22300(14) 0.0353(5) Uani 1 1 d . . . . .
 C52 C 1.34960(17) 0.20460(17) 0.32473(15) 0.0362(5) Uani 1 1 d . . . . .
 C13 C 0.33777(16) 0.71683(18) 0.01906(12) 0.0333(5) Uani 1 1 d . . . . .
 H13A H 0.280134 0.751603 -0.000927 0.040 Uiso 1 1 calc R U . . .
 H13B H 0.330191 0.652139 0.018423 0.040 Uiso 1 1 calc R U . . .
 C20 C -0.05633(16) 0.83906(17) 0.35547(13) 0.0344(5) Uani 1 1 d . . . . .
 H20A H -0.041448 0.873315 0.305162 0.052 Uiso 1 1 calc R U . . .
 H20B H -0.123638 0.859881 0.381428 0.052 Uiso 1 1 calc R U . . .
 H20C H -0.057871 0.774613 0.353551 0.052 Uiso 1 1 calc R U . . .
 C53 C 1.25979(18) 0.19799(18) 0.37913(14) 0.0364(5) Uani 1 1 d . . . . .
 C37 C 0.72653(18) 0.85705(18) 0.13522(13) 0.0374(5) Uani 1 1 d . . . . .
 H37A H 0.786269 0.815651 0.120958 0.045 Uiso 1 1 calc R U . . .
 H37B H 0.739390 0.883297 0.176951 0.045 Uiso 1 1 calc R U . . .
 C35 C 0.46140(18) 0.94261(16) 0.26881(14) 0.0377(5) Uani 1 1 d . . . . .
 H35A H 0.447732 0.984483 0.304961 0.045 Uiso 1 1 calc R U . . .
 H35B H 0.400876 0.904344 0.278625 0.045 Uiso 1 1 calc R U . . .
 C22 C -0.03045(19) 0.62586(17) 0.49278(14) 0.0387(5) Uani 1 1 d . . . . .
 H22A H -0.065293 0.585274 0.471329 0.058 Uiso 1 1 calc R U . . .
 H22B H -0.065182 0.685950 0.487478 0.058 Uiso 1 1 calc R U . . .
 H22C H -0.033250 0.601976 0.545218 0.058 Uiso 1 1 calc R U . . .
 C25A C 0.36757(18) 0.8417(2) 0.46038(14) 0.0285(5) Uani 0.886(3) 1 d D . P A
 1
 H25A H 0.379867 0.904208 0.465052 0.034 Uiso 0.886(3) 1 calc R U P A 1
 H25B H 0.411331 0.828977 0.413542 0.034 Uiso 0.886(3) 1 calc R U P A 1
 C51 C 1.34374(16) 0.21002(15) 0.25325(14) 0.0323(5) Uani 1 1 d . . . . .
 C44 C 0.97337(17) 0.03815(16) 0.11296(15) 0.0366(5) Uani 1 1 d . . . . .
 C6 C 0.2757(2) 0.44186(17) 0.07956(15) 0.0405(5) Uani 1 1 d . . . . .
 H6A H 0.256580 0.491396 0.042461 0.061 Uiso 1 1 calc R U . . .
 H6B H 0.227941 0.392853 0.087481 0.061 Uiso 1 1 calc R U . . .
 H6C H 0.346432 0.419317 0.062266 0.061 Uiso 1 1 calc R U . . .
 C33 C 0.63858(18) 0.92974(17) 0.29733(15) 0.0394(5) Uani 1 1 d . . . . .
 H33A H 0.656895 0.982577 0.258016 0.047 Uiso 1 1 calc R U . . .
 H33B H 0.700017 0.887592 0.296411 0.047 Uiso 1 1 calc R U . . .
 C7 C 0.43990(17) 0.54821(17) 0.11228(17) 0.0410(6) Uani 1 1 d . . . . .
 H7A H 0.472249 0.604602 0.114109 0.049 Uiso 1 1 calc R U . . .
 H7B H 0.449412 0.541994 0.059757 0.049 Uiso 1 1 calc R U . . .
 C4 C 0.4831(2) 0.43666(17) 0.36881(15) 0.0434(6) Uani 1 1 d . . . . .
 H4A H 0.501167 0.422684 0.318688 0.065 Uiso 1 1 calc R U . . .
 H4B H 0.460447 0.381955 0.403752 0.065 Uiso 1 1 calc R U . . .
 H4C H 0.543806 0.458705 0.381419 0.065 Uiso 1 1 calc R U . . .
 C24 C 0.1748(2) 0.59418(17) 0.59143(13) 0.0392(5) Uani 1 1 d . . . . .
 H24A H 0.249757 0.586610 0.574873 0.059 Uiso 1 1 calc R U . . .
 H24B H 0.140168 0.547103 0.576926 0.059 Uiso 1 1 calc R U . . .
 H24C H 0.158379 0.589257 0.645242 0.059 Uiso 1 1 calc R U . . .
 C27A C 0.18647(19) 0.89001(17) 0.50681(14) 0.0308(5) Uani 0.886(3) 1 d . . P A
 1
 H27A H 0.206485 0.878304 0.555701 0.037 Uiso 0.886(3) 1 calc R U P A 1
 H27B H 0.115534 0.868919 0.513577 0.037 Uiso 0.886(3) 1 calc R U P A 1
 C32 C 0.6924(2) 0.7143(2) 0.42194(14) 0.0447(6) Uani 1 1 d . . . . .
 H32A H 0.715905 0.776287 0.408808 0.067 Uiso 1 1 calc R U . . .
 H32B H 0.751376 0.671925 0.411005 0.067 Uiso 1 1 calc R U . . .
 H32C H 0.661847 0.701674 0.474705 0.067 Uiso 1 1 calc R U . . .
 C14 C 0.43996(19) 0.7469(2) -0.03057(13) 0.0453(6) Uani 1 1 d . . . . .
 H14A H 0.445054 0.729470 -0.078984 0.068 Uiso 1 1 calc R U . . .
 H14B H 0.497484 0.717766 -0.008183 0.068 Uiso 1 1 calc R U . . .
 H14C H 0.443071 0.812630 -0.036460 0.068 Uiso 1 1 calc R U . . .
 C29 C 0.74254(17) 0.6783(2) 0.26609(14) 0.0394(5) Uani 1 1 d . . . . .
 H29A H 0.804(2) 0.691(2) 0.2853(18) 0.047 Uiso 1 1 d . U . . .
 H29B H 0.761(2) 0.697(2) 0.2133(19) 0.047 Uiso 1 1 d . U . . .
 C2 C 0.30020(19) 0.47598(16) 0.35373(14) 0.0382(5) Uani 1 1 d . . . . .
 H2A H 0.245621 0.523950 0.354941 0.057 Uiso 1 1 calc R U . . .
 H2B H 0.275677 0.422692 0.389781 0.057 Uiso 1 1 calc R U . . .
 H2C H 0.317907 0.460024 0.304252 0.057 Uiso 1 1 calc R U . . .
 C3 C 0.3698(2) 0.52983(16) 0.45151(12) 0.0392(5) Uani 1 1 d . . . . .
 H3A H 0.431884 0.549261 0.464199 0.059 Uiso 1 1 calc R U . . .
 H3B H 0.345218 0.475378 0.486015 0.059 Uiso 1 1 calc R U . . .
 H3C H 0.315712 0.578101 0.454667 0.059 Uiso 1 1 calc R U . . .
 C26A C 0.4011(2) 0.7769(3) 0.52404(18) 0.0412(7) Uani 0.886(3) 1 d D . P A 1
 H26A H 0.393584 0.714566 0.518196 0.062 Uiso 0.886(3) 1 calc R U P A 1
 H26B H 0.357706 0.788426 0.570707 0.062 Uiso 0.886(3) 1 calc R U P A 1
 H26C H 0.473609 0.785845 0.524281 0.062 Uiso 0.886(3) 1 calc R U P A 1
 C41A C 0.9363(3) 0.35836(18) 0.14417(15) 0.0282(6) Uani 0.886(3) 1 d . . P A
 1
 C12 C 0.02243(19) 0.7107(2) 0.09568(14) 0.0436(6) Uani 1 1 d . . . . .
 H12A H -0.000045 0.700976 0.051283 0.065 Uiso 1 1 calc R U . . .
 H12B H 0.051193 0.770570 0.086834 0.065 Uiso 1 1 calc R U . . .
 H12C H -0.036897 0.706778 0.136997 0.065 Uiso 1 1 calc R U . . .
 C36 C 0.4705(2) 0.99777(18) 0.19204(16) 0.0451(6) Uani 1 1 d . . . . .
 H36A H 0.479914 0.957072 0.155821 0.068 Uiso 1 1 calc R U . . .
 H36B H 0.530210 1.036077 0.181528 0.068 Uiso 1 1 calc R U . . .
 H36C H 0.407439 1.035850 0.189108 0.068 Uiso 1 1 calc R U . . .
 C42A C 0.8580(2) 0.43041(18) 0.11711(17) 0.0355(6) Uani 0.886(3) 1 d . . P A
 1
 C16 C 0.2411(2) 0.88321(18) 0.08828(15) 0.0434(6) Uani 1 1 d . . . . .
 H16A H 0.235942 0.883869 0.036927 0.065 Uiso 1 1 calc R U . . .
 H16B H 0.249227 0.944877 0.095451 0.065 Uiso 1 1 calc R U . . .
 H16C H 0.178097 0.859184 0.121197 0.065 Uiso 1 1 calc R U . . .
 C8 C 0.4964(2) 0.4696(2) 0.15149(16) 0.0496(7) Uani 1 1 d . . . . .
 H8A H 0.570514 0.471446 0.130177 0.074 Uiso 1 1 calc R U . . .
 H8B H 0.469988 0.412897 0.145741 0.074 Uiso 1 1 calc R U . . .
 H8C H 0.485274 0.473472 0.204039 0.074 Uiso 1 1 calc R U . . .
 C40 C 0.6809(2) 0.6767(2) 0.08888(15) 0.0453(6) Uani 1 1 d . . . . .
 H40A H 0.662983 0.651993 0.048569 0.068 Uiso 1 1 calc R U . . .
 H40B H 0.675294 0.629822 0.132974 0.068 Uiso 1 1 calc R U . . .
 H40C H 0.751977 0.697013 0.074296 0.068 Uiso 1 1 calc R U . . .
 C10 C 0.0341(2) 0.5625(2) 0.28261(16) 0.0499(7) Uani 1 1 d . . . . .
 H10A H 0.000643 0.539113 0.248325 0.075 Uiso 1 1 calc R U . . .
 H10B H -0.017021 0.569966 0.327212 0.075 Uiso 1 1 calc R U . . .
 H10C H 0.089750 0.519760 0.295906 0.075 Uiso 1 1 calc R U . . .
 C38 C 0.7213(2) 0.9319(2) 0.07140(17) 0.0536(7) Uani 1 1 d . . . . .
 H38A H 0.705263 0.907166 0.030445 0.080 Uiso 1 1 calc R U . . .
 H38B H 0.788025 0.960614 0.055540 0.080 Uiso 1 1 calc R U . . .
 H38C H 0.667042 0.976748 0.086444 0.080 Uiso 1 1 calc R U . . .
 C34 C 0.6121(2) 0.9613(2) 0.37164(19) 0.0578(8) Uani 1 1 d . . . . .
 H34A H 0.553835 1.005749 0.371986 0.087 Uiso 1 1 calc R U . . .
 H34B H 0.672300 0.989090 0.379957 0.087 Uiso 1 1 calc R U . . .
 H34C H 0.593269 0.909466 0.410857 0.087 Uiso 1 1 calc R U . . .
 C28A C 0.1857(2) 0.99176(19) 0.47835(17) 0.0424(7) Uani 0.886(3) 1 d . . P A
 1
 H28A H 0.159256 1.004585 0.432388 0.064 Uiso 0.886(3) 1 calc R U P A 1
 H28B H 0.256310 1.012749 0.469075 0.064 Uiso 0.886(3) 1 calc R U P A 1
 H28C H 0.141207 1.023167 0.515326 0.064 Uiso 0.886(3) 1 calc R U P A 1
 C30 C 0.7330(3) 0.5766(2) 0.27990(18) 0.0589(8) Uani 1 1 d . . . . .
 H30A H 0.676(3) 0.561(3) 0.256(3) 0.088 Uiso 1 1 d . U . . .
 H30B H 0.723(3) 0.554(3) 0.332(3) 0.088 Uiso 1 1 d . U . . .
 H30C H 0.802(3) 0.553(3) 0.260(2) 0.088 Uiso 1 1 d . U . . .
 C28B C 0.1631(15) 0.9384(15) 0.5220(11) 0.0308(5) Uani 0.114(3) 1 d . . P A
 2
 H28D H 0.146589 1.003265 0.519851 0.046 Uiso 0.114(3) 1 calc R U P A 2
 H28E H 0.197323 0.915678 0.563640 0.046 Uiso 0.114(3) 1 calc R U P A 2
 H28F H 0.099100 0.906526 0.528470 0.046 Uiso 0.114(3) 1 calc R U P A 2
 C27B C 0.2297(19) 0.9234(15) 0.4555(14) 0.0424(7) Uani 0.114(3) 1 d . . P A
 2
 H27C H 0.193936 0.944712 0.413800 0.051 Uiso 0.114(3) 1 calc R U P A 2
 H27D H 0.291957 0.959204 0.447410 0.051 Uiso 0.114(3) 1 calc R U P A 2
 F5B F 0.9024(17) 0.4158(9) 0.0356(8) 0.051(4) Uani 0.114(3) 1 d . U P A 2
 F3B F 0.7819(10) 0.3908(11) 0.1674(8) 0.033(3) Uani 0.114(3) 1 d . U P A 2
 C42B C 0.9339(17) 0.4237(13) 0.0980(12) 0.031(3) Uani 0.114(3) 1 d . U P A 2
 F6B F 1.0375(14) 0.4060(15) 0.0891(13) 0.046(5) Uani 0.114(3) 1 d . U P A 2
 C41B C 0.887(2) 0.3603(16) 0.1578(14) 0.031(4) Uani 0.114(3) 1 d . U P A 2
 F2B F 0.9242(18) 0.389(2) 0.2160(15) 0.038(5) Uani 0.114(3) 1 d . U P A 2
 F4B F 0.917(3) 0.512(2) 0.0782(13) 0.050(5) Uani 0.114(3) 1 d . U P A 2
 H1 H 0.485(2) 0.590(2) 0.3073(18) 0.045(9) Uiso 1 1 d . . . . .
 C26B C 0.383(2) 0.796(2) 0.5432(13) 0.0412(7) Uani 0.114(3) 1 d D . P A 2
 H26D H 0.454209 0.775237 0.545687 0.062 Uiso 0.114(3) 1 calc R U P A 2
 H26E H 0.335119 0.752989 0.576265 0.062 Uiso 0.114(3) 1 calc R U P A 2
 H26F H 0.369281 0.855521 0.558470 0.062 Uiso 0.114(3) 1 calc R U P A 2
 C25B C 0.3665(13) 0.8035(17) 0.4643(12) 0.0285(5) Uani 0.114(3) 1 d D . P A
 2
 H25C H 0.416364 0.845685 0.430942 0.034 Uiso 0.114(3) 1 calc R U P A 2
 H25D H 0.380767 0.743549 0.449043 0.034 Uiso 0.114(3) 1 calc R U P A 2

loop_
  _atom_site_aniso_label
  _atom_site_aniso_U_11
  _atom_site_aniso_U_22
  _atom_site_aniso_U_33
  _atom_site_aniso_U_23
  _atom_site_aniso_U_13
  _atom_site_aniso_U_12
 P1 0.01604(19) 0.0192(2) 0.0171(2) -0.00543(16) -0.00285(15) 0.00080(16)
 P2 0.0212(2) 0.0235(2) 0.0237(2) -0.00769(18) -0.00802(17) 0.00086(17)
 P3 0.0218(2) 0.0206(2) 0.0178(2) -0.00476(17) 0.00029(16) 0.00142(17)
 P4 0.0169(2) 0.0260(2) 0.0297(3) -0.00502(19) -0.00272(17) -0.00256(17)
 Si1 0.0225(2) 0.0237(2) 0.0202(2) -0.00616(19) -0.00557(18) 0.00018(19)
 F1 0.0402(7) 0.0319(6) 0.0214(6) -0.0066(5) -0.0098(5) -0.0005(5)
 F23 0.0200(5) 0.0575(8) 0.0220(6) -0.0116(5) -0.0016(4) 0.0035(5)
 F7 0.0256(6) 0.0336(7) 0.0486(8) -0.0145(6) -0.0011(5) -0.0060(5)
 F12 0.0276(6) 0.0549(8) 0.0245(6) -0.0031(6) -0.0013(5) -0.0013(6)
 F17 0.0347(6) 0.0552(8) 0.0197(6) -0.0018(5) -0.0021(5) -0.0052(6)
 F8 0.0466(7) 0.0299(7) 0.0388(8) 0.0032(5) -0.0094(6) 0.0012(6)
 F13 0.0341(7) 0.0539(9) 0.0435(8) -0.0327(7) -0.0144(6) 0.0110(6)
 F18 0.0256(6) 0.0571(9) 0.0313(7) 0.0003(6) 0.0042(5) -0.0061(6)
 F22 0.0288(6) 0.0761(11) 0.0230(6) -0.0176(6) -0.0043(5) 0.0086(6)
 F3A 0.0438(14) 0.0323(10) 0.0533(17) -0.0162(11) -0.0275(13) 0.0001(13)
 F15 0.0248(6) 0.0525(9) 0.0668(10) -0.0301(8) -0.0076(6) 0.0105(6)
 F19 0.0223(6) 0.0579(9) 0.0474(9) -0.0037(7) -0.0029(5) -0.0098(6)
 F2A 0.0357(11) 0.0323(12) 0.0467(11) 0.0033(10) -0.0065(8) -0.0054(9)
 F20 0.0309(7) 0.0719(11) 0.0581(10) -0.0172(8) -0.0207(7) -0.0074(7)
 F21 0.0444(8) 0.0764(11) 0.0371(8) -0.0236(8) -0.0191(6) 0.0014(7)
 F10 0.0507(8) 0.0290(7) 0.0746(12) -0.0224(7) -0.0050(8) 0.0018(6)
 F5A 0.0584(16) 0.0243(10) 0.066(2) -0.0028(15) -0.0221(14) -0.0005(10)
 F16 0.0314(7) 0.0450(9) 0.1103(16) -0.0323(9) -0.0280(8) 0.0050(6)
 F4A 0.0557(12) 0.0393(9) 0.0480(11) -0.0051(8) -0.0294(9) 0.0072(8)
 F9 0.0676(10) 0.0459(8) 0.0393(8) -0.0239(7) -0.0004(7) 0.0031(7)
 F11 0.0263(7) 0.0546(10) 0.0869(13) -0.0392(9) 0.0043(7) 0.0034(6)
 F6A 0.0404(11) 0.0443(13) 0.0632(12) -0.0170(11) -0.0167(8) 0.0182(10)
 N6 0.0228(8) 0.0331(9) 0.0195(8) -0.0096(7) -0.0044(6) -0.0012(6)
 N7 0.0236(8) 0.0308(9) 0.0218(8) -0.0059(7) -0.0036(6) 0.0000(6)
 F14 0.0342(8) 0.1225(17) 0.0404(9) -0.0071(10) -0.0182(7) -0.0021(9)
 N8 0.0196(7) 0.0259(8) 0.0201(8) -0.0056(6) -0.0003(6) 0.0016(6)
 N11 0.0192(7) 0.0350(9) 0.0280(9) -0.0086(7) -0.0036(6) 0.0012(7)
 N10 0.0238(8) 0.0290(9) 0.0264(8) -0.0081(7) -0.0024(6) -0.0003(7)
 N1 0.0195(8) 0.0260(9) 0.0268(9) -0.0052(7) -0.0027(6) 0.0031(7)
 N2 0.0336(9) 0.0235(8) 0.0263(9) -0.0055(7) -0.0132(7) -0.0019(7)
 N5 0.0244(8) 0.0287(9) 0.0388(10) -0.0151(8) -0.0074(7) 0.0011(7)
 N3 0.0324(9) 0.0321(9) 0.0213(8) -0.0061(7) -0.0020(7) 0.0109(7)
 N12 0.0248(8) 0.0278(9) 0.0343(10) -0.0073(7) 0.0014(7) -0.0035(7)
 N4 0.0204(8) 0.0278(9) 0.0432(11) 0.0000(8) -0.0068(7) -0.0021(7)
 N13 0.0233(8) 0.0352(10) 0.0304(9) -0.0065(7) -0.0051(7) -0.0060(7)
 N9 0.0359(9) 0.0262(8) 0.0192(8) -0.0055(6) -0.0016(6) -0.0062(7)
 C17 0.0262(9) 0.0243(9) 0.0218(9) -0.0012(7) -0.0022(7) -0.0001(7)
 C56 0.0203(9) 0.0286(10) 0.0239(9) -0.0080(8) -0.0014(7) 0.0010(7)
 C50 0.0244(9) 0.0245(9) 0.0312(11) -0.0045(8) -0.0050(8) -0.0025(7)
 C48 0.0318(10) 0.0314(10) 0.0211(10) -0.0014(8) -0.0038(8) -0.0039(8)
 C47 0.0206(8) 0.0257(9) 0.0249(10) -0.0046(7) -0.0051(7) -0.0019(7)
 C55 0.0227(9) 0.0259(10) 0.0266(10) -0.0094(8) -0.0038(7) 0.0011(7)
 C45 0.0247(9) 0.0390(12) 0.0282(10) -0.0171(9) -0.0075(8) 0.0050(8)
 C43 0.0217(9) 0.0267(10) 0.0297(10) -0.0052(8) -0.0023(7) -0.0010(7)
 C31 0.0249(9) 0.0359(11) 0.0275(10) -0.0058(8) -0.0032(8) -0.0032(8)
 C9 0.0295(10) 0.0442(12) 0.0221(10) -0.0131(9) -0.0030(8) -0.0060(9)
 C11 0.0237(9) 0.0459(13) 0.0236(10) -0.0122(9) -0.0060(7) -0.0011(9)
 C19 0.0198(9) 0.0319(10) 0.0321(11) -0.0106(8) 0.0013(8) 0.0025(8)
 C1 0.0343(10) 0.0232(9) 0.0247(10) -0.0023(8) -0.0055(8) 0.0038(8)
 C15 0.0313(10) 0.0282(10) 0.0260(10) -0.0012(8) -0.0017(8) 0.0016(8)
 C49 0.0233(9) 0.0321(11) 0.0263(10) 0.0003(8) 0.0033(7) -0.0038(8)
 C39 0.0281(10) 0.0418(13) 0.0349(12) -0.0126(10) -0.0075(8) -0.0019(9)
 C5 0.0340(11) 0.0249(10) 0.0407(12) -0.0104(9) -0.0084(9) 0.0003(8)
 C54 0.0263(10) 0.0435(12) 0.0301(11) -0.0153(9) -0.0053(8) 0.0050(9)
 C21 0.0468(12) 0.0283(10) 0.0211(10) -0.0037(8) -0.0025(8) -0.0127(9)
 C23 0.0395(11) 0.0365(11) 0.0199(10) -0.0061(8) -0.0008(8) -0.0087(9)
 C18 0.0324(11) 0.0244(10) 0.0437(13) 0.0006(9) -0.0074(9) 0.0007(8)
 C46 0.0245(10) 0.0481(14) 0.0377(12) -0.0200(10) -0.0084(9) 0.0070(9)
 C52 0.0258(10) 0.0399(12) 0.0491(14) -0.0145(10) -0.0152(9) -0.0029(9)
 C13 0.0270(10) 0.0507(14) 0.0240(10) -0.0098(9) -0.0066(8) -0.0005(9)
 C20 0.0220(9) 0.0416(12) 0.0382(12) -0.0050(10) -0.0051(8) 0.0015(9)
 C53 0.0365(11) 0.0454(13) 0.0340(12) -0.0182(10) -0.0141(9) 0.0033(10)
 C37 0.0315(11) 0.0503(14) 0.0311(11) -0.0055(10) -0.0042(9) -0.0141(10)
 C35 0.0339(11) 0.0288(11) 0.0459(14) -0.0067(10) 0.0009(10) 0.0022(9)
 C22 0.0418(12) 0.0382(12) 0.0361(12) -0.0037(10) -0.0050(10) -0.0154(10)
 C25A 0.0267(10) 0.0347(14) 0.0260(11) -0.0113(12) -0.0022(8) -0.0051(11)
 C51 0.0218(9) 0.0318(11) 0.0422(13) -0.0057(9) -0.0029(8) -0.0052(8)
 C44 0.0303(11) 0.0286(11) 0.0511(14) -0.0162(10) -0.0011(10) 0.0006(9)
 C6 0.0445(13) 0.0350(12) 0.0500(15) -0.0211(11) -0.0164(11) 0.0013(10)
 C33 0.0335(11) 0.0358(12) 0.0484(14) -0.0135(10) 0.0033(10) -0.0144(9)
 C7 0.0248(10) 0.0357(12) 0.0649(17) -0.0200(12) -0.0065(10) 0.0041(9)
 C4 0.0518(14) 0.0318(12) 0.0397(13) -0.0003(10) -0.0045(11) 0.0146(11)
 C24 0.0499(13) 0.0419(13) 0.0236(11) -0.0037(9) -0.0039(9) -0.0012(11)
 C27A 0.0328(12) 0.0337(13) 0.0275(12) -0.0140(10) -0.0031(9) 0.0022(10)
 C32 0.0435(13) 0.0664(17) 0.0286(12) -0.0083(11) -0.0100(10) -0.0209(12)
 C14 0.0349(12) 0.0779(19) 0.0245(11) -0.0138(12) -0.0017(9) -0.0108(12)
 C29 0.0243(10) 0.0575(16) 0.0353(13) -0.0105(11) -0.0058(9) 0.0104(10)
 C2 0.0431(12) 0.0307(11) 0.0389(13) 0.0016(9) -0.0077(10) -0.0088(10)
 C3 0.0596(15) 0.0329(12) 0.0217(10) -0.0008(9) -0.0067(10) 0.0066(11)
 C26A 0.0349(16) 0.062(2) 0.0296(16) -0.0114(13) -0.0123(12) 0.0015(13)
 C41A 0.0252(13) 0.0280(12) 0.0353(14) -0.0079(10) -0.0124(11) -0.0006(11)
 C12 0.0362(12) 0.0604(17) 0.0347(13) -0.0074(11) -0.0133(10) 0.0096(11)
 C36 0.0472(14) 0.0329(12) 0.0517(16) -0.0002(11) -0.0081(11) -0.0011(10)
 C42A 0.0350(15) 0.0277(13) 0.0491(16) -0.0089(11) -0.0201(12) 0.0041(10)
 C16 0.0485(14) 0.0392(13) 0.0378(13) 0.0006(10) -0.0092(11) 0.0113(11)
 C8 0.0402(13) 0.0631(18) 0.0498(16) -0.0233(14) -0.0151(11) 0.0195(12)
 C40 0.0420(13) 0.0574(16) 0.0387(13) -0.0219(12) -0.0055(10) 0.0104(12)
 C10 0.0495(14) 0.0625(18) 0.0389(14) -0.0116(12) 0.0019(11) -0.0303(13)
 C38 0.0471(15) 0.0610(18) 0.0457(16) 0.0061(13) -0.0009(12) -0.0172(13)
 C34 0.0504(15) 0.0629(19) 0.067(2) -0.0393(16) 0.0028(14) -0.0201(14)
 C28A 0.0519(16) 0.0306(13) 0.0466(16) -0.0176(12) -0.0061(13) 0.0029(12)
 C30 0.069(2) 0.0507(17) 0.0461(16) -0.0064(13) -0.0007(14) 0.0285(15)
 C28B 0.0328(12) 0.0337(13) 0.0275(12) -0.0140(10) -0.0031(9) 0.0022(10)
 C27B 0.0519(16) 0.0306(13) 0.0466(16) -0.0176(12) -0.0061(13) 0.0029(12)
 F5B 0.094(11) 0.035(6) 0.030(6) -0.003(5) -0.030(7) -0.006(7)
 F3B 0.013(5) 0.031(7) 0.053(7) -0.013(7) 0.003(4) 0.003(5)
 C42B 0.036(8) 0.030(7) 0.040(7) -0.016(6) -0.030(6) 0.009(6)
 F6B 0.011(7) 0.056(11) 0.064(9) -0.011(10) 0.003(6) 0.017(7)
 C41B 0.025(8) 0.039(7) 0.042(8) -0.016(6) -0.027(7) -0.002(7)
 F2B 0.068(13) 0.026(7) 0.034(9) -0.013(6) -0.030(10) -0.006(11)
 F4B 0.079(13) 0.029(7) 0.045(11) -0.001(9) -0.019(9) -0.010(8)
 C26B 0.0349(16) 0.062(2) 0.0296(16) -0.0114(13) -0.0123(12) 0.0015(13)
 C25B 0.0267(10) 0.0347(14) 0.0260(11) -0.0113(12) -0.0022(8) -0.0051(11)

_geom_special_details
;
 All esds (except the esd in the dihedral angle between two l.s. planes)
 are estimated using the full covariance matrix.  The cell esds are taken
 into account individually in the estimation of esds in distances, angles
 and torsion angles; correlations between esds in cell parameters are only
 used when they are defined by crystal symmetry.  An approximate (isotropic)
 treatment of cell esds is used for estimating esds involving l.s. planes.
;
loop_
  _geom_bond_atom_site_label_1
  _geom_bond_atom_site_label_2
  _geom_bond_distance
  _geom_bond_site_symmetry_2
  _geom_bond_publ_flag
 P1 N1 1.6703(18) . ?
 P1 N2 1.5830(17) . ?
 P1 N3 1.5937(17) . ?
 P1 N4 1.5961(18) . ?
 P2 N6 1.6534(16) . ?
 P2 N7 1.6614(18) . ?
 P2 N2 1.5618(17) . ?
 P2 N5 1.6591(17) . ?
 P3 N8 1.6637(17) . ?
 P3 N10 1.6547(18) . ?
 P3 N3 1.5485(17) . ?
 P3 N9 1.6566(18) . ?
 P4 N11 1.6565(18) . ?
 P4 N12 1.6602(18) . ?
 P4 N4 1.5573(17) . ?
 P4 N13 1.6511(19) . ?
 Si1 F1 1.6081(12) . ?
 Si1 C47 1.9295(19) . ?
 Si1 C45 1.991(2) . ?
 Si1 C43 2.015(2) . ?
 Si1 C41A 2.042(3) . ?
 Si1 C41B 2.07(2) . ?
 F23 C56 1.351(2) . ?
 F7 C43 1.384(2) . ?
 F12 C45 1.365(3) . ?
 F17 C48 1.345(2) . ?
 F8 C43 1.383(3) . ?
 F13 C45 1.364(2) . ?
 F18 C49 1.351(2) . ?
 F22 C54 1.339(3) . ?
 F3A C41A 1.383(5) . ?
 F15 C46 1.316(3) . ?
 F19 C51 1.341(3) . ?
 F2A C41A 1.387(4) . ?
 F20 C52 1.340(2) . ?
 F21 C53 1.337(3) . ?
 F10 C44 1.345(3) . ?
 F5A C42A 1.335(5) . ?
 F16 C46 1.307(3) . ?
 F4A C42A 1.334(3) . ?
 F9 C44 1.321(3) . ?
 F11 C44 1.336(3) . ?
 F6A C42A 1.341(4) . ?
 N6 C9 1.464(2) . ?
 N6 C11 1.471(2) . ?
 N7 C15 1.470(3) . ?
 N7 C13 1.474(3) . ?
 F14 C46 1.339(3) . ?
 N8 C17 1.470(2) . ?
 N8 C19 1.472(2) . ?
 N11 C31 1.472(3) . ?
 N11 C29 1.463(3) . ?
 N10 C25A 1.466(3) . ?
 N10 C27A 1.497(3) . ?
 N10 C27B 1.33(2) . ?
 N10 C25B 1.500(15) . ?
 N1 C1 1.472(3) . ?
 N1 H1 0.67(3) . ?
 N5 C5 1.465(3) . ?
 N5 C7 1.475(3) . ?
 N12 C35 1.473(3) . ?
 N12 C33 1.480(3) . ?
 N13 C39 1.470(3) . ?
 N13 C37 1.480(3) . ?
 N9 C21 1.469(3) . ?
 N9 C23 1.480(3) . ?
 C17 H17A 0.9900 . ?
 C17 H17B 0.9900 . ?
 C17 C18 1.523(3) . ?
 C56 C47 1.355(3) . ?
 C56 C55 1.420(3) . ?
 C50 C55 1.435(3) . ?
 C50 C49 1.407(3) . ?
 C50 C51 1.414(3) . ?
 C48 C47 1.411(3) . ?
 C48 C49 1.358(3) . ?
 C55 C54 1.401(3) . ?
 C45 C46 1.563(3) . ?
 C43 C44 1.530(3) . ?
 C31 H31A 0.9900 . ?
 C31 H31B 0.9900 . ?
 C31 C32 1.518(3) . ?
 C9 H9A 0.9900 . ?
 C9 H9B 0.9900 . ?
 C9 C10 1.521(4) . ?
 C11 H11A 0.9900 . ?
 C11 H11B 0.9900 . ?
 C11 C12 1.511(3) . ?
 C19 H19A 0.9900 . ?
 C19 H19B 0.9900 . ?
 C19 C20 1.523(3) . ?
 C1 C4 1.524(3) . ?
 C1 C2 1.528(3) . ?
 C1 C3 1.531(3) . ?
 C15 H15A 0.9900 . ?
 C15 H15B 0.9900 . ?
 C15 C16 1.520(3) . ?
 C39 H39A 0.9900 . ?
 C39 H39B 0.9900 . ?
 C39 C40 1.512(3) . ?
 C5 H5A 0.9900 . ?
 C5 H5B 0.9900 . ?
 C5 C6 1.520(3) . ?
 C54 C53 1.358(3) . ?
 C21 H21A 0.9900 . ?
 C21 H21B 0.9900 . ?
 C21 C22 1.526(3) . ?
 C23 H23A 0.9900 . ?
 C23 H23B 0.9900 . ?
 C23 C24 1.507(3) . ?
 C18 H18A 0.9800 . ?
 C18 H18B 0.9800 . ?
 C18 H18C 0.9800 . ?
 C52 C53 1.394(3) . ?
 C52 C51 1.349(4) . ?
 C13 H13A 0.9900 . ?
 C13 H13B 0.9900 . ?
 C13 C14 1.524(3) . ?
 C20 H20A 0.9800 . ?
 C20 H20B 0.9800 . ?
 C20 H20C 0.9800 . ?
 C37 H37A 0.9900 . ?
 C37 H37B 0.9900 . ?
 C37 C38 1.498(4) . ?
 C35 H35A 0.9900 . ?
 C35 H35B 0.9900 . ?
 C35 C36 1.514(4) . ?
 C22 H22A 0.9800 . ?
 C22 H22B 0.9800 . ?
 C22 H22C 0.9800 . ?
 C25A H25A 0.9900 . ?
 C25A H25B 0.9900 . ?
 C25A C26A 1.519(4) . ?
 C6 H6A 0.9800 . ?
 C6 H6B 0.9800 . ?
 C6 H6C 0.9800 . ?
 C33 H33A 0.9900 . ?
 C33 H33B 0.9900 . ?
 C33 C34 1.521(4) . ?
 C7 H7A 0.9900 . ?
 C7 H7B 0.9900 . ?
 C7 C8 1.507(4) . ?
 C4 H4A 0.9800 . ?
 C4 H4B 0.9800 . ?
 C4 H4C 0.9800 . ?
 C24 H24A 0.9800 . ?
 C24 H24B 0.9800 . ?
 C24 H24C 0.9800 . ?
 C27A H27A 0.9900 . ?
 C27A H27B 0.9900 . ?
 C27A C28A 1.529(4) . ?
 C32 H32A 0.9800 . ?
 C32 H32B 0.9800 . ?
 C32 H32C 0.9800 . ?
 C14 H14A 0.9800 . ?
 C14 H14B 0.9800 . ?
 C14 H14C 0.9800 . ?
 C29 H29A 1.00(3) . ?
 C29 H29B 0.97(3) . ?
 C29 C30 1.516(4) . ?
 C2 H2A 0.9800 . ?
 C2 H2B 0.9800 . ?
 C2 H2C 0.9800 . ?
 C3 H3A 0.9800 . ?
 C3 H3B 0.9800 . ?
 C3 H3C 0.9800 . ?
 C26A H26A 0.9800 . ?
 C26A H26B 0.9800 . ?
 C26A H26C 0.9800 . ?
 C41A C42A 1.532(4) . ?
 C12 H12A 0.9800 . ?
 C12 H12B 0.9800 . ?
 C12 H12C 0.9800 . ?
 C36 H36A 0.9800 . ?
 C36 H36B 0.9800 . ?
 C36 H36C 0.9800 . ?
 C16 H16A 0.9800 . ?
 C16 H16B 0.9800 . ?
 C16 H16C 0.9800 . ?
 C8 H8A 0.9800 . ?
 C8 H8B 0.9800 . ?
 C8 H8C 0.9800 . ?
 C40 H40A 0.9800 . ?
 C40 H40B 0.9800 . ?
 C40 H40C 0.9800 . ?
 C10 H10A 0.9800 . ?
 C10 H10B 0.9800 . ?
 C10 H10C 0.9800 . ?
 C38 H38A 0.9800 . ?
 C38 H38B 0.9800 . ?
 C38 H38C 0.9800 . ?
 C34 H34A 0.9800 . ?
 C34 H34B 0.9800 . ?
 C34 H34C 0.9800 . ?
 C28A H28A 0.9800 . ?
 C28A H28B 0.9800 . ?
 C28A H28C 0.9800 . ?
 C30 H30A 1.03(4) . ?
 C30 H30B 0.96(5) . ?
 C30 H30C 0.98(4) . ?
 C28B H28D 0.9800 . ?
 C28B H28E 0.9800 . ?
 C28B H28F 0.9800 . ?
 C28B C27B 1.42(3) . ?
 C27B H27C 0.9900 . ?
 C27B H27D 0.9900 . ?
 F5B C42B 1.35(2) . ?
 F3B C41B 1.41(3) . ?
 C42B F6B 1.36(3) . ?
 C42B C41B 1.41(4) . ?
 C42B F4B 1.33(4) . ?
 C41B F2B 1.43(3) . ?
 C26B H26D 0.9800 . ?
 C26B H26E 0.9800 . ?
 C26B H26F 0.9800 . ?
 C26B C25B 1.526(18) . ?
 C25B H25C 0.9900 . ?
 C25B H25D 0.9900 . ?

loop_
  _geom_angle_atom_site_label_1
  _geom_angle_atom_site_label_2
  _geom_angle_atom_site_label_3
  _geom_angle
  _geom_angle_site_symmetry_1
  _geom_angle_site_symmetry_3
  _geom_angle_publ_flag
 N2 P1 N1 111.74(9) . . ?
 N2 P1 N3 109.42(10) . . ?
 N2 P1 N4 110.18(10) . . ?
 N3 P1 N1 108.92(9) . . ?
 N3 P1 N4 112.65(11) . . ?
 N4 P1 N1 103.86(9) . . ?
 N6 P2 N7 112.25(9) . . ?
 N6 P2 N5 106.41(9) . . ?
 N2 P2 N6 105.44(9) . . ?
 N2 P2 N7 111.82(9) . . ?
 N2 P2 N5 118.79(10) . . ?
 N5 P2 N7 102.18(9) . . ?
 N10 P3 N8 110.84(9) . . ?
 N10 P3 N9 105.59(9) . . ?
 N3 P3 N8 113.10(9) . . ?
 N3 P3 N10 107.20(10) . . ?
 N3 P3 N9 117.12(10) . . ?
 N9 P3 N8 102.74(9) . . ?
 N11 P4 N12 102.91(10) . . ?
 N4 P4 N11 118.64(10) . . ?
 N4 P4 N12 109.99(10) . . ?
 N4 P4 N13 106.54(10) . . ?
 N13 P4 N11 107.01(9) . . ?
 N13 P4 N12 111.79(10) . . ?
 F1 Si1 C47 124.27(8) . . ?
 F1 Si1 C45 119.68(8) . . ?
 F1 Si1 C43 87.85(8) . . ?
 F1 Si1 C41A 86.82(9) . . ?
 F1 Si1 C41B 88.0(6) . . ?
 C47 Si1 C45 116.03(9) . . ?
 C47 Si1 C43 92.35(9) . . ?
 C47 Si1 C41A 86.00(11) . . ?
 C47 Si1 C41B 100.3(6) . . ?
 C45 Si1 C43 91.26(9) . . ?
 C45 Si1 C41A 96.28(11) . . ?
 C45 Si1 C41B 80.0(8) . . ?
 C43 Si1 C41A 172.23(11) . . ?
 C43 Si1 C41B 166.8(7) . . ?
 C9 N6 P2 122.79(13) . . ?
 C9 N6 C11 115.26(16) . . ?
 C11 N6 P2 121.82(13) . . ?
 C15 N7 P2 119.07(14) . . ?
 C15 N7 C13 115.04(18) . . ?
 C13 N7 P2 122.22(15) . . ?
 C17 N8 P3 119.75(12) . . ?
 C17 N8 C19 114.71(16) . . ?
 C19 N8 P3 122.24(14) . . ?
 C31 N11 P4 118.57(13) . . ?
 C29 N11 P4 124.24(16) . . ?
 C29 N11 C31 116.07(18) . . ?
 C25A N10 P3 124.93(15) . . ?
 C25A N10 C27A 113.20(18) . . ?
 C27A N10 P3 121.27(15) . . ?
 C27B N10 P3 125.4(11) . . ?
 C27B N10 C25B 120.5(14) . . ?
 C25B N10 P3 107.6(9) . . ?
 P1 N1 H1 113(3) . . ?
 C1 N1 P1 130.75(14) . . ?
 C1 N1 H1 116(3) . . ?
 P2 N2 P1 148.43(13) . . ?
 C5 N5 P2 124.50(14) . . ?
 C5 N5 C7 115.85(17) . . ?
 C7 N5 P2 119.56(15) . . ?
 P3 N3 P1 154.94(13) . . ?
 C35 N12 P4 117.58(16) . . ?
 C35 N12 C33 115.38(19) . . ?
 C33 N12 P4 123.03(15) . . ?
 P4 N4 P1 146.19(14) . . ?
 C39 N13 P4 122.41(15) . . ?
 C39 N13 C37 114.68(18) . . ?
 C37 N13 P4 122.40(15) . . ?
 C21 N9 P3 118.43(14) . . ?
 C21 N9 C23 115.72(17) . . ?
 C23 N9 P3 125.25(15) . . ?
 N8 C17 H17A 108.5 . . ?
 N8 C17 H17B 108.5 . . ?
 N8 C17 C18 114.99(17) . . ?
 H17A C17 H17B 107.5 . . ?
 C18 C17 H17A 108.5 . . ?
 C18 C17 H17B 108.5 . . ?
 F23 C56 C47 118.30(17) . . ?
 F23 C56 C55 116.27(17) . . ?
 C47 C56 C55 125.43(18) . . ?
 C49 C50 C55 117.44(18) . . ?
 C49 C50 C51 124.39(19) . . ?
 C51 C50 C55 118.2(2) . . ?
 F17 C48 C47 119.01(18) . . ?
 F17 C48 C49 117.65(18) . . ?
 C49 C48 C47 123.33(19) . . ?
 C56 C47 Si1 123.04(15) . . ?
 C56 C47 C48 115.09(18) . . ?
 C48 C47 Si1 121.78(15) . . ?
 C56 C55 C50 117.19(18) . . ?
 C54 C55 C56 124.77(19) . . ?
 C54 C55 C50 118.03(18) . . ?
 F12 C45 Si1 113.88(13) . . ?
 F12 C45 C46 105.09(18) . . ?
 F13 C45 Si1 109.87(15) . . ?
 F13 C45 F12 105.57(17) . . ?
 F13 C45 C46 105.69(16) . . ?
 C46 C45 Si1 115.95(15) . . ?
 F7 C43 Si1 110.04(13) . . ?
 F7 C43 C44 103.46(17) . . ?
 F8 C43 Si1 111.65(14) . . ?
 F8 C43 F7 105.69(16) . . ?
 F8 C43 C44 103.59(17) . . ?
 C44 C43 Si1 121.12(15) . . ?
 N11 C31 H31A 108.8 . . ?
 N11 C31 H31B 108.8 . . ?
 N11 C31 C32 113.77(18) . . ?
 H31A C31 H31B 107.7 . . ?
 C32 C31 H31A 108.8 . . ?
 C32 C31 H31B 108.8 . . ?
 N6 C9 H9A 108.8 . . ?
 N6 C9 H9B 108.8 . . ?
 N6 C9 C10 114.00(19) . . ?
 H9A C9 H9B 107.6 . . ?
 C10 C9 H9A 108.8 . . ?
 C10 C9 H9B 108.8 . . ?
 N6 C11 H11A 108.5 . . ?
 N6 C11 H11B 108.5 . . ?
 N6 C11 C12 114.89(19) . . ?
 H11A C11 H11B 107.5 . . ?
 C12 C11 H11A 108.5 . . ?
 C12 C11 H11B 108.5 . . ?
 N8 C19 H19A 108.9 . . ?
 N8 C19 H19B 108.9 . . ?
 N8 C19 C20 113.30(17) . . ?
 H19A C19 H19B 107.7 . . ?
 C20 C19 H19A 108.9 . . ?
 C20 C19 H19B 108.9 . . ?
 N1 C1 C4 107.58(18) . . ?
 N1 C1 C2 110.41(17) . . ?
 N1 C1 C3 110.58(18) . . ?
 C4 C1 C2 110.4(2) . . ?
 C4 C1 C3 108.27(19) . . ?
 C2 C1 C3 109.6(2) . . ?
 N7 C15 H15A 108.8 . . ?
 N7 C15 H15B 108.8 . . ?
 N7 C15 C16 113.8(2) . . ?
 H15A C15 H15B 107.7 . . ?
 C16 C15 H15A 108.8 . . ?
 C16 C15 H15B 108.8 . . ?
 F18 C49 C50 119.62(19) . . ?
 F18 C49 C48 119.0(2) . . ?
 C48 C49 C50 121.41(19) . . ?
 N13 C39 H39A 108.6 . . ?
 N13 C39 H39B 108.6 . . ?
 N13 C39 C40 114.54(19) . . ?
 H39A C39 H39B 107.6 . . ?
 C40 C39 H39A 108.6 . . ?
 C40 C39 H39B 108.6 . . ?
 N5 C5 H5A 109.0 . . ?
 N5 C5 H5B 109.0 . . ?
 N5 C5 C6 112.8(2) . . ?
 H5A C5 H5B 107.8 . . ?
 C6 C5 H5A 109.0 . . ?
 C6 C5 H5B 109.0 . . ?
 F22 C54 C55 120.76(19) . . ?
 F22 C54 C53 117.6(2) . . ?
 C53 C54 C55 121.6(2) . . ?
 N9 C21 H21A 108.7 . . ?
 N9 C21 H21B 108.7 . . ?
 N9 C21 C22 114.36(18) . . ?
 H21A C21 H21B 107.6 . . ?
 C22 C21 H21A 108.7 . . ?
 C22 C21 H21B 108.7 . . ?
 N9 C23 H23A 108.3 . . ?
 N9 C23 H23B 108.3 . . ?
 N9 C23 C24 115.73(18) . . ?
 H23A C23 H23B 107.4 . . ?
 C24 C23 H23A 108.3 . . ?
 C24 C23 H23B 108.3 . . ?
 C17 C18 H18A 109.5 . . ?
 C17 C18 H18B 109.5 . . ?
 C17 C18 H18C 109.5 . . ?
 H18A C18 H18B 109.5 . . ?
 H18A C18 H18C 109.5 . . ?
 H18B C18 H18C 109.5 . . ?
 F15 C46 F14 106.4(2) . . ?
 F15 C46 C45 112.17(18) . . ?
 F16 C46 F15 107.73(19) . . ?
 F16 C46 F14 107.8(2) . . ?
 F16 C46 C45 112.6(2) . . ?
 F14 C46 C45 109.82(19) . . ?
 F20 C52 C53 118.2(2) . . ?
 F20 C52 C51 121.7(2) . . ?
 C51 C52 C53 120.1(2) . . ?
 N7 C13 H13A 109.0 . . ?
 N7 C13 H13B 109.0 . . ?
 N7 C13 C14 112.80(18) . . ?
 H13A C13 H13B 107.8 . . ?
 C14 C13 H13A 109.0 . . ?
 C14 C13 H13B 109.0 . . ?
 C19 C20 H20A 109.5 . . ?
 C19 C20 H20B 109.5 . . ?
 C19 C20 H20C 109.5 . . ?
 H20A C20 H20B 109.5 . . ?
 H20A C20 H20C 109.5 . . ?
 H20B C20 H20C 109.5 . . ?
 F21 C53 C54 121.2(2) . . ?
 F21 C53 C52 118.3(2) . . ?
 C54 C53 C52 120.5(2) . . ?
 N13 C37 H37A 108.6 . . ?
 N13 C37 H37B 108.6 . . ?
 N13 C37 C38 114.6(2) . . ?
 H37A C37 H37B 107.6 . . ?
 C38 C37 H37A 108.6 . . ?
 C38 C37 H37B 108.6 . . ?
 N12 C35 H35A 108.5 . . ?
 N12 C35 H35B 108.5 . . ?
 N12 C35 C36 115.0(2) . . ?
 H35A C35 H35B 107.5 . . ?
 C36 C35 H35A 108.5 . . ?
 C36 C35 H35B 108.5 . . ?
 C21 C22 H22A 109.5 . . ?
 C21 C22 H22B 109.5 . . ?
 C21 C22 H22C 109.5 . . ?
 H22A C22 H22B 109.5 . . ?
 H22A C22 H22C 109.5 . . ?
 H22B C22 H22C 109.5 . . ?
 N10 C25A H25A 108.7 . . ?
 N10 C25A H25B 108.7 . . ?
 N10 C25A C26A 114.0(2) . . ?
 H25A C25A H25B 107.6 . . ?
 C26A C25A H25A 108.7 . . ?
 C26A C25A H25B 108.7 . . ?
 F19 C51 C50 120.2(2) . . ?
 F19 C51 C52 118.25(19) . . ?
 C52 C51 C50 121.6(2) . . ?
 F10 C44 C43 111.6(2) . . ?
 F9 C44 F10 107.0(2) . . ?
 F9 C44 F11 108.9(2) . . ?
 F9 C44 C43 112.49(19) . . ?
 F11 C44 F10 106.22(19) . . ?
 F11 C44 C43 110.48(19) . . ?
 C5 C6 H6A 109.5 . . ?
 C5 C6 H6B 109.5 . . ?
 C5 C6 H6C 109.5 . . ?
 H6A C6 H6B 109.5 . . ?
 H6A C6 H6C 109.5 . . ?
 H6B C6 H6C 109.5 . . ?
 N12 C33 H33A 109.0 . . ?
 N12 C33 H33B 109.0 . . ?
 N12 C33 C34 113.13(19) . . ?
 H33A C33 H33B 107.8 . . ?
 C34 C33 H33A 109.0 . . ?
 C34 C33 H33B 109.0 . . ?
 N5 C7 H7A 108.5 . . ?
 N5 C7 H7B 108.5 . . ?
 N5 C7 C8 115.1(2) . . ?
 H7A C7 H7B 107.5 . . ?
 C8 C7 H7A 108.5 . . ?
 C8 C7 H7B 108.5 . . ?
 C1 C4 H4A 109.5 . . ?
 C1 C4 H4B 109.5 . . ?
 C1 C4 H4C 109.5 . . ?
 H4A C4 H4B 109.5 . . ?
 H4A C4 H4C 109.5 . . ?
 H4B C4 H4C 109.5 . . ?
 C23 C24 H24A 109.5 . . ?
 C23 C24 H24B 109.5 . . ?
 C23 C24 H24C 109.5 . . ?
 H24A C24 H24B 109.5 . . ?
 H24A C24 H24C 109.5 . . ?
 H24B C24 H24C 109.5 . . ?
 N10 C27A H27A 108.9 . . ?
 N10 C27A H27B 108.9 . . ?
 N10 C27A C28A 113.5(2) . . ?
 H27A C27A H27B 107.7 . . ?
 C28A C27A H27A 108.9 . . ?
 C28A C27A H27B 108.9 . . ?
 C31 C32 H32A 109.5 . . ?
 C31 C32 H32B 109.5 . . ?
 C31 C32 H32C 109.5 . . ?
 H32A C32 H32B 109.5 . . ?
 H32A C32 H32C 109.5 . . ?
 H32B C32 H32C 109.5 . . ?
 C13 C14 H14A 109.5 . . ?
 C13 C14 H14B 109.5 . . ?
 C13 C14 H14C 109.5 . . ?
 H14A C14 H14B 109.5 . . ?
 H14A C14 H14C 109.5 . . ?
 H14B C14 H14C 109.5 . . ?
 N11 C29 H29A 112.3(18) . . ?
 N11 C29 H29B 111.2(18) . . ?
 N11 C29 C30 113.2(2) . . ?
 H29A C29 H29B 105(3) . . ?
 C30 C29 H29A 108.0(18) . . ?
 C30 C29 H29B 107.0(19) . . ?
 C1 C2 H2A 109.5 . . ?
 C1 C2 H2B 109.5 . . ?
 C1 C2 H2C 109.5 . . ?
 H2A C2 H2B 109.5 . . ?
 H2A C2 H2C 109.5 . . ?
 H2B C2 H2C 109.5 . . ?
 C1 C3 H3A 109.5 . . ?
 C1 C3 H3B 109.5 . . ?
 C1 C3 H3C 109.5 . . ?
 H3A C3 H3B 109.5 . . ?
 H3A C3 H3C 109.5 . . ?
 H3B C3 H3C 109.5 . . ?
 C25A C26A H26A 109.5 . . ?
 C25A C26A H26B 109.5 . . ?
 C25A C26A H26C 109.5 . . ?
 H26A C26A H26B 109.5 . . ?
 H26A C26A H26C 109.5 . . ?
 H26B C26A H26C 109.5 . . ?
 F3A C41A Si1 112.6(2) . . ?
 F3A C41A F2A 104.7(3) . . ?
 F3A C41A C42A 104.5(2) . . ?
 F2A C41A Si1 105.39(18) . . ?
 F2A C41A C42A 103.0(2) . . ?
 C42A C41A Si1 124.7(2) . . ?
 C11 C12 H12A 109.5 . . ?
 C11 C12 H12B 109.5 . . ?
 C11 C12 H12C 109.5 . . ?
 H12A C12 H12B 109.5 . . ?
 H12A C12 H12C 109.5 . . ?
 H12B C12 H12C 109.5 . . ?
 C35 C36 H36A 109.5 . . ?
 C35 C36 H36B 109.5 . . ?
 C35 C36 H36C 109.5 . . ?
 H36A C36 H36B 109.5 . . ?
 H36A C36 H36C 109.5 . . ?
 H36B C36 H36C 109.5 . . ?
 F5A C42A F6A 105.6(3) . . ?
 F5A C42A C41A 111.0(3) . . ?
 F4A C42A F5A 109.4(3) . . ?
 F4A C42A F6A 107.3(2) . . ?
 F4A C42A C41A 111.5(2) . . ?
 F6A C42A C41A 111.7(3) . . ?
 C15 C16 H16A 109.5 . . ?
 C15 C16 H16B 109.5 . . ?
 C15 C16 H16C 109.5 . . ?
 H16A C16 H16B 109.5 . . ?
 H16A C16 H16C 109.5 . . ?
 H16B C16 H16C 109.5 . . ?
 C7 C8 H8A 109.5 . . ?
 C7 C8 H8B 109.5 . . ?
 C7 C8 H8C 109.5 . . ?
 H8A C8 H8B 109.5 . . ?
 H8A C8 H8C 109.5 . . ?
 H8B C8 H8C 109.5 . . ?
 C39 C40 H40A 109.5 . . ?
 C39 C40 H40B 109.5 . . ?
 C39 C40 H40C 109.5 . . ?
 H40A C40 H40B 109.5 . . ?
 H40A C40 H40C 109.5 . . ?
 H40B C40 H40C 109.5 . . ?
 C9 C10 H10A 109.5 . . ?
 C9 C10 H10B 109.5 . . ?
 C9 C10 H10C 109.5 . . ?
 H10A C10 H10B 109.5 . . ?
 H10A C10 H10C 109.5 . . ?
 H10B C10 H10C 109.5 . . ?
 C37 C38 H38A 109.5 . . ?
 C37 C38 H38B 109.5 . . ?
 C37 C38 H38C 109.5 . . ?
 H38A C38 H38B 109.5 . . ?
 H38A C38 H38C 109.5 . . ?
 H38B C38 H38C 109.5 . . ?
 C33 C34 H34A 109.5 . . ?
 C33 C34 H34B 109.5 . . ?
 C33 C34 H34C 109.5 . . ?
 H34A C34 H34B 109.5 . . ?
 H34A C34 H34C 109.5 . . ?
 H34B C34 H34C 109.5 . . ?
 C27A C28A H28A 109.5 . . ?
 C27A C28A H28B 109.5 . . ?
 C27A C28A H28C 109.5 . . ?
 H28A C28A H28B 109.5 . . ?
 H28A C28A H28C 109.5 . . ?
 H28B C28A H28C 109.5 . . ?
 C29 C30 H30A 110(3) . . ?
 C29 C30 H30B 109(3) . . ?
 C29 C30 H30C 105(3) . . ?
 H30A C30 H30B 114(4) . . ?
 H30A C30 H30C 114(3) . . ?
 H30B C30 H30C 105(3) . . ?
 H28D C28B H28E 109.5 . . ?
 H28D C28B H28F 109.5 . . ?
 H28E C28B H28F 109.5 . . ?
 C27B C28B H28D 109.5 . . ?
 C27B C28B H28E 109.5 . . ?
 C27B C28B H28F 109.5 . . ?
 N10 C27B C28B 112(2) . . ?
 N10 C27B H27C 109.2 . . ?
 N10 C27B H27D 109.2 . . ?
 C28B C27B H27C 109.2 . . ?
 C28B C27B H27D 109.2 . . ?
 H27C C27B H27D 107.9 . . ?
 F5B C42B F6B 109(2) . . ?
 F5B C42B C41B 110.9(17) . . ?
 F6B C42B C41B 107.0(19) . . ?
 F4B C42B F5B 85.7(18) . . ?
 F4B C42B F6B 108(2) . . ?
 F4B C42B C41B 133(2) . . ?
 F3B C41B Si1 116.3(15) . . ?
 F3B C41B F2B 104(2) . . ?
 C42B C41B Si1 123.3(19) . . ?
 C42B C41B F3B 102.3(18) . . ?
 C42B C41B F2B 99.4(19) . . ?
 F2B C41B Si1 108.5(17) . . ?
 H26D C26B H26E 109.5 . . ?
 H26D C26B H26F 109.5 . . ?
 H26E C26B H26F 109.5 . . ?
 C25B C26B H26D 109.5 . . ?
 C25B C26B H26E 109.5 . . ?
 C25B C26B H26F 109.5 . . ?
 N10 C25B C26B 112.2(17) . . ?
 N10 C25B H25C 109.2 . . ?
 N10 C25B H25D 109.2 . . ?
 C26B C25B H25C 109.2 . . ?
 C26B C25B H25D 109.2 . . ?
 H25C C25B H25D 107.9 . . ?

loop_
  _geom_torsion_atom_site_label_1
  _geom_torsion_atom_site_label_2
  _geom_torsion_atom_site_label_3
  _geom_torsion_atom_site_label_4
  _geom_torsion
  _geom_torsion_site_symmetry_1
  _geom_torsion_site_symmetry_2
  _geom_torsion_site_symmetry_3
  _geom_torsion_site_symmetry_4
  _geom_torsion_publ_flag
 P1 N1 C1 C4 174.13(17) . . . . ?
 P1 N1 C1 C2 53.6(3) . . . . ?
 P1 N1 C1 C3 -67.8(2) . . . . ?
 P2 N6 C9 C10 -104.8(2) . . . . ?
 P2 N6 C11 C12 -125.97(19) . . . . ?
 P2 N7 C15 C16 -91.8(2) . . . . ?
 P2 N7 C13 C14 -139.84(19) . . . . ?
 P2 N5 C5 C6 123.66(19) . . . . ?
 P2 N5 C7 C8 125.2(2) . . . . ?
 P3 N8 C17 C18 -100.08(18) . . . . ?
 P3 N8 C19 C20 -138.91(17) . . . . ?
 P3 N10 C25A C26A -88.5(3) . . . . ?
 P3 N10 C27A C28A -112.2(2) . . . . ?
 P3 N10 C27B C28B 105.2(18) . . . . ?
 P3 N10 C25B C26B -131(2) . . . . ?
 P3 N9 C21 C22 -134.82(17) . . . . ?
 P3 N9 C23 C24 -114.6(2) . . . . ?
 P4 N11 C31 C32 -135.86(19) . . . . ?
 P4 N11 C29 C30 -108.1(2) . . . . ?
 P4 N12 C35 C36 -77.4(2) . . . . ?
 P4 N12 C33 C34 -135.0(2) . . . . ?
 P4 N13 C39 C40 -101.5(2) . . . . ?
 P4 N13 C37 C38 -125.8(2) . . . . ?
 Si1 C45 C46 F15 -139.11(18) . . . . ?
 Si1 C45 C46 F16 99.2(2) . . . . ?
 Si1 C45 C46 F14 -21.0(3) . . . . ?
 Si1 C43 C44 F10 178.93(15) . . . . ?
 Si1 C43 C44 F9 -60.9(2) . . . . ?
 Si1 C43 C44 F11 61.0(3) . . . . ?
 Si1 C41A C42A F5A -176.0(2) . . . . ?
 Si1 C41A C42A F4A -53.7(3) . . . . ?
 Si1 C41A C42A F6A 66.4(3) . . . . ?
 F23 C56 C47 Si1 5.4(3) . . . . ?
 F23 C56 C47 C48 -178.10(18) . . . . ?
 F23 C56 C55 C50 179.80(17) . . . . ?
 F23 C56 C55 C54 -1.0(3) . . . . ?
 F7 C43 C44 F10 -57.3(2) . . . . ?
 F7 C43 C44 F9 62.9(2) . . . . ?
 F7 C43 C44 F11 -175.19(19) . . . . ?
 F12 C45 C46 F15 94.2(2) . . . . ?
 F12 C45 C46 F16 -27.5(2) . . . . ?
 F12 C45 C46 F14 -147.7(2) . . . . ?
 F17 C48 C47 Si1 -5.4(3) . . . . ?
 F17 C48 C47 C56 178.05(19) . . . . ?
 F17 C48 C49 F18 -0.3(3) . . . . ?
 F17 C48 C49 C50 178.99(19) . . . . ?
 F8 C43 C44 F10 52.8(2) . . . . ?
 F8 C43 C44 F9 173.04(18) . . . . ?
 F8 C43 C44 F11 -65.1(2) . . . . ?
 F13 C45 C46 F15 -17.2(3) . . . . ?
 F13 C45 C46 F16 -138.9(2) . . . . ?
 F13 C45 C46 F14 100.9(2) . . . . ?
 F22 C54 C53 F21 -1.3(4) . . . . ?
 F22 C54 C53 C52 179.1(2) . . . . ?
 F3A C41A C42A F5A 52.6(3) . . . . ?
 F3A C41A C42A F4A 174.9(3) . . . . ?
 F3A C41A C42A F6A -65.0(3) . . . . ?
 F2A C41A C42A F5A -56.6(3) . . . . ?
 F2A C41A C42A F4A 65.7(3) . . . . ?
 F2A C41A C42A F6A -174.2(2) . . . . ?
 F20 C52 C53 F21 1.0(4) . . . . ?
 F20 C52 C53 C54 -179.4(2) . . . . ?
 F20 C52 C51 F19 -1.1(4) . . . . ?
 F20 C52 C51 C50 179.4(2) . . . . ?
 N6 P2 N7 C15 86.92(16) . . . . ?
 N6 P2 N7 C13 -70.43(17) . . . . ?
 N6 P2 N2 P1 173.1(2) . . . . ?
 N6 P2 N5 C5 -18.9(2) . . . . ?
 N6 P2 N5 C7 164.60(18) . . . . ?
 N7 P2 N6 C9 -131.63(17) . . . . ?
 N7 P2 N6 C11 52.67(19) . . . . ?
 N7 P2 N2 P1 -64.7(2) . . . . ?
 N7 P2 N5 C5 -136.76(19) . . . . ?
 N7 P2 N5 C7 46.7(2) . . . . ?
 N8 P3 N10 C25A -134.21(19) . . . . ?
 N8 P3 N10 C27A 55.28(19) . . . . ?
 N8 P3 N10 C27B 2.1(13) . . . . ?
 N8 P3 N10 C25B -149.5(9) . . . . ?
 N8 P3 N3 P1 -19.7(4) . . . . ?
 N8 P3 N9 C21 58.56(18) . . . . ?
 N8 P3 N9 C23 -130.67(18) . . . . ?
 N11 P4 N12 C35 -159.36(16) . . . . ?
 N11 P4 N12 C33 44.2(2) . . . . ?
 N11 P4 N4 P1 27.4(3) . . . . ?
 N11 P4 N13 C39 105.42(18) . . . . ?
 N11 P4 N13 C37 -66.0(2) . . . . ?
 N10 P3 N8 C17 87.70(16) . . . . ?
 N10 P3 N8 C19 -70.68(17) . . . . ?
 N10 P3 N3 P1 -142.1(3) . . . . ?
 N10 P3 N9 C21 174.77(16) . . . . ?
 N10 P3 N9 C23 -14.5(2) . . . . ?
 N1 P1 N2 P2 -64.9(3) . . . . ?
 N1 P1 N3 P3 -135.2(3) . . . . ?
 N1 P1 N4 P4 -50.3(3) . . . . ?
 N2 P1 N1 C1 -72.5(2) . . . . ?
 N2 P1 N3 P3 -12.8(4) . . . . ?
 N2 P1 N4 P4 -170.1(2) . . . . ?
 N2 P2 N6 C9 -9.6(2) . . . . ?
 N2 P2 N6 C11 174.66(17) . . . . ?
 N2 P2 N7 C15 -31.36(17) . . . . ?
 N2 P2 N7 C13 171.30(15) . . . . ?
 N2 P2 N5 C5 99.69(19) . . . . ?
 N2 P2 N5 C7 -76.8(2) . . . . ?
 N5 P2 N6 C9 117.39(18) . . . . ?
 N5 P2 N6 C11 -58.32(19) . . . . ?
 N5 P2 N7 C15 -159.47(15) . . . . ?
 N5 P2 N7 C13 43.18(17) . . . . ?
 N5 P2 N2 P1 54.0(3) . . . . ?
 N3 P1 N1 C1 48.5(2) . . . . ?
 N3 P1 N2 P2 174.4(2) . . . . ?
 N3 P1 N4 P4 67.4(2) . . . . ?
 N3 P3 N8 C17 -32.72(18) . . . . ?
 N3 P3 N8 C19 168.90(16) . . . . ?
 N3 P3 N10 C25A -10.3(2) . . . . ?
 N3 P3 N10 C27A 179.15(17) . . . . ?
 N3 P3 N10 C27B 126.0(13) . . . . ?
 N3 P3 N10 C25B -25.6(9) . . . . ?
 N3 P3 N9 C21 -66.04(19) . . . . ?
 N3 P3 N9 C23 104.74(19) . . . . ?
 N12 P4 N11 C31 61.42(17) . . . . ?
 N12 P4 N11 C29 -131.2(2) . . . . ?
 N12 P4 N4 P1 -90.6(2) . . . . ?
 N12 P4 N13 C39 -142.62(17) . . . . ?
 N12 P4 N13 C37 46.0(2) . . . . ?
 N4 P1 N1 C1 168.79(19) . . . . ?
 N4 P1 N2 P2 50.0(3) . . . . ?
 N4 P1 N3 P3 110.1(3) . . . . ?
 N4 P4 N11 C31 -60.24(19) . . . . ?
 N4 P4 N11 C29 107.1(2) . . . . ?
 N4 P4 N12 C35 -32.02(19) . . . . ?
 N4 P4 N12 C33 171.57(18) . . . . ?
 N4 P4 N13 C39 -22.4(2) . . . . ?
 N4 P4 N13 C37 166.16(18) . . . . ?
 N13 P4 N11 C31 179.34(15) . . . . ?
 N13 P4 N11 C29 -13.3(2) . . . . ?
 N13 P4 N12 C35 86.13(17) . . . . ?
 N13 P4 N12 C33 -70.3(2) . . . . ?
 N13 P4 N4 P1 148.0(2) . . . . ?
 N9 P3 N8 C17 -159.92(15) . . . . ?
 N9 P3 N8 C19 41.71(17) . . . . ?
 N9 P3 N10 C25A 115.2(2) . . . . ?
 N9 P3 N10 C27A -55.28(19) . . . . ?
 N9 P3 N10 C27B -108.4(13) . . . . ?
 N9 P3 N10 C25B 100.0(9) . . . . ?
 N9 P3 N3 P1 99.5(3) . . . . ?
 C17 N8 C19 C20 61.7(2) . . . . ?
 C56 C55 C54 F22 1.9(4) . . . . ?
 C56 C55 C54 C53 -177.7(2) . . . . ?
 C50 C55 C54 F22 -178.9(2) . . . . ?
 C50 C55 C54 C53 1.5(3) . . . . ?
 C47 C56 C55 C50 -0.7(3) . . . . ?
 C47 C56 C55 C54 178.4(2) . . . . ?
 C47 C48 C49 F18 179.00(19) . . . . ?
 C47 C48 C49 C50 -1.7(3) . . . . ?
 C55 C56 C47 Si1 -174.03(16) . . . . ?
 C55 C56 C47 C48 2.5(3) . . . . ?
 C55 C50 C49 F18 -177.29(18) . . . . ?
 C55 C50 C49 C48 3.4(3) . . . . ?
 C55 C50 C51 F19 -178.26(19) . . . . ?
 C55 C50 C51 C52 1.2(3) . . . . ?
 C55 C54 C53 F21 178.3(2) . . . . ?
 C55 C54 C53 C52 -1.2(4) . . . . ?
 C31 N11 C29 C30 59.6(3) . . . . ?
 C9 N6 C11 C12 58.0(3) . . . . ?
 C11 N6 C9 C10 71.1(3) . . . . ?
 C19 N8 C17 C18 59.9(2) . . . . ?
 C15 N7 C13 C14 62.0(3) . . . . ?
 C49 C50 C55 C56 -2.2(3) . . . . ?
 C49 C50 C55 C54 178.6(2) . . . . ?
 C49 C50 C51 F19 1.8(3) . . . . ?
 C49 C50 C51 C52 -178.7(2) . . . . ?
 C49 C48 C47 Si1 175.30(17) . . . . ?
 C49 C48 C47 C56 -1.2(3) . . . . ?
 C39 N13 C37 C38 62.1(3) . . . . ?
 C5 N5 C7 C8 -51.6(3) . . . . ?
 C21 N9 C23 C24 56.4(3) . . . . ?
 C23 N9 C21 C22 53.5(3) . . . . ?
 C13 N7 C15 C16 67.1(2) . . . . ?
 C53 C52 C51 F19 178.5(2) . . . . ?
 C53 C52 C51 C50 -1.0(4) . . . . ?
 C37 N13 C39 C40 70.6(3) . . . . ?
 C35 N12 C33 C34 68.1(3) . . . . ?
 C25A N10 C27A C28A 76.2(3) . . . . ?
 C51 C50 C55 C56 177.79(19) . . . . ?
 C51 C50 C55 C54 -1.4(3) . . . . ?
 C51 C50 C49 F18 2.7(3) . . . . ?
 C51 C50 C49 C48 -176.6(2) . . . . ?
 C51 C52 C53 F21 -178.6(2) . . . . ?
 C51 C52 C53 C54 1.0(4) . . . . ?
 C33 N12 C35 C36 80.8(3) . . . . ?
 C7 N5 C5 C6 -59.7(3) . . . . ?
 C27A N10 C25A C26A 82.6(3) . . . . ?
 C29 N11 C31 C32 55.7(3) . . . . ?
 C27B N10 C25B C26B 76(3) . . . . ?
 F5B C42B C41B Si1 66(2) . . . . ?
 F5B C42B C41B F3B -67(2) . . . . ?
 F5B C42B C41B F2B -174.4(19) . . . . ?
 F6B C42B C41B Si1 -53(2) . . . . ?
 F6B C42B C41B F3B 173.7(16) . . . . ?
 F6B C42B C41B F2B 67(2) . . . . ?
 F4B C42B C41B Si1 170(2) . . . . ?
 F4B C42B C41B F3B 37(3) . . . . ?
 F4B C42B C41B F2B -70(3) . . . . ?
 C25B N10 C27B C28B -107(2) . . . . ?

_shelx_res_file
;
TITL tiessen37_auto_a.res in P-1
    tiessen37.res
    created by SHELXL-2016/6 at 21:12:11 on 22-Jul-2021
REM Old TITL Tiessen37_auto in P-1
REM SHELXT solution in P-1: R1 0.137, Rweak 0.009, Alpha 0.064
REM <I/s> 0.000 for 0 systematic absences, Orientation as input
REM Formula found by SHELXT: C56 N13 F23 Si P4
CELL 1.54184 13.224372 15.064723 18.800248 79.4818 78.0388 85.4588
ZERR 2 0.000332 0.000472 0.000607 0.0027 0.0024 0.0023
LATT 1
SFAC C H F N P Si
UNIT 112 200 46 26 8 2
EADP C25B C25A
SIMU 0.01 0.02 2 C41B F5B C42B F6B F4B F3B F2B
SADI C25B C26B C26B C25A
SADI N10 C25B N10 C25A
EADP C26B C26A
SADI C26A C25A C25B C26B
EADP C28B C27A
EADP C27B C28A

L.S. 10 0 0
PLAN  14
TEMP -173
CONF
BOND
list 4
MORE -1
BOND $H
fmap 2 53
acta
REM <olex2.extras>
REM <HklSrc "%.\\Tiessen37.hkl">
REM </olex2.extras>

WGHT    0.044000    1.713000
FVAR       3.51061   0.88632
P1    5    0.372165    0.687757    0.293257    11.00000    0.01604    0.01924 =
         0.01711   -0.00543   -0.00285    0.00080
P2    5    0.278040    0.654073    0.167469    11.00000    0.02122    0.02353 =
         0.02365   -0.00769   -0.00802    0.00086
P3    5    0.214724    0.767496    0.411872    11.00000    0.02180    0.02056 =
         0.01779   -0.00476    0.00029    0.00142
P4    5    0.569949    0.788477    0.247371    11.00000    0.01687    0.02598 =
         0.02974   -0.00502   -0.00272   -0.00256
SI1   6    0.915611    0.222490    0.164850    11.00000    0.02254    0.02368 =
         0.02015   -0.00616   -0.00557    0.00018
F1    3    0.899562    0.233228    0.081171    11.00000    0.04017    0.03194 =
         0.02139   -0.00660   -0.00981   -0.00054
F23   3    0.974178    0.196102    0.317832    11.00000    0.02003    0.05745 =
         0.02204   -0.01156   -0.00160    0.00353
F7    3    0.808272    0.066040    0.173661    11.00000    0.02561    0.03364 =
         0.04856   -0.01451   -0.00113   -0.00604
F12   3    0.786134    0.148958    0.299241    11.00000    0.02761    0.05490 =
         0.02453   -0.00314   -0.00134   -0.00133
F17   3    1.137980    0.218461    0.069003    11.00000    0.03465    0.05525 =
         0.01975   -0.00175   -0.00206   -0.00522
F8    3    0.933552    0.041283    0.237029    11.00000    0.04662    0.02989 =
         0.03883    0.00319   -0.00942    0.00120
F13   3    0.797803    0.294705    0.282295    11.00000    0.03407    0.05388 =
         0.04347   -0.03266   -0.01435    0.01096
F18   3    1.321685    0.213736    0.103815    11.00000    0.02557    0.05711 =
         0.03131    0.00032    0.00419   -0.00613
F22   3    1.082799    0.188004    0.415864    11.00000    0.02879    0.07606 =
         0.02302   -0.01762   -0.00433    0.00859
PART 1
F3A   3    0.962722    0.388776    0.202745    21.00000    0.04385    0.03235 =
         0.05329   -0.01615   -0.02750    0.00012
PART 0
F15   3    0.621439    0.292220    0.259746    11.00000    0.02481    0.05252 =
         0.06681   -0.03007   -0.00763    0.01053
F19   3    1.431679    0.218366    0.202452    11.00000    0.02226    0.05794 =
         0.04737   -0.00366   -0.00294   -0.00984
PART 1
F2A   3    1.023005    0.371266    0.088078    21.00000    0.03573    0.03231 =
         0.04674    0.00335   -0.00650   -0.00536
PART 0
F20   3    1.440352    0.205897    0.345568    11.00000    0.03088    0.07186 =
         0.05812   -0.01724   -0.02070   -0.00744
F21   3    1.268577    0.194703    0.449145    11.00000    0.04444    0.07636 =
         0.03712   -0.02359   -0.01913    0.00144
F10   3    0.958463   -0.051184    0.128960    11.00000    0.05072    0.02897 =
         0.07462   -0.02237   -0.00498    0.00176
PART 1
F5A   3    0.895635    0.512774    0.103999    21.00000    0.05841    0.02434 =
         0.06627   -0.00280   -0.02213   -0.00054
PART 0
F16   3    0.639742    0.160763    0.232383    11.00000    0.03145    0.04505 =
         0.11027   -0.03226   -0.02799    0.00500
PART 1
F4A   3    0.831304    0.414048    0.056257    21.00000    0.05567    0.03929 =
         0.04803   -0.00510   -0.02941    0.00717
PART 0
F9    3    0.951212    0.067204    0.047029    11.00000    0.06763    0.04591 =
         0.03928   -0.02388   -0.00040    0.00313
F11   3    1.074163    0.047264    0.109027    11.00000    0.02633    0.05462 =
         0.08693   -0.03916    0.00432    0.00341
PART 1
F6A   3    0.770930    0.433898    0.168089    21.00000    0.04037    0.04428 =
         0.06318   -0.01701   -0.01673    0.01816

PART 0
N6    4    0.151357    0.650903    0.175905    11.00000    0.02277    0.03309 =
         0.01945   -0.00962   -0.00445   -0.00118
N7    4    0.330090    0.729618    0.095908    11.00000    0.02355    0.03081 =
         0.02177   -0.00587   -0.00361   -0.00001

F14   3    0.696671    0.274140    0.151564    11.00000    0.03421    0.12255 =
         0.04042   -0.00712   -0.01816   -0.00206
N8    4    0.131434    0.822125    0.362121    11.00000    0.01959    0.02588 =
         0.02008   -0.00558   -0.00033    0.00164
N11   4    0.648133    0.726605    0.297160    11.00000    0.01918    0.03504 =
         0.02805   -0.00859   -0.00363    0.00118
N10   4    0.258706    0.836437    0.456525    11.00000    0.02377    0.02897 =
         0.02635   -0.00815   -0.00240   -0.00027
N1    4    0.433493    0.589897    0.319790    11.00000    0.01949    0.02603 =
         0.02675   -0.00517   -0.00268    0.00306
N2    4    0.294561    0.676560    0.242024    11.00000    0.03363    0.02348 =
         0.02635   -0.00553   -0.01319   -0.00193
N5    4    0.328049    0.557311    0.142431    11.00000    0.02440    0.02867 =
         0.03876   -0.01512   -0.00736    0.00112
N3    4    0.309903    0.725021    0.364678    11.00000    0.03236    0.03207 =
         0.02134   -0.00612   -0.00202    0.01090
N12   4    0.552883    0.884100    0.281268    11.00000    0.02481    0.02780 =
         0.03431   -0.00732    0.00141   -0.00354
N4    4    0.463206    0.751180    0.247972    11.00000    0.02037    0.02779 =
         0.04323    0.00001   -0.00680   -0.00206
N13   4    0.632472    0.803845    0.160708    11.00000    0.02333    0.03516 =
         0.03039   -0.00650   -0.00513   -0.00603
N9    4    0.140230    0.697703    0.476199    11.00000    0.03588    0.02623 =
         0.01924   -0.00552   -0.00162   -0.00622
C17   1    0.169652    0.868340    0.286463    11.00000    0.02620    0.02429 =
         0.02183   -0.00116   -0.00220   -0.00006
AFIX  23
H17A  2    0.122676    0.856818    0.254743    11.00000   -1.20000
H17B  2    0.238677    0.841379    0.268003    11.00000   -1.20000
AFIX   0

C56   1    1.060087    0.202498    0.264166    11.00000    0.02029    0.02858 =
         0.02391   -0.00798   -0.00143    0.00097
C50   1    1.247954    0.207780    0.231484    11.00000    0.02440    0.02451 =
         0.03125   -0.00449   -0.00496   -0.00245
C48   1    1.141971    0.213617    0.140536    11.00000    0.03179    0.03143 =
         0.02110   -0.00142   -0.00376   -0.00390
C47   1    1.048771    0.210105    0.193275    11.00000    0.02060    0.02566 =
         0.02492   -0.00456   -0.00511   -0.00189
C55   1    1.155682    0.201360    0.287572    11.00000    0.02270    0.02592 =
         0.02656   -0.00945   -0.00384    0.00115
C45   1    0.792892    0.224741    0.246371    11.00000    0.02471    0.03902 =
         0.02823   -0.01708   -0.00754    0.00496
C43   1    0.908470    0.087921    0.172102    11.00000    0.02168    0.02670 =
         0.02966   -0.00524   -0.00232   -0.00101
C31   1    0.611916    0.703329    0.377519    11.00000    0.02490    0.03593 =
         0.02748   -0.00578   -0.00324   -0.00317
AFIX  23
H31A  2    0.590828    0.639865    0.389680    11.00000   -1.20000
H31B  2    0.550013    0.742180    0.392418    11.00000   -1.20000
AFIX   0
C9    1    0.078959    0.653262    0.245979    11.00000    0.02949    0.04417 =
         0.02209   -0.01309   -0.00303   -0.00599
AFIX  23
H9A   2    0.021421    0.697390    0.237193    11.00000   -1.20000
H9B   2    0.115078    0.674934    0.280290    11.00000   -1.20000
AFIX   0
C11   1    0.104214    0.639166    0.114072    11.00000    0.02370    0.04588 =
         0.02357   -0.01225   -0.00597   -0.00109
AFIX  23
H11A  2    0.072824    0.579403    0.125966    11.00000   -1.20000
H11B  2    0.159607    0.638814    0.069705    11.00000   -1.20000
AFIX   0
C19   1    0.027540    0.853600    0.396313    11.00000    0.01982    0.03189 =
         0.03215   -0.01060    0.00134    0.00252
AFIX  23
H19A  2    0.028535    0.918823    0.397986    11.00000   -1.20000
H19B  2    0.010078    0.821216    0.447769    11.00000   -1.20000
AFIX   0
C1    1    0.395965    0.509149    0.372798    11.00000    0.03432    0.02318 =
         0.02472   -0.00231   -0.00546    0.00383
C15   1    0.334226    0.823782    0.105738    11.00000    0.03126    0.02820 =
         0.02603   -0.00115   -0.00169    0.00157
AFIX  23
H15A  2    0.397629    0.849897    0.073468    11.00000   -1.20000
H15B  2    0.339348    0.824366    0.157444    11.00000   -1.20000
AFIX   0

C49   1    1.236725    0.211408    0.158179    11.00000    0.02328    0.03207 =
         0.02631    0.00025    0.00329   -0.00383
C39   1    0.607553    0.755771    0.105549    11.00000    0.02813    0.04184 =
         0.03488   -0.01255   -0.00751   -0.00193
AFIX  23
H39A  2    0.607584    0.799171    0.059149    11.00000   -1.20000
H39B  2    0.536707    0.733586    0.123296    11.00000   -1.20000
AFIX   0
C5    1    0.269602    0.475986    0.151656    11.00000    0.03399    0.02488 =
         0.04070   -0.01038   -0.00835    0.00030
AFIX  23
H5A   2    0.196205    0.489354    0.172919    11.00000   -1.20000
H5B   2    0.296717    0.427752    0.187034    11.00000   -1.20000
AFIX   0

C54   1    1.165976    0.195608    0.360980    11.00000    0.02633    0.04350 =
         0.03008   -0.01531   -0.00530    0.00497
C21   1    0.082221    0.632705    0.452763    11.00000    0.04677    0.02829 =
         0.02106   -0.00372   -0.00248   -0.01270
AFIX  23
H21A  2    0.117405    0.572278    0.460885    11.00000   -1.20000
H21B  2    0.084100    0.650236    0.399141    11.00000   -1.20000
AFIX   0
C23   1    0.137874    0.685787    0.556424    11.00000    0.03952    0.03650 =
         0.01993   -0.00614   -0.00078   -0.00866
AFIX  23
H23A  2    0.065954    0.697795    0.581715    11.00000   -1.20000
H23B  2    0.181069    0.731877    0.565251    11.00000   -1.20000
AFIX   0
C18   1    0.178424    0.970083    0.278227    11.00000    0.03237    0.02440 =
         0.04371    0.00063   -0.00740    0.00066
AFIX 137
H18A  2    0.204598    0.995166    0.226338    11.00000   -1.50000
H18B  2    0.226198    0.982521    0.308337    11.00000   -1.50000
H18C  2    0.110118    0.998014    0.294707    11.00000   -1.50000
AFIX   0

C46   1    0.685191    0.237174    0.223003    11.00000    0.02455    0.04813 =
         0.03772   -0.02000   -0.00844    0.00702
C52   1    1.349601    0.204601    0.324734    11.00000    0.02580    0.03994 =
         0.04908   -0.01453   -0.01518   -0.00289
C13   1    0.337765    0.716828    0.019059    11.00000    0.02696    0.05067 =
         0.02404   -0.00980   -0.00656   -0.00053
AFIX  23
H13A  2    0.280134    0.751603   -0.000927    11.00000   -1.20000
H13B  2    0.330191    0.652139    0.018423    11.00000   -1.20000
AFIX   0
C20   1   -0.056334    0.839055    0.355471    11.00000    0.02202    0.04158 =
         0.03824   -0.00504   -0.00514    0.00148
AFIX 137
H20A  2   -0.041448    0.873315    0.305162    11.00000   -1.50000
H20B  2   -0.123638    0.859881    0.381428    11.00000   -1.50000
H20C  2   -0.057871    0.774613    0.353551    11.00000   -1.50000
AFIX   0

C53   1    1.259788    0.197994    0.379131    11.00000    0.03648    0.04541 =
         0.03404   -0.01817   -0.01411    0.00328
C37   1    0.726532    0.857048    0.135218    11.00000    0.03145    0.05033 =
         0.03106   -0.00547   -0.00416   -0.01406
AFIX  23
H37A  2    0.786269    0.815651    0.120958    11.00000   -1.20000
H37B  2    0.739390    0.883297    0.176951    11.00000   -1.20000
AFIX   0
C35   1    0.461405    0.942611    0.268808    11.00000    0.03392    0.02881 =
         0.04591   -0.00665    0.00086    0.00222
AFIX  23
H35A  2    0.447732    0.984483    0.304961    11.00000   -1.20000
H35B  2    0.400876    0.904344    0.278625    11.00000   -1.20000
AFIX   0
C22   1   -0.030453    0.625864    0.492775    11.00000    0.04182    0.03822 =
         0.03614   -0.00374   -0.00502   -0.01542
AFIX 137
H22A  2   -0.065293    0.585274    0.471329    11.00000   -1.50000
H22B  2   -0.065182    0.685950    0.487478    11.00000   -1.50000
H22C  2   -0.033250    0.601976    0.545218    11.00000   -1.50000
AFIX   0
PART 1
C25A  1    0.367574    0.841740    0.460377    21.00000    0.02667    0.03467 =
         0.02596   -0.01127   -0.00220   -0.00507
AFIX  23
H25A  2    0.379867    0.904208    0.465052    21.00000   -1.20000
H25B  2    0.411331    0.828977    0.413542    21.00000   -1.20000
AFIX   0

PART 0
C51   1    1.343740    0.210019    0.253251    11.00000    0.02182    0.03183 =
         0.04218   -0.00566   -0.00287   -0.00520
C44   1    0.973372    0.038153    0.112958    11.00000    0.03030    0.02861 =
         0.05113   -0.01622   -0.00113    0.00063

C6    1    0.275679    0.441856    0.079562    11.00000    0.04454    0.03503 =
         0.05000   -0.02113   -0.01637    0.00125
AFIX 137
H6A   2    0.256580    0.491396    0.042461    11.00000   -1.50000
H6B   2    0.227941    0.392853    0.087481    11.00000   -1.50000
H6C   2    0.346432    0.419317    0.062266    11.00000   -1.50000
AFIX   0
C33   1    0.638580    0.929742    0.297334    11.00000    0.03352    0.03584 =
         0.04839   -0.01353    0.00334   -0.01437
AFIX  23
H33A  2    0.656895    0.982577    0.258016    11.00000   -1.20000
H33B  2    0.700017    0.887592    0.296411    11.00000   -1.20000
AFIX   0
C7    1    0.439901    0.548213    0.112280    11.00000    0.02484    0.03572 =
         0.06491   -0.02002   -0.00646    0.00407
AFIX  23
H7A   2    0.472249    0.604602    0.114109    11.00000   -1.20000
H7B   2    0.449412    0.541994    0.059757    11.00000   -1.20000
AFIX   0
C4    1    0.483121    0.436657    0.368808    11.00000    0.05179    0.03182 =
         0.03971   -0.00029   -0.00451    0.01461
AFIX 137
H4A   2    0.501167    0.422684    0.318688    11.00000   -1.50000
H4B   2    0.460447    0.381955    0.403752    11.00000   -1.50000
H4C   2    0.543806    0.458705    0.381419    11.00000   -1.50000
AFIX   0
C24   1    0.174769    0.594183    0.591425    11.00000    0.04995    0.04187 =
         0.02357   -0.00369   -0.00391   -0.00119
AFIX 137
H24A  2    0.249757    0.586610    0.574873    11.00000   -1.50000
H24B  2    0.140168    0.547103    0.576926    11.00000   -1.50000
H24C  2    0.158379    0.589257    0.645242    11.00000   -1.50000
AFIX   0
PART 1
C27A  1    0.186471    0.890006    0.506815    21.00000    0.03282    0.03369 =
         0.02748   -0.01404   -0.00310    0.00220
AFIX  23
H27A  2    0.206485    0.878304    0.555701    21.00000   -1.20000
H27B  2    0.115534    0.868919    0.513577    21.00000   -1.20000
AFIX   0
PART 0
C32   1    0.692390    0.714273    0.421945    11.00000    0.04348    0.06639 =
         0.02857   -0.00833   -0.00997   -0.02086
AFIX 137
H32A  2    0.715905    0.776287    0.408808    11.00000   -1.50000
H32B  2    0.751376    0.671925    0.411005    11.00000   -1.50000
H32C  2    0.661847    0.701674    0.474705    11.00000   -1.50000
AFIX   0
C14   1    0.439960    0.746852   -0.030569    11.00000    0.03492    0.07787 =
         0.02450   -0.01381   -0.00167   -0.01077
AFIX 137
H14A  2    0.445054    0.729470   -0.078984    11.00000   -1.50000
H14B  2    0.497484    0.717766   -0.008183    11.00000   -1.50000
H14C  2    0.443071    0.812630   -0.036460    11.00000   -1.50000
AFIX   0
C29   1    0.742540    0.678252    0.266091    11.00000    0.02432    0.05754 =
         0.03535   -0.01054   -0.00585    0.01041
H29A  2    0.803713    0.691399    0.285335    11.00000   -1.20000
H29B  2    0.761479    0.697233    0.213265    11.00000   -1.20000
C2    1    0.300204    0.475979    0.353733    11.00000    0.04311    0.03067 =
         0.03889    0.00162   -0.00769   -0.00880
AFIX 137
H2A   2    0.245621    0.523950    0.354941    11.00000   -1.50000
H2B   2    0.275677    0.422692    0.389781    11.00000   -1.50000
H2C   2    0.317907    0.460024    0.304252    11.00000   -1.50000
AFIX   0
C3    1    0.369843    0.529834    0.451505    11.00000    0.05962    0.03293 =
         0.02171   -0.00079   -0.00673    0.00662
AFIX 137
H3A   2    0.431884    0.549261    0.464199    11.00000   -1.50000
H3B   2    0.345218    0.475378    0.486015    11.00000   -1.50000
H3C   2    0.315712    0.578101    0.454667    11.00000   -1.50000
AFIX   0
PART 1
C26A  1    0.401092    0.776890    0.524039    21.00000    0.03493    0.06249 =
         0.02964   -0.01136   -0.01231    0.00150
AFIX 137
H26A  2    0.393584    0.714566    0.518196    21.00000   -1.50000
H26B  2    0.357706    0.788426    0.570707    21.00000   -1.50000
H26C  2    0.473609    0.785845    0.524281    21.00000   -1.50000
AFIX   0

C41A  1    0.936299    0.358356    0.144171    21.00000    0.02517    0.02796 =
         0.03533   -0.00794   -0.01242   -0.00060
PART 0
C12   1    0.022429    0.710655    0.095680    11.00000    0.03622    0.06040 =
         0.03465   -0.00739   -0.01334    0.00962
AFIX 137
H12A  2   -0.000045    0.700976    0.051283    11.00000   -1.50000
H12B  2    0.051193    0.770570    0.086834    11.00000   -1.50000
H12C  2   -0.036897    0.706778    0.136997    11.00000   -1.50000
AFIX   0
C36   1    0.470549    0.997769    0.192043    11.00000    0.04715    0.03286 =
         0.05174   -0.00024   -0.00809   -0.00109
AFIX 137
H36A  2    0.479914    0.957072    0.155821    11.00000   -1.50000
H36B  2    0.530210    1.036077    0.181528    11.00000   -1.50000
H36C  2    0.407439    1.035850    0.189108    11.00000   -1.50000
AFIX   0

PART 1
C42A  1    0.858014    0.430411    0.117105    21.00000    0.03502    0.02768 =
         0.04912   -0.00892   -0.02012    0.00412

PART 0
C16   1    0.241097    0.883209    0.088277    11.00000    0.04848    0.03921 =
         0.03779    0.00061   -0.00919    0.01132
AFIX 137
H16A  2    0.235942    0.883869    0.036927    11.00000   -1.50000
H16B  2    0.249227    0.944877    0.095451    11.00000   -1.50000
H16C  2    0.178097    0.859184    0.121197    11.00000   -1.50000
AFIX   0
C8    1    0.496356    0.469636    0.151488    11.00000    0.04021    0.06306 =
         0.04982   -0.02328   -0.01506    0.01953
AFIX 137
H8A   2    0.570514    0.471446    0.130177    11.00000   -1.50000
H8B   2    0.469988    0.412897    0.145741    11.00000   -1.50000
H8C   2    0.485274    0.473472    0.204039    11.00000   -1.50000
AFIX   0
C40   1    0.680902    0.676696    0.088881    11.00000    0.04203    0.05739 =
         0.03866   -0.02187   -0.00550    0.01036
AFIX 137
H40A  2    0.662983    0.651993    0.048569    11.00000   -1.50000
H40B  2    0.675294    0.629822    0.132974    11.00000   -1.50000
H40C  2    0.751977    0.697013    0.074296    11.00000   -1.50000
AFIX   0
C10   1    0.034094    0.562451    0.282613    11.00000    0.04945    0.06253 =
         0.03887   -0.01161    0.00195   -0.03033
AFIX 137
H10A  2    0.000643    0.539113    0.248325    11.00000   -1.50000
H10B  2   -0.017021    0.569966    0.327212    11.00000   -1.50000
H10C  2    0.089750    0.519760    0.295906    11.00000   -1.50000
AFIX   0
C38   1    0.721260    0.931859    0.071396    11.00000    0.04709    0.06096 =
         0.04570    0.00611   -0.00089   -0.01715
AFIX 137
H38A  2    0.705263    0.907166    0.030445    11.00000   -1.50000
H38B  2    0.788025    0.960614    0.055540    11.00000   -1.50000
H38C  2    0.667042    0.976748    0.086444    11.00000   -1.50000
AFIX   0
C34   1    0.612145    0.961321    0.371643    11.00000    0.05036    0.06289 =
         0.06742   -0.03926    0.00285   -0.02008
AFIX 137
H34A  2    0.553835    1.005749    0.371986    11.00000   -1.50000
H34B  2    0.672300    0.989090    0.379957    11.00000   -1.50000
H34C  2    0.593269    0.909466    0.410857    11.00000   -1.50000
AFIX   0
PART 1
C28A  1    0.185746    0.991755    0.478347    21.00000    0.05192    0.03058 =
         0.04657   -0.01755   -0.00611    0.00293
AFIX 137
H28A  2    0.159256    1.004585    0.432388    21.00000   -1.50000
H28B  2    0.256310    1.012749    0.469075    21.00000   -1.50000
H28C  2    0.141207    1.023167    0.515326    21.00000   -1.50000
AFIX   0
PART 0
C30   1    0.733049    0.576628    0.279898    11.00000    0.06935    0.05074 =
         0.04608   -0.00645   -0.00069    0.02849
H30A  2    0.675534    0.560894    0.255792    11.00000   -1.50000
H30B  2    0.723041    0.554456    0.331959    11.00000   -1.50000
H30C  2    0.802116    0.552997    0.259534    11.00000   -1.50000
PART 2
C28B  1    0.163053    0.938369    0.521984   -21.00000    0.03282    0.03369 =
         0.02748   -0.01404   -0.00310    0.00220
AFIX 137
H28D  2    0.146589    1.003265    0.519851   -21.00000   -1.50000
H28E  2    0.197323    0.915678    0.563640   -21.00000   -1.50000
H28F  2    0.099100    0.906526    0.528470   -21.00000   -1.50000
AFIX   0
C27B  1    0.229704    0.923402    0.455530   -21.00000    0.05192    0.03058 =
         0.04657   -0.01755   -0.00611    0.00293
AFIX  23
H27C  2    0.193936    0.944712    0.413800   -21.00000   -1.20000
H27D  2    0.291957    0.959204    0.447410   -21.00000   -1.20000
AFIX   0

F5B   3    0.902446    0.415763    0.035555   -21.00000    0.09398    0.03528 =
         0.03034   -0.00284   -0.03037   -0.00606
F3B   3    0.781904    0.390825    0.167430   -21.00000    0.01279    0.03053 =
         0.05328   -0.01284    0.00300    0.00330
C42B  1    0.933885    0.423722    0.097953   -21.00000    0.03576    0.02978 =
         0.03986   -0.01573   -0.03039    0.00889
F6B   3    1.037470    0.406009    0.089069   -21.00000    0.01122    0.05616 =
         0.06352   -0.01119    0.00273    0.01744
C41B  1    0.887042    0.360348    0.157814   -21.00000    0.02526    0.03853 =
         0.04161   -0.01607   -0.02663   -0.00220
F2B   3    0.924236    0.389101    0.216030   -21.00000    0.06763    0.02632 =
         0.03413   -0.01306   -0.03044   -0.00605
F4B   3    0.917239    0.511846    0.078220   -21.00000    0.07857    0.02897 =
         0.04492   -0.00131   -0.01875   -0.01039
PART 0
H1    2    0.484923    0.590234    0.307264    11.00000    0.04456
PART 2
C26B  1    0.382736    0.796163    0.543242   -21.00000    0.03493    0.06249 =
         0.02964   -0.01136   -0.01231    0.00150
AFIX 137
H26D  2    0.454209    0.775237    0.545687   -21.00000   -1.50000
H26E  2    0.335119    0.752989    0.576265   -21.00000   -1.50000
H26F  2    0.369281    0.855521    0.558470   -21.00000   -1.50000
AFIX   0
C25B  1    0.366542    0.803547    0.464307   -21.00000    0.02667    0.03467 =
         0.02596   -0.01127   -0.00220   -0.00507
AFIX  23
H25C  2    0.416364    0.845685    0.430942   -21.00000   -1.20000
H25D  2    0.380767    0.743549    0.449043   -21.00000   -1.20000
AFIX   0
HKLF 4


REM  tiessen37_auto_a.res in P-1
REM R1 =  0.0431 for   12374 Fo > 4sig(Fo)  and  0.0529 for all   14772 data
REM    991 parameters refined using     44 restraints

END

WGHT      0.0440      1.7129

REM Highest difference peak  0.772,  deepest hole -0.475,  1-sigma level  0.053
Q1    1   1.2584  0.1376  0.4645  11.00000  0.05    0.77
Q2    1   0.6767  0.2119  0.1630  11.00000  0.05    0.59
Q3    1   0.2664  0.6994  0.3607  11.00000  0.05    0.58
Q4    1   0.3013  0.5999  0.1578  11.00000  0.05    0.40
Q5    1   0.6974  0.6214  0.2808  11.00000  0.05    0.40
Q6    1   0.8993  0.1434  0.1765  11.00000  0.05    0.40
Q7    1   0.4490  0.7643  0.2821  11.00000  0.05    0.37
Q8    1   0.8044  0.6244  0.2647  11.00000  0.05    0.36
Q9    1   0.9212  0.3005  0.1553  11.00000  0.05    0.36
Q10   1   0.5553  0.8451  0.2634  11.00000  0.05    0.36
Q11   1   1.0709  0.1323  0.4239  11.00000  0.05    0.35
Q12   1   0.9958  0.2058  0.1787  11.00000  0.05    0.35
Q13   1   0.7390  0.2336  0.2315  11.00000  0.05    0.34
Q14   1   0.2737  0.7357  0.3976  11.00000  0.05    0.34
;
_shelx_res_checksum                20989
_shelx_hkl_file
;
   0   0  -1 33178.7 526.581   3
   0   0  -2 559677. 3076.81   3
   0   0  -3 223002. 2369.10   3
   0   0  -4 113447. 1972.01   3
   0   0  -5 283863. 3518.11   3
   0   0  -5 287619. 3678.17   1
   0   0  -6 115450. 2591.90   1
   0   0  -6 117495. 2518.70   3
   0   0  -7 51854.7 1837.42   3
   0   0  -7 52235.8 1915.53   1
   0   0  -8 2340.40 417.143   3
   0   0  -8 2071.70 457.762   1
   0   0  -9 82829.6 2805.74   1
   0   0 -10 6366.34 863.544   1
   0   0 -11 61000.9 2786.56   1
   0   0 -12 14134.7 1443.67   1
   0   0 -13 14784.1 1552.02   1
   0   0 -14 2318.66 653.693   1
   0   0 -14 2541.41 371.702  21
   0   0 -15 51911.9 3202.70   1
   0   0 -15 49221.0 1666.30  21
   0   0 -16 13793.3 897.504  21
   0   0 -17 17020.8 991.819  21
   0   0 -18 1566.65 336.190  21
   0   0 -19 482.097 238.345  21
   0   0 -20 2352.74 338.506  21
   0   0 -21 1905.66 273.784  21
   0   0 -21 1566.44 224.598  10
   0   0 -22 282.489 104.146  10
   0   0 -22 206.544 84.1678  16
   0   1 -22 1523.36 171.854  10
   0   1 -22 1061.63 135.716  16
   0   1 -21 98.1195 97.2484  10
   0   1 -21 141.878 108.413  16
   0   1 -20 323.373 180.178  21
   0   1 -20 51.1009 118.152  10
   0   1 -19 2873.69 394.865  21
   0   1 -18 12308.8 807.291  21
   0   1 -17 1072.37 300.968  21
   0   1 -16 17921.8 1021.17  21
   0   1 -15 1524.60 576.103   1
   0   1 -15 953.385 281.265  21
   0   1 -14 1627.26 542.147   1
   0   1 -14 1544.91 297.895  21
   0   1 -13 11699.0 1409.41   1
   0   1 -13 12127.4 767.127  21
   0   1 -12 8747.64 1159.93   1
   0   1 -11 42916.5 2388.84   1
   0   1 -10 6027.46 875.996   1
   0   1 -10 5585.49 780.777   3
   0   1  -9 6045.79 747.058   3
   0   1  -9 5860.77 788.704   1
   0   1  -8 3027.49 511.742   3
   0   1  -8 2958.98 525.111   1
   0   1  -7 61910.2 2044.92   3
   0   1  -6 28018.8 1268.52   3
   0   1  -5 3704.64 479.941   3
   0   1  -4 15609.2 764.139   3
   0   1  -3 1995.06 266.548   3
   0   1  -2 36774.4 865.215   3
   0   1  -1 3166.33 213.827   3
   0   1   0 167.583 58.2305   3
   0   1   1 23103.5 459.403   2
   0  -1  -1 23232.6 512.222   1
   0  -1  -2 185740. 1154.85   5
   0  -1  -2 187112. 1844.08   1
   0  -1  -3 35011.2 966.973   1
   0  -1  -4 116198. 2024.10   1
   0  -1  -5 3098.91 423.653   1
   0  -1  -6 108881. 2469.47   1
   0  -1  -7 108694. 2704.58   1
   0  -1  -8 11620.7 976.069   1
   0  -1  -9 11677.1 1055.37   1
   0  -1 -10 587.779 255.652   1
   0  -1 -11 10809.6 1173.25   1
   0  -1 -12 890.309 387.878   1
   0  -1 -13 1234.31 476.391   1
   0  -1 -14 1644.58 309.926  21
   0  -1 -14 593.316 424.974   1
   0  -1 -15-11.2815 144.717  21
   0  -1 -15-223.243 425.879   1
   0   1  15-207.879 278.695   2
   0  -1 -16 7619.23 665.529  21
   0  -1 -17 3760.15 479.705  21
   0  -1 -18 6411.58 605.424  21
   0  -1 -19 8739.11 670.191  21
   0  -1 -20-16.3546 168.514  21
   0  -1 -21 610.377 197.250  21
   0  -1 -22 3346.61 267.720  10
   0  -1 -22 3062.17 285.160  16
   0   2 -22 866.075 123.058  10
   0  -2  22 795.164 119.899  15
   0   2 -21 1591.04 214.780  10
   0   2 -21 1065.05 175.686  16
   0   2 -20 1786.15 243.265  10
   0   2 -19 1585.80 289.542  21
   0   2 -19 2311.95 315.096  10
   0   2 -18 9012.77 692.684  21
   0   2 -17 2704.35 402.620  21
   0   2 -16 2879.77 422.311  21
   0   2 -15 476.938 200.606  21
   0   2 -14 11589.1 1486.21   1
   0   2 -14 12426.8 828.615  21
   0   2 -13 899.778 439.519   1
   0   2 -13 545.349 193.161  21
   0   2 -12 50505.3 2837.42   1
   0   2 -12 49838.5 2679.87   3
   0   2 -11 686.836 282.813   1
   0   2 -11 665.611 274.584   3
   0   2 -10 1764.80 500.271   1
   0   2 -10 1652.81 448.887   3
   0   2  -9 934.974 336.946   3
   0   2  -9 894.912 349.311   1
   0   2  -8 416.298 280.081   3
   0   2  -7 12442.9 959.391   3
   0   2  -6 23532.1 1202.55   3
   0   2  -5 2863.65 421.692   3
   0   2  -4 57502.4 1579.05   3
   0   2  -3 114314. 1996.88   3
   0   2  -2 76306.5 1472.45   3
   0   2  -1 273208. 2490.96   3
   0   2   0 999999. 4452.39   3
   0   2   1 21114.5 585.197   2
   0  -2  -1 20196.8 614.967   1
   0  -2  -2 57167.1 1133.42   1
   0   2   2 57678.0 1020.45   2
   0  -2  -3 32488.4 599.361   5
   0  -2  -3 32368.5 975.719   1
   0   2   3 32955.5 867.586   2
   0  -2  -4 28397.1 1040.94   1
   0   2   4 29103.2 933.182   2
   0  -2  -5 14719.9 836.720   1
   0  -2  -6 140443. 2815.94   1
   0  -2  -7 89585.9 2463.93   1
   0  -2  -8 2078.72 429.809   1
   0  -2  -9 629.087 272.593   1
   0  -2 -10 58.3833 214.915   1
   0  -2 -11 4179.74 730.667   1
   0  -2 -12 40825.0 2401.31   1
   0   2  12 42367.0 2191.65   2
   0  -2 -13 55482.8 2962.77   1
   0   2  13 56860.1 2683.64   2
   0  -2 -14 7604.60 649.831  21
   0  -2 -14 6468.61 1066.92   1
   0   2  14 7407.53 1025.60   2
   0  -2 -15 26515.3 1222.61  21
   0  -2 -15 29642.1 2368.34   1
   0  -2 -16 59421.6 1858.26  21
   0  -2 -17 1359.91 299.654  21
   0  -2 -18 8413.54 702.131  21
   0  -2 -19 9386.80 724.970  21
   0  -2 -20 2333.36 347.280  21
   0  -2 -21 447.174 170.389  21
   0  -2 -22 3859.70 329.741  21
   0  -2 -22 4476.41 360.211  16
   0  -2 -23 5431.41 271.487  10
   0  -2 -23 5187.46 289.556  16
   0   3 -21 2508.84 231.384  10
   0  -3  21 2494.22 238.612  15
   0   3 -20 760.815 169.785  10
   0   3 -20 268.048 100.473  16
   0   3 -19 18870.7 804.749  10
   0   3 -18 3843.23 411.192  10
   0   3 -18 4763.46 493.759  21
   0   3 -17 6022.09 525.251  10
   0   3 -17 5797.60 567.084  21
   0   3 -16 21511.0 1095.73  21
   0   3 -15 4929.62 544.180  21
   0   3 -14 896.379 461.094   1
   0   3 -14 1049.05 251.812  21
   0   3 -13 2480.01 701.309   1
   0   3 -13 5781.97 559.202  21
   0   3 -12-88.7479 185.222   3
   0   3 -12 115.046 259.588   1
   0   3 -11 3548.47 762.909   1
   0   3 -11 4372.28 793.720   3
   0   3 -10 40810.6 2328.27   1
   0   3 -10 40424.9 2194.19   3
   0   3  -9 32625.5 1852.30   3
   0   3  -8 315.911 188.205   3
   0   3  -7 8270.26 822.887   3
   0   3  -6 92391.1 2521.54   3
   0   3  -5 2909.45 465.463   3
   0   3  -4 20237.3 1031.82   3
   0   3  -3 7826.76 596.066   3
   0   3  -2 3720.49 400.799   3
   0   3  -1 2426.12 311.000   3
   0   3   0 104254. 1786.64   3
   0   3   1 244983. 2474.99   2
   0  -3  -1 242877. 2612.87   1
   0  -3  -2 1467.21 229.687   1
   0   3   2 1443.97 215.009   2
   0   3   3 154697. 2079.59   2
   0  -3  -3 154869. 2315.10   1
   0  -3  -4 199826. 1736.51   5
   0   3   4 198930. 2531.80   2
   0  -3  -4 199565. 2868.92   1
   0  -3  -5 1735.88 325.999   1
   0   3   5 1502.03 265.125   2
   0   3   6 149626. 2608.18   2
   0  -3  -6 151098. 2989.66   1
   0  -3  -7 43895.6 1750.86   1
   0   3   7 42824.1 1508.89   2
   0  -3  -8 933.557 316.258   1
   0   3   8 987.655 290.771   2
   0  -3  -9 4848.07 693.597   1
   0   3   9 5292.07 624.841   2
   0  -3 -10 3129.51 619.183   1
   0   3  10 3069.60 522.190   2
   0   3  11 314.734 284.600   2
   0  -3 -11 297.679 470.061   1
   0   3  12-136.877 149.252   2
   0  -3 -12 4.16093 276.020   1
   0   3  13 31492.6 1946.25   2
   0  -3 -13 29780.4 2157.00   1
   0  -3 -14 597.554 231.458  21
   0   3  14 441.668 373.309   2
   0  -3 -14 425.317 352.195   1
   0  -3 -15 919.534 274.723  21
   0  -3 -15-178.740 358.228   1
   0  -3 -16 31984.0 1366.96  21
   0  -3 -17 571.523 244.619  21
   0  -3 -18 944.691 283.473  21
   0  -3 -19 3991.10 471.002  21
   0  -3 -20 4163.43 444.394  21
   0  -3 -21 416.196 173.504  21
   0  -3 -22 6960.53 437.680  21
   0  -3 -22 6313.05 423.257  16
   0  -3 -23 4136.70 243.782  10
   0  -3 -23 3499.17 249.262  16
   0   4 -21 173.320 82.9728  10
   0  -4  21 239.658 78.2265  15
   0   4 -20 8.58259 98.8436  10
   0  -4  20 116.385 95.4402  15
   0   4 -19 964.495 198.640  10
   0   4 -18 7765.08 556.038  10
   0   4 -17 820.599 220.057  10
   0   4 -16 805.183 214.936  10
   0   4 -16 740.445 252.200  21
   0   4 -15 10587.9 765.505  21
   0   4 -15 12231.7 751.644  10
   0   4 -14 8236.79 679.017  21
   0   4 -13-52.9424 190.966  21
   0   4 -13 156.325 190.402   3
   0   4 -12 17395.2 927.641  21
   0   4 -12 14861.6 1633.88   1
   0   4 -12 15073.4 1534.07   3
   0   4 -11 1849.33 555.655   3
   0   4 -11 1822.20 604.286   1
   0   4 -10 6801.79 960.398   3
   0   4  -9 51464.2 2442.12   3
   0   4  -8 19259.8 1402.86   3
   0   4  -7 15445.6 1173.64   3
   0   4  -6 44688.7 1881.08   3
   0   4  -5 4882.02 607.830   3
   0   4  -4 65650.6 2011.25   3
   0   4  -3 3728.10 477.432   3
   0   4  -2 4725.33 506.228   3
   0   4  -1 250290. 3335.84   3
   0   4   0 255946. 3289.89   3
   0   4   1 548378. 4817.64   3
   0  -4  -2 19035.1 897.324   1
   0   4   2 19807.7 856.667   2
   0  -4  -3 8881.66 628.330   1
   0   4   3 8495.93 568.457   2
   0  -4  -4 508.103 201.383   1
   0   4   4 409.006 160.202   2
   0   4   5 822.385 221.436   2
   0  -4  -5 1106.07 275.621   1
   0  -4  -5 751.965 130.812   5
   0   4   6 6631.26 581.984   2
   0  -4  -6 6091.45 644.122   1
   0  -4  -7 1507.69 366.998   1
   0   4   7 1731.18 319.501   2
   0  -4  -8 36985.2 1773.35   1
   0   4   8 36838.7 1546.76   2
   0  -4  -9 9407.45 962.293   1
   0   4   9 9695.78 857.650   2
   0  -4 -10 46730.0 2268.18   1
   0   4  10 47802.6 2004.28   2
   0  -4 -11 2347.34 582.083   1
   0   4  11 1939.89 459.216   2
   0  -4 -12 1391.45 492.122   1
   0   4  12 1376.30 410.324   2
   0  -4 -13 530.488 378.930   1
   0   4  13-103.274 167.832   2
   0  -4 -14 11480.2 785.173  21
   0  -4 -14 11993.8 1455.55   1
   0  -4 -14 10538.6 758.135   7
   0  -4 -15 8576.05 704.119  21
   0  -4 -15 6185.40 1083.79   1
   0  -4 -16 6886.57 641.385  21
   0  -4 -17 2914.81 444.642  21
   0  -4 -18 7952.46 674.195  21
   0  -4 -19 10868.4 746.387  21
   0  -4 -20 281.133 188.421  21
   0  -4 -20 160.297 90.9371  12
   0  -4 -21 871.775 206.373  21
   0  -4 -22 1577.56 224.681  21
   0  -4 -22 1881.87 237.612  16
   0  -4 -23 13651.5 430.212  10
   0  -4 -23 14109.1 476.369  16
   0   5 -20 419.368 109.914  10
   0  -5  20 138.795 84.9624  15
   0   5 -19 13846.7 623.925  10
   0  -5  19 13308.8 584.492  15
   0   5 -18 40.6942 126.250  10
   0   5 -17 3960.60 404.080  10
   0   5 -16 1179.38 265.373  10
   0   5 -15 1936.89 331.919  10
   0   5 -14 153.320 173.289  10
   0   5 -14 281.426 214.778  21
   0   5 -13 4021.79 839.161   3
   0   5 -13 4136.53 923.853   1
   0   5 -13 2004.87 356.971  21
   0   5 -13 3868.05 436.044  10
   0   5 -12 18780.1 1799.04   3
   0   5 -12 19100.6 1892.14   1
   0   5 -12 20875.6 1044.24  21
   0   5 -12 19136.9 923.521  10
   0   5 -11 39351.1 2606.03   1
   0   5 -11 38143.0 2434.48   3
   0   5 -11 37474.1 1339.35  21
   0   5 -11 38187.7 1256.12  10
   0   5 -10 66509.3 3074.06   3
   0   5  -9 52380.2 2573.10   3
   0   5  -8 4298.91 723.121   3
   0   5  -7 1360.21 388.352   3
   0   5  -6 10047.9 963.814   3
   0   5  -5 2925.00 502.831   3
   0   5  -4 77817.3 2396.49   3
   0   5  -3 4440.44 581.894   3
   0   5  -2 76992.6 2174.63   3
   0   5  -1 71483.8 2013.71   3
   0   5   0 260300. 3768.53   3
   0   5   1 126833. 2649.24   3
   0   5   2 295469. 3689.97   2
   0   5   2 299037. 4117.71   3
   0  -5  -3 79381.9 2061.70   1
   0   5   3 78397.9 1879.73   2
   0   5   3 76510.2 907.989   4
   0  -5  -4 1618.01 337.690   1
   0   5   4 1653.58 302.402   2
   0   5   5 97367.4 2201.15   2
   0  -5  -5 98861.8 2502.11   1
   0  -5  -5 99533.4 1568.88   5
   0   5   6 29051.7 1262.13   2
   0  -5  -6 30622.1 1467.73   1
   0  -5  -6 27382.2 725.919   5
   0  -5  -7 200617. 4001.55   1
   0   5   7 202414. 3506.02   2
   0  -5  -8 9645.20 946.820   1
   0   5   8 9888.54 824.279   2
   0  -5  -9 3996.01 663.181   1
   0   5   9 3805.11 552.105   2
   0   5  10 12816.0 1053.31   2
   0  -5 -10 12271.3 1195.37   1
   0  -5 -11 596.506 380.066   1
   0   5  11 1000.10 351.523   2
   0  -5 -12 19831.2 1706.61   1
   0   5  12 20922.2 1490.14   2
   0  -5 -13 6901.57 598.839  21
   0  -5 -13 7832.21 1115.33   1
   0  -5 -13 6669.96 569.704   7
   0  -5 -14 41109.5 2659.22   1
   0  -5 -14 42936.1 1505.13   7
   0  -5 -15 18019.9 1012.82  21
   0  -5 -15 21080.1 1981.40   1
   0  -5 -15 18285.2 1054.72   7
   0  -5 -16 14517.7 928.296  21
   0  -5 -17 12137.2 834.892  21
   0  -5 -18 3858.05 469.611  21
   0  -5 -19-207.458 173.138  21
   0  -5 -20 55.5302 139.029  21
   0  -5 -21 7819.37 518.694  21
   0  -5 -21 4731.49 329.834  12
   0  -5 -22 7314.69 431.779  21
   0  -5 -22 7161.62 428.694  16
   0  -5 -23 15.3845 52.6556  21
   0  -5 -23 150.420 60.3408  10
   0   6 -20-19.6859 55.8923  10
   0  -6  19 815.085 145.872  15
   0   6 -19 1184.51 184.522  10
   0  -6  18 532.015 165.715  15
   0   6 -18 267.912 131.113  10
   0   6 -17 32.5138 87.4514  14
   0  -6  17-101.311 121.868  15
   0   6 -17 73.3774 119.421  10
   0   6 -16 1205.58 244.277  10
   0   6 -15-60.3208 137.750  10
   0   6 -14 3158.31 412.449  10
   0   6 -13 163.564 124.160  10
   0   6 -12 6511.93 547.375  10
   0   6 -12 5520.13 970.510   3
   0   6 -12 5669.98 1076.85   1
   0   6 -11 48123.5 1430.26  10
   0   6 -11 45670.7 2774.47   3
   0   6 -10 5819.08 493.601  10
   0   6 -10 4406.65 882.556   3
   0   6  -9 2555.21 621.829   3
   0   6  -8 7278.14 980.258   3
   0   6  -7 2537.06 566.255   3
   0   6  -6 4558.10 717.627   3
   0   6  -5 1844.99 437.487   3
   0   6  -4 25065.7 1494.65   3
   0   6  -3 17929.7 1223.24   3
   0   6  -2 489.771 291.477   3
   0   6  -1 19599.0 1192.41   3
   0   6   0 540.033 298.212   3
   0   6   1 563164. 6186.35   3
   0   6   2 43149.4 1747.97   3
   0   6   3 48509.0 1630.89   2
   0   6   4 10337.9 765.266   2
   0  -6  -4 11371.9 883.632   1
   0   6   5 8101.97 709.308   2
   0  -6  -5 8380.36 794.235   1
   0   6   6 7242.94 676.025   2
   0  -6  -6 7856.03 796.422   1
   0  -6  -7 880.277 345.186   1
   0   6   7 1004.41 290.758   2
   0  -6  -8 88545.9 2944.98   1
   0   6   8 92227.0 2588.24   2
   0   6   9 58581.1 2163.04   2
   0  -6  -9 55399.9 2449.75   1
   0   6  10 3363.28 547.603   2
   0  -6 -10 2681.75 606.047   1
   0  -6 -11 48.9200 181.416   1
   0  -6 -12 14249.4 1472.11   1
   0  -6 -13 12935.7 799.800   7
   0  -6 -13 12135.5 787.963  21
   0  -6 -13 12202.1 1393.60   1
   0  -6 -14 6411.20 613.274   7
   0  -6 -14 5909.81 1025.18   1
   0  -6 -14 6040.90 604.534  21
   0  -6 -15 13598.6 884.130  21
   0  -6 -15 10882.9 804.926   7
   0  -6 -15 12938.8 794.857  19
   0  -6 -16 615.185 252.192  21
   0  -6 -16 514.153 167.406  19
   0  -6 -17 3355.51 453.174  21
   0  -6 -18 626.403 216.020  21
   0  -6 -19 524.450 206.128  21
   0  -6 -20 4932.03 459.864  21
   0  -6 -21 357.474 136.943  21
   0  -6 -21 159.347 91.6725  12
   0  -6 -22 5365.95 353.518  21
   0  -6 -22 5166.51 333.824  16
   0   7 -19 1408.97 164.376  10
   0   7 -18 1561.87 222.401  10
   0   7 -17 168.500 99.6195  14
   0  -7  17-82.5944 89.0399  15
   0   7 -17-58.9112 123.160  10
   0   7 -16 36.1463 122.680  14
   0  -7  16 334.913 152.276  15
   0   7 -16 116.204 130.779  10
   0  -7  15 844.804 214.036  15
   0   7 -15 745.524 219.082  10
   0   7 -14 3474.26 417.918  10
   0   7 -13-47.5354 130.751  10
   0   7 -12 51929.1 1558.76  10
   0   7 -11 658.686 282.032   3
   0   7 -11 772.985 187.937  10
   0   7 -10 74738.7 3540.70   3
   0   7 -10 79040.6 1836.44  10
   0   7  -9 877.846 440.230   3
   0   7  -9 796.512 198.529  10
   0   7  -8 1660.65 524.654   3
   0   7  -7 231.868 371.144   3
   0   7  -6 446.664 319.374   3
   0   7  -5 20177.9 1511.81   3
   0   7  -4 20954.6 1497.59   3
   0   7  -3 55681.4 2331.97   3
   0   7  -2 9982.31 972.571   3
   0   7  -1 76571.6 2592.14   3
   0   7   0 108490. 3032.53   3
   0   7   1 30876.2 1612.35   3
   0   7   2 90988.4 2754.86   3
   0   7   3 113504. 3136.33   3
   0   7   4 12671.0 1081.39   3
   0   7   4 10904.6 896.753   2
   0  -7  -5 31533.8 1637.89   1
   0   7   5 31372.8 1447.16   2
   0   7   6 1513.78 345.076   2
   0  -7  -6 1363.50 389.237   1
   0  -7  -7 49645.7 2199.45   1
   0   7   7 47777.2 1884.42   2
   0  -7  -8 1559.52 420.067   1
   0   7   8 1365.39 355.221   2
   0  -7  -9 4749.79 762.366   1
   0   7   9 4499.24 626.972   2
   0  -7 -10 255.988 239.013   1
   0  -7 -11 3483.89 710.304   1
   0  -7 -12 90217.9 3721.62   1
   0  -7 -12 85719.2 2064.84  21
   0  -7 -12 90666.5 2037.93   7
   0  -7 -13 2586.56 379.862  21
   0  -7 -13 2323.57 305.804   6
   0  -7 -13 1825.41 331.320   7
   0  -7 -13 1746.13 555.407   1
   0  -7 -14 41419.3 1482.49   7
   0  -7 -14 39422.4 2653.79   1
   0  -7 -15 8490.06 682.536  19
   0  -7 -15 6790.49 658.347   7
   0  -7 -15 7760.57 657.608  21
   0  -7 -16 1759.90 325.254  19
   0  -7 -16 1762.89 341.699   7
   0  -7 -16 1697.56 348.401  21
   0  -7 -17 1921.60 368.491  21
   0  -7 -17 1873.58 300.794  19
   0  -7 -18 479.324 204.025  21
   0  -7 -19 1336.83 262.138  21
   0  -7 -20 999.182 241.432  21
   0  -7 -21 8964.53 483.938  12
   0  -7 -21 10786.0 566.783  21
   0  -7 -21 10177.1 520.953  16
   0  -7 -22 537.647 126.567  21
   0  -7 -22 390.981 91.8067  16
   0   8 -18 1386.24 182.655  10
   0   8 -17 1153.96 172.177  14
   0   8 -17 1048.44 184.557  10
   0   8 -16 8478.15 529.327  14
   0   8 -16 9893.84 585.849  10
   0   8 -15 1337.01 264.449  14
   0   8 -15 1813.87 304.563  10
   0   8 -14 674.446 209.136  10
   0   8 -13 2367.23 363.142  10
   0   8 -12 1972.77 317.265  10
   0   8 -11 942.647 391.445  10
   0   8 -10 35115.2 2521.37   3
   0   8 -10 36785.8 1291.04  10
   0   8  -9-75.1909 338.266   3
   0   8  -9 248.862 147.384  10
   0   8  -8 7435.82 556.331  10
   0   8  -8 7438.78 1093.70   3
   0   8  -7 47869.1 2676.63   3
   0   8  -6 64.9052 278.972   3
   0   8  -5 52681.8 2635.36   3
   0   8  -4 6550.41 905.779   3
   0   8  -3 53272.1 2485.45   3
   0   8  -2 42758.7 2178.35   3
   0   8  -1 3384.83 627.922   3
   0   8   0 118331. 3467.32   3
   0   8   1 13007.7 1169.10   3
   0   8   2 16219.7 1303.65   3
   0   8   3 5085.77 772.066   3
   0   8   4 5174.73 771.005   3
   0   8   5 12081.5 1186.49   3
   0   8   6 386.396 201.699   2
   0  -8  -6 793.204 295.737   1
   0  -8  -7 1950.15 476.334   1
   0   8   7 1423.88 363.144   2
   0   8   8 12779.2 1041.18   2
   0  -8  -8 12855.9 1232.10   1
   0  -8  -9 11886.1 1221.21   1
   0  -8 -10 2573.68 604.022   1
   0  -8 -11 164.078 155.778   6
   0  -8 -11 74.8828 139.268   7
   0  -8 -11-34.6785 196.599   1
   0  -8 -12 3704.86 388.607   6
   0  -8 -12 3545.24 768.870   1
   0  -8 -12 4693.56 481.218   7
   0  -8 -13 8334.73 665.847  21
   0  -8 -13 8598.20 582.598   6
   0  -8 -13 8034.43 1184.17   1
   0  -8 -13 9066.07 669.649   7
   0  -8 -14 3891.54 526.045   7
   0  -8 -14 3854.42 527.598  21
   0  -8 -15 12345.7 834.902  19
   0  -8 -15 14494.1 898.156   7
   0  -8 -15 11730.0 816.362  21
   0  -8 -16 1447.95 301.761  19
   0  -8 -16 1358.79 342.284   7
   0  -8 -16 961.435 253.831  21
   0  -8 -17 942.269 252.903  21
   0  -8 -17 566.899 185.523  19
   0  -8 -18 7943.26 617.962  21
   0  -8 -18 9004.17 579.346  19
   0  -8 -19 74.7302 141.474  21
   0  -8 -20 86.9403 110.755  21
   0  -8 -20 312.914 117.336  16
   0  -8 -21 1207.44 186.327  12
   0  -8 -21 1503.96 171.183  16
   0   9 -17 5667.94 303.432  14
   0   9 -17 6498.89 370.985  10
   0   9 -16 567.162 148.057  14
   0   9 -16 455.045 144.178  10
   0   9 -15 2879.51 332.497  14
   0   9 -15 2759.03 320.922  10
   0   9 -14 1346.81 256.696  14
   0   9 -14 1858.07 282.177  10
   0   9 -13 232.351 159.092  14
   0   9 -13 244.110 171.448  10
   0   9 -12 6825.90 602.213  14
   0   9 -12 7332.83 585.197  10
   0   9 -11 915.971 216.255  10
   0   9 -10 485.186 214.825  10
   0   9  -9 7903.83 1213.97   3
   0   9  -9 9285.32 664.403  10
   0   9  -8 9779.16 1314.00   3
   0   9  -8 9747.67 668.587  10
   0   9  -7 609.160 367.486   3
   0   9  -7 1124.60 250.707  10
   0   9  -6 146.397 248.065   3
   0   9  -6 134.772 135.745  10
   0   9  -5 1950.54 593.171   3
   0   9  -4 29903.0 2052.24   3
   0   9  -3 79804.8 3302.07   3
   0   9  -2 10175.6 1159.94   3
   0   9  -1 13999.4 1328.04   3
   0   9   0 16882.5 1438.72   3
   0   9   1 36350.2 2103.80   3
   0   9   2 38376.9 2149.99   3
   0   9   3 1.78353 249.887   3
   0   9   4 3305.32 649.766   3
   0   9   5 2497.73 609.790   3
   0   9   6 1793.04 521.123   3
   0   9   7 4742.97 826.667   3
   0  -9  -8 27.1379 196.293   1
   0  -9  -9 23776.4 1816.79   1
   0  -9 -10 7515.38 607.870  21
   0  -9 -10 9777.39 1194.09   1
   0  -9 -10 9448.95 610.866   6
   0  -9 -10 9753.77 653.234   7
   0  -9 -11 3841.17 439.370  21
   0  -9 -11 3461.70 733.242   1
   0  -9 -11 3675.02 404.472   6
   0  -9 -11 4135.00 446.500   7
   0  -9 -12 107006. 2340.83  21
   0  -9 -12 112993. 4320.21   1
   0  -9 -12 112045. 2120.67   6
   0  -9 -12 115141. 2366.23   7
   0  -9 -13 8651.54 689.546  21
   0  -9 -13 6712.38 1039.52   1
   0  -9 -13 9015.61 689.219   7
   0  -9 -13 8413.16 598.647   6
   0  -9 -14 11740.7 810.564   7
   0  -9 -14 12366.2 703.988   6
   0  -9 -14 12219.2 817.132  21
   0  -9 -15 12447.7 837.830  19
   0  -9 -15 13452.2 879.322   7
   0  -9 -15 11857.0 801.224  21
   0  -9 -16 635.547 228.533   7
   0  -9 -16 711.323 236.270  19
   0  -9 -16 585.100 201.149  21
   0  -9 -17 597.322 201.394  19
   0  -9 -17 930.638 267.770  21
   0  -9 -18 179.393 136.739  19
   0  -9 -18 298.191 147.457  21
   0  -9 -19 89.1685 87.5018  19
   0  -9 -19-52.5452 110.673  21
   0  -9 -20 2576.88 282.136  21
   0  -9 -21 3633.95 288.352  12
   0  -9 -21 3955.22 280.346  21
   0  10 -16 763.067 133.355  14
   0  10 -16 709.171 134.873  10
   0  10 -15 2061.75 243.643  14
   0  10 -15 2500.32 280.869  10
   0  10 -14 6315.46 481.472  14
   0  10 -14 7002.00 496.255  10
   0  10 -13 915.961 224.891  14
   0  10 -13 1202.44 240.411  10
   0  10 -12 184.042 173.006  14
   0  10 -12-1.27710 126.781  10
   0  10 -11 508.359 229.331  14
   0  10 -11 199.791 148.643  10
   0  10 -10-114.155 162.242  14
   0  10 -10-220.293 161.672  10
   0  10  -9 988.195 272.146  14
   0  10  -9 797.403 223.849  10
   0  10  -8 36146.9 1383.07  14
   0  10  -8 35599.3 1303.09  10
   0  10  -7 181.985 184.498  14
   0  10  -7 375.030 192.661  10
   0  10  -7-127.126 325.533   3
   0  10  -6 2040.41 356.863  14
   0  10  -6 1787.97 301.953  10
   0  10  -6 1154.89 605.070   3
   0  10  -5 5773.18 536.842  14
   0  10  -5 7339.88 1133.98   3
   0  10  -5 5831.48 505.192  10
   0  10  -4 8901.54 642.906  14
   0  10  -4 7989.96 1150.22   3
   0  10  -4 8568.64 600.620  10
   0  10  -3 82615.9 3590.90   3
   0  10  -2 1585.81 543.304   3
   0  10  -1 27677.9 2003.45   3
   0  10   0 5925.40 942.769   3
   0  10   1 17981.0 1610.73   3
   0  10   2 27491.4 1983.19   3
   0  10   3 3604.04 750.051   3
   0  10   4 23565.4 1837.47   3
   0  10   5 564.727 344.732   3
   0  10   6-97.6577 356.198   3
   0  10   7 7976.35 1140.81   3
   0  10   8 23996.4 2002.92   3
   0 -10  -8 23472.9 937.748   6
   0 -10  -9 4482.38 465.565  21
   0  10   9 5329.98 956.710   3
   0 -10  -9 4894.39 452.544   6
   0 -10  -9 5519.26 495.146   7
   0 -10 -10 3595.73 438.280  21
   0  10  10 4060.61 835.234   3
   0 -10 -10 4381.09 442.406   6
   0 -10 -10 4535.92 459.950   7
   0 -10 -11 984.157 262.239  21
   0 -10 -11 52.4013 261.726   1
   0 -10 -11 589.178 234.578   6
   0 -10 -11 450.145 219.734   7
   0 -10 -12 4122.83 471.793   7
   0 -10 -12 4128.11 452.017   6
   0 -10 -13 284.829 184.006   6
   0 -10 -13 275.022 167.382   7
   0 -10 -13-97.3952 157.692  21
   0 -10 -14 543.763 157.485   6
   0 -10 -14 1055.39 287.997   7
   0 -10 -14 1301.42 278.892  21
   0 -10 -15 9359.90 730.716  19
   0 -10 -15 9217.44 709.115   7
   0 -10 -15 8799.22 668.422  21
   0 -10 -16 692.050 235.015   7
   0 -10 -16 450.384 228.262  19
   0 -10 -16 374.955 166.147  21
   0 -10 -17 5248.02 490.233  19
   0 -10 -17 4928.04 460.445  21
   0 -10 -18 290.168 131.709  19
   0 -10 -18 450.444 160.491  21
   0 -10 -19 774.031 167.921  19
   0 -10 -19 658.447 153.233  21
   0 -10 -20 1249.05 171.573  21
   0 -10 -21 537.930 112.537  12
   0  11 -15 142.925 78.7923  14
   0  11 -15 190.601 89.1562  10
   0  11 -14 799.821 173.672  14
   0  11 -14 494.954 147.100  10
   0  11 -13 166.548 156.255  14
   0  11 -13 46.4233 112.114  10
   0  11 -12 281.830 160.633  14
   0  11 -12 224.659 150.254  10
   0  11 -11 146.314 180.185  14
   0  11 -11 58.4852 132.346  10
   0  11 -10 613.598 228.146  14
   0  11 -10 817.153 229.171  10
   0  11  -9 2038.86 354.169  14
   0  11  -9 1932.78 334.648  10
   0  11  -8 869.915 267.009  14
   0  11  -8 688.295 238.946  10
   0  11  -7 941.037 270.793  14
   0  11  -7 652.713 227.147  10
   0  11  -6 11065.4 779.172  14
   0  11  -6 10626.5 717.477  10
   0  11  -5 2220.84 366.690  14
   0  11  -5 1818.54 321.169  10
   0  11  -4 20215.4 985.352  10
   0  11  -4 19596.0 999.748  14
   0  11  -4 18828.9 1833.08   3
   0  11  -3 831.184 223.952  14
   0  11  -3 732.187 368.755   3
   0  11  -3 864.502 214.405  10
   0  11  -2 13697.4 815.683  14
   0  11  -2 13660.6 1532.97   3
   0  11  -2 12953.8 789.366  10
   0  11  -1 16543.8 870.104  14
   0  11  -1 16150.6 1641.63   3
   0  11  -1 15599.7 848.700  10
   0  11   0 42562.4 1357.98  14
   0  11   0 38952.9 2535.65   3
   0  11   0 40061.2 1364.06  10
   0  11   1 47071.1 2776.57   3
   0  11   2 13479.6 1483.64   3
   0  11   3 433.234 290.696   3
   0  11   4 1791.14 577.724   3
   0  11   5 14358.5 858.335  10
   0  11   5 13875.3 1538.01   3
   0 -11  -5 14537.9 750.208   6
   0 -11  -5 15176.8 821.328  17
   0  11   6 54349.0 3041.35   3
   0 -11  -6 49635.8 1386.79   6
   0 -11  -6 50577.0 1477.72  17
   0  11   7 1563.59 551.947   3
   0 -11  -7 1622.37 292.691   6
   0 -11  -7 2070.02 335.822  17
   0  11   8 756.787 353.061   3
   0 -11  -8 1093.81 261.493   6
   0 -11  -8 1822.98 303.780  17
   0  11   9 1443.13 583.864   3
   0 -11  -9 1151.00 254.018   7
   0 -11  -9 964.609 234.769   6
   0 -11  -9 1106.76 234.967  17
   0  11  10 938.406 503.548   3
   0 -11 -10 799.982 232.113   6
   0 -11 -10 1558.59 303.418   7
   0 -11 -11 24544.1 1094.40   7
   0 -11 -11 23207.7 1073.59  21
   0 -11 -11 25048.3 1057.75   6
   0 -11 -12 3904.50 465.093   7
   0 -11 -12 3827.79 423.899   6
   0 -11 -13 1600.26 291.415   6
   0 -11 -13 1619.06 316.756   7
   0 -11 -13 1385.94 287.311  21
   0 -11 -14 2351.10 317.523   6
   0 -11 -14 2260.06 368.434   7
   0 -11 -14 1684.61 299.170  21
   0 -11 -15 1342.39 284.562   7
   0 -11 -15 1469.09 344.049  19
   0 -11 -15 1448.73 283.343  21
   0 -11 -16 1070.98 270.210   7
   0 -11 -16 492.198 188.416  21
   0 -11 -16 418.320 203.952  19
   0 -11 -17 467.131 158.028  21
   0 -11 -17 325.125 187.458  19
   0 -11 -18-109.399 103.928  21
   0 -11 -18-64.3198 111.979  19
   0 -11 -19 830.115 151.202  21
   0 -11 -19 1091.06 171.645  19
   0 -11 -20 3680.10 300.511  12
   0  12 -14 5546.92 342.405  14
   0  12 -14 4574.49 294.502  10
   0  12 -13 1285.54 202.862  14
   0  12 -13 1225.48 196.676  10
   0  12 -12 2153.53 290.236  14
   0  12 -12 1871.69 260.250  10
   0  12 -11 2705.92 350.650  14
   0  12 -11 2541.31 328.130  10
   0  12 -10 7354.16 593.565  14
   0  12 -10 7278.17 561.860  10
   0  12  -9 702.282 245.996  14
   0  12  -9 770.535 213.002  10
   0  12  -8 4378.28 487.271  14
   0  12  -8 4264.27 466.078  10
   0  12  -7 16349.8 935.580  14
   0  12  -7 15304.4 892.955  10
   0  12  -6 350.258 199.426  14
   0  12  -6 356.304 189.529  10
   0  12  -5 17464.3 977.794  14
   0  12  -5 16986.7 932.954  10
   0  12  -4 829.825 250.747  14
   0  12  -4 878.454 255.178  10
   0  12  -3 4332.95 472.217  14
   0  12  -3 4582.37 489.110  10
   0  12  -2 8978.57 680.973  14
   0  12  -2 7948.60 1228.41   3
   0  12  -2 8542.83 673.284  10
   0  12  -1 3543.47 425.026  14
   0  12  -1 4022.41 880.823   3
   0  12  -1 3607.97 449.410  10
   0  12   0 35151.0 1347.43  10
   0  12   0 33901.1 1271.07  14
   0  12   1 1726.37 298.882  14
   0  12   1 1501.06 554.931   3
   0  12   1 1282.16 286.541  10
   0  12   2 88316.7 2162.62  10
   0  12   2 93768.3 2055.81  14
   0  12   2 89571.7 4031.63   3
   0  12   3 263.939 164.530  14
   0  12   3 101.178 255.525   3
   0  12   3 12.8039 175.571  10
   0  12   4 8326.18 674.826  10
   0  12   4 6045.77 1030.45   3
   0  12   5 893.536 271.598  10
   0  12   5 1567.51 622.503   3
   0 -12  -5 1258.83 259.621  17
   0 -12  -5 1382.45 279.794   6
   0 -12  -6 11714.8 768.728  17
   0  12   6 16168.1 1775.78   3
   0 -12  -6 14951.7 811.153   6
   0 -12  -7 4850.39 510.106  17
   0  12   7 5858.71 1067.44   3
   0 -12  -7 5930.78 525.672   6
   0 -12  -8 17004.9 896.170  17
   0 -12  -8 15259.2 849.183   7
   0 -12  -8 14372.7 807.228   6
   0 -12  -9 770.721 206.946  17
   0 -12  -9 564.790 213.683   6
   0 -12  -9 262.376 151.831   7
   0 -12 -10 4346.00 439.422  17
   0 -12 -10 4801.39 489.795   7
   0 -12 -10 5041.29 491.524   6
   0 -12 -11 11102.9 733.532   7
   0 -12 -11 10866.9 707.612   6
   0 -12 -12 1908.12 296.756  21
   0 -12 -12 2137.30 351.096   7
   0 -12 -12 2064.00 344.976   6
   0 -12 -13 2355.96 335.055  21
   0 -12 -13 1640.03 297.795   6
   0 -12 -13 1677.78 310.365   7
   0 -12 -14 1132.23 303.038  19
   0 -12 -14 1028.45 214.320  21
   0 -12 -14 1169.49 251.207   6
   0 -12 -14 779.005 231.362   7
   0 -12 -15 846.140 267.633  19
   0 -12 -15 884.962 229.933   7
   0 -12 -15 757.111 191.850  21
   0 -12 -16 3980.83 373.062  21
   0 -12 -16 3950.04 409.459   7
   0 -12 -16 4465.84 461.430  19
   0 -12 -17-61.8282 85.5208  21
   0 -12 -17-29.3262 133.971  19
   0 -12 -18 1434.00 179.793  21
   0 -12 -18 1418.14 216.219  19
   0 -12 -19 3753.44 274.854  19
   0 -12 -20 76.7294 53.4296  12
   0  13 -13 101.287 64.8851  14
   0  13 -12 805.305 162.812  10
   0  13 -12 788.351 164.035  14
   0  13 -11 429.656 148.932  10
   0  13 -11 560.591 176.097  14
   0  13 -10 5772.73 452.779  10
   0  13 -10 5883.47 492.482  14
   0  13  -9 455.933 182.555  10
   0  13  -9 398.824 193.908  14
   0  13  -8 1201.43 262.105  10
   0  13  -8 1201.28 281.515  14
   0  13  -7 96.9922 151.784  10
   0  13  -7-143.850 189.518  14
   0  13  -6 313.503 159.795  10
   0  13  -6 98.2481 164.179  14
   0  13  -5 2354.19 354.404  10
   0  13  -5 2485.23 379.222  14
   0  13  -4 824.944 259.475  10
   0  13  -4 1115.83 276.205  14
   0  13  -3 1400.38 314.667  10
   0  13  -3 1232.97 292.199  14
   0  13  -2 260.134 204.068  10
   0  13  -2-70.0783 199.381  14
   0  13  -1 29516.2 1282.99  10
   0  13  -1 31571.0 1276.74  14
   0  13   0 1217.05 305.848  10
   0  13   1 3359.51 449.740  10
   0  13   1 3125.08 402.281  14
   0  13   2 3762.96 487.224  10
   0  13   2 3726.17 422.861  14
   0  13   3 1115.09 242.745  14
   0  13   3 953.273 277.481  10
   0 -13  -4 13894.1 863.955  17
   0 -13  -4 16455.4 856.136   6
   0  13   4 13856.0 897.345  10
   0 -13  -5 462.325 303.692   6
   0 -13  -5 586.379 258.391  17
   0 -13  -6 6314.70 552.442   6
   0 -13  -6 6969.44 592.916  17
   0 -13  -7 593.707 231.931   6
   0 -13  -7 893.103 266.389  17
   0 -13  -8 16500.5 868.185   7
   0 -13  -8 15474.2 834.703   6
   0 -13  -8 13971.5 811.656  17
   0 -13  -9 3757.63 429.396   7
   0 -13  -9 3537.20 408.573   6
   0 -13  -9 4481.01 451.213  17
   0 -13 -10 1599.71 306.751   7
   0 -13 -10 1683.68 314.165   6
   0 -13 -10 1106.13 234.622  17
   0 -13 -11 4145.52 452.496   7
   0 -13 -11 3969.35 444.087   6
   0 -13 -12 848.248 239.557   7
   0 -13 -12 767.167 224.426   6
   0 -13 -13 4548.83 458.290   7
   0 -13 -13 5414.61 463.793   6
   0 -13 -13 4973.49 549.208  19
   0 -13 -14 4720.42 475.401   7
   0 -13 -14 5836.40 455.214   6
   0 -13 -14 4944.42 534.345  19
   0 -13 -15 2884.28 397.703  19
   0 -13 -15 2736.26 343.087   7
   0 -13 -16 8997.33 587.814  19
   0 -13 -16 6129.33 467.969   7
   0 -13 -17 24.1312 113.221  19
   0 -13 -18 5387.56 354.163  19
   0 -13 -19 1028.55 142.659  12
   0  14 -12 3427.97 244.666  14
   0  14 -11 991.332 169.855  14
   0  14 -11 855.491 138.734  10
   0  14 -10 10336.0 554.520  14
   0  14 -10 7933.13 456.518  10
   0  14  -9 6435.42 486.165  14
   0  14  -9 5317.62 415.564  10
   0  14  -8 462.939 180.336  14
   0  14  -8 603.456 179.582  10
   0  14  -7 613.721 229.529  14
   0  14  -7 164.979 143.265  10
   0  14  -6 3825.80 446.793  14
   0  14  -6 3020.89 390.314  10
   0  14  -5 17.2837 151.543  14
   0  14  -5 177.309 154.894  10
   0  14  -4 284.703 164.755  14
   0  14  -4 463.010 212.709  10
   0  14  -3 14776.1 858.583  14
   0  14  -3 13780.5 858.761  10
   0  14  -2 9202.86 695.399  14
   0  14  -2 9286.31 711.391  10
   0  14  -1 8819.31 686.891  14
   0  14  -1 7941.24 672.675  10
   0  14   0 30682.6 1227.33  14
   0  14   0 29760.4 1280.73  10
   0  14   1 907.882 240.267  14
   0  14   1 649.558 216.776  10
   0  14   2 47647.7 1649.11  10
   0  14   2 52107.4 1558.95  14
   0 -14  -2 52145.2 1485.74   6
   0 -14  -3 301.494 225.616  17
   0 -14  -3 335.703 181.571   6
   0  14   3 331.042 240.765  10
   0 -14  -4 1298.99 270.337   6
   0 -14  -4 728.445 274.131  17
   0 -14  -5 6271.83 540.515   6
   0 -14  -5 6486.81 586.859  17
   0 -14  -6 325.449 214.262   6
   0 -14  -6 521.081 190.431  17
   0 -14  -7 1078.30 245.258   7
   0 -14  -7 1433.73 290.935   6
   0 -14  -7 809.793 250.746  17
   0 -14  -8 87.9141 115.570   7
   0 -14  -8-23.1137 180.752   6
   0 -14  -8-378.615 184.905  17
   0 -14  -9 9259.66 649.841   7
   0 -14  -9 9578.01 648.609   6
   0 -14  -9 9207.82 611.160  17
   0 -14 -10 67.0013 188.432   6
   0 -14 -10 5.05051 140.395   7
   0 -14 -10 67.7118 140.059  17
   0 -14 -11 11157.9 683.302   7
   0 -14 -11 13778.7 752.111   6
   0 -14 -11 12583.0 827.901  19
   0 -14 -12 1809.43 295.620   6
   0 -14 -12 1746.14 276.924   7
   0 -14 -12 1901.01 342.531  19
   0 -14 -13 220.886 151.311   6
   0 -14 -13 320.986 161.485   7
   0 -14 -13 474.186 233.221  19
   0 -14 -14 32334.3 1077.65   7
   0 -14 -14 35440.7 1204.41  19
   0 -14 -15 474.285 158.304   7
   0 -14 -15 562.492 201.675  19
   0 -14 -16 349.148 160.965  19
   0 -14 -17 317.493 95.2169  12
   0 -14 -17 374.666 126.177  19
   0 -14 -18 592.931 113.778  19
   0 -15  10 3142.06 237.594  17
   0  15 -10 3229.01 253.616  14
   0  15  -9 82.2234 89.7224  14
   0  15  -8 250.708 120.943  14
   0  15  -8 270.031 134.845  10
   0  15  -7 301.240 162.666  14
   0  15  -7 58.6084 94.8955  10
   0  15  -6 89.9116 132.904  14
   0  15  -6-143.062 132.532  10
   0  15  -5 90.7863 170.125  14
   0  15  -5 274.064 180.824  10
   0  15  -4 7269.03 571.382  14
   0  15  -4 6377.52 534.082  10
   0  15  -3-71.9404 137.207  14
   0  15  -3-52.1325 165.415  10
   0 -15   3 134.957 120.098   6
   0  15  -2 347.390 204.485  14
   0  15  -2-59.0654 130.786  10
   0 -15   2 211.550 121.607   6
   0  15  -1 5825.82 528.058  14
   0 -15   1 6405.64 461.357   6
   0  15  -1 6228.12 572.473  10
   0 -15   0 853.132 202.985   6
   0  15   0 874.893 278.149  10
   0  15   0 1216.90 257.772  14
   0  15   1 968.379 252.610  10
   0 -15  -1 1108.51 226.480   6
   0 -15  -2 13184.5 834.974  17
   0 -15  -2 14254.3 754.317   6
   0  15   2 12668.4 823.898  10
   0 -15  -3 5016.29 525.807  17
   0 -15  -3 4790.86 465.486   6
   0 -15  -4 206.461 176.910  17
   0 -15  -4 602.910 219.787   6
   0 -15  -5 2627.20 385.278  17
   0 -15  -5 3193.68 372.602   6
   0 -15  -6 18248.6 870.217  19
   0 -15  -6 19265.0 925.666  17
   0 -15  -6 20916.6 938.583   6
   0 -15  -6 20413.4 889.159   7
   0 -15  -7 186.109 150.711  19
   0 -15  -7 144.874 151.768  17
   0 -15  -7-20.6462 108.895   7
   0 -15  -7 379.690 226.817   6
   0 -15  -8 14123.5 746.752  17
   0 -15  -8 14928.1 825.200  19
   0 -15  -8 15635.7 808.947   6
   0 -15  -8 13966.3 732.676   7
   0 -15  -9 558.249 189.621  17
   0 -15  -9 436.139 200.913  19
   0 -15  -9 667.915 186.024   7
   0 -15  -9 948.963 235.391   6
   0 -15 -10 545.663 209.431  19
   0 -15 -10 942.499 261.826   6
   0 -15 -10 970.921 213.873   7
   0 -15 -11 510.095 233.006  19
   0 -15 -11 288.135 190.712   6
   0 -15 -11-37.0662 118.552   7
   0 -15 -12 813.658 232.449  19
   0 -15 -12 735.596 172.736   7
   0 -15 -12 1070.01 216.746   6
   0 -15 -13 5753.17 479.830  19
   0 -15 -13 5503.10 401.377   6
   0 -15 -13 5230.59 399.169   7
   0 -15 -14 449.800 136.330   7
   0 -15 -14 541.334 184.425  19
   0 -15 -15 2849.03 287.408  19
   0 -15 -16 2645.95 251.161  19
   0 -15 -17 236.861 82.2690  19
   0 -16   8 55.9061 72.2657  17
   0 -16   7 23.1095 101.559  17
   0  16  -7 320.231 121.182  14
   0  16  -6 463.804 124.356  10
   0  16  -6 777.803 164.095  14
   0  16  -5 7211.60 447.038  10
   0  16  -5 9134.59 531.904  14
   0  16  -4 96.7745 112.333  10
   0  16  -4 248.924 128.594  14
   0  16  -3 13745.3 706.431  14
   0  16  -3 12434.8 665.880  10
   0  16  -2 381.488 161.796  10
   0 -16   2 1025.14 270.924  17
   0 -16   2 772.865 147.350   6
   0 -16   1-98.6111 201.903  17
   0 -16   1-105.606 139.212   6
   0  16  -1-145.292 115.910  10
   0 -16   0 2106.18 346.626  17
   0 -16   0 2223.56 268.335   6
   0  16   0 1792.57 296.270  10
   0 -16  -1 2660.51 371.381  17
   0 -16  -1 2777.95 320.568   6
   0 -16  -2 15120.8 815.969  17
   0 -16  -2 14173.3 689.054   6
   0 -16  -3-9.91697 163.271  17
   0 -16  -3 48.0339 154.218   6
   0 -16  -4 2579.37 373.101  17
   0 -16  -4 2774.97 325.978   6
   0 -16  -5 4431.44 435.766  17
   0 -16  -5 5271.18 467.281   6
   0 -16  -6 2205.74 307.726  17
   0 -16  -6 1978.13 312.750   6
   0 -16  -6 1801.13 239.955   7
   0 -16  -7 920.660 217.366  17
   0 -16  -7 1528.13 269.986   6
   0 -16  -7 1422.92 230.320   7
   0 -16  -8 95.2860 122.872  19
   0 -16  -8 330.415 174.645   6
   0 -16  -8 393.817 137.774   7
   0 -16  -9 2523.69 307.026  19
   0 -16  -9 2495.68 277.018  17
   0 -16  -9 2946.35 296.584   7
   0 -16 -10 6846.51 487.933  19
   0 -16 -10 7987.18 518.553   6
   0 -16 -10 7398.88 457.578   7
   0 -16 -11 736.180 181.423  19
   0 -16 -11 758.865 160.379   6
   0 -16 -11 558.130 132.181   7
   0 -16 -12 22885.8 821.664  19
   0 -16 -12 24741.1 782.732   6
   0 -16 -12 22647.8 743.287   7
   0 -16 -13 614.234 159.981  19
   0 -16 -13 587.104 131.614   7
   0 -16 -14 11404.5 515.127  19
   0 -16 -15 237.354 96.0234  19
   0 -17   6 1958.54 190.870  17
   0 -17   5 268.674 100.287  17
   0 -17   4 3387.32 303.661  17
   0 -17   3 500.328 154.779  17
   0 -17   2 1496.36 245.030  17
   0 -17   1 1547.99 272.993  17
   0 -17   1 1223.91 160.740   6
   0 -17   0 59.6697 137.339  17
   0 -17   0 126.876 96.5827   6
   0 -17  -1 764.804 199.814  17
   0 -17  -1 738.970 160.753   6
   0 -17  -2 7881.37 527.895  17
   0 -17  -2 9255.11 501.498   6
   0 -17  -3 6925.25 486.402  17
   0 -17  -3 7097.11 445.572   6
   0 -17  -4 803.789 175.987  17
   0 -17  -4 319.161 145.012   6
   0 -17  -5 2586.19 309.844  17
   0 -17  -5 2565.53 295.945   6
   0 -17  -6-80.7296 117.427  17
   0 -17  -6 250.520 172.382   6
   0 -17  -7 220.905 119.672  17
   0 -17  -7 516.854 153.295   6
   0 -17  -8 1986.66 215.734  17
   0 -17  -8 3383.09 316.555   6
   0 -17  -9 3637.63 281.088  19
   0 -17  -9 5201.19 373.214   6
   0 -17 -10-33.1525 80.3785  19
   0 -17 -10 327.065 138.028   6
   0 -17 -11 1350.11 182.328  19
   0 -17 -11 1693.26 206.299   6
   0 -17 -12-61.5681 83.9923  19
   0 -18   3 7163.84 336.001  17
   0 -18   2 181.852 92.9914  17
   0 -18   1 288.762 111.724  17
   0 -18   0 512.373 135.850  17
   0 -18  -1 6991.22 407.710  17
   0 -18  -1 6970.93 308.735   6
   0 -18  -2 751.046 157.829  17
   0 -18  -2 1189.34 154.894   6
   0 -18  -3 290.004 120.158  17
   0 -18  -3 360.963 101.864   6
   0 -18  -4 3497.41 285.349  17
   0 -18  -4 3633.16 269.143   6
   0 -18  -5 379.150 120.800  17
   0 -18  -5 549.980 140.392   6
   0 -18  -6 136.884 79.8615  17
   0 -18  -6 140.211 85.8142   6
   0 -18  -7 316.001 112.670   6
   0 -18  -8 733.226 136.767   6
   0 -18  -9 924.247 141.774   6
   1 -18  -8 1797.98 177.738   6
   1 -18  -7 2636.61 199.531  17
   1 -18  -7 3357.09 242.227   6
   1 -18  -6 2617.16 223.936  17
   1 -18  -6 3032.87 232.396   6
   1 -18  -5-97.6291 102.633  17
   1 -18  -5-31.8870 69.0002   6
   1 -18  -4 13.7253 91.4671  17
   1 -18  -4-33.6092 69.2127   6
   1 -18  -3 972.614 169.752  17
   1 -18  -3 886.434 129.806   6
   1 -18  -2 939.676 177.463  17
   1 -18  -1 164.190 99.3529  17
   1 -18   0 11189.1 493.315  17
   1 -18   1 319.864 93.8802  17
   1 -18   2 195.499 86.2672  17
   1 -18   3 147.068 77.2828  17
   1 -17 -11 1043.81 143.624  19
   1 -17 -11 1501.10 159.173   7
   1 -17 -10 3914.41 296.732   6
   1 -17 -10 3479.28 257.155   7
   1 -17  -9 3.67132 77.7540  17
   1 -17  -9-56.8704 74.6971   7
   1 -17  -9 129.009 103.677   6
   1 -17  -8 688.522 143.233  17
   1 -17  -8 653.492 126.404   7
   1 -17  -8 947.823 183.407   6
   1 -17  -7-89.4884 113.654  17
   1 -17  -7 140.721 128.503   6
   1 -17  -7 6.51549 71.2230   7
   1 -17  -6 68.7528 110.026  17
   1 -17  -6 307.210 148.171   6
   1 -17  -6 240.194 84.1860   7
   1 -17  -5 43.9822 129.987  17
   1 -17  -5 221.956 138.036   6
   1 -17  -4 21110.7 831.515  17
   1 -17  -4 19912.7 724.085   6
   1 -17  -3 204.510 153.443  17
   1 -17  -3 369.425 137.530   6
   1 -17  -2 3351.99 352.810  17
   1 -17  -2 4075.78 314.790   6
   1 -17  -1 129.764 141.805  17
   1 -17  -1-98.6153 96.7148   6
   1 -17   0 1896.89 277.715  17
   1 -17   0 1383.79 176.035   6
   1 -17   1 224.173 139.336  17
   1 -17   2 249.378 133.930  17
   1 -17   3 3658.95 326.768  17
   1 -17   4 1397.16 206.041  17
   1 -17   5 2676.76 239.230  17
   1 -17   6-21.6631 68.7489  17
   1 -16 -14-155.194 97.3334  19
   1 -16 -13 1482.78 206.346  19
   1 -16 -13 1501.05 188.690   7
   1 -16 -12 479.595 154.439  19
   1 -16 -12 181.528 102.715   7
   1 -16 -11 144.362 130.055  19
   1 -16 -11 36.3036 110.888   7
   1 -16 -11 66.1841 141.490   6
   1 -16 -10 2059.01 259.830  19
   1 -16 -10 1983.65 219.318  17
   1 -16 -10 2224.83 280.991   6
   1 -16 -10 1914.43 243.500   7
   1 -16  -9 777.475 206.247  17
   1 -16  -9 738.915 173.031  19
   1 -16  -9 959.024 214.925   6
   1 -16  -9 990.096 196.997   7
   1 -16  -8-16.5245 152.989  17
   1 -16  -8 301.973 135.362  19
   1 -16  -8 176.652 146.042   6
   1 -16  -8 114.404 91.9006   7
   1 -16  -7 4379.09 404.078  17
   1 -16  -7 4788.01 412.200   6
   1 -16  -7 4930.07 420.477   7
   1 -16  -6 5235.91 467.346  17
   1 -16  -6 5260.03 445.286   6
   1 -16  -6 4402.25 390.901   7
   1 -16  -5 1364.41 254.938  17
   1 -16  -5 883.257 210.160   6
   1 -16  -5 1196.71 212.221   7
   1 -16  -4 14123.1 782.426  17
   1 -16  -4 14782.1 706.751   6
   1 -16  -4 14490.5 688.046   7
   1 -16  -3 1151.16 225.868   6
   1 -16  -3 1304.82 294.359  17
   1 -16  -2 828.780 205.539   6
   1 -16  -2 761.109 254.946  17
   1 -16  -1 7952.76 494.387   6
   1 -16  -1 7704.33 611.826  17
   1 -16   0 13079.7 606.463   6
   1 -16   0 12323.1 739.671  17
   1 -16   1 405.133 135.121   6
   1 -16   1 173.787 185.864  17
   1 -16   2 11103.8 692.802  17
   1 -16   3 105.997 161.090  17
  -1  16  -3-10.0981 103.760  14
   1 -16   4 2418.17 313.169  17
  -1  16  -4 2393.00 284.145  14
   1 -16   5 513.777 181.194  17
  -1  16  -5 568.871 160.427  14
   1 -16   6 1385.73 226.547  17
  -1  16  -6 1279.53 194.927  14
   1 -16   7 283.699 131.362  17
  -1  16  -7 263.203 105.438  14
   1 -16   8-71.5317 77.6219  17
  -1  16  -8 52.6030 62.3465  14
   1 -15 -16 101.025 74.2781  19
   1 -15 -15 1176.89 203.121  19
   1 -15 -14 11091.3 583.161  19
   1 -15 -14 10004.0 516.170   7
   1 -15 -13 877.190 203.148  19
   1 -15 -13 984.629 194.448   7
   1 -15 -12 2331.80 330.092  19
   1 -15 -12 1761.93 254.203   7
   1 -15 -12 1858.11 269.588   6
   1 -15 -11 1020.23 231.456  19
   1 -15 -11 375.734 144.508  17
   1 -15 -11 989.107 225.997   6
   1 -15 -11 851.871 218.437   7
   1 -15 -10 474.140 184.453  19
   1 -15 -10 511.809 165.770  17
   1 -15 -10 413.178 227.513   6
   1 -15 -10 248.651 150.713   7
   1 -15  -9 965.487 263.978  19
   1 -15  -9 1165.05 240.151  17
   1 -15  -9 1295.52 254.884   7
   1 -15  -9 1166.97 268.835   6
   1 -15  -8 3070.24 376.023  19
   1 -15  -8 3613.03 399.300  17
   1 -15  -8 4073.81 425.621   6
   1 -15  -8 4057.79 416.493   7
   1 -15  -7 7744.57 571.411  19
   1 -15  -7 8263.98 603.565  17
   1 -15  -7 9429.79 628.582   6
   1 -15  -7 8695.73 603.702   7
   1 -15  -6 4555.26 476.159  17
   1 -15  -6 4214.34 435.664   6
   1 -15  -6 3646.43 401.454   7
   1 -15  -5 529.957 214.908   6
   1 -15  -5 363.132 194.778  17
   1 -15  -4 8764.69 605.046   6
   1 -15  -4 8621.33 674.969  17
   1 -15  -3 357.085 197.826   6
   1 -15  -3 409.216 197.737  17
   1 -15  -2 132.465 155.347   6
   1 -15  -2 391.107 252.340  17
   1 -15  -1 1348.70 245.293   6
   1 -15  -1 1338.01 337.495  17
  -1  15   0 4400.42 455.389  10
  -1  15   0 4275.61 434.085  14
   1 -15   0 4727.81 413.704   6
   1 -15   0 4813.55 523.174  17
  -1  15  -1 9170.92 629.496  14
   1 -15   1 9847.15 554.264   6
  -1  15  -1 8494.86 626.119  10
  -1  15  -2 2913.76 375.215  14
  -1  15  -2 2364.06 332.540  10
   1 -15   2 1995.20 241.017   6
  -1  15  -3 16062.7 798.857  10
  -1  15  -3 18058.5 869.573  14
  -1  15  -4 165.428 143.053  10
  -1  15  -4 27.1849 151.756  14
  -1  15  -5 501.387 153.166  10
  -1  15  -5 563.721 178.681  14
  -1  15  -6 119.876 124.127  14
  -1  15  -7 1204.79 220.095  14
  -1  15  -8 8148.53 494.258  14
  -1  15  -9 185.471 108.574  14
   1 -15   9 284.540 122.183  17
  -1  15 -10 987.419 153.951  14
   1 -15  10 891.774 126.333  17
   1 -14 -17 195.198 88.2528  19
   1 -14 -17 195.832 73.2436  12
   1 -14 -16 1052.47 195.159  19
   1 -14 -16 795.640 145.529  12
   1 -14 -15 1734.30 277.980  19
   1 -14 -15 1193.08 190.614  12
   1 -14 -15 1087.86 194.058   7
   1 -14 -14 5657.53 448.953   7
   1 -14 -14 5626.23 487.376  19
   1 -14 -13 3793.09 400.134   7
   1 -14 -13 3670.63 424.109  19
   1 -14 -12 346.664 170.906   7
   1 -14 -12 269.987 168.619   6
   1 -14 -12 403.980 173.962  19
   1 -14 -11 2317.95 342.131   6
   1 -14 -11 1839.69 300.747   7
   1 -14 -11 2175.65 368.617  19
   1 -14 -11 2116.13 286.420  17
   1 -14 -10-12.0336 182.035   6
   1 -14 -10 296.939 198.547   7
   1 -14 -10 69.6081 145.389  17
   1 -14 -10 131.253 189.514  19
   1 -14  -9 3617.14 418.548   7
   1 -14  -9 3499.02 416.440   6
   1 -14  -9 3024.87 412.187  19
   1 -14  -9 3151.79 384.964  17
   1 -14  -8 18008.8 903.791   7
   1 -14  -8 18478.3 910.172   6
   1 -14  -8 20419.3 959.639  17
   1 -14  -8 19600.2 1019.73  19
   1 -14  -7 952.034 228.317   6
   1 -14  -7 549.303 214.103  19
   1 -14  -7 905.173 246.467  17
   1 -14  -6 28749.2 1117.71   6
   1 -14  -6 26723.8 1142.72  19
   1 -14  -6 27037.9 1159.29  17
   1 -14  -5 651.522 203.334   6
   1 -14  -5 432.977 199.418  17
   1 -14  -4 9406.49 657.199   6
   1 -14  -4 8555.62 688.043  17
   1 -14  -3-85.3057 139.984   6
   1 -14  -3-199.242 170.844  17
  -1  14   2-56.0855 149.274  10
   1 -14  -2 236.315 186.071   6
   1 -14  -2 314.767 214.957  17
  -1  14   1 9322.56 656.229  14
  -1  14   1 9367.12 712.424  10
  -1  14   0 11105.7 724.637  14
   1 -14   0 11702.7 667.417   6
  -1  14   0 10497.4 735.309  10
  -1  14  -1 18672.3 943.816  14
   1 -14   1 17480.0 804.436   6
  -1  14  -1 16772.0 923.483  10
  -1  14  -2 13521.7 817.541  14
   1 -14   2 13480.9 678.490   6
  -1  14  -2 13531.5 820.151  10
  -1  14  -3 682.087 252.291  14
  -1  14  -3 720.013 247.671  10
  -1  14  -4-38.1131 167.205  14
  -1  14  -4 102.810 114.687  10
  -1  14  -5 3071.27 405.468  14
  -1  14  -5 2751.53 350.211  10
  -1  14  -6-88.1277 202.786  14
  -1  14  -6 89.6322 127.500  10
  -1  14  -7 71.1947 160.451  14
  -1  14  -7-27.0312 144.550  10
  -1  14  -8 69.2995 134.997  14
  -1  14  -8 207.394 128.947  10
  -1  14  -9 5775.64 455.813  14
  -1  14 -10 189.717 128.024  14
  -1  14 -11 297.391 126.878  14
  -1  14 -12 190.448 84.0264  14
   1 -13 -18 2485.63 230.835  12
   1 -13 -18 3043.09 253.488  19
   1 -13 -17 487.843 135.818  12
   1 -13 -17 508.210 136.383  19
   1 -13 -16 6159.82 460.343   7
   1 -13 -16 5552.45 441.388  19
   1 -13 -15 3014.13 347.314   7
   1 -13 -15 2376.92 335.124  19
   1 -13 -14 4359.53 442.460   7
   1 -13 -14 5676.92 525.702  19
   1 -13 -13 995.541 266.219   6
   1 -13 -13 1088.40 254.635   7
   1 -13 -13 758.535 310.613  19
   1 -13 -12 226.883 148.507   7
   1 -13 -12 429.168 206.429   6
   1 -13 -12 110.391 199.620  19
   1 -13 -12-31.7459 146.479  17
   1 -13 -11 6942.49 578.324   7
   1 -13 -11 7258.05 576.551   6
   1 -13 -11 7074.53 536.174  17
   1 -13 -11 7559.41 693.908  19
   1 -13 -10 871.636 245.668   7
   1 -13 -10 640.134 242.839   6
   1 -13 -10 625.547 220.352  17
   1 -13 -10 717.560 291.141  19
   1 -13  -9 9934.87 696.539   7
   1 -13  -9 10079.6 686.362  17
   1 -13  -9 10008.4 691.322   6
   1 -13  -8 482.274 227.163  17
   1 -13  -8 207.002 155.357   7
   1 -13  -8 562.467 241.155   6
   1 -13  -7 940.740 245.108  17
   1 -13  -7 123.032 156.648   6
   1 -13  -6 10070.5 721.969  17
   1 -13  -6 9401.90 665.743   6
   1 -13  -5 14322.9 873.287  17
   1 -13  -5 13551.1 769.351   6
   1 -13  -4 2890.46 408.143  17
   1 -13  -4 2461.72 337.215   6
   1 -13  -3 92.4106 186.567  17
   1 -13  -3 240.997 167.278   6
  -1  13   3 351.802 208.441  10
  -1  13   2 2599.73 350.794  14
  -1  13   2 2510.72 387.492  10
   1 -13  -2 2971.72 371.834   6
  -1  13   1 157.832 154.070  14
  -1  13   1 166.842 147.914  10
   1 -13  -1 278.278 193.013   6
  -1  13   0 7597.01 645.147  10
  -1  13   0 7283.55 600.097  14
  -1  13  -1 2976.67 399.153  10
  -1  13  -1 2924.34 386.315  14
  -1  13  -2 3786.24 445.785  10
  -1  13  -2 4596.29 497.633  14
  -1  13  -3 1570.77 312.653  10
  -1  13  -3 2020.07 349.667  14
  -1  13  -4 4246.37 477.234  10
  -1  13  -4 4569.88 494.074  14
  -1  13  -5-5.75573 125.268  10
  -1  13  -5-41.2976 146.579  14
  -1  13  -6 16459.5 872.906  10
  -1  13  -6 18434.2 975.611  14
  -1  13  -7 1095.57 248.056  10
  -1  13  -7 1310.47 281.933  14
  -1  13  -8 6453.63 519.819  10
  -1  13  -8 6810.75 578.784  14
  -1  13  -9 5151.91 437.691  10
  -1  13  -9 5901.59 527.998  14
  -1  13 -10 2691.69 295.825  10
  -1  13 -10 3421.63 385.567  14
  -1  13 -11 1763.67 232.066  10
  -1  13 -11 1964.41 274.149  14
  -1  13 -12 7851.18 472.464  14
  -1  13 -13 30.1179 72.8010  14
   1 -12 -19 315.179 109.007  12
   1 -12 -18 1066.41 196.171  12
   1 -12 -18 1164.31 190.553  19
   1 -12 -17 5526.86 437.478  19
   1 -12 -16 4277.69 438.417  19
   1 -12 -16 3234.89 374.968   7
   1 -12 -15 2119.30 362.030  19
   1 -12 -15 2255.10 335.671   7
   1 -12 -14 7244.92 636.166  19
   1 -12 -14 6427.35 558.480   7
   1 -12 -13 605.443 265.430  19
   1 -12 -13 582.200 208.260   6
   1 -12 -13 788.005 239.727   7
   1 -12 -12-113.323 124.576  17
   1 -12 -12 28.3379 209.005  19
   1 -12 -12 44.6720 151.345   6
   1 -12 -12 19.3706 146.658   7
   1 -12 -11 8346.05 594.666  17
   1 -12 -11 9170.44 651.663   6
   1 -12 -11 8154.14 644.212   7
   1 -12 -10 13926.7 801.289  17
   1 -12 -10 15964.7 851.545   6
   1 -12 -10 16361.3 898.805   7
   1 -12  -9 1021.32 254.361  17
   1 -12  -9 837.653 255.996   7
   1 -12  -9 352.557 157.171   6
   1 -12  -8 526.189 217.388  17
   1 -12  -8 74.2998 160.676   6
   1 -12  -7 14246.3 853.973  17
   1 -12  -7 16648.8 876.835   6
   1 -12  -6 9597.49 709.746  17
  -1  12   6 7778.98 1248.22   3
   1 -12  -6 8390.93 612.353   6
   1 -12  -5 17012.4 934.718  17
  -1  12   5 18919.9 1919.37   3
   1 -12  -5 17798.6 868.327   6
   1 -12  -4 1777.94 340.423  17
  -1  12   4 2341.41 671.168   3
   1 -12  -4 2654.53 345.907   6
  -1  12   4 2028.09 339.815  10
  -1  12   3 2818.34 722.724   3
  -1  12   3 3334.21 428.514  10
   1 -12  -3 3178.51 386.145   6
  -1  12   3 3617.40 399.671  14
  -1  12   2 4445.65 543.418  10
  -1  12   2 5682.39 1046.70   3
  -1  12   2 4516.73 459.696  14
  -1  12   1 22950.1 1072.48  10
  -1  12   1 21610.3 981.731  14
  -1  12   0 304.799 140.308  14
  -1  12   0 116.733 223.406   3
  -1  12   0 148.445 126.964  10
  -1  12  -1 36162.0 1357.46  10
  -1  12  -1 39228.9 1370.84  14
  -1  12  -1 34779.2 2595.04   3
  -1  12  -2 1488.16 274.570  14
  -1  12  -2 1434.64 524.863   3
  -1  12  -2 2007.02 342.624  10
  -1  12  -3 51190.6 1598.18  10
  -1  12  -3 53350.6 1636.73  14
  -1  12  -4 23568.4 1086.44  10
  -1  12  -4 24495.1 1135.70  14
  -1  12  -5 1699.80 316.667  10
  -1  12  -5 2061.03 371.106  14
  -1  12  -6 13778.6 815.625  10
  -1  12  -6 13598.3 872.167  14
  -1  12  -7 8.06825 134.634  10
  -1  12  -7-88.0452 172.394  14
  -1  12  -8 6892.93 562.298  10
  -1  12  -8 7706.95 648.766  14
  -1  12  -9 2907.38 353.728  10
  -1  12  -9 3966.65 471.119  14
  -1  12 -10 2947.74 358.346  10
  -1  12 -10 3600.70 428.901  14
  -1  12 -11 355.376 153.488  10
  -1  12 -11 22.0917 139.034  14
  -1  12 -12 51.2133 97.8447  10
  -1  12 -12 36.4351 131.654  14
  -1  12 -13 198.219 106.492  10
  -1  12 -13 14.0295 107.724  14
  -1  12 -14 1575.09 203.035  14
  -1  12 -15 3082.49 216.437  14
   1 -11 -20 428.552 114.193  12
   1 -11 -19 1584.50 218.449  12
   1 -11 -19 1673.63 190.100  19
   1 -11 -18 5483.50 408.593  19
   1 -11 -17 77.1122 83.7344  21
   1 -11 -17 296.597 155.264  19
   1 -11 -16 1882.09 340.537  19
   1 -11 -16 2240.95 357.397   7
   1 -11 -16 1509.24 224.459  21
   1 -11 -15 14449.3 866.458  19
   1 -11 -15 15152.7 872.845   7
   1 -11 -15 12512.5 700.125  21
   1 -11 -14 1022.36 256.973   7
   1 -11 -14 1083.74 327.902  19
   1 -11 -13 9377.82 711.919   7
   1 -11 -13 10199.8 665.713   6
   1 -11 -13 8617.84 735.629  19
   1 -11 -12 13645.4 837.028   7
   1 -11 -12 13369.4 771.580   6
   1 -11 -12 13809.0 745.588  17
   1 -11 -11 1987.03 341.292   7
   1 -11 -11 1808.10 303.620   6
   1 -11 -11 2583.41 344.219  17
   1 -11 -10 22597.7 1053.88   7
   1 -11 -10 23390.1 1036.23   6
   1 -11 -10 21208.7 996.093  17
   1 -11  -9 7919.82 626.421   7
  -1  11   9 7741.63 1245.46   3
   1 -11  -9 7832.69 604.020   6
   1 -11  -9 6366.91 553.872  17
   1 -11  -8 27244.0 1083.33   6
  -1  11   8 27429.2 2262.36   3
   1 -11  -8 27620.9 1136.51  17
   1 -11  -7 1394.09 262.133   6
  -1  11   7 1199.38 457.175   3
   1 -11  -7 1643.41 305.280  17
   1 -11  -6 656.281 204.896   6
  -1  11   6 366.001 398.461   3
   1 -11  -6 675.155 237.534  17
  -1  11   5 9569.17 1296.56   3
   1 -11  -5 9526.24 613.293   6
   1 -11  -5 8224.53 640.322  17
   1 -11  -4 850.883 212.176   6
   1 -11  -4 904.654 233.937  17
  -1  11   3 16690.5 1714.72   3
  -1  11   2 703.929 390.578   3
  -1  11   1 14282.8 1546.31   3
  -1  11   0 27881.3 1082.11  14
  -1  11   0 27602.3 2176.53   3
  -1  11  -1-10.1873 139.929  14
  -1  11  -1 116.717 118.992  10
  -1  11  -1 7.71589 275.664   3
  -1  11  -2 66900.7 1739.29  10
  -1  11  -2 68936.1 3483.69   3
  -1  11  -2 71619.1 1815.80  14
  -1  11  -3 21722.0 986.480  10
  -1  11  -3 21577.9 1023.23  14
  -1  11  -3 22075.1 1991.06   3
  -1  11  -4 209.197 159.925  14
  -1  11  -4 121.789 228.722   3
  -1  11  -4 581.021 200.436  10
  -1  11  -5 4311.08 455.153  10
  -1  11  -5 4477.95 917.552   3
  -1  11  -5 4839.60 525.540  14
  -1  11  -6 3865.41 427.626  10
  -1  11  -6 4369.94 493.867  14
  -1  11  -7 231.058 157.579  10
  -1  11  -7 294.820 199.571  14
  -1  11  -8 13642.4 798.888  10
  -1  11  -8 14145.8 873.125  14
  -1  11  -9 4004.10 433.788  10
  -1  11  -9 4160.75 496.101  14
  -1  11 -10 806.126 179.853  10
  -1  11 -10 955.473 274.445  14
  -1  11 -11 811.916 222.407  10
  -1  11 -11 903.274 282.051  14
  -1  11 -12 154.610 107.539  10
  -1  11 -12 202.877 157.608  14
  -1  11 -13 424.078 152.149  10
  -1  11 -13 594.788 209.635  14
  -1  11 -14 2618.29 269.648  10
  -1  11 -14 3325.71 331.730  14
  -1  11 -15 90.0645 85.8850  10
  -1  11 -15 134.212 93.6265  14
  -1  11 -16 88.3229 61.0004  14
   1 -10 -20 5891.70 389.051  12
   1 -10 -19 1119.21 172.703  21
   1 -10 -19 1061.85 176.171  19
   1 -10 -18 115.696 97.0853  21
   1 -10 -18 222.898 138.340  19
   1 -10 -17 4948.25 439.506  21
   1 -10 -17 6115.19 512.479  19
   1 -10 -16 707.938 251.101  19
   1 -10 -16 405.868 222.192   7
   1 -10 -16 561.838 182.482  21
   1 -10 -15 6015.33 582.072  19
   1 -10 -15 7273.45 630.733   7
   1 -10 -15 5917.64 527.826  21
   1 -10 -14 2130.12 368.012  19
   1 -10 -14 2089.07 347.919   7
   1 -10 -14 1568.45 282.272  21
   1 -10 -13 15105.1 947.615  19
   1 -10 -13 15812.2 900.718   7
   1 -10 -13 15643.7 866.078  21
   1 -10 -13 15252.6 810.180   6
   1 -10 -12 7149.30 614.260   7
   1 -10 -12 7013.27 565.104   6
   1 -10 -12 7413.47 607.051  21
   1 -10 -11 82993.1 1878.88  17
   1 -10 -11 84518.0 1932.65   6
  -1  10  11 86567.5 4065.41   3
   1 -10 -11 86582.8 2067.45   7
   1 -10 -11 84962.1 3906.46   1
   1 -10 -10 1791.76 325.416   6
   1 -10 -10 1484.33 291.125   7
  -1  10  10 1653.08 531.406   3
   1 -10 -10 987.668 224.121  17
   1 -10  -9 623.077 211.917   7
   1 -10  -9 348.843 157.602   6
  -1  10   9 636.430 480.272   3
   1 -10  -9 1322.65 254.494  17
   1 -10  -8 7037.45 530.434   6
  -1  10   8 6374.29 1057.03   3
   1 -10  -8 8089.45 579.846  17
  -1  10   7 2462.76 624.307   3
   1 -10  -7 2764.06 333.036   6
  -1  10   6 10326.2 1290.35   3
  -1  10   5 510.762 268.656   3
  -1  10   4 10225.3 1229.35   3
  -1  10   3 2022.94 595.654   3
  -1  10   2 3891.30 824.337   3
  -1  10   1 208.881 283.954   3
  -1  10   0 13558.5 1444.31   3
  -1  10  -1 7922.67 1113.99   3
  -1  10  -2 41818.7 2550.51   3
  -1  10  -3 2214.39 603.221   3
  -1  10  -4 3993.61 440.692  14
  -1  10  -4 3808.85 835.236   3
  -1  10  -5 523.209 190.441  14
  -1  10  -5 566.682 205.136  10
  -1  10  -6 117.775 135.539  14
  -1  10  -6-123.999 228.602   3
  -1  10  -6-253.447 163.519  10
  -1  10  -7 13215.9 1573.47   3
  -1  10  -7 12142.8 734.535  10
  -1  10  -8 9997.39 669.121  10
  -1  10  -9 8043.01 611.080  10
  -1  10 -10 7589.62 683.278  14
  -1  10 -10 7503.78 597.327  10
  -1  10 -11 2436.90 390.131  14
  -1  10 -11 2518.14 352.483  10
  -1  10 -12 2329.79 372.908  14
  -1  10 -12 1886.01 291.678  10
  -1  10 -13 3225.55 399.146  14
  -1  10 -13 2966.22 351.978  10
  -1  10 -14 347.043 164.549  14
  -1  10 -14 112.243 136.361  10
  -1  10 -15 150.462 107.193  14
  -1  10 -15 25.1249 95.6776  10
  -1  10 -16-73.2577 97.8678  14
  -1  10 -16 80.1819 74.5187  10
   1  -9 -21-23.8977 64.7543  12
   1  -9 -20 1898.72 214.386  21
   1  -9 -20 1832.06 250.356  12
   1  -9 -19 289.004 118.958  21
   1  -9 -19 171.564 102.968  19
   1  -9 -18 7393.58 532.312  21
   1  -9 -18 7206.89 514.722  19
   1  -9 -17 265.037 187.912  21
   1  -9 -17 383.390 183.663  19
   1  -9 -16 5245.29 519.308  21
   1  -9 -16 6245.49 612.454   7
   1  -9 -16 5977.68 571.077  19
   1  -9 -15 2721.41 402.107  19
   1  -9 -15 2769.53 414.973   7
   1  -9 -15 3099.55 410.564  21
   1  -9 -14 143.693 194.268  19
   1  -9 -14 57.8600 166.265  21
   1  -9 -14 202.914 169.112   7
   1  -9 -13 354.394 176.083  21
   1  -9 -13 32.6937 156.066   6
   1  -9 -13-11.9548 138.829   7
   1  -9 -12 15725.5 878.513  21
   1  -9 -12 12954.3 808.370   7
   1  -9 -12 12176.8 1481.95   1
   1  -9 -12 12842.2 746.211   6
   1  -9 -11 309.577 163.100  21
   1  -9 -11 223.359 121.783  17
   1  -9 -11 397.648 191.475   6
   1  -9 -11 262.841 172.663   7
   1  -9 -11 81.7006 234.415   1
   1  -9 -10 364.380 169.514  17
   1  -9 -10 163.433 246.143   1
   1  -9 -10 521.462 158.082   7
   1  -9 -10 229.909 140.345   6
   1  -9  -9 85007.1 3581.35   1
   1  -9  -9 86133.5 1917.27   7
   1  -9  -9 86716.8 1797.87   6
   1  -9  -8 61741.5 2993.82   1
  -1   9   8 63371.9 3099.47   3
  -1   9   7 25450.9 1938.14   3
  -1   9   6 11602.3 1272.32   3
  -1   9   5 617.184 350.898   3
  -1   9   4-1.90064 217.449   3
  -1   9   3-121.343 215.837   3
  -1   9   2 7104.64 952.414   3
  -1   9   1 104816. 3596.82   3
  -1   9   0 71048.8 3005.17   3
  -1   9  -1 79866.4 3205.22   3
  -1   9  -2 5496.65 892.259   3
  -1   9  -3 8844.02 1109.13   3
  -1   9  -4 22.5886 201.277   3
  -1   9  -5 3163.96 723.957   3
  -1   9  -6 23116.0 1934.49   3
  -1   9  -7 1.27667 196.267   3
  -1   9  -7 204.232 125.332  10
  -1   9  -8 74098.7 1785.69  10
  -1   9  -8 73192.8 3639.84   3
  -1   9  -9 3120.45 380.725  10
  -1   9  -9 2827.67 732.801   3
  -1   9 -10 1016.23 255.976  10
  -1   9 -11 319.218 167.357  10
  -1   9 -12 4850.11 468.873  10
  -1   9 -13 48.2089 120.343  10
  -1   9 -14 5081.37 487.595  14
  -1   9 -14 4840.32 435.978  10
  -1   9 -15 491.798 171.245  14
  -1   9 -15 272.854 124.356  10
  -1   9 -16 3323.19 321.137  14
  -1   9 -16 3420.91 313.329  10
  -1   9 -17 109.349 76.6434  14
  -1   9 -17 17.0649 68.0640  10
   1  -8 -21 6280.79 366.511  12
   1  -8 -21 6325.02 353.014  21
   1  -8 -20 191.443 109.729  21
   1  -8 -20 94.6112 102.196  12
   1  -8 -20 223.171 106.263  16
   1  -8 -19 204.319 140.318  16
   1  -8 -19 237.681 141.512  21
   1  -8 -18 348.453 143.289  19
   1  -8 -18 194.994 133.404  21
   1  -8 -17 442.562 168.260  19
   1  -8 -17 608.013 200.511  21
   1  -8 -16 174.146 203.417  19
   1  -8 -16 412.119 197.323  21
   1  -8 -16 168.386 169.673   7
   1  -8 -15 6043.17 571.684  21
   1  -8 -15 4873.37 552.152   7
   1  -8 -15 5861.73 583.377  19
   1  -8 -14 554.357 230.496  19
   1  -8 -14 127.029 158.416   7
   1  -8 -14 629.901 221.000  21
   1  -8 -13 29902.7 1249.72   7
   1  -8 -13 29955.5 1104.69   6
   1  -8 -13 27072.9 2210.22   1
   1  -8 -12 20887.6 1009.72   7
   1  -8 -12 19803.5 890.518   6
   1  -8 -12 18333.5 1784.86   1
   1  -8 -12 20536.9 1011.98  21
   1  -8 -11 43692.5 1401.50   7
   1  -8 -11 43680.2 2660.48   1
   1  -8 -11 45005.4 1302.74   6
   1  -8 -11 44603.2 1441.39  21
   1  -8 -10 7165.36 1046.64   1
   1  -8  -9 2222.75 549.618   1
   1  -8  -8 21648.8 1682.20   1
   1  -8  -7 1824.64 523.917   1
   1  -8  -6 19415.7 1487.43   1
  -1   8   5 15467.4 1345.03   3
  -1   8   4 26597.0 1746.20   3
  -1   8   3 41879.0 2145.20   3
  -1   8   2 30373.8 1819.88   3
  -1   8   1 542.389 301.198   3
  -1   8   0 42646.9 2135.10   3
  -1   8  -1 8371.93 981.121   3
  -1   8  -2 3178.43 619.598   3
  -1   8  -3 14205.7 1315.83   3
  -1   8  -4 236.467 255.791   3
  -1   8  -5 3505.82 748.228   3
  -1   8  -6 199.111 279.985   3
  -1   8  -7 291.586 234.677   3
  -1   8  -8 45624.7 2739.43   3
  -1   8  -8 45667.6 1340.11  10
  -1   8  -9 8861.47 607.652  10
  -1   8  -9 9737.26 1316.90   3
   1  -8   9 10080.8 642.706  15
  -1   8 -10 36944.3 1280.18  10
  -1   8 -10 38454.2 2665.32   3
   1  -8  10 37274.3 1256.67  15
   1  -8  11 29962.0 1136.39  15
  -1   8 -11 30322.5 1163.48  10
   1  -8  12 10727.3 700.175  15
  -1   8 -12 11466.9 720.682  10
   1  -8  13 803.530 241.910  15
  -1   8 -13 1320.16 275.991  10
   1  -8  14-99.0081 146.765  15
  -1   8 -14 151.316 142.987  10
   1  -8  15 1065.20 201.213  15
  -1   8 -15 817.518 195.076  10
   1  -8  16 1502.70 235.163  15
  -1   8 -16 1152.98 227.145  14
  -1   8 -16 821.949 193.275  10
  -1   8 -17 1084.05 188.972  14
   1  -8  17 1063.26 161.376  15
  -1   8 -17 1003.95 184.979  10
  -1   8 -18 647.588 124.856  14
  -1   8 -18 581.357 116.779  10
   1  -7 -21 118.799 93.5097  21
   1  -7 -21 480.471 122.032  12
   1  -7 -21 349.777 116.303  16
   1  -7 -20 450.289 137.210  21
   1  -7 -20 386.672 149.098  12
   1  -7 -20 424.385 157.527  16
   1  -7 -19 252.814 133.964  21
   1  -7 -18 6377.55 558.119  21
   1  -7 -17 282.093 198.443  21
   1  -7 -17 184.910 157.429  19
   1  -7 -16 486.053 193.994  21
   1  -7 -16 483.297 230.633   7
   1  -7 -16 317.906 153.895  19
   1  -7 -15 8885.52 713.329  21
   1  -7 -15 7582.35 677.861   7
   1  -7 -15 8977.22 694.145  19
   1  -7 -14 1240.65 279.035  21
   1  -7 -14 1872.33 318.488   7
   1  -7 -14 1295.01 302.261  19
   1  -7 -13 109.853 129.926   7
   1  -7 -13-130.447 341.194   1
   1  -7 -13 109.754 142.968  21
   1  -7 -12 3959.59 454.283   7
   1  -7 -12 3405.19 762.905   1
   1  -7 -12 4363.99 410.913   6
   1  -7 -11 2734.73 669.153   1
   1  -7 -10 8454.62 1108.44   1
   1  -7  -9 12597.1 1281.86   1
   1  -7  -8 15728.5 1386.88   1
   1  -7  -7 9963.77 1054.20   1
  -1   7   6 181.417 138.150   2
   1  -7  -6-27.7192 186.919   1
   1  -7  -5 11717.4 1064.04   1
   1  -7  -4 2954.74 553.634   1
  -1   7   4 2953.23 562.644   3
  -1   7   3 9577.27 937.190   3
  -1   7   2 83506.2 2689.78   3
  -1   7   1 126641. 3332.24   3
  -1   7   0 24678.2 1484.95   3
  -1   7  -1 1393.47 392.910   3
  -1   7  -2 410.597 305.941   3
  -1   7  -3 16058.3 1290.00   3
  -1   7  -4 15362.8 1307.11   3
  -1   7  -5 13806.6 1287.22   3
  -1   7  -6 26349.4 1820.15   3
  -1   7  -7 20623.2 1694.81   3
  -1   7  -8 74303.9 3316.02   3
  -1   7  -9 277.566 250.637   3
  -1   7 -10 4979.53 456.349  10
  -1   7 -10 4517.48 892.072   3
  -1   7 -11 4225.18 432.762  10
  -1   7 -11 4127.19 905.399   3
  -1   7 -12 5552.61 503.140  10
  -1   7 -13 11804.1 733.486  10
   1  -7  14 216.939 177.418  15
  -1   7 -14 98.1243 128.581  10
   1  -7  15 1825.71 291.109  15
  -1   7 -15 1274.54 241.494  10
   1  -7  16 6738.37 497.465  15
  -1   7 -16 6432.34 499.253  10
   1  -7  17 3410.12 343.269  15
  -1   7 -17 3377.29 353.942  14
  -1   7 -17 3412.08 334.659  10
   1  -7  18 197.481 115.721  15
  -1   7 -18-2.45560 71.1300  14
  -1   7 -18 24.3594 80.2589  10
  -1   7 -19 1116.56 148.847  10
   1  -6 -22 1343.75 168.106  21
   1  -6 -22 1254.70 159.248  16
   1  -6 -21 5641.77 393.123  21
   1  -6 -21 6035.76 402.697  16
   1  -6 -20 479.671 173.937  21
   1  -6 -20 806.112 184.750  12
   1  -6 -20 783.493 206.439  16
   1  -6 -19 1709.47 287.359  21
   1  -6 -18 4279.35 471.689  21
   1  -6 -17 19421.4 1031.80  21
   1  -6 -16 3263.96 402.486  19
   1  -6 -16 3273.67 453.151  21
   1  -6 -15 1317.22 289.208  19
   1  -6 -15 976.136 252.669  21
   1  -6 -15 1151.10 280.966   7
   1  -6 -14 6968.92 608.894  19
   1  -6 -14 4241.72 478.866   7
   1  -6 -14 3214.24 772.155   1
   1  -6 -14 7104.44 640.074  21
   1  -6 -13 18706.6 960.867  19
   1  -6 -13 14124.9 865.152   7
   1  -6 -13 12824.4 1512.06   1
   1  -6 -13 19489.1 993.224  21
   1  -6 -12 1594.44 266.961   7
   1  -6 -12 1231.91 519.791   1
   1  -6 -11 36573.5 2314.76   1
   1  -6 -10 11277.3 1222.25   1
   1  -6  -9 42100.7 2267.78   1
   1  -6  -8 64804.9 2674.21   1
  -1   6   8 66929.7 2010.76   2
   1  -6  -7 170983. 4125.73   1
  -1   6   7 170783. 3053.34   2
   1  -6  -6 44921.7 1368.54   5
   1  -6  -6 45590.1 2022.14   1
  -1   6   6 45459.1 1514.58   2
   1  -6  -5 126552. 2401.30   5
  -1   6   5 120999. 2401.61   2
   1  -6  -5 121257. 3184.12   1
   1  -6  -4 11665.7 951.580   1
  -1   6   4 11786.1 741.933   2
  -1   6   3 46694.4 1878.60   3
   1  -6  -3 45686.3 1844.14   1
  -1   6   2 73297.9 2305.28   3
  -1   6   1 23773.8 1329.55   3
  -1   6   0 143919. 3218.13   3
  -1   6  -1 23469.0 1367.81   3
  -1   6  -2 6313.82 738.354   3
  -1   6  -3 20292.9 1328.56   3
  -1   6  -4 46731.3 2072.90   3
  -1   6  -5 41500.7 2036.93   3
  -1   6  -6 688.121 389.152   3
  -1   6  -7 53515.5 2531.40   3
  -1   6  -8 14045.1 1373.32   3
  -1   6  -9 2946.23 680.618   3
  -1   6 -10 7966.52 1141.71   3
  -1   6 -11 4811.07 456.835  10
  -1   6 -11 4446.10 886.025   3
  -1   6 -12 20619.2 946.841  10
  -1   6 -12 20853.0 1975.69   3
  -1   6 -13 12606.3 761.858  10
  -1   6 -14 199.237 165.065  10
  -1   6 -15-162.724 167.348  10
  -1   6 -16 18432.6 874.107  10
   1  -6  17-13.4883 145.349  15
  -1   6 -17-51.6618 115.351  10
  -1   6 -18 14217.7 654.072  10
  -1   6 -18 12194.7 588.539  14
   1  -6  18 13391.9 629.584  15
  -1   6 -19 5999.72 375.470  10
   1  -6  19 5445.03 349.869  15
  -1   6 -20 3320.14 223.652  10
   1  -5 -22 1029.54 154.935  21
   1  -5 -22 910.659 152.530  16
   1  -5 -21 10510.4 570.812  21
   1  -5 -21 9532.22 428.753  12
   1  -5 -20 135.139 137.361  12
   1  -5 -20 206.562 165.498  21
   1  -5 -19 1334.80 272.180  21
   1  -5 -18 674.845 262.299  21
   1  -5 -17 1561.63 325.788  21
   1  -5 -16 17123.5 993.485  21
   1  -5 -15 1689.21 360.806   7
   1  -5 -15 659.171 214.345  21
   1  -5 -14-40.0759 116.405  19
   1  -5 -14 151.834 130.469  21
   1  -5 -14-396.357 430.390   1
   1  -5 -14-115.183 187.337   7
   1  -5 -13 241.724 157.694  19
   1  -5 -13-10.2803 244.025   1
   1  -5 -13 106.847 142.274  21
   1  -5 -13-6.11831 150.233   7
   1  -5 -12 2981.30 724.487   1
   1  -5 -11 40476.0 2391.45   1
   1  -5 -10 16839.9 1457.81   1
  -1   5   9 75582.7 2222.64   2
   1  -5  -9 73251.4 2889.04   1
   1  -5  -8 3376.38 635.478   1
  -1   5   8 3540.55 455.896   2
  -1   5   7 26693.2 1160.50   2
   1  -5  -7 25074.2 1511.43   1
   1  -5  -6 60416.5 2216.28   1
  -1   5   6 62782.2 1670.32   2
   1  -5  -6 62043.1 1510.76   5
  -1   5   5 56670.2 1516.70   2
   1  -5  -5 58082.0 2065.09   1
   1  -5  -5 59057.7 1505.71   5
  -1   5   4 3195.75 357.960   2
   1  -5  -4 3144.54 494.305   1
  -1   5   3 58487.5 1465.74   2
   1  -5  -3 56790.7 1885.41   1
   1  -5  -2 102945. 2477.79   1
  -1   5   2 104523. 2503.24   3
  -1   5   1 811.037 267.448   3
  -1   5   0 126399. 2693.27   3
  -1   5  -1 1150.91 351.681   3
  -1   5  -2 107.598 198.689   3
  -1   5  -3-149.995 266.782   3
  -1   5  -4 4879.74 623.639   3
  -1   5  -5 19377.7 1291.99   3
  -1   5  -6 30557.1 1701.72   3
  -1   5  -7 278.100 301.448   3
  -1   5  -8 18379.9 1470.54   3
  -1   5  -9 182.361 194.822   3
  -1   5 -10 2101.62 555.318   3
  -1   5 -11 1190.10 467.882   3
  -1   5 -12 22015.8 967.143  10
  -1   5 -12 24486.4 2149.93   1
  -1   5 -12 21157.8 1920.45   3
  -1   5 -12 18040.1 940.911  21
  -1   5 -13 31364.5 1172.39  10
  -1   5 -13 30640.6 2492.38   1
  -1   5 -13 28893.7 2322.58   3
  -1   5 -13 31296.5 1274.71  21
  -1   5 -14 30847.4 1162.69  10
  -1   5 -14 35704.0 1367.07  21
  -1   5 -15 26790.3 1104.23  10
  -1   5 -16 7691.93 577.522  10
  -1   5 -17 2846.55 347.550  10
  -1   5 -18 7095.08 495.436  10
  -1   5 -19 604.006 161.268  10
   1  -5  19 702.061 165.959  15
  -1   5 -19 624.235 124.933  14
  -1   5 -20-82.7162 76.6952  10
   1  -5  20-247.015 119.863  15
   1  -4 -22 6005.60 378.717  16
   1  -4 -22 5946.60 370.969  21
   1  -4 -21 5197.28 419.154  16
   1  -4 -21 5083.39 413.635  21
   1  -4 -20-32.5491 133.925  21
   1  -4 -20 41.4823 78.0315  12
   1  -4 -19 126.144 179.321  21
   1  -4 -18 439.500 194.511  21
   1  -4 -17 15323.8 922.691  21
   1  -4 -16 3493.88 469.688  21
   1  -4 -15 12961.6 864.676  21
   1  -4 -15 10599.5 1435.62   1
   1  -4 -14 19728.5 1041.36   7
   1  -4 -14 24052.3 1134.88  21
   1  -4 -14 21130.6 1968.84   1
   1  -4 -13 11069.0 726.800   7
   1  -4 -13 12249.7 1459.40   1
   1  -4 -13 11148.8 762.016  21
   1  -4 -12 14171.8 1464.77   1
   1  -4 -11 44873.7 2475.41   1
  -1   4  11 48088.6 2022.80   2
   1  -4 -10 51723.7 2507.88   1
  -1   4  10 55824.3 2046.98   2
   1  -4  -9 3184.47 580.832   1
  -1   4   9 2889.12 438.374   2
  -1   4   8 10888.3 788.793   2
   1  -4  -8 9933.24 986.074   1
   1  -4  -7 4636.58 642.463   1
  -1   4   7 4978.40 490.937   2
  -1   4   6 33915.6 1175.79   2
   1  -4  -6 34340.6 1598.33   1
   1  -4  -6 33910.8 1072.24   5
   1  -4  -5 18446.5 1105.32   1
  -1   4   5 18426.2 806.681   2
   1  -4  -5 19053.2 790.085   5
  -1   4   4 68126.5 1445.54   2
   1  -4  -4 69394.8 2001.86   1
   1  -4  -4 67474.8 1510.97   5
   1  -4  -3 46716.2 1578.12   1
  -1   4   3 46584.9 1143.98   2
   1  -4  -2 120127. 2396.07   1
  -1   4   1 1570.97 312.239   3
  -1   4   0 590975. 5150.72   3
  -1   4  -1 2938.69 403.139   3
  -1   4  -2 55004.0 1691.32   3
  -1   4  -3-2.10821 171.581   3
  -1   4  -4 5024.57 599.479   3
  -1   4  -5 15355.6 1076.42   3
  -1   4  -6 2565.70 498.783   3
  -1   4  -7 2692.59 545.458   3
  -1   4  -8 36640.8 1950.41   3
  -1   4  -9 8342.63 992.411   3
  -1   4 -10 133.600 225.414   3
  -1   4 -11 6556.54 992.319   3
  -1   4 -12 10527.5 1367.13   1
  -1   4 -12 9138.95 1226.35   3
  -1   4 -12 9057.54 654.628  21
  -1   4 -13 43.8201 283.422   1
  -1   4 -13 157.736 284.052   3
  -1   4 -14 26250.8 1181.55  21
  -1   4 -15 6542.90 601.230  21
  -1   4 -16 8740.47 630.747  10
  -1   4 -16 8167.11 666.559  21
  -1   4 -17 4388.25 440.580  10
  -1   4 -18 2175.26 306.967  10
  -1   4 -19 12185.1 622.940  10
  -1   4 -20 16035.7 624.324  10
   1  -4  20 14496.1 621.206  15
  -1   4 -21 805.743 130.102  10
   1  -4  21 539.478 122.310  15
   1  -3 -22 1553.98 179.025  10
   1  -3 -22 1088.48 180.372  16
   1  -3 -22 1167.36 182.194  21
   1  -3 -21 8478.55 540.529  16
   1  -3 -21 7756.30 514.210  21
   1  -3 -20 91.0906 159.915  21
   1  -3 -19 2473.18 367.100  21
   1  -3 -18 1439.07 294.736  21
   1  -3 -17 3452.57 468.660  21
   1  -3 -16 37267.1 1490.09  21
   1  -3 -15 558.445 338.875   1
   1  -3 -15 750.248 277.670  21
   1  -3 -14 28820.0 2292.87   1
   1  -3 -14 22727.2 1106.05  21
   1  -3 -13 19773.2 1807.41   1
   1  -3 -13 19446.2 973.940  21
  -1   3  12 10445.6 1020.45   2
   1  -3 -12 9517.34 1198.59   1
  -1   3  11 6702.37 797.540   2
   1  -3 -11 6965.10 995.333   1
   1  -3 -10 22893.1 1652.31   1
  -1   3  10 24774.2 1399.51   2
  -1   3   9 34757.9 1523.46   2
   1  -3  -9 32784.1 1848.26   1
  -1   3   8 176444. 3163.84   2
   1  -3  -8 170475. 3914.02   1
  -1   3   7 11237.2 735.038   2
   1  -3  -7 10922.7 948.412   1
   1  -3  -7 10765.1 521.450   4
   1  -3  -6 72829.0 2216.27   1
  -1   3   6 74854.2 1710.41   2
   1  -3  -6 70976.0 1114.44   4
   1  -3  -5 68688.8 1996.21   1
  -1   3   5 70662.7 1493.94   2
   1  -3  -5 71121.1 1470.82   5
   1  -3  -5 65664.9 834.667   4
  -1   3   4 13449.9 590.846   2
   1  -3  -4 13021.4 824.653   1
   1  -3  -4 13075.2 620.741   5
   1  -3  -3 400565. 4136.23   1
  -1   3   3 398010. 2857.56   2
   1  -3  -2 107325. 2026.28   1
  -1   3   2 105854. 1409.21   2
   1  -3  -1 6461.12 505.600   1
  -1   3   1 7143.05 517.194   3
  -1   3   0 1275.34 244.328   3
  -1   3  -1 39340.9 1188.35   3
  -1   3  -2 1734.00 284.904   3
  -1   3  -3 55826.1 1613.43   3
  -1   3  -4 23742.6 1140.49   3
  -1   3  -5 2409.44 433.979   3
  -1   3  -6 2906.82 518.967   3
  -1   3  -7 7889.75 826.289   3
  -1   3  -8 6701.43 798.029   3
  -1   3  -9 45414.4 2212.76   3
  -1   3 -10 494.919 293.208   3
  -1   3 -11 361.826 334.357   1
  -1   3 -11 482.782 281.616   3
  -1   3 -12 10066.0 1266.36   3
  -1   3 -12 9946.13 1288.66   1
  -1   3 -13 15648.2 1619.44   3
  -1   3 -13 15445.4 1676.00   1
  -1   3 -13 12397.8 791.844  21
  -1   3 -14 20277.2 1977.11   1
  -1   3 -14 21454.2 1067.12  21
  -1   3 -15 3017.35 419.817  21
  -1   3 -16 3228.18 447.375  21
  -1   3 -17 6264.91 591.500  21
  -1   3 -18 16275.6 802.712  10
  -1   3 -18 13367.6 804.173  21
  -1   3 -19 2235.97 296.223  10
  -1   3 -20 825.203 174.560  10
   1  -3  21 2911.64 264.912  15
  -1   3 -21 1974.70 208.382  10
   1  -2 -22 18240.5 653.051  16
   1  -2 -22 17783.8 592.891  10
   1  -2 -21 5292.68 422.497  16
   1  -2 -21 5207.86 417.052  21
   1  -2 -20 616.403 220.890  21
   1  -2 -19 1591.88 316.301  21
   1  -2 -18 614.909 237.326  21
   1  -2 -17 7381.49 666.385  21
   1  -2 -16 19202.1 1054.67  21
   1  -2 -15 172.584 153.419  21
   1  -2 -15 264.399 313.588   1
   1  -2 -14 2591.37 387.680  21
   1  -2 -14 4128.86 886.115   1
   1  -2 -13 36159.4 1334.34  21
  -1   2  13 39666.0 2167.34   2
   1  -2 -13 37803.8 2509.68   1
   1  -2 -12 8972.94 1174.77   1
  -1   2  12 9930.64 1028.31   2
   1  -2 -11 837.920 405.116   1
   1  -2 -10 2939.16 635.507   1
   1  -2  -9 18859.8 1398.67   1
   1  -2  -8 24005.1 1474.85   1
   1  -2  -7 18784.5 1212.18   1
   1  -2  -6 7915.68 744.017   1
   1  -2  -5 20709.4 1066.48   1
   1  -2  -4 22549.8 623.866   4
   1  -2  -4 23332.9 801.129   5
  -1   2   4 23279.3 750.787   2
   1  -2  -4 22732.2 1013.88   1
   1  -2  -3 81120.2 1382.27   5
   1  -2  -3 79758.6 980.026   4
  -1   2   3 80301.2 1160.47   2
   1  -2  -3 81265.1 1726.94   1
   1  -2  -2 67086.0 830.472   4
  -1   2   2 69091.4 879.426   2
   1  -2  -2 69884.8 1449.21   1
   1  -2  -1 25335.2 822.880   1
  -1   2   0 300634. 2609.15   3
  -1   2  -1 302087. 2761.77   3
  -1   2  -2 25550.2 892.664   3
  -1   2  -3 1040.25 272.928   3
  -1   2  -4 1749.15 328.621   3
  -1   2  -5 18200.8 998.270   3
  -1   2  -6 1801.01 397.792   3
  -1   2  -7 11610.1 935.935   3
  -1   2  -8 64005.2 2347.93   3
  -1   2  -9 13273.1 1155.18   3
  -1   2 -10 36995.8 2057.59   3
  -1   2 -11 12647.5 1275.70   3
  -1   2 -11 13252.6 1364.57   1
  -1   2 -12 922.398 549.912   1
  -1   2 -12 206.116 437.420   3
  -1   2 -13 10162.8 697.407  21
  -1   2 -13 6475.12 1062.96   1
  -1   2 -14 23129.6 1098.91  21
  -1   2 -14 27379.6 2261.10   1
  -1   2 -15 16126.9 942.419  21
  -1   2 -16 9592.47 731.540  21
  -1   2 -17 6609.12 595.803  21
  -1   2 -18 8710.18 681.481  21
  -1   2 -19 1691.17 279.604  10
  -1   2 -19 998.834 238.043  21
  -1   2 -20 15194.1 691.167  10
  -1   2 -21 145.422 107.420  10
  -1   2 -22 2296.27 188.341  10
   1  -2  22 2367.87 213.948  15
   1  -1 -22 64.0680 76.4795  10
   1  -1 -22-44.3377 76.3507  16
   1  -1 -21 133.326 111.641  10
   1  -1 -21-73.2185 124.255  16
   1  -1 -21 97.3815 112.163  21
   1  -1 -20 276.107 159.663  21
   1  -1 -19 114.632 215.933  21
   1  -1 -18 1912.32 356.017  21
   1  -1 -17 22794.2 1145.66  21
   1  -1 -16 47160.4 1661.22  21
   1  -1 -15 8726.08 713.768  21
   1  -1 -15 8134.75 1282.97   1
   1  -1 -14 34376.5 1371.90  21
   1  -1 -14 35081.3 2550.67   1
   1  -1 -13 4323.64 465.857  21
   1  -1 -13 2070.54 646.340   1
   1  -1 -12 1929.12 575.496   1
   1  -1 -11 3081.79 682.128   1
   1  -1 -10 1045.89 463.789   1
   1  -1  -9 45862.2 2148.51   1
   1  -1  -8 9727.48 942.341   1
   1  -1  -7 46196.4 1859.99   1
   1  -1  -6 4641.69 539.931   1
   1  -1  -5 4859.52 529.551   1
   1  -1  -4 275321. 3374.64   1
   1  -1  -3 129732. 1747.03   5
   1  -1  -3 124601. 2027.59   1
   1  -1  -2 96642.6 1368.61   5
   1  -1  -2 97524.2 1156.91   4
   1  -1  -2 96207.2 1555.79   1
   1  -1  -1 269184. 1753.46   4
   1  -1  -1 261662. 2218.39   1
  -1   1   0 99596.2 1106.12   3
   1  -1   0 98290.2 1234.63   1
  -1   1  -1 391146. 2498.10   3
  -1   1  -2 152309. 1854.09   3
  -1   1  -3 51954.7 1258.11   3
  -1   1  -4 113852. 2077.75   3
  -1   1  -5 24798.2 1095.28   3
  -1   1  -6 3959.97 496.396   3
  -1   1  -7 2083.87 424.652   3
  -1   1  -8 135551. 3295.13   3
  -1   1  -9 368.630 219.946   3
  -1   1 -10 36208.1 2015.88   1
  -1   1 -10 35860.5 1974.80   3
  -1   1 -11 76960.1 3061.70   3
  -1   1 -11 77694.7 3149.00   1
  -1   1 -12 46269.5 2588.53   1
  -1   1 -13 841.955 421.710   1
  -1   1 -14 72547.6 1944.15  21
  -1   1 -14 73654.4 3614.06   1
  -1   1 -15 168.400 137.530  21
  -1   1 -15-17.4605 228.636   1
  -1   1 -16 3036.01 426.534  21
  -1   1 -17 157.430 200.352  21
  -1   1 -18 1685.87 331.616  21
  -1   1 -19 187.859 158.344  21
  -1   1 -20 553.320 174.697  10
  -1   1 -20 813.805 231.690  21
  -1   1 -21 4713.36 358.967  10
  -1   1 -22 145.285 92.9864  10
  -1   1 -22 375.478 118.277  16
   1   0 -22 11543.0 460.456  16
   1   0 -22 12242.6 458.352  10
   1   0 -21 5408.12 407.329  16
   1   0 -21 5962.32 395.440  10
   1   0 -20 216.250 153.583  21
   1   0 -19 2189.34 352.862  21
   1   0 -18 10500.4 754.578  21
   1   0 -17 195.657 168.514  21
   1   0 -16 1287.04 312.928  21
   1   0 -15 3752.19 882.757   1
   1   0 -15 3680.87 476.826  21
   1   0 -14 3360.42 851.156   1
   1   0 -14 1404.76 317.396  21
   1   0 -13 1060.90 503.217   1
   1   0 -13 885.650 225.178  21
   1   0 -12 34847.8 2313.24   1
   1   0 -11 39.8373 210.391   1
   1   0 -10 2724.22 613.137   1
   1   0  -9 1775.87 487.901   1
   1   0  -8 152028. 3663.22   1
   1   0  -7 1382.37 343.471   3
   1   0  -7 1133.97 418.611   1
   1   0  -6 22219.7 1189.29   1
   1   0  -6 22289.1 1099.89   3
   1   0  -5 30568.1 1158.40   3
   1   0  -5 32223.8 1299.69   1
   1   0  -4 107104. 1901.40   3
   1   0  -4 105576. 2095.41   1
   1   0  -3 3130.25 286.728   3
   1   0  -3 3187.10 330.476   1
   1   0  -2 10423.8 425.758   3
   1   0  -2 10563.6 499.500   1
   1   0  -1 109530. 1238.99   1
  -1   0   0 33273.8 468.929   2
   1   0   0 34270.4 499.119   1
   1   0   0 33596.3 469.594   2
  -1   0  -1 3566.03 183.896   3
  -1   0  -2 352395. 2476.95   3
  -1   0  -3 538531. 3774.01   3
  -1   0  -4 26471.0 980.941   3
  -1   0  -5 4728.97 515.120   3
  -1   0  -6 751.709 257.085   3
  -1   0  -7 3532.30 513.466   3
  -1   0  -8 5666.30 694.739   1
  -1   0  -8 5346.35 653.378   3
  -1   0  -9 8941.70 907.751   3
  -1   0  -9 9704.94 950.895   1
  -1   0 -10 18461.3 1395.84   1
  -1   0 -11 17940.0 1477.55   1
  -1   0 -12 211.139 272.625   1
  -1   0 -13 4941.20 906.388   1
  -1   0 -14 175.599 350.988   1
  -1   0 -14 277.720 184.142  21
  -1   0 -15 378.901 382.740   1
  -1   0 -15 1161.91 280.055  21
  -1   0 -16 654.275 226.649  21
  -1   0 -17 6097.63 601.111  21
  -1   0 -18 187.412 180.503  21
  -1   0 -19 4428.73 483.395  21
  -1   0 -20 8643.49 617.836  21
  -1   0 -21 743.068 185.622  21
  -1   0 -21 557.881 162.264  10
  -1   0 -22 137.107 99.2350  10
   1   0  23 380.307 93.6211  15
   1   1 -22 4493.39 263.949  10
   1   1 -21 2437.12 249.485  10
   1   1 -21 2293.49 244.667  16
   1   1 -20 57.1189 119.523  10
   1   1 -20-43.0504 99.9627  16
   1   1 -19-34.7721 160.663  21
   1   1 -18 313.002 206.497  21
   1   1 -17 17658.6 994.527  21
   1   1 -16 3781.42 484.277  21
   1   1 -15 19834.9 1071.05  21
   1   1 -14 1101.85 451.294   1
   1   1 -14 272.074 190.104  21
   1   1 -13 9875.13 1318.83   1
   1   1 -13 13637.5 835.417  21
   1   1 -12 2663.64 702.543   1
   1   1 -11 12398.6 1360.20   1
   1   1 -10 9995.63 1139.14   1
   1   1  -9 126084. 3407.89   3
   1   1  -9 126564. 3687.37   1
   1   1  -8 25351.8 1539.20   1
   1   1  -8 26074.4 1428.91   3
   1   1  -7 3822.53 571.780   1
   1   1  -7 3826.36 520.085   3
   1   1  -6 1550.39 331.399   3
   1   1  -6 1449.28 369.063   1
   1   1  -5 114491. 2295.54   3
   1   1  -4 12191.8 681.381   3
   1   1  -3 3343.06 322.083   3
   1   1  -2 12238.3 499.470   3
   1   1  -1 90352.6 1025.59   3
   1   1   0 404177. 2406.58   2
   1   1   0 398182. 1746.46   3
   1   1   1 123324. 1381.44   2
   1   1   1 120183. 1042.37   5
   1   1   2 5411.61 337.736   2
  -1  -1  -2 5410.72 262.450   1
   1   1   2 5389.44 274.471   4
  -1  -1  -3 30194.2 809.650   1
  -1  -1  -4 57095.9 1319.00   1
  -1  -1  -5 60571.9 1625.75   3
  -1  -1  -5 61960.3 1589.55   1
  -1  -1  -6 237415. 3454.59   1
  -1  -1  -7 151289. 3050.43   1
  -1  -1  -8 23759.7 1326.84   1
  -1  -1  -9 11865.6 1030.11   1
  -1  -1 -10 28.5210 203.905   1
  -1  -1 -11 1749.13 518.216   1
  -1  -1 -12 334.506 247.197   1
  -1  -1 -13 9234.18 1195.34   1
   1   1  14 5155.26 885.687   2
  -1  -1 -14 5413.54 980.403   1
  -1  -1 -14 6658.68 589.680  21
   1   1  15 29234.4 2200.71   2
  -1  -1 -15 27927.7 2279.22   1
  -1  -1 -15 29224.8 1270.92  21
  -1  -1 -16 13049.5 883.772  21
  -1  -1 -17 26799.8 1243.03  21
  -1  -1 -18 987.679 296.941  21
  -1  -1 -19 628.294 253.523  21
  -1  -1 -20 1363.44 286.168  21
  -1  -1 -21 3315.57 361.648  21
  -1  -1 -22 492.585 135.904  21
  -1  -1 -22 985.037 158.526  10
  -1  -1 -23 334.446 85.2612  10
  -1  -1 -23 202.711 78.9108  16
   1   2 -21 3657.32 280.428  10
   1   2 -21 2715.03 231.202  16
   1   2 -20 607.186 154.688  16
   1   2 -20 866.654 188.663  10
   1   2 -19 338.951 183.828  10
   1   2 -18 10352.3 661.608  10
   1   2 -18 9716.83 721.351  21
   1   2 -17 767.094 257.214  21
   1   2 -16 548.292 234.441  21
   1   2 -15 8967.60 727.257  21
   1   2 -14 2373.10 706.155   1
   1   2 -14 3007.31 433.900  21
   1   2 -13 827.402 422.880   1
   1   2 -13 2269.41 346.335  21
   1   2 -12 9827.47 1288.39   1
   1   2 -11 24900.2 1903.10   1
   1   2 -11 25032.5 1779.46   3
   1   2 -10 963.930 353.129   3
   1   2 -10 1026.14 414.893   1
   1   2  -9 122216. 3724.38   1
   1   2  -9 120840. 3416.34   3
   1   2  -8 105957. 2973.25   3
   1   2  -8 107789. 3257.55   1
   1   2  -7 9023.67 811.153   3
   1   2  -6 250125. 3880.92   3
   1   2  -5 3685.60 448.524   3
   1   2  -4 174478. 2685.94   3
   1   2  -3 53563.7 1330.61   3
   1   2  -2 27067.4 843.958   3
   1   2  -1 2743.76 252.781   3
   1   2   0 30311.8 729.810   3
   1   2   0 29590.1 833.539   2
   1   2   1 7046.77 349.648   4
   1   2   1 7095.78 409.405   2
   1   2   2 8032.75 327.307   4
   1   2   2 7633.02 447.584   2
  -1  -2  -2 7710.87 339.803   1
   1   2   3 199622. 2404.28   2
  -1  -2  -3 202472. 2122.51   1
  -1  -2  -4 245622. 2773.38   1
   1   2   4 244714. 2942.89   2
   1   2   5 182192. 2799.90   2
  -1  -2  -5 180436. 2687.90   1
  -1  -2  -6 166.890 157.257   1
  -1  -2  -7 49593.8 1736.81   1
  -1  -2  -8 5656.67 667.339   1
  -1  -2  -9 1691.36 402.634   1
  -1  -2 -10 66651.2 2571.54   1
  -1  -2 -11 4915.87 752.269   1
   1   2  12 174.586 226.470   2
  -1  -2 -12 268.026 204.903   1
  -1  -2 -13 21793.2 1814.40   1
   1   2  13 24154.4 1806.25   2
  -1  -2 -14 14344.6 859.474  21
   1   2  14 14647.8 1467.59   2
  -1  -2 -14 16133.5 1642.98   1
  -1  -2 -15 721.637 235.556  21
   1   2  15 614.934 406.262   2
  -1  -2 -15 621.660 492.350   1
  -1  -2 -16 3095.54 445.645  21
  -1  -2 -17 282.522 206.697  21
  -1  -2 -18 4559.51 525.506  21
  -1  -2 -19 6351.47 586.032  21
  -1  -2 -20 5774.69 529.678  21
  -1  -2 -21 3839.22 401.220  21
  -1  -2 -22 221.402 123.275  21
  -1  -2 -23 1166.82 146.903  10
  -1  -2 -23 1169.62 156.796  16
   1   3 -21 931.473 143.618  10
  -1  -3  21 803.298 126.811  15
   1   3 -20 560.536 141.051  10
   1   3 -20 539.479 128.924  16
   1   3 -19 729.570 187.209  10
   1   3 -19 332.783 138.074  16
   1   3 -18 8207.86 572.359  10
   1   3 -17 5025.32 535.349  21
   1   3 -17 3977.09 437.509  10
   1   3 -16 574.962 220.179  21
   1   3 -15 211.889 169.349  21
   1   3 -14 24345.9 1182.02  21
   1   3 -13 9532.31 1336.08   1
   1   3 -13 7199.58 628.486  21
   1   3 -12 3937.82 769.994   3
   1   3 -12 4193.36 864.403   1
   1   3 -12 5870.60 550.966  21
   1   3 -11 10762.8 1202.50   3
   1   3 -11 10449.2 1279.20   1
   1   3 -10 10343.3 1123.85   3
   1   3 -10 9334.47 1154.15   1
   1   3  -9 12463.0 1152.96   3
   1   3  -9 12865.5 1269.79   1
   1   3  -8 626.373 302.086   3
   1   3  -7 13649.6 1041.55   3
   1   3  -6 5703.40 642.998   3
   1   3  -5 3919.53 499.248   3
   1   3  -4 5225.80 523.765   3
   1   3  -3 641873. 5144.24   3
   1   3  -2 140848. 2237.05   3
   1   3  -1 308.197 145.840   3
   1   3   0 176714. 2445.55   2
   1   3   0 176484. 2228.62   3
   1   3   1 83549.1 1628.70   2
  -1  -3  -2 104605. 1519.83   1
   1   3   2 104356. 1841.11   2
   1   3   2 103956. 1324.12   4
   1   3   3 109936. 1970.91   2
  -1  -3  -3 112524. 1727.20   1
   1   3   3 110840. 1199.31   4
   1   3   4 761.008 243.475   2
  -1  -3  -4 382.211 174.335   1
   1   3   5 3651.44 433.616   2
  -1  -3  -5 3685.83 414.756   1
   1   3   6 818.294 259.660   2
  -1  -3  -6 764.873 200.889   1
  -1  -3  -7 124543. 2794.79   1
   1   3   7 120170. 2682.89   2
  -1  -3  -8 11439.3 931.930   1
   1   3   8 12047.9 938.011   2
   1   3   9 62080.3 2225.57   2
  -1  -3  -9 64322.9 2362.31   1
  -1  -3 -10 112941. 3357.96   1
   1   3  10 112161. 3208.96   2
  -1  -3 -11 31955.8 1915.45   1
   1   3  11 32261.4 1829.83   2
  -1  -3 -12 304.944 303.527   1
   1   3  12 134.222 181.946   2
   1   3  13 23381.7 1755.72   2
  -1  -3 -13 23981.8 1878.14   1
   1   3  14 11126.8 1261.59   2
  -1  -3 -14 12118.8 1442.56   1
  -1  -3 -14 14272.3 856.717  21
   1   3  15 894.626 435.112   2
  -1  -3 -15 1106.98 509.318   1
  -1  -3 -15 197.356 136.169  21
  -1  -3 -16 58328.9 1850.06  21
  -1  -3 -17 709.598 283.200  21
  -1  -3 -18 11745.8 820.673  21
  -1  -3 -19 2645.96 405.928  21
  -1  -3 -20 3780.17 446.116  21
  -1  -3 -21 192.405 159.191  21
  -1  -3 -22 873.931 193.750  21
  -1  -3 -23 189.967 73.2716  10
  -1  -3 -23 167.703 94.8400  21
  -1  -3 -23 21.6556 66.7683  16
   1   4 -21 600.256 108.177  10
   1   4 -20 6352.66 386.509  10
  -1  -4  20 5505.31 332.381  15
   1   4 -19 3187.48 333.806  10
   1   4 -18 7051.46 522.366  10
   1   4 -18 6439.49 465.680  16
   1   4 -17 2217.47 331.842  10
   1   4 -16 8441.70 626.072  10
   1   4 -15 4915.33 499.925  10
   1   4 -15 5667.05 594.071  21
   1   4 -14 658.049 243.520  21
   1   4 -13 13073.4 867.384  21
   1   4 -13 18837.4 1936.68   1
   1   4 -12 14274.4 877.628  21
   1   4 -12 17992.9 1814.40   1
   1   4 -12 17940.6 1684.09   3
   1   4 -11 56750.2 2842.85   3
   1   4 -11 58685.8 3132.02   1
   1   4 -10 2947.19 636.999   3
   1   4 -10 2232.54 607.757   1
   1   4  -9 11864.3 1157.83   3
   1   4  -8 1394.09 405.488   3
   1   4  -7 10941.2 995.162   3
   1   4  -6 40776.2 1775.06   3
   1   4  -5 37044.8 1589.97   3
   1   4  -4 54571.8 1792.75   3
   1   4  -3 4125.33 484.582   3
   1   4  -2 376445. 4192.16   3
   1   4  -1 69707.7 1712.15   3
   1   4   0 578.658 211.308   3
   1   4   1 318.425 218.279   2
   1   4   1 540.836 255.109   3
   1   4   2 19183.2 923.813   2
   1   4   2 18904.1 675.459   4
  -1  -4  -3 9328.59 586.031   1
   1   4   3 8824.45 657.670   2
   1   4   3 9082.17 388.851   4
  -1  -4  -4 8454.75 592.891   1
   1   4   4 8410.42 644.301   2
  -1  -4  -5 11676.4 744.496   1
   1   4   5 11195.5 759.356   2
  -1  -4  -6 29660.2 1280.46   1
   1   4   6 27817.3 1273.96   2
  -1  -4  -7 39021.0 1592.16   1
   1   4   7 37035.8 1540.57   2
   1   4   8 2189.52 440.960   2
  -1  -4  -8 2139.25 450.261   1
   1   4   9 15148.6 1119.96   2
  -1  -4  -9 16187.7 1194.33   1
   1   4  10 10936.6 1008.77   2
  -1  -4 -10 11074.9 1071.20   1
   1   4  11 7608.07 884.926   2
  -1  -4 -11 7519.17 941.109   1
  -1  -4 -12 3237.92 680.450   1
   1   4  12 3294.27 634.074   2
   1   4  13 71885.0 3026.87   2
  -1  -4 -13 71385.5 3230.06   1
  -1  -4 -14 14987.7 888.202  21
   1   4  14 11680.7 1277.10   2
  -1  -4 -14 11299.9 1351.72   1
  -1  -4 -15 40571.3 1507.13  21
  -1  -4 -15 37499.1 2557.32   1
  -1  -4 -16 275.121 175.624  21
  -1  -4 -17 2220.79 392.466  21
  -1  -4 -18 2367.05 402.551  21
  -1  -4 -19 163.817 189.768  21
  -1  -4 -20-17.2262 161.929  21
  -1  -4 -21 390.482 188.184  21
  -1  -4 -22 4113.14 359.633  21
  -1  -4 -23 3870.55 283.709  21
  -1  -4 -23 3453.58 264.313  16
   1   5 -20 96.0209 72.2909  10
   1   5 -19 2285.78 254.818  10
  -1  -5  19 1554.52 197.039  15
   1   5 -18 1400.29 230.622  10
   1   5 -17 411.551 192.312  10
   1   5 -16 3520.41 407.930  10
   1   5 -15 2063.70 333.279  10
   1   5 -14 9891.58 701.812  10
   1   5 -13 13.3285 143.892  10
   1   5 -13 175.070 370.482   3
   1   5 -13 19.0963 170.353  21
   1   5 -12 2106.30 621.548   3
   1   5 -12 2752.28 769.163   1
   1   5 -12 2772.05 401.292  21
   1   5 -12 2960.11 377.903  10
   1   5 -11 12982.0 1411.77   3
   1   5 -11 13750.8 1559.61   1
   1   5 -11 13042.0 826.107  21
   1   5 -11 13410.8 759.277  10
   1   5 -10-330.024 365.109   1
   1   5 -10 369.394 323.929   3
   1   5  -9 16552.1 1438.56   3
   1   5  -8 811.814 323.860   3
   1   5  -7-238.610 302.639   3
   1   5  -6 14363.7 1133.31   3
   1   5  -5 59513.8 2172.25   3
   1   5  -4 10452.5 883.789   3
   1   5  -3 40845.1 1630.69   3
   1   5  -2 2744.12 444.020   3
   1   5  -1 133468. 2695.20   3
   1   5   0 12727.2 838.319   3
   1   5   1 178775. 3050.72   3
   1   5   2 14788.5 902.755   3
   1   5   2 14350.0 891.098   2
   1   5   3 6761.98 394.525   4
  -1  -5  -3 7043.87 566.672   1
   1   5   3 7527.73 649.456   2
   1   5   4 12602.3 363.633   4
  -1  -5  -4 12988.1 794.129   1
   1   5   4 13351.4 873.092   2
  -1  -5  -5 1356.53 129.898   5
   1   5   5 1565.42 339.582   2
  -1  -5  -5 1231.44 297.708   1
   1   5   6 1589.92 330.380   2
  -1  -5  -6 1390.52 326.528   1
  -1  -5  -7 116449. 2854.78   1
   1   5   7 116717. 2847.00   2
   1   5   8 3533.52 534.684   2
  -1  -5  -8 3099.16 512.989   1
  -1  -5  -9 31935.7 1709.85   1
   1   5   9 31362.9 1638.64   2
  -1  -5 -10 5383.98 762.393   1
   1   5  10 5557.50 749.408   2
  -1  -5 -11 255.015 202.759   1
   1   5  11 586.122 318.994   2
  -1  -5 -12 2773.34 619.099   1
   1   5  12 3410.11 654.318   2
  -1  -5 -13 3730.83 434.380   7
  -1  -5 -13 3884.43 771.474   1
   1   5  13 3865.63 711.866   2
  -1  -5 -13 3650.19 434.604  21
  -1  -5 -14 31807.0 1311.43   7
  -1  -5 -14 30883.6 1288.44  21
  -1  -5 -14 35114.8 2376.63   1
  -1  -5 -15 34276.9 1393.97  21
  -1  -5 -15 32222.3 2372.82   1
  -1  -5 -16 5151.58 555.367  21
  -1  -5 -17 206.910 163.489  21
  -1  -5 -18 3978.57 505.747  21
  -1  -5 -19-56.2672 208.541  21
  -1  -5 -20 7106.97 584.445  21
  -1  -5 -21 383.551 170.187  21
  -1  -5 -22 8875.70 504.350  21
  -1  -5 -23 5648.88 331.536  21
  -1  -5 -23 5793.23 319.208  16
   1   6 -20 362.588 89.0382  10
   1   6 -19 5049.65 337.001  10
  -1  -6  18 341.565 112.206  15
   1   6 -18 284.734 147.055  10
  -1  -6  17 553.126 152.618  15
   1   6 -17 981.803 223.694  10
   1   6 -16 6815.18 540.266  10
   1   6 -15 152.625 141.734  10
   1   6 -14 1370.31 298.769  10
   1   6 -13 2944.44 396.708  10
   1   6 -12 1397.93 562.791   1
   1   6 -12 625.200 345.885   3
   1   6 -12 709.572 215.036  10
   1   6 -11 47702.4 1456.95  10
   1   6 -11 46233.7 2941.25   1
   1   6 -11 43932.8 2699.33   3
   1   6 -10 29136.8 1102.57  10
   1   6 -10 26530.0 2012.32   3
   1   6 -10 28457.6 2221.75   1
   1   6  -9 16222.8 1513.57   3
   1   6  -8 14089.0 1341.17   3
   1   6  -7 9700.68 1056.41   3
   1   6  -6 5426.83 758.783   3
   1   6  -5 20856.0 1403.12   3
   1   6  -4 12311.6 1037.90   3
   1   6  -3 1213.73 355.684   3
   1   6  -2 68445.6 2232.23   3
   1   6  -1 148529. 3176.19   3
   1   6   0 84529.1 2373.35   3
   1   6   1 468111. 5535.97   3
   1   6   2 90321.6 2408.44   2
   1   6   2 90374.0 2459.02   3
   1   6   3 22347.0 1195.18   2
   1   6   3 21658.3 787.624   4
  -1  -6  -4 4714.78 547.435   1
   1   6   4 4643.03 579.834   2
   1   6   4 4525.83 247.928   4
  -1  -6  -5 4700.78 573.513   1
   1   6   5 4924.94 590.990   2
  -1  -6  -6 4652.63 568.754   1
   1   6   6 4250.71 577.374   2
  -1  -6  -7 13822.7 1037.13   1
   1   6   7 13355.9 1013.34   2
  -1  -6  -8 11508.2 1009.37   1
   1   6   8 10951.2 972.818   2
  -1  -6  -9-208.457 260.852   1
   1   6   9 20.2589 183.432   2
  -1  -6 -10 95312.7 3219.16   1
   1   6  10 92434.0 3022.46   2
   1   6  11 13963.0 1235.76   2
  -1  -6 -11 13656.4 1293.42   1
   1   6  12 41685.8 2210.76   2
  -1  -6 -12 40741.2 2349.06   1
  -1  -6 -13 47965.9 1575.83  21
  -1  -6 -13 50487.8 2743.57   1
   1   6  13 50000.1 2532.23   2
  -1  -6 -13 48789.8 1563.08   7
  -1  -6 -14 47214.3 1610.81  21
  -1  -6 -14 40614.5 2553.79   1
  -1  -6 -14 40945.2 1511.62   7
  -1  -6 -15 8901.98 733.945  21
  -1  -6 -15 8392.39 1212.85   1
  -1  -6 -15 6906.36 660.837   7
  -1  -6 -16 11671.9 841.616  21
  -1  -6 -17 4567.78 529.129  21
  -1  -6 -18 615.980 233.277  21
  -1  -6 -19 1481.68 317.102  21
  -1  -6 -20 13029.0 758.546  21
  -1  -6 -21 3804.52 385.143  21
  -1  -6 -22 2790.71 277.325  21
  -1  -6 -23 7993.51 369.792  21
   1   7 -19 1724.70 184.541  10
   1   7 -18 2291.51 248.336  10
   1   7 -17 3110.71 335.503  10
   1   7 -16 517.447 143.267  14
   1   7 -16 730.604 214.349  10
   1   7 -15 1084.82 232.727  14
   1   7 -15 1092.78 262.733  10
   1   7 -14-195.046 179.540  10
   1   7 -13-149.831 158.466  10
   1   7 -12 17205.9 911.949  10
   1   7 -11 13802.5 1646.29   1
   1   7 -11 12538.3 1471.56   3
   1   7 -11 14384.3 828.590  10
   1   7 -10 362.720 203.403   3
   1   7 -10 237.259 164.344  10
   1   7  -9 5947.16 497.724  10
   1   7  -9 5954.56 957.776   3
   1   7  -8 371.249 353.110   3
   1   7  -7 3886.18 718.424   3
   1   7  -6 1771.80 502.890   3
   1   7  -5 3586.31 656.916   3
   1   7  -4 87790.7 2993.15   3
   1   7  -3 4915.86 712.686   3
   1   7  -2 21654.0 1399.03   3
   1   7  -1 235430. 4451.86   3
   1   7   0 137741. 3361.15   3
   1   7   1 3848.27 579.520   3
   1   7   2 21364.8 1311.37   3
   1   7   3 2124.41 280.234   4
   1   7   3 2230.65 443.024   2
   1   7   3 2273.25 461.742   3
   1   7   4 77279.1 2421.77   2
   1   7   5 25037.9 1387.65   2
  -1  -7  -5 26067.7 1379.69   1
  -1  -7  -6 12086.8 978.729   1
   1   7   6 11487.2 998.803   2
   1   7   7 308.254 245.148   2
  -1  -7  -7-80.8630 172.381   1
  -1  -7  -8 24212.7 1511.89   1
   1   7   8 24710.9 1492.19   2
  -1  -7  -9 709.836 291.395   1
   1   7   9 502.895 188.701   2
   1   7  10 6052.85 811.206   2
  -1  -7 -10 6441.32 868.762   1
  -1  -7 -11 4808.81 781.994   1
   1   7  11 4649.85 722.560   2
  -1  -7 -12 9655.70 1151.32   1
  -1  -7 -12 10806.8 744.260  21
  -1  -7 -12 8937.70 645.099   7
  -1  -7 -13 662.214 210.894  21
  -1  -7 -13 735.475 180.237   6
  -1  -7 -13 735.863 223.467   7
  -1  -7 -13 892.594 416.997   1
  -1  -7 -14 8998.16 1257.29   1
  -1  -7 -14 9639.59 714.314   7
  -1  -7 -14 6930.52 625.776  21
  -1  -7 -15 1092.04 292.094  21
  -1  -7 -15 1005.99 283.045   7
  -1  -7 -16 103.512 153.435  21
  -1  -7 -16 223.639 156.492  19
  -1  -7 -17 1602.40 362.950  21
  -1  -7 -17 1723.41 305.692  19
  -1  -7 -18 1004.88 281.682  21
  -1  -7 -19 1089.80 287.016  21
  -1  -7 -20 5809.42 503.415  21
  -1  -7 -21 2284.81 296.573  21
  -1  -7 -22 10778.5 504.642  21
  -1  -7 -22 8729.18 413.036  16
   1   8 -18 536.751 115.763  10
   1   8 -17 2349.34 264.392  10
   1   8 -16-51.5415 89.9686  14
   1   8 -16 124.626 119.561  10
   1   8 -15 50.1539 91.3097  14
   1   8 -15-152.762 132.508  10
   1   8 -14 109.127 132.489  14
   1   8 -14 429.558 192.446  10
   1   8 -13 7626.01 602.890  14
   1   8 -13 8713.49 643.220  10
   1   8 -12 162.546 136.483  10
   1   8 -11 7095.15 595.071  10
   1   8 -10 6638.77 1100.12   3
   1   8 -10 8706.11 655.362  10
   1   8  -9 1025.30 413.915   3
   1   8  -9 1570.66 296.277  10
   1   8  -8 585.476 320.259   3
   1   8  -8 733.299 234.160  10
   1   8  -7 2898.40 630.328   3
   1   8  -6 110.255 222.361   3
   1   8  -5 41979.0 2302.72   3
   1   8  -4 2492.93 551.146   3
   1   8  -3 23723.3 1636.68   3
   1   8  -2 15143.6 1281.19   3
   1   8  -1 640.190 307.218   3
   1   8   0 59048.7 2429.67   3
   1   8   1 4472.26 697.568   3
   1   8   2 1559.90 441.997   3
   1   8   3 2005.42 462.514   3
   1   8   4 14472.7 1255.60   3
   1   8   5 51330.3 2350.47   3
   1   8   5 52370.6 2155.02   2
   1   8   6 39870.8 1916.58   2
  -1  -8  -7 15580.2 1229.66   1
   1   8   7 14568.0 1171.63   2
  -1  -8  -8 5575.61 764.940   1
   1   8   8 5559.91 739.421   2
   1   8   9 29439.3 1766.56   2
  -1  -8  -9 29181.5 1810.42   1
   1   8  10 1853.32 450.301   2
  -1  -8 -10 2965.14 612.955   1
  -1  -8 -11 1192.04 421.774   1
  -1  -8 -12 17115.5 785.434   6
  -1  -8 -12 18411.5 1615.00   1
  -1  -8 -12 17400.2 897.691   7
  -1  -8 -13 2011.04 361.765  21
  -1  -8 -13 3212.80 354.404   6
  -1  -8 -13 3004.00 698.973   1
  -1  -8 -13 3193.41 421.462   7
  -1  -8 -14 28648.8 1275.10   7
  -1  -8 -14 30638.7 1058.43   6
  -1  -8 -14 32793.9 1367.18  21
  -1  -8 -15 4517.99 530.186   7
  -1  -8 -15 3751.70 483.570  21
  -1  -8 -16 164.080 181.521   7
  -1  -8 -16 26.4700 172.389  21
  -1  -8 -17 1635.92 324.609  21
  -1  -8 -17 1910.94 309.453  19
  -1  -8 -18 215.409 188.221  21
  -1  -8 -18 318.871 130.475  19
  -1  -8 -19 4923.48 487.436  21
  -1  -8 -20 2566.53 342.639  21
  -1  -8 -21 5648.43 414.080  21
  -1  -8 -21 5322.43 338.575  16
  -1  -8 -22 3546.35 234.191  12
  -1  -8 -22 5415.80 335.327  21
   1   9 -17 88.2421 85.6385  10
   1   9 -16 1299.58 174.538  14
   1   9 -16 1598.42 229.428  10
   1   9 -15 1996.44 245.749  14
   1   9 -15 2166.27 296.104  10
   1   9 -14-7.41904 102.163  14
   1   9 -14-26.7341 135.164  10
   1   9 -13 5521.66 501.360  14
   1   9 -13 6182.81 538.838  10
   1   9 -12 1307.52 256.469  14
   1   9 -12 1526.39 298.027  10
   1   9 -11 71.0231 125.746  14
   1   9 -11 43.5517 171.307  10
   1   9 -10 629.896 234.622  14
   1   9 -10 724.084 204.234  10
   1   9  -9 23186.9 1055.09  10
   1   9  -9 20172.8 1903.87   3
   1   9  -9 22433.1 1088.45  14
   1   9  -8 8064.24 628.252  10
   1   9  -8 7371.26 623.333  14
   1   9  -8 8213.61 1189.07   3
   1   9  -7 1155.15 267.570  14
   1   9  -7 1405.79 475.352   3
   1   9  -7 975.906 226.166  10
   1   9  -6 401.629 205.113  14
   1   9  -6 527.939 394.624   3
   1   9  -6 148.137 137.150  10
   1   9  -5 3188.85 684.813   3
   1   9  -4 509.634 317.575   3
   1   9  -3 995.470 397.380   3
   1   9  -2 6962.50 957.293   3
   1   9  -1 276.822 268.406   3
   1   9   0 1003.15 337.534   3
   1   9   1 25333.0 1730.81   3
   1   9   2 17346.0 1420.20   3
   1   9   3 886.144 314.152   3
   1   9   4 3212.42 645.835   3
   1   9   5 15501.0 1393.97   3
   1   9   6 1839.34 493.546   2
   1   9   6 1924.70 552.529   3
   1   9   7 33477.9 1878.07   2
   1   9   8 2382.07 523.712   2
   1   9   9 2228.85 516.765   2
  -1  -9  -9 2372.20 561.879   1
  -1  -9 -10 3651.34 697.288   1
  -1  -9 -10 3762.64 366.797   6
  -1  -9 -10 3594.53 394.803   7
  -1  -9 -11 10227.1 723.085  21
  -1  -9 -11 8540.24 1104.00   1
  -1  -9 -11 8703.79 636.889   7
  -1  -9 -11 8692.72 570.153   6
  -1  -9 -12 36785.2 1330.81   7
  -1  -9 -12 36481.0 1177.56   6
  -1  -9 -13 19956.7 1015.87   7
  -1  -9 -13 18131.7 1012.36  21
  -1  -9 -13 20484.9 904.402   6
  -1  -9 -14 492.658 217.984  21
  -1  -9 -14 1269.59 318.120   7
  -1  -9 -14 1199.79 250.864   6
  -1  -9 -15 9811.26 760.068  21
  -1  -9 -15 8057.97 689.452   7
  -1  -9 -16 427.879 207.894  21
  -1  -9 -16 125.275 163.305   7
  -1  -9 -17 2109.30 349.564  19
  -1  -9 -17 2162.86 368.221  21
  -1  -9 -18-56.9399 115.973  19
  -1  -9 -18-49.9292 184.482  21
  -1  -9 -19 57.2476 108.913  19
  -1  -9 -19 119.985 121.519  21
  -1  -9 -20 3190.73 330.230  21
  -1  -9 -21 3839.73 309.214  21
   1  10 -16 4770.58 327.715  10
   1  10 -15-26.1259 75.8093  14
   1  10 -15 111.421 97.5855  10
   1  10 -14 8624.12 527.076  14
   1  10 -14 10890.1 624.753  10
   1  10 -13 3865.49 404.604  14
   1  10 -13 4498.81 440.080  10
   1  10 -12 95.3016 132.550  14
   1  10 -12-14.6548 133.091  10
   1  10 -11 2033.62 331.199  14
   1  10 -11 2099.83 331.971  10
   1  10 -10 5052.47 522.349  14
   1  10 -10 5934.99 551.903  10
   1  10  -9 104.484 151.789  14
   1  10  -9 127.709 150.706  10
   1  10  -8 24302.7 1139.12  14
   1  10  -8 24905.3 1111.32  10
   1  10  -7 1261.99 279.483  14
   1  10  -7 1128.05 261.056  10
   1  10  -7 1166.78 516.169   3
   1  10  -6 736.551 222.044  14
   1  10  -6 774.653 201.098  10
   1  10  -6 641.315 307.965   3
   1  10  -5 113.067 125.855  14
   1  10  -5-0.67404 129.832  10
   1  10  -5-160.218 179.178   3
   1  10  -4 13061.0 786.682  14
   1  10  -4 11128.8 1336.12   3
   1  10  -4 12691.3 752.645  10
   1  10  -3 6948.08 1012.69   3
   1  10  -3 8104.92 603.292  14
   1  10  -2 8337.72 1104.34   3
   1  10  -1 974.160 395.546   3
   1  10   0 401.644 312.459   3
   1  10   1 27847.2 1951.32   3
   1  10   2 2735.26 662.663   3
   1  10   3 850.485 375.280   3
   1  10   4 7009.67 1019.82   3
   1  10   5 3806.06 745.101   3
   1  10   6 5207.29 922.647   3
   1  10   7 8390.95 1163.30   3
  -1 -10  -8 2337.49 298.793   6
   1  10   8 3188.24 765.419   3
  -1 -10  -9 35379.2 1215.26   7
   1  10   9 35130.3 2452.72   3
  -1 -10  -9 35086.0 1141.60   6
  -1 -10  -9 33794.9 1283.23  21
  -1 -10 -10 2547.67 347.111   7
  -1 -10 -10 2183.20 327.439   6
  -1 -10 -11 8978.49 656.288   7
  -1 -10 -11 8768.31 611.700   6
  -1 -10 -11 10561.8 751.340  21
  -1 -10 -12 16186.7 904.325   7
  -1 -10 -12 17234.9 854.807   6
  -1 -10 -13 5275.26 530.229   7
  -1 -10 -13 5435.08 553.089  21
  -1 -10 -13 5292.00 487.028   6
  -1 -10 -14 1434.59 296.046  21
  -1 -10 -14 1643.05 274.842   6
  -1 -10 -14 1313.88 287.805   7
  -1 -10 -15 725.722 234.660  21
  -1 -10 -15 948.439 258.800   7
  -1 -10 -16 2577.68 396.403  19
  -1 -10 -16 2542.83 388.363   7
  -1 -10 -16 2660.66 400.500  21
  -1 -10 -17 607.466 219.070  19
  -1 -10 -17 242.229 146.133  21
  -1 -10 -18 1025.50 243.182  19
  -1 -10 -18 754.685 212.592  21
  -1 -10 -19 1482.16 211.844  19
  -1 -10 -19 1539.10 260.054  21
  -1 -10 -20 873.654 165.104  21
  -1 -10 -21 5327.98 313.372  21
   1  11 -15 62.8085 50.0661  14
   1  11 -15 66.2241 75.3113  10
   1  11 -14 11268.4 530.137  14
   1  11 -14 12373.5 591.708  10
   1  11 -13 1112.83 212.098  14
   1  11 -13 1061.15 215.656  10
   1  11 -12 1185.48 241.448  14
   1  11 -12 1005.72 234.811  10
   1  11 -11 469.345 203.353  14
   1  11 -11 569.599 219.836  10
   1  11 -10 1682.68 333.929  14
   1  11 -10 1531.81 297.384  10
   1  11  -9 8769.76 700.426  14
   1  11  -9 9044.32 678.689  10
   1  11  -8 730.073 228.001  14
   1  11  -8 982.925 248.616  10
   1  11  -7 2852.89 406.666  14
   1  11  -7 3502.79 456.838  10
   1  11  -6 2887.32 409.374  14
   1  11  -6 2873.36 389.384  10
   1  11  -5 14363.5 872.542  14
   1  11  -5 12854.2 1525.40   3
   1  11  -5 13839.5 841.530  10
   1  11  -4 12116.8 794.077  14
   1  11  -4 10848.4 1366.16   3
   1  11  -4 11414.6 757.931  10
   1  11  -3 31860.4 1245.94  10
   1  11  -3 31204.9 1246.09  14
   1  11  -3 30883.0 2292.07   3
   1  11  -2 795.233 250.868  14
   1  11  -2 1337.71 557.424   3
   1  11  -2 746.516 214.682  10
   1  11  -1 1441.40 303.651  14
   1  11  -1 809.650 313.780   3
   1  11  -1 781.213 231.446  10
   1  11   0 89637.6 2011.07  14
   1  11   0 86377.5 3695.38   3
   1  11   0 86351.1 2036.54  10
   1  11   1 87160.7 1962.47  14
   1  11   1 91541.2 3784.94   3
   1  11   1 85019.3 2029.38  10
   1  11   2 280.934 258.151   3
   1  11   3 42540.4 2581.76   3
   1  11   4 64457.4 1809.69  10
   1  11   4 64005.2 3185.29   3
   1  11   5 18600.2 994.524  10
   1  11   5 19718.1 1783.77   3
   1  11   6 9597.45 723.540  10
   1  11   6 9905.53 1303.00   3
   1  11   7 103.517 256.807   3
  -1 -11  -7 115.147 120.986   6
   1  11   7-272.814 137.317  18
  -1 -11  -7 33.7652 127.234  17
   1  11   8 4138.94 889.700   3
  -1 -11  -8 4295.23 428.580   6
  -1 -11  -8 4349.07 440.495   7
  -1 -11  -9 5738.44 552.679  21
   1  11   9 4871.17 916.988   3
  -1 -11  -9 5049.51 476.063   7
  -1 -11  -9 4512.88 447.838   6
  -1 -11 -10 33414.2 1234.60   7
  -1 -11 -10 31522.0 1152.57   6
   1  11  10 33467.6 2543.09   3
  -1 -11 -11 2569.47 394.175  21
  -1 -11 -11 1682.46 283.716   6
  -1 -11 -11 1806.99 329.031   7
  -1 -11 -12 22821.8 1057.65   7
  -1 -11 -12 22140.4 974.323   6
  -1 -11 -13 1137.78 287.223  21
  -1 -11 -13 1260.39 267.072   6
  -1 -11 -13 1191.17 263.162   7
  -1 -11 -14 206.039 187.005  21
  -1 -11 -14 78.2495 146.542   7
  -1 -11 -14 257.200 162.718   6
  -1 -11 -15 11808.4 764.790  21
  -1 -11 -15 11953.8 801.353   7
  -1 -11 -16 250.635 167.095  21
  -1 -11 -16 152.835 165.704   7
  -1 -11 -16 403.338 242.092  19
  -1 -11 -17 8170.55 587.405  21
  -1 -11 -17 9428.25 626.707  19
  -1 -11 -18 3112.30 343.741  21
  -1 -11 -18 3836.80 383.185  19
  -1 -11 -19 3159.40 305.158  21
  -1 -11 -19 3102.71 287.974  19
  -1 -11 -20 230.432 95.3047  21
  -1 -11 -21 4066.49 267.059  12
   1  12 -14 2095.03 188.387  14
   1  12 -14 2316.36 222.089  10
   1  12 -13 1350.86 191.396  14
   1  12 -13 1759.61 238.427  10
   1  12 -12-197.767 118.252  14
   1  12 -12 61.9765 118.055  10
   1  12 -11 1249.73 241.154  14
   1  12 -11 1077.69 239.611  10
   1  12 -10 1903.59 313.071  14
   1  12 -10 2092.07 323.659  10
   1  12  -9 1586.56 313.915  14
   1  12  -9 1408.67 283.496  10
   1  12  -8 9923.66 716.716  14
   1  12  -8 9959.48 723.160  10
   1  12  -7 9957.66 733.386  14
   1  12  -7 9873.30 725.955  10
   1  12  -6 3225.72 433.234  14
   1  12  -6 4064.06 467.204  10
   1  12  -5 2559.32 395.013  14
   1  12  -5 2011.90 348.997  10
   1  12  -4 33619.6 1342.93  14
   1  12  -4 34699.6 1364.29  10
   1  12  -3 558.163 219.219  14
   1  12  -3 730.851 226.263  10
   1  12  -2 751.089 275.811  14
   1  12  -2 1026.85 455.312   3
   1  12  -2 1181.69 320.229  10
   1  12  -1 1644.70 310.405  14
   1  12  -1 759.708 401.843   3
   1  12  -1 1361.71 302.314  10
   1  12   0 7827.52 671.266  10
   1  12   0 8869.63 1262.13   3
   1  12   0 8544.30 662.310  14
   1  12   1 29402.7 1273.02  10
   1  12   1 29275.7 2270.97   3
   1  12   1 29784.6 1203.79  14
   1  12   2 6352.45 606.233  10
   1  12   2 6713.03 568.094  14
   1  12   2 5211.42 956.939   3
   1  12   3-101.261 159.660  14
   1  12   3 130.177 232.514   3
   1  12   3 50.0607 142.564  10
   1  12   4 1463.42 503.883   3
   1  12   4 1523.40 320.874  10
   1  12   5 6370.32 628.306  10
   1  12   5 7057.01 1128.61   3
  -1 -12  -6 9890.66 687.051  17
  -1 -12  -6 12129.9 727.913   6
   1  12   6 13267.3 1537.75   3
  -1 -12  -7 204.496 125.674  17
  -1 -12  -7 255.369 125.828   6
  -1 -12  -8 4803.83 466.352  17
  -1 -12  -8 7585.18 583.657   7
  -1 -12  -8 6944.65 565.181   6
   1  12   8 7703.87 1250.93   3
  -1 -12  -8 4298.79 488.610  21
  -1 -12  -9 5670.41 518.566   7
  -1 -12  -9 5025.73 472.720   6
  -1 -12  -9 4329.96 480.300  21
  -1 -12 -10 34131.4 1266.20   7
  -1 -12 -10 32737.7 1183.10   6
  -1 -12 -10 33156.4 1319.21  21
  -1 -12 -11 4965.20 489.955   7
  -1 -12 -11 4895.77 476.413   6
  -1 -12 -11 4839.30 510.588  21
  -1 -12 -12 9402.82 677.864   7
  -1 -12 -12 9263.62 639.255   6
  -1 -12 -12 10250.3 735.493  21
  -1 -12 -13 15647.2 871.039   7
  -1 -12 -13 14358.4 847.251  21
  -1 -12 -13 16048.9 808.070   6
  -1 -12 -14 746.365 235.279  21
  -1 -12 -14 1696.68 312.266   6
  -1 -12 -14 1494.41 310.484   7
  -1 -12 -15-30.1845 127.572  21
  -1 -12 -15 283.043 181.976   7
  -1 -12 -16 2550.15 363.818  19
  -1 -12 -16 2902.26 369.885   7
  -1 -12 -16 2207.42 312.352  21
  -1 -12 -17 6367.58 503.422  19
  -1 -12 -17 5994.85 457.215  21
  -1 -12 -18 822.875 187.952  19
  -1 -12 -18 618.832 136.709  21
  -1 -12 -19 1686.83 199.372  19
  -1 -12 -19 1415.11 175.419  21
   1  13 -13-36.4673 64.3247  10
   1  13 -13 129.579 65.4604  14
   1  13 -12 30.5348 85.4451  10
   1  13 -12 91.2959 88.0538  14
   1  13 -11 5905.96 435.950  10
   1  13 -11 6811.34 453.969  14
   1  13 -10 1995.23 281.719  10
   1  13 -10 2384.75 316.290  14
   1  13  -9 5536.02 488.551  10
   1  13  -9 6360.46 530.348  14
   1  13  -8 1222.62 266.537  10
   1  13  -8 1870.12 336.076  14
   1  13  -7 2668.41 382.215  10
   1  13  -7 3221.11 422.238  14
   1  13  -6 8803.84 677.895  10
   1  13  -6 8472.42 670.122  14
   1  13  -5 12022.4 804.713  10
   1  13  -5 13579.1 853.505  14
   1  13  -4-36.4003 163.622  10
   1  13  -4-133.589 174.071  14
   1  13  -3 4245.94 508.563  10
   1  13  -3 3920.22 470.012  14
   1  13  -2 8080.06 693.504  10
   1  13  -2 8758.04 693.866  14
   1  13  -1 17874.7 1018.00  10
   1  13  -1 18484.1 990.345  14
   1  13   0 26.2399 507.933  10
   1  13   0 5898.05 579.410  14
   1  13   1 3476.78 469.931  10
   1  13   1 3383.24 423.200  14
   1  13   2 31034.5 1356.42  10
   1  13   2 32839.3 1279.32  14
   1  13   3 818.044 217.277  14
   1  13   3 1166.87 297.757  10
   1  13   4 205.590 237.820  10
   1  13   5 95.3892 211.577  10
  -1 -13  -5 307.380 203.549   6
  -1 -13  -5 52.3589 133.454  17
  -1 -13  -6 4192.70 437.203   6
  -1 -13  -6 4541.86 470.733  17
  -1 -13  -7 11437.1 695.002   7
  -1 -13  -7 11209.5 711.249   6
  -1 -13  -8 654.774 179.799  17
  -1 -13  -8 728.095 231.511   7
  -1 -13  -8 358.939 169.708   6
  -1 -13  -8 790.071 215.444  21
  -1 -13  -9 1146.00 287.769   6
  -1 -13  -9 1166.54 265.514   7
  -1 -13  -9 1474.99 298.859  21
  -1 -13 -10 15222.2 820.212   7
  -1 -13 -10 15277.8 822.250   6
  -1 -13 -10 13254.6 812.847  21
  -1 -13 -11 17343.9 879.598   7
  -1 -13 -11 17501.5 886.422   6
  -1 -13 -11 16151.6 883.131  21
  -1 -13 -12 12222.8 738.891   7
  -1 -13 -12 12705.9 728.940   6
  -1 -13 -12 13390.4 794.432  21
  -1 -13 -13 10361.5 673.910   7
  -1 -13 -13 11086.3 653.465   6
  -1 -13 -13 11467.1 694.025  21
  -1 -13 -14 18760.1 888.239   7
  -1 -13 -14 20806.7 842.520   6
  -1 -13 -15 1372.05 303.718  19
  -1 -13 -15 1533.15 266.995   7
  -1 -13 -15 1210.37 223.395  21
  -1 -13 -16 860.032 207.850  19
  -1 -13 -16 927.959 192.927  21
  -1 -13 -17 998.524 226.505  19
  -1 -13 -17 781.367 149.243  21
  -1 -13 -18 3147.47 291.053  19
  -1 -13 -18 2546.09 210.990  21
  -1 -13 -19 2195.56 193.809  19
   1  14 -11 95.2275 73.8985  10
   1  14 -11 158.128 93.8588  14
   1  14 -10 199.624 139.389  10
   1  14 -10 118.349 104.350  14
   1  14  -9 2262.98 283.190  10
   1  14  -9 2529.48 304.778  14
   1  14  -8 4323.93 421.670  10
   1  14  -8 5103.38 459.498  14
   1  14  -7 18490.8 890.626  10
   1  14  -7 19134.2 913.326  14
   1  14  -6-25.1161 145.544  10
   1  14  -6 149.018 196.542  14
   1  14  -5 12199.7 794.913  10
   1  14  -5 13045.6 806.410  14
   1  14  -4 2367.25 366.241  10
   1  14  -4 2727.98 390.493  14
   1  14  -3 1001.87 271.917  10
   1  14  -3 606.057 217.754  14
   1  14  -2 9821.08 748.540  10
   1  14  -2 10593.2 748.298  14
   1  14  -1 5574.43 581.957  10
   1  14  -1 5373.79 542.638  14
   1  14   0 25442.7 1210.07  10
   1  14   0 26500.6 1160.07  14
   1  14   1 757.423 252.241  10
   1  14   1 495.205 183.374  14
   1  14   2 11661.8 840.789  10
   1  14   3 9156.66 740.967  10
   1  14   4 238.402 177.657  10
  -1 -14  -4 222.339 152.727  17
  -1 -14  -4 453.455 219.502   6
  -1 -14  -5-7.67124 147.839  17
  -1 -14  -5 517.312 227.998   6
  -1 -14  -6 1433.02 297.952  17
  -1 -14  -6 1058.59 264.735   6
  -1 -14  -7 17622.2 890.991  17
  -1 -14  -7 19289.3 877.585   7
  -1 -14  -7 18006.9 889.950   6
  -1 -14  -8 525.480 245.546   6
  -1 -14  -8 82.6866 101.005   7
  -1 -14  -8 355.901 173.841  17
  -1 -14  -9 919.246 221.558   7
  -1 -14  -9 925.200 247.118   6
  -1 -14 -10 474.340 139.345   7
  -1 -14 -10 564.956 204.044   6
  -1 -14 -11 445.444 187.966   7
  -1 -14 -11 230.347 186.592   6
  -1 -14 -12 4638.55 439.614   7
  -1 -14 -12 4367.66 409.590  21
  -1 -14 -12 4723.29 441.905   6
  -1 -14 -13 1429.60 247.762   6
  -1 -14 -13 1320.92 231.934   7
  -1 -14 -14-264.128 190.033  19
  -1 -14 -14-59.9092 117.607   6
  -1 -14 -14 70.2271 123.534   7
  -1 -14 -14 100.989 98.6986  21
  -1 -14 -15 504.209 211.519  19
  -1 -14 -15 769.021 172.915   7
  -1 -14 -16 24462.1 903.492  19
  -1 -14 -17 6124.82 398.106  19
  -1 -14 -18 282.467 102.986  19
  -1 -14 -18-29.5038 58.3348  12
   1  15  -9 231.696 109.647  14
   1  15  -9 273.280 99.4308  10
   1  15  -8 1538.29 230.767  14
   1  15  -8 1552.80 229.273  10
   1  15  -7 3431.47 347.875  14
   1  15  -7 2408.29 296.966  10
   1  15  -6 9730.70 610.472  14
   1  15  -6 8462.23 570.042  10
   1  15  -5 253.100 182.104  14
   1  15  -5 120.106 128.458  10
   1  15  -4 1311.55 270.532  14
   1  15  -4 850.658 225.632  10
   1  15  -3 231.288 152.155  14
   1  15  -3 258.365 166.860  10
   1  15  -2 4579.20 471.175  14
   1  15  -2 3774.69 448.793  10
   1  15  -1 132.339 181.817  14
   1  15  -1 88.8885 161.075  10
   1  15   0 5584.21 525.238  14
   1  15   0 4944.82 533.677  10
   1  15   1 1353.84 313.034  10
  -1 -15  -1 1856.51 300.181   6
   1  15   2 470.452 208.470  10
  -1 -15  -2 749.791 214.838   6
  -1 -15  -3 3935.02 456.475  17
  -1 -15  -3 3469.07 396.032   6
   1  15   3 3520.89 466.304  10
  -1 -15  -4 820.900 233.926   6
  -1 -15  -4 963.089 265.860  17
  -1 -15  -5 26815.0 1056.19   6
  -1 -15  -5 24105.8 1049.49  17
  -1 -15  -6 114.766 178.631   6
  -1 -15  -6-218.646 166.393  17
  -1 -15  -7 1826.09 313.518   6
  -1 -15  -7 2955.48 350.061  17
  -1 -15  -8 2255.19 290.714   7
  -1 -15  -8 2494.14 359.112   6
  -1 -15  -8 2114.49 300.043  17
  -1 -15  -9 42893.7 1217.04   7
  -1 -15  -9 42440.3 1306.35   6
  -1 -15 -10 2530.94 302.782   7
  -1 -15 -10 2602.84 350.100   6
  -1 -15 -11 14529.8 702.592   7
  -1 -15 -11 16043.7 752.290   6
  -1 -15 -12 467.506 179.899   6
  -1 -15 -12 518.883 143.076   7
  -1 -15 -12 708.662 231.264  19
  -1 -15 -13 41.3807 114.691   6
  -1 -15 -13-126.105 113.444   7
  -1 -15 -13 174.050 162.743  19
  -1 -15 -14 14809.2 724.513  19
  -1 -15 -14 15007.6 632.735   7
  -1 -15 -15 2151.63 268.609  19
  -1 -15 -16 176.690 107.349  19
  -1 -15 -17 22.7113 71.3708  19
  -1 -16   8-6.15163 77.1509  17
   1  16  -7 3447.47 273.495  10
   1  16  -6 313.806 137.174  10
   1  16  -5 188.370 135.001  10
   1  16  -5 341.125 146.715  14
   1  16  -4 1595.92 264.411  10
   1  16  -4 1858.93 270.616  14
   1  16  -3 1066.99 235.352  10
  -1 -16   3 1200.21 174.698   6
   1  16  -2 327.110 162.959  10
  -1 -16   2 117.865 116.374   6
   1  16  -1 389.545 168.052  10
  -1 -16   1 493.483 179.021   6
  -1 -16   0 17308.8 860.226  17
  -1 -16   0 16435.3 711.088   6
   1  16   0 15292.7 847.115  10
  -1 -16  -1 915.752 235.679  17
  -1 -16  -1 1027.88 236.329   6
   1  16   1 606.335 204.926  10
  -1 -16  -2 9077.73 629.464  17
  -1 -16  -2 9428.32 580.131   6
  -1 -16  -3 4841.22 464.994  17
  -1 -16  -3 4901.24 425.520   6
  -1 -16  -4 75.5869 173.651  17
  -1 -16  -4 15.7865 143.511   6
  -1 -16  -5 7801.16 559.689  17
  -1 -16  -5 8246.41 567.822   6
  -1 -16  -6 1756.66 264.598  17
  -1 -16  -6 2602.99 346.800   6
  -1 -16  -7-124.339 131.108  17
  -1 -16  -7 217.598 129.562  19
  -1 -16  -7 437.649 209.178   6
  -1 -16  -8 1138.76 220.392  19
  -1 -16  -8 1117.01 204.188  17
  -1 -16  -8 1635.25 286.979   6
  -1 -16  -9 4633.61 419.445  19
  -1 -16  -9 6159.65 479.864   6
  -1 -16 -10 2561.55 333.611  19
  -1 -16 -10 2362.54 311.120   6
  -1 -16 -11 2205.24 290.990  19
  -1 -16 -11 1898.83 264.549   6
  -1 -16 -12 549.369 183.332  19
  -1 -16 -12 534.208 152.913   6
  -1 -16 -13 1079.15 210.570  19
  -1 -16 -13 564.006 140.159   6
  -1 -16 -14 222.674 122.434  19
  -1 -16 -15 358.926 119.512  19
  -1 -17   6 681.034 122.674  17
  -1 -17   5 3189.80 262.526  17
  -1 -17   4-2.32234 104.725  17
  -1 -17   3 3275.17 319.315  17
  -1 -17   2 1007.07 208.803  17
  -1 -17   2 1012.41 145.271   6
  -1 -17   1 97.1258 122.929  17
  -1 -17   1 265.106 111.677   6
  -1 -17   0 181.537 164.952  17
  -1 -17   0 517.700 135.998   6
  -1 -17  -1 500.965 167.702  17
  -1 -17  -1 320.061 122.421   6
  -1 -17  -2 2744.93 318.208  17
  -1 -17  -2 2108.79 257.020   6
  -1 -17  -3 175.514 116.323  17
  -1 -17  -3 686.088 184.923   6
  -1 -17  -4 1130.55 204.815  17
  -1 -17  -4 1423.91 226.449   6
  -1 -17  -5 343.734 150.270  17
  -1 -17  -5 340.822 160.353   6
  -1 -17  -6 883.951 168.977  17
  -1 -17  -6 1085.11 216.473   6
  -1 -17  -7 1075.09 175.245  17
  -1 -17  -7 1483.60 238.806   6
  -1 -17  -8 262.925 146.261   6
  -1 -17  -9 2507.55 249.784  19
  -1 -17  -9 4117.01 345.528   6
  -1 -17 -10 1329.65 195.202  19
  -1 -17 -10 1971.64 232.965   6
  -1 -17 -11 202.637 91.7854  19
  -1 -17 -11 795.982 152.706   6
  -1 -17 -12 1061.59 161.761  19
  -1 -17 -12 1654.57 190.574   6
  -1 -17 -13 421.393 107.285  19
  -1 -18   3 1775.88 170.328  17
  -1 -18   2-71.8176 79.2052  17
  -1 -18   1 728.132 141.023  17
  -1 -18   0 7876.62 407.588  17
  -1 -18   0 7713.04 311.663   6
  -1 -18  -1 6692.47 384.974  17
  -1 -18  -1 7479.63 343.797   6
  -1 -18  -2 2253.96 230.751  17
  -1 -18  -2 2423.60 224.625   6
  -1 -18  -3 17599.6 613.205  17
  -1 -18  -3 19767.5 618.381   6
  -1 -18  -4 2801.11 243.594  17
  -1 -18  -4 2795.48 255.011   6
  -1 -18  -5 3812.45 268.349  17
  -1 -18  -5 3859.08 299.558   6
  -1 -18  -6 154.722 108.854   6
  -1 -18  -7 196.899 115.994   6
  -1 -18  -8 28.3907 84.0572   6
  -1 -18  -9 996.199 153.941   6
  -1 -18 -10 1702.64 173.753   6
   2 -18  -6-49.5610 74.1810  17
   2 -18  -5 3666.45 272.876  17
   2 -18  -4 10895.2 472.663  17
   2 -18  -3 4837.79 327.822  17
   2 -18  -2 7169.64 398.071  17
   2 -18  -1 594.982 139.881  17
   2 -18   0 1596.10 196.365  17
   2 -18   1 2428.78 218.702  17
   2 -18   2-61.1100 68.5411  17
   2 -17 -11 533.826 106.351   7
   2 -17 -10 226.049 83.1466   7
   2 -17  -9 1446.87 168.944  17
   2 -17  -9 1470.63 179.388   7
   2 -17  -8 248.222 111.006  17
   2 -17  -8 261.263 100.249   7
   2 -17  -8 13.2475 89.9542   6
   2 -17  -7 1438.83 214.744  17
   2 -17  -7 1572.09 196.683   6
   2 -17  -7 1580.28 198.872   7
   2 -17  -6-76.2640 114.294  17
   2 -17  -6-10.7385 96.0880   6
   2 -17  -6 71.3887 85.4109   7
   2 -17  -5 8313.67 502.014  17
   2 -17  -5 7692.65 427.257   6
   2 -17  -5 7557.80 425.394   7
   2 -17  -4 1570.35 249.406  17
   2 -17  -4 2070.43 226.952   6
   2 -17  -4 2241.81 237.686   7
   2 -17  -3 5577.77 451.223  17
   2 -17  -3 6484.11 376.082   6
   2 -17  -3 6301.72 378.402   7
   2 -17  -2 7917.46 519.788  17
   2 -17  -2 7683.12 391.458   6
   2 -17  -2 7613.78 406.171   7
   2 -17  -1 1909.92 278.680  17
   2 -17   0 627.502 200.992  17
   2 -17   1 79.0974 119.704  17
   2 -17   2 3495.76 336.658  17
   2 -17   3 62.3051 110.790  17
   2 -17   4 10300.5 485.003  17
   2 -17   5 25.4850 76.5410  17
   2 -16 -13 4835.30 317.476  19
   2 -16 -13 4152.35 292.518   7
   2 -16 -12-86.9409 103.621  19
   2 -16 -12 183.064 84.7197   7
   2 -16 -11 1145.66 192.118  19
   2 -16 -11 1198.17 185.792   7
   2 -16 -10 99.9401 105.064  19
   2 -16 -10-75.4578 102.942  17
   2 -16 -10 95.3764 120.902   6
   2 -16 -10 43.2742 91.7265   7
   2 -16  -9 6040.06 408.949  19
   2 -16  -9 6012.75 415.856  17
   2 -16  -9 6802.12 460.011   6
   2 -16  -9 6549.47 449.053   7
   2 -16  -8 21.9041 100.510   7
   2 -16  -8-131.067 162.740   6
   2 -16  -8-65.8065 93.4772  19
   2 -16  -8 19.6832 118.135  17
   2 -16  -7 1554.51 248.618   7
   2 -16  -7 1290.30 237.199   6
   2 -16  -7 1488.44 255.933  17
   2 -16  -6 378.510 147.332   6
   2 -16  -6 473.820 168.109   7
   2 -16  -6 823.644 227.404  17
   2 -16  -5-43.9100 96.8181   7
   2 -16  -5 44.1874 140.271   6
   2 -16  -5 270.407 194.878  17
   2 -16  -4 13466.3 660.093   6
   2 -16  -4 13099.2 739.214  17
   2 -16  -3 9757.73 554.411   6
   2 -16  -3 9075.58 623.444  17
   2 -16  -2 1459.03 227.994   6
   2 -16  -2 1029.72 279.529  17
   2 -16  -1 1152.02 204.240   6
   2 -16  -1 900.838 252.798  17
   2 -16   0 3198.53 399.627  17
   2 -16   1 79.2711 180.170  17
   2 -16   2 2049.41 314.494  17
   2 -16   3 7624.93 542.278  17
   2 -16   4 1113.22 242.444  17
  -2  16  -4 1181.99 199.608  14
   2 -16   5 1612.30 253.896  17
  -2  16  -5 1352.71 207.475  14
   2 -16   6 443.916 144.418  17
  -2  16  -6 188.920 91.7046  14
   2 -16   7 109.645 87.6938  17
  -2  16  -7 87.6321 81.2751  14
   2 -15 -15 13285.9 532.666  19
   2 -15 -14 3397.76 309.924  19
   2 -15 -14 4052.68 324.166   7
   2 -15 -13 3746.41 353.117  19
   2 -15 -13 3645.86 331.275   7
   2 -15 -12 401.914 159.271  19
   2 -15 -12 1059.65 196.881   7
   2 -15 -11 504.754 142.847  17
   2 -15 -11 356.696 167.383  19
   2 -15 -11 496.191 152.374   7
   2 -15 -11 500.601 186.690   6
   2 -15 -10 1018.47 246.610  19
   2 -15 -10 902.795 216.462  17
   2 -15 -10 621.187 186.355   7
   2 -15 -10 676.909 200.445   6
   2 -15  -9 427.219 178.669  19
   2 -15  -9 705.116 207.891  17
   2 -15  -9 450.954 160.730   7
   2 -15  -9 447.364 196.646   6
   2 -15  -8 1596.87 291.803  17
   2 -15  -8 1353.13 256.519  19
   2 -15  -8 1458.50 274.042   6
   2 -15  -8 1784.03 296.472   7
   2 -15  -7 13864.6 735.320  19
   2 -15  -7 15086.0 810.587  17
   2 -15  -7 13720.9 733.651   6
   2 -15  -7 12853.8 726.851   7
   2 -15  -6 3052.58 367.523   6
   2 -15  -6 3671.27 416.829  17
   2 -15  -5 8885.33 595.276   6
   2 -15  -5 8116.88 632.838  17
   2 -15  -4 18146.0 827.688   6
   2 -15  -4 14974.7 863.071  17
   2 -15  -3 351.605 163.659   6
   2 -15  -3 378.995 262.517  17
   2 -15  -2 6923.14 502.511   6
   2 -15  -2 7773.98 654.595  17
   2 -15  -1 50.3580 108.702   6
   2 -15  -1 408.547 230.415  17
   2 -15   0 7176.35 479.370   6
   2 -15   0 7500.48 627.624  17
  -2  15  -1 8957.13 590.536  14
   2 -15   1 10015.5 727.455  17
  -2  15  -2 2400.97 327.291  14
   2 -15   2 2520.42 406.244  17
  -2  15  -3 3421.94 373.395  14
   2 -15   3 3634.60 427.250  17
  -2  15  -4 3383.75 367.401  14
   2 -15   4 3588.87 435.160  17
  -2  15  -5 425.519 165.685  14
   2 -15   5 424.122 203.108  17
  -2  15  -6-204.915 129.892  14
   2 -15   6 123.883 152.165  17
  -2  15  -7 1623.52 241.152  14
   2 -15   7 1803.82 267.792  17
  -2  15  -8 30.5672 106.097  14
   2 -15   8 93.3555 131.771  17
  -2  15  -9 963.941 172.033  14
   2 -15   9 807.438 143.902  17
  -2  15 -10-118.389 78.0148  14
   2 -14 -16 221.909 83.7453  12
   2 -14 -16 235.657 106.173  19
   2 -14 -15 210.848 80.0075  12
   2 -14 -15 324.765 126.191   7
   2 -14 -15 245.139 159.420  19
   2 -14 -14 705.115 156.128  12
   2 -14 -14 729.475 194.888   7
   2 -14 -13 83.4427 95.0389  12
   2 -14 -13-35.5103 140.344   7
   2 -14 -13 157.959 143.983  19
   2 -14 -12 1119.39 244.397   7
   2 -14 -12 1152.93 252.383  19
   2 -14 -11 1185.51 265.610   6
   2 -14 -11 968.056 227.250   7
   2 -14 -11 971.322 211.833  17
   2 -14 -11 1305.03 285.119  19
   2 -14 -10 2203.28 333.296   7
   2 -14 -10 2398.62 350.859   6
   2 -14 -10 1606.45 273.275  17
   2 -14 -10 2164.60 368.013  19
   2 -14  -9 411.812 216.423   6
   2 -14  -9 84.8642 147.147   7
   2 -14  -9-18.9386 176.414  19
   2 -14  -9 154.736 154.004  17
   2 -14  -8 72.8641 181.958   6
   2 -14  -8 316.549 172.985   7
   2 -14  -8 542.227 220.649  19
   2 -14  -8 154.594 171.169  17
   2 -14  -7 4062.25 444.974   6
   2 -14  -7 4073.13 479.551  19
   2 -14  -7 4448.84 493.745  17
   2 -14  -6 7770.19 584.924   6
   2 -14  -6 8320.74 614.823  19
   2 -14  -6 7583.45 631.855  17
   2 -14  -5 6722.25 548.096   6
   2 -14  -5 6867.61 616.509  17
   2 -14  -4 28821.8 1082.06   6
   2 -14  -4 25323.4 1173.19  17
   2 -14  -3 1900.56 299.043   6
   2 -14  -3 1577.40 339.174  17
   2 -14  -2 1627.54 291.510   6
   2 -14  -2 913.454 291.421  17
  -2  14   1 278.005 133.092  14
   2 -14  -1 219.937 154.927   6
   2 -14  -1 476.660 257.710  17
  -2  14   0 3543.55 404.900  14
   2 -14   0 3210.18 356.014   6
   2 -14   0 3789.31 502.294  17
  -2  14  -1 1806.71 292.039  14
   2 -14   1 1615.19 238.597   6
  -2  14  -2 1145.16 264.787  14
  -2  14  -3 32610.4 1216.59  14
  -2  14  -4 1656.46 294.926  14
  -2  14  -5 8352.43 631.031  14
  -2  14  -6 445.843 189.605  14
  -2  14  -7 700.283 193.173  14
  -2  14  -8 1775.85 286.906  14
  -2  14  -9 76.3056 133.578  14
   2 -14  10-54.3594 86.0034  17
  -2  14 -10 114.870 94.4200  14
   2 -14  11 476.306 92.3143  17
  -2  14 -11 738.787 148.090  14
  -2  14 -12 52.0850 65.2431  14
   2 -13 -17 1544.41 196.645  12
   2 -13 -17 1617.90 210.415  19
   2 -13 -16 592.326 159.676   7
   2 -13 -16 751.381 156.692  12
   2 -13 -15 14893.7 728.817   7
   2 -13 -15 14178.6 672.741  12
   2 -13 -15 15174.9 759.205  19
   2 -13 -14 17503.5 894.021  19
   2 -13 -14 18652.2 867.078   7
   2 -13 -13 9282.52 687.661  19
   2 -13 -13 9615.20 656.831   7
   2 -13 -12 2617.65 315.214  17
   2 -13 -12 2943.09 441.227  19
   2 -13 -12 2877.34 381.674   6
   2 -13 -12 2308.53 359.488   7
   2 -13 -11 6536.32 520.019  17
   2 -13 -11 6040.76 580.606  19
   2 -13 -11 7249.63 564.330   6
   2 -13 -11 6867.02 573.272   7
   2 -13 -10 5293.03 558.563  19
   2 -13 -10 5130.81 479.572  17
   2 -13 -10 5316.27 504.287   6
   2 -13 -10 5168.93 514.431   7
   2 -13  -9 1527.87 300.764   6
   2 -13  -9 1322.20 285.746   7
   2 -13  -9 1350.43 320.661  19
   2 -13  -9 1180.77 256.068  17
   2 -13  -8 23933.8 1045.02   6
   2 -13  -8 23394.1 1146.29  19
   2 -13  -8 24334.5 1091.90  17
   2 -13  -7 2935.93 392.663   6
   2 -13  -7 2359.04 384.204  17
   2 -13  -7 2380.96 362.872  19
   2 -13  -6 39733.9 1316.24   6
   2 -13  -6 37138.5 1389.08  17
   2 -13  -6 36178.4 1344.32  19
   2 -13  -5 376.068 170.562   6
   2 -13  -5 278.054 175.345  17
   2 -13  -5 560.316 215.927  19
   2 -13  -4 66.2354 140.847   6
   2 -13  -4 805.789 259.586  17
   2 -13  -3 684.810 210.663   6
   2 -13  -3 1031.29 328.591  17
  -2  13   2 7935.48 571.206  14
   2 -13  -2 7038.29 547.386   6
   2 -13  -2 8327.32 698.636  17
  -2  13   1 3086.42 367.834  14
   2 -13  -1 2932.00 355.035   6
  -2  13   0 11990.8 733.248  14
   2 -13   0 12190.7 681.462   6
  -2  13  -1 24251.0 1058.67  14
   2 -13   1 22345.0 892.915   6
  -2  13  -2 3260.37 410.146  14
  -2  13  -3 28157.6 1168.38  14
  -2  13  -4 317.147 181.628  14
  -2  13  -5 3342.02 419.255  14
  -2  13  -6 1149.47 262.009  14
  -2  13  -7 128.440 175.192  14
  -2  13  -8 1732.72 316.404  14
  -2  13  -9 2068.70 320.039  14
  -2  13 -10 4292.64 428.036  14
  -2  13 -11 4697.86 399.749  14
  -2  13 -12 2687.28 289.957  14
   2 -13  12 1759.14 180.642  17
  -2  13 -13 247.030 94.8080  14
   2 -12 -19 124.455 67.9020  12
   2 -12 -18 478.338 128.040  12
   2 -12 -17 5081.48 391.945  19
   2 -12 -17 5711.99 418.697  12
   2 -12 -16 559.452 177.463   7
   2 -12 -16 998.277 214.719  19
   2 -12 -15 4203.16 439.545   7
   2 -12 -15 3826.66 446.241  19
   2 -12 -14 31.7461 156.949   7
   2 -12 -14 72.1161 176.065  19
   2 -12 -13 353.966 178.458   7
   2 -12 -13 706.801 222.926  19
   2 -12 -12 1992.18 322.170   6
   2 -12 -12 1698.78 307.348   7
   2 -12 -12 2091.91 304.870  17
   2 -12 -12 1742.73 348.971  19
   2 -12 -11 316.088 171.183   6
   2 -12 -11 202.810 164.105   7
   2 -12 -11 411.663 183.295  17
   2 -12 -11 522.863 219.522  19
   2 -12 -10 6347.21 600.420   7
   2 -12 -10 6106.01 561.461   6
   2 -12 -10 6564.05 656.540  19
   2 -12 -10 5964.72 537.869  17
   2 -12  -9 11147.0 741.686   7
   2 -12  -9 12550.7 871.649  19
   2 -12  -9 13557.4 811.904  17
   2 -12  -9 11185.0 730.363   6
   2 -12  -8 4459.37 498.366  17
   2 -12  -8 3792.46 498.532  19
   2 -12  -8 4155.42 457.554   6
   2 -12  -7 83.6432 180.951  17
   2 -12  -7 66.4357 178.244   6
   2 -12  -6 2891.76 390.038  17
   2 -12  -6 1660.74 287.551   6
   2 -12  -5 22656.1 1091.53  17
  -2  12   5 22730.4 2096.78   3
   2 -12  -5 23303.5 1009.47   6
   2 -12  -4 14767.2 895.909  17
  -2  12   4 17443.5 1836.50   3
   2 -12  -4 15738.5 814.611   6
   2 -12  -3 2534.26 389.619  17
  -2  12   3 2462.27 723.001   3
   2 -12  -3 2245.78 321.051   6
  -2  12   2 4143.62 864.593   3
   2 -12  -2 4127.50 417.961   6
  -2  12   1 9904.83 1399.54   3
   2 -12  -1 8044.44 563.879   6
  -2  12   1 8171.87 586.475  14
  -2  12   0 8731.65 1308.86   3
   2 -12   0 9411.68 600.649   6
  -2  12   0 10230.0 684.292  14
   2 -12   1 11652.1 656.927   6
  -2  12  -1 13033.4 1604.94   3
  -2  12  -1 11729.8 743.191  14
  -2  12  -2 7225.41 590.848  14
  -2  12  -3 788.742 252.590  14
  -2  12  -4 20.8297 164.353  14
  -2  12  -5 3306.71 431.000  14
  -2  12  -6 227.030 170.075  14
  -2  12  -7 1199.44 298.821  14
  -2  12  -8 72.7477 196.522  14
  -2  12  -9 882.605 239.846  14
  -2  12 -10 8366.51 638.934  14
  -2  12 -11 762.108 212.846  14
  -2  12 -12 3096.32 365.508  14
  -2  12 -13 76.1922 128.128  14
  -2  12 -14 1581.97 202.477  14
  -2  12 -15 1309.19 155.496  14
   2 -11 -19 602.700 143.552  12
   2 -11 -18 686.773 172.283  12
   2 -11 -18 592.323 143.508  19
   2 -11 -17 222.446 161.052  19
   2 -11 -16 9027.07 642.643   7
   2 -11 -16 11328.8 701.025  19
   2 -11 -15 813.124 262.007   7
   2 -11 -15 876.334 258.979  19
   2 -11 -14 25413.6 1125.90   7
   2 -11 -14 24928.6 1151.91  19
   2 -11 -13 12149.9 789.134   7
   2 -11 -13 11664.1 835.719  19
   2 -11 -12 531.502 203.945   7
   2 -11 -12 793.293 224.465   6
   2 -11 -12 410.324 180.153  17
   2 -11 -12 816.141 306.688  19
   2 -11 -11 7446.47 630.461   7
   2 -11 -11 8153.95 616.058   6
   2 -11 -11 8311.72 743.386  19
   2 -11 -11 7354.25 588.189  17
   2 -11 -10 1708.39 317.524   7
   2 -11 -10 1798.34 308.917   6
   2 -11 -10 1775.02 354.421  19
   2 -11 -10 1629.54 310.608  17
   2 -11  -9 927.846 293.239   6
   2 -11  -9 932.233 262.309   7
   2 -11  -9 900.389 248.433  17
   2 -11  -8 10.2611 138.110   6
  -2  11   8-1.43442 242.297   3
   2 -11  -8 3.91819 155.806  17
   2 -11  -7 12516.4 742.484   6
   2 -11  -7 11976.7 785.842  17
  -2  11   6 26251.0 2173.51   3
   2 -11  -6 23776.5 995.457   6
   2 -11  -6 24308.9 1099.85  17
   2 -11  -5 178.877 134.775   6
  -2  11   5 303.706 352.568   3
   2 -11  -5 113.340 200.257  17
   2 -11  -4 64.8001 137.443   6
  -2  11   4 569.744 378.131   3
   2 -11  -4 87.0388 200.915  17
  -2  11   3 11089.4 1416.23   3
   2 -11  -3 10893.8 641.597   6
   2 -11  -3 8707.03 663.218  17
  -2  11   2 1848.36 571.780   3
   2 -11  -2 2381.72 318.126   6
   2 -11  -1 19136.9 829.163   6
  -2  11   1 19460.6 1838.98   3
  -2  11   1 19766.2 888.142  14
  -2  11   0 1092.12 543.316   3
  -2  11   0 1190.95 234.990  14
  -2  11  -1 12420.0 1522.46   3
  -2  11  -1 14111.8 773.585  14
  -2  11  -2 9133.14 1314.49   3
  -2  11  -2 10128.7 676.827  14
  -2  11  -3 5476.78 1017.17   3
  -2  11  -3 5166.60 507.768  14
  -2  11  -4 2306.20 355.222  14
  -2  11  -4 1672.96 610.559   3
  -2  11  -5 2072.26 345.478  14
  -2  11  -5 2238.58 694.869   3
  -2  11  -6 2798.34 399.060  14
  -2  11  -7 792.477 207.304  10
  -2  11  -7 843.123 270.025  14
  -2  11  -8 17745.8 869.085  10
  -2  11  -8 17767.4 993.665  14
  -2  11  -9 4994.21 459.813  10
  -2  11  -9 6206.58 589.235  14
  -2  11 -10 18056.5 850.448  10
  -2  11 -10 18071.6 980.016  14
  -2  11 -11 164.325 142.965  10
  -2  11 -11 192.141 177.563  14
  -2  11 -12-109.909 115.251  10
  -2  11 -12 124.246 140.746  14
  -2  11 -13 158.939 142.746  14
  -2  11 -14 1471.95 251.603  14
  -2  11 -15 2259.84 253.120  14
  -2  11 -16 3107.31 231.584  14
   2 -10 -20 298.715 104.463  12
   2 -10 -19 1397.97 214.622  12
   2 -10 -18 4688.33 388.452  19
   2 -10 -17 12875.3 699.660  19
   2 -10 -16 5583.68 525.432   7
   2 -10 -16 4969.93 499.426  19
   2 -10 -15 180.605 193.138   7
   2 -10 -15 269.507 224.183  19
   2 -10 -14 1500.41 307.880   7
   2 -10 -14 1756.15 357.309  19
   2 -10 -13 1987.48 351.885   7
   2 -10 -13 2451.49 407.295  19
   2 -10 -12 7795.00 645.013   7
   2 -10 -12 7986.56 608.911   6
   2 -10 -12 7905.65 693.093  19
   2 -10 -12 7063.99 565.255  17
   2 -10 -11 18365.7 963.284   7
   2 -10 -11 20904.6 1119.20  19
   2 -10 -11 20157.0 977.771  17
   2 -10 -11 18362.2 908.666   6
   2 -10 -10 174.202 146.409  17
   2 -10 -10 507.513 192.064   7
   2 -10 -10 671.369 251.518   6
  -2  10  10 231.522 332.664   3
   2 -10  -9 3358.09 398.867  17
   2 -10  -9 4485.19 468.761   6
  -2  10   9 3378.89 772.793   3
   2 -10  -8 83726.0 1958.07  17
   2 -10  -8 84100.5 1859.34   6
  -2  10   8 80295.2 3723.08   3
   2 -10  -7 1785.64 315.690  17
   2 -10  -7 2034.28 308.987   6
  -2  10   7 1443.25 491.669   3
   2 -10  -6 69206.4 1748.54  17
   2 -10  -6 70159.4 1613.47   6
  -2  10   6 68961.7 3352.15   3
  -2  10   5 22330.7 1885.01   3
  -2  10   4 332.309 280.976   3
  -2  10   3-237.713 389.730   3
  -2  10   2 2604.08 653.245   3
  -2  10   1 6417.83 1019.85   3
  -2  10   0 25259.5 1984.94   3
  -2  10  -1 244.815 214.629   3
  -2  10  -2 31070.9 2247.35   3
  -2  10  -3 500.981 218.607   3
  -2  10  -4 589.502 367.509   3
  -2  10  -4 185.284 158.590  14
  -2  10  -5 529.635 311.006   3
  -2  10  -6 35019.9 2546.78   3
  -2  10  -7 3517.07 383.377  10
  -2  10  -7 4423.07 943.759   3
  -2  10  -8 18558.3 884.815  10
  -2  10  -9 26707.4 1067.75  10
  -2  10 -10 3554.09 401.511  10
  -2  10 -11 1471.26 266.201  10
  -2  10 -12 366.513 209.820  14
  -2  10 -12 426.657 169.523  10
  -2  10 -13 1048.95 267.065  14
  -2  10 -13 894.646 183.046  10
  -2  10 -14-94.5804 132.688  14
  -2  10 -14-88.5189 88.4655  10
  -2  10 -15 3000.65 322.117  14
  -2  10 -16-87.2505 109.056  14
  -2  10 -17-27.5327 64.5374  14
   2  -9 -20-9.30348 78.1991  12
   2  -9 -19 71.2715 63.7853  21
   2  -9 -19 104.386 113.403  12
   2  -9 -18 566.556 157.654  21
   2  -9 -18 641.154 181.766  19
   2  -9 -17-65.2988 121.297  21
   2  -9 -17 193.518 153.837  19
   2  -9 -16 8406.29 594.850  21
   2  -9 -16 8932.86 656.407  19
   2  -9 -15 752.810 261.745  19
   2  -9 -15 928.412 221.236  21
   2  -9 -15 856.290 240.194   7
   2  -9 -14 30119.8 1180.69  21
   2  -9 -14 32562.2 1359.52  19
   2  -9 -14 33891.2 1342.26   7
   2  -9 -13 240.345 205.056  19
   2  -9 -13 205.118 162.119   7
   2  -9 -12 2236.92 407.144  19
   2  -9 -12 1954.56 317.451  17
   2  -9 -12 2781.14 393.977   7
   2  -9 -12 3061.52 385.343   6
   2  -9 -11 26442.2 1097.34  17
   2  -9 -11 24895.1 1026.27   6
   2  -9 -11 26319.2 2205.86   1
   2  -9 -11 26800.6 1141.93   7
   2  -9 -10 5949.05 531.877  17
   2  -9 -10 5157.22 488.316   6
   2  -9 -10 4910.91 910.046   1
   2  -9 -10 5243.77 507.505   7
   2  -9  -9 4098.67 869.261   1
  -2   9   9 4993.80 931.738   3
   2  -9  -9 4892.40 461.953   6
   2  -9  -9 5396.87 484.606  17
  -2   9   8 10355.9 1296.71   3
   2  -9  -8 10687.9 646.970   6
   2  -9  -8 10416.7 1315.81   1
  -2   9   7 13214.3 1410.30   3
  -2   9   6 35890.0 2258.98   3
  -2   9   5 28319.1 1978.55   3
  -2   9   4 13379.6 1342.79   3
  -2   9   3 950.034 397.469   3
  -2   9   2 4784.23 767.903   3
  -2   9   1 10238.3 1173.14   3
  -2   9   0 10751.8 1218.65   3
  -2   9  -1 4420.25 821.610   3
  -2   9  -2 27619.8 1974.31   3
  -2   9  -3 1885.30 563.569   3
  -2   9  -4 5448.47 923.254   3
  -2   9  -5 1545.64 598.955   3
  -2   9  -6 2002.89 629.867   3
  -2   9  -7 2578.54 308.458  10
  -2   9  -7 2641.74 659.969   3
   2  -9   8 2495.75 335.605  15
  -2   9  -8 1507.53 538.915   3
  -2   9  -8 1832.91 289.482  10
   2  -9   9 202.604 133.139  15
  -2   9  -9 298.637 139.137  10
   2  -9  10 21498.7 955.815  15
  -2   9 -10 21014.6 939.698  10
   2  -9  11 267.282 169.299  15
  -2   9 -11 393.756 163.375  10
   2  -9  12 1356.93 276.677  15
  -2   9 -12 1425.54 271.735  10
   2  -9  13 987.881 235.642  15
  -2   9 -13 1064.22 221.705  10
   2  -9  14 702.146 189.606  15
  -2   9 -14 685.529 169.002  10
  -2   9 -15 963.898 235.847  14
   2  -9  15 614.087 153.544  15
  -2   9 -15 733.620 156.525  10
  -2   9 -16 1045.70 216.331  14
   2  -9  16 963.610 164.242  15
  -2   9 -16 707.004 137.447  10
  -2   9 -17 6636.48 400.309  14
   2  -8 -21 1613.32 167.951  12
   2  -8 -20 1114.46 157.451  21
   2  -8 -20 1529.64 226.686  12
   2  -8 -20 1200.34 153.695  16
   2  -8 -19 196.036 108.851  21
   2  -8 -19-51.8955 83.4294  16
   2  -8 -19 34.2356 114.867  12
   2  -8 -18 8385.03 544.813  16
   2  -8 -18 9147.46 577.152  21
   2  -8 -18 9492.57 555.551  19
   2  -8 -17 28145.4 1052.93  16
   2  -8 -17 27196.4 1074.83  21
   2  -8 -17 28481.6 1089.44  19
   2  -8 -16 1992.84 327.926  21
   2  -8 -16 1918.63 300.042  16
   2  -8 -16 2051.97 351.384  19
   2  -8 -16 2312.09 391.270   7
   2  -8 -15 1772.79 330.160  19
   2  -8 -15 1095.50 271.058   7
   2  -8 -15 1472.31 300.957  21
   2  -8 -14 18745.3 1029.92  19
   2  -8 -14 19393.6 1021.33   7
   2  -8 -14 18811.3 970.551  21
   2  -8 -13 2450.81 413.023  19
   2  -8 -13 3512.89 432.830   7
   2  -8 -13 2510.52 370.331  21
   2  -8 -12 9639.32 685.840  21
   2  -8 -12 9395.58 739.303  19
   2  -8 -12 11151.7 708.639  17
   2  -8 -12 12942.4 743.241   6
   2  -8 -12 13807.1 828.702   7
   2  -8 -12 14522.3 1640.15   1
   2  -8 -11 29272.9 1132.68  17
   2  -8 -11 26481.1 1109.34   7
   2  -8 -11 27248.1 1058.13   6
   2  -8 -11 26790.5 2176.20   1
   2  -8 -10 3012.99 364.404   7
   2  -8 -10 3439.17 779.199   1
   2  -8 -10 3065.26 364.448   6
   2  -8  -9 23046.1 1880.63   1
   2  -8  -8 69485.6 3173.42   1
   2  -8  -7 38140.6 2285.37   1
   2  -8  -6 10014.1 1136.88   1
  -2   8   6 9535.50 1104.85   3
  -2   8   5 8339.95 1001.77   3
   2  -8  -5 8439.03 815.124   5
  -2   8   4 1484.62 423.473   3
  -2   8   3 21387.1 1549.96   3
  -2   8   2 4937.79 781.525   3
  -2   8   1 58626.3 2522.83   3
  -2   8   0 42501.4 2187.51   3
  -2   8  -1-114.715 264.388   3
  -2   8  -2 22307.2 1658.07   3
  -2   8  -3 44429.8 2372.02   3
  -2   8  -4 310.209 243.192   3
  -2   8  -5 14867.0 1460.68   3
  -2   8  -6 9798.82 1230.47   3
  -2   8  -7 51171.7 2842.22   3
  -2   8  -8 37858.9 2537.23   3
   2  -8   8 39268.1 1257.98  15
  -2   8  -9 36793.3 1206.49  10
  -2   8  -9 38093.4 2622.57   3
   2  -8   9 34784.9 1217.18  15
  -2   8 -10 4651.78 453.519  10
  -2   8 -10 4614.78 966.907   3
   2  -8  10 4729.75 487.437  15
   2  -8  11 8279.60 622.914  15
  -2   8 -11 8713.88 612.856  10
   2  -8  12 25221.5 1089.88  15
  -2   8 -12 24100.0 1012.42  10
   2  -8  13 497.258 211.325  15
  -2   8 -13 297.857 127.021  10
   2  -8  14 2841.78 364.662  15
  -2   8 -14 3140.65 366.516  10
   2  -8  15 3923.32 397.301  15
  -2   8 -15 3502.12 364.381  10
   2  -8  16 1224.61 200.991  15
  -2   8 -16 1023.51 194.721  10
   2  -8  17 1289.91 201.481  15
  -2   8 -17 1286.02 224.394  14
  -2   8 -17 1077.28 187.737  10
   2  -8  18 835.597 123.043  15
  -2   8 -18 1104.20 169.800  14
   2  -7 -21 5267.91 295.660  21
   2  -7 -21 4830.95 292.398  12
   2  -7 -21 5244.20 300.938  16
   2  -7 -20-43.9863 81.5795  21
   2  -7 -20-45.5576 96.2670  12
   2  -7 -20 54.6063 84.0675  16
   2  -7 -19 83.0772 102.979  21
   2  -7 -19 156.505 152.829  12
   2  -7 -19 115.863 134.640  16
   2  -7 -18-43.2458 121.695  21
   2  -7 -18 3.90137 122.967  16
   2  -7 -17 4740.08 437.218  19
   2  -7 -17 4475.68 471.157  21
   2  -7 -16 2471.29 358.834  19
   2  -7 -16 1776.18 337.701   7
   2  -7 -15 400.914 216.182   7
   2  -7 -15 218.945 156.693  21
   2  -7 -15 29.8103 150.545  19
   2  -7 -14 598.834 264.927   7
   2  -7 -14 928.300 278.069  21
   2  -7 -14 458.299 154.228  19
   2  -7 -13 57.0947 128.781  21
   2  -7 -13 241.450 179.172  19
   2  -7 -13 175.703 133.194   7
   2  -7 -13 211.080 237.312   1
   2  -7 -12 5194.19 531.321  19
   2  -7 -12 5087.80 501.731  21
   2  -7 -12 6360.25 556.267   7
   2  -7 -12 6881.47 1135.03   1
   2  -7 -11-264.775 347.897   1
   2  -7 -11 5.93734 137.740   6
   2  -7 -11 58.8880 123.500   7
   2  -7 -10 3755.69 767.880   1
   2  -7  -9 2313.65 577.859   1
   2  -7  -8 3440.51 684.759   1
   2  -7  -7 18660.2 1520.30   1
   2  -7  -6 564.396 334.669   1
   2  -7  -6 166.543 152.432   5
  -2   7   5 438.197 245.466   3
   2  -7  -5 512.027 310.144   1
   2  -7  -5 665.496 224.180   5
   2  -7  -4 50255.5 2273.05   1
  -2   7   4 50340.3 2222.51   3
  -2   7   3 1599.67 429.227   3
  -2   7   2 1978.21 456.658   3
  -2   7   1 260.054 227.570   3
  -2   7   0 1872.46 479.006   3
  -2   7  -1 431.242 269.668   3
  -2   7  -2 52.7084 283.535   3
  -2   7  -3 7581.17 910.728   3
  -2   7  -4 2289.94 538.870   3
  -2   7  -5 53848.3 2533.35   3
  -2   7  -6 18888.9 1586.35   3
  -2   7  -7 4193.69 791.228   3
  -2   7  -8 2885.43 688.630   3
  -2   7  -9 171.305 216.405   3
  -2   7 -10 30341.5 1090.46  10
   2  -7  10 31174.9 1175.52  15
  -2   7 -10 30380.6 2320.37   3
   2  -7  11 556.719 238.809  15
  -2   7 -11 69.3384 242.403   3
  -2   7 -11 335.115 172.559  10
   2  -7  12 2572.93 387.225  15
  -2   7 -12 2802.41 374.794  10
   2  -7  13 1020.29 280.110  15
  -2   7 -13 877.262 217.658  10
   2  -7  14 840.630 263.380  15
  -2   7 -14 822.653 211.818  10
  -2   7 -15 10523.3 649.913  10
   2  -7  15 10978.7 702.492  15
  -2   7 -16 3609.14 367.667  10
   2  -7  16 4367.54 429.643  15
  -2   7 -17 19017.0 749.657  10
   2  -7  17 19566.1 804.577  15
  -2   7 -18 10574.7 495.988  10
   2  -7  18 10254.6 514.476  15
  -2   7 -18 10756.4 547.583  14
  -2   7 -19 637.897 114.439  14
   2  -7  19 741.375 131.165  15
   2  -6 -21 85.6243 77.7129  21
   2  -6 -21 134.944 89.8143  12
   2  -6 -21 191.435 94.3118  16
   2  -6 -20 4500.85 366.611  21
   2  -6 -20 4358.11 359.784  12
   2  -6 -20 4580.03 388.740  16
   2  -6 -19 390.323 158.082  21
   2  -6 -19 92.2953 120.653  12
   2  -6 -19 213.862 147.893  16
   2  -6 -18 6250.38 522.165  21
   2  -6 -17 10873.4 745.919  21
   2  -6 -16 203.454 138.626  19
   2  -6 -16 275.224 187.373  21
   2  -6 -15 1288.57 281.042  19
   2  -6 -15 1038.99 266.338  21
   2  -6 -15 593.103 224.958   7
   2  -6 -14 35105.5 1336.14  19
   2  -6 -14 34153.6 1359.16  21
   2  -6 -13 1177.84 261.438  21
   2  -6 -13 2231.97 668.304   1
   2  -6 -13 2207.60 352.162   7
   2  -6 -13 1278.62 297.398  19
   2  -6 -12 200.282 163.907  21
   2  -6 -12 245.725 165.076  19
   2  -6 -12 459.157 335.648   1
   2  -6 -12 782.137 237.448   7
   2  -6 -11 65224.8 3230.77   1
   2  -6 -10 42771.6 2494.16   1
   2  -6  -9 43526.5 2422.77   1
   2  -6  -8 17395.0 1477.31   1
   2  -6  -7 9095.99 1003.98   1
   2  -6  -7 8624.11 699.871   5
   2  -6  -6 11295.9 1081.74   1
   2  -6  -6 11184.3 809.259   5
   2  -6  -5 741.786 309.876   1
   2  -6  -5 723.562 220.489   5
   2  -6  -4 66907.7 2433.18   1
   2  -6  -3 3070.16 546.948   1
  -2   6   3 3114.98 543.327   3
  -2   6   2 116610. 2966.17   3
  -2   6   1 27683.4 1453.14   3
  -2   6   0 152477. 3426.59   3
  -2   6  -1 11899.8 1014.92   3
  -2   6  -2 53462.2 2113.98   3
  -2   6  -3 6759.07 797.964   3
  -2   6  -4 442.041 281.463   3
  -2   6  -5 2787.97 562.599   3
  -2   6  -6 31972.1 1900.05   3
  -2   6  -7 7327.13 949.280   3
  -2   6  -8 235.822 280.739   3
  -2   6  -9 83002.5 3509.36   3
  -2   6 -10 30096.8 2234.05   3
   2  -6  10 29572.0 1091.34   8
  -2   6 -11 351.547 396.040   3
  -2   6 -11 162.112 153.046  10
  -2   6 -12-8.50828 221.161   3
  -2   6 -12 183.856 118.115  10
  -2   6 -13 13719.9 765.384  10
  -2   6 -14 18281.8 880.120  10
  -2   6 -15 36806.9 1229.58  10
   2  -6  16 861.580 243.064  15
  -2   6 -16 1319.67 249.725  10
   2  -6  17 4302.50 424.813  15
  -2   6 -17 3675.64 363.000  10
   2  -6  18-132.727 136.637  15
  -2   6 -18-63.3794 100.836  10
   2  -6  19 401.558 135.283  15
  -2   6 -19 385.738 111.567  14
  -2   6 -19 272.294 105.447  10
   2  -6  20 915.652 132.754  15
   2  -5 -22 202.502 74.8224  16
   2  -5 -22 36.2671 57.8768  10
   2  -5 -21 313.699 114.712  21
   2  -5 -21-103.763 108.179  16
   2  -5 -20 879.523 185.095  21
   2  -5 -20 784.746 155.704  12
   2  -5 -20 1054.56 223.794  16
   2  -5 -19-21.0970 127.205  21
   2  -5 -19-170.695 114.978  12
   2  -5 -18-23.9846 147.421  21
   2  -5 -17 11735.1 776.145  21
   2  -5 -16 841.408 266.337  21
   2  -5 -15 6525.21 558.758  19
   2  -5 -15 6107.53 597.123   7
   2  -5 -15 6171.53 589.748  21
   2  -5 -14 16123.5 876.548  19
   2  -5 -14 15128.9 917.127   7
   2  -5 -14 16465.6 1798.50   1
   2  -5 -14 16134.4 927.581  21
   2  -5 -13 7567.76 607.681  19
   2  -5 -13 6872.71 583.348   7
   2  -5 -13 7560.78 616.574  21
   2  -5 -13 6324.76 1047.24   1
   2  -5 -12 1156.66 492.902   1
   2  -5 -12 1479.45 269.236   7
   2  -5 -11 4556.58 831.636   1
   2  -5 -10 13111.0 1360.42   1
   2  -5  -9 45434.5 2398.11   1
   2  -5  -8 17180.8 1406.36   1
   2  -5  -7 3603.65 642.714   1
   2  -5  -7 4159.77 481.961   5
   2  -5  -6 3532.08 615.337   1
  -2   5   6 3866.30 347.521   2
   2  -5  -6 3571.74 425.131   5
   2  -5  -5 18740.9 1280.69   1
  -2   5   5 17732.6 696.978   2
   2  -5  -5 19011.1 1023.36   5
   2  -5  -4 21991.8 1324.18   1
   2  -5  -4 20778.3 1071.22   5
   2  -5  -3 11504.7 923.510   1
   2  -5  -2 25094.1 1323.75   1
  -2   5   2 25134.3 1255.70   3
  -2   5   1 66969.9 2031.68   3
  -2   5   0 12311.1 883.670   3
  -2   5  -1 25937.2 1305.66   3
  -2   5  -2 99561.4 2605.51   3
  -2   5  -3 108.708 199.728   3
  -2   5  -4 11447.2 978.722   3
  -2   5  -5 8116.97 870.908   3
  -2   5  -6 103183. 3185.12   3
  -2   5  -7 877.900 349.616   3
  -2   5  -8 1080.75 414.604   3
  -2   5  -9 361.319 236.311   3
  -2   5 -10 11762.6 1325.53   3
  -2   5 -11 16115.3 1632.61   3
   2  -5  12 7050.20 539.180   8
  -2   5 -12 7778.13 592.534  21
  -2   5 -12 7271.20 549.481  10
  -2   5 -12 5825.88 1036.07   3
  -2   5 -13 178.944 300.541   1
  -2   5 -13 143.265 349.593   3
  -2   5 -13-60.0697 139.527  10
  -2   5 -13 71.4233 112.549  21
  -2   5 -14 5712.02 504.470  10
  -2   5 -14 4615.62 494.050  21
  -2   5 -15 4199.58 443.951  10
  -2   5 -16 10729.8 676.813  10
  -2   5 -17 15633.9 772.125  10
  -2   5 -18 11449.7 615.154  10
   2  -5  18 10335.4 629.111  15
  -2   5 -19 569.497 139.877  10
   2  -5  19 578.191 183.014  15
  -2   5 -20 1002.72 155.106  10
   2  -5  20 917.063 166.075  15
  -2   5 -20 939.353 134.096  14
   2  -4 -22 4135.47 244.915  10
   2  -4 -22 4767.33 304.676  16
   2  -4 -21 5610.61 388.586  21
   2  -4 -21 6321.44 423.324  16
   2  -4 -20 4500.92 408.587  21
   2  -4 -20 4078.96 322.035  12
   2  -4 -20 4872.55 435.865  16
   2  -4 -19 2698.28 354.290  21
   2  -4 -19 2352.89 291.855  12
   2  -4 -18 261.748 176.992  21
   2  -4 -18 305.943 146.552  12
   2  -4 -17 2932.19 417.855  21
   2  -4 -16 10427.7 778.557  21
   2  -4 -15 113.988 150.670  21
   2  -4 -14 92304.2 2177.51   7
   2  -4 -14 80848.2 2086.09  21
   2  -4 -13 1609.36 309.517  21
   2  -4 -13 1462.69 532.074   1
   2  -4 -13 1651.69 307.401   7
   2  -4 -13 1741.99 296.387  19
   2  -4 -12 707.026 368.240   1
   2  -4 -11 25025.7 1921.77   1
   2  -4 -10 627.244 325.268   1
   2  -4  -9 2907.86 627.585   1
   2  -4  -8 46905.8 2229.31   1
   2  -4  -7 43322.7 2014.35   1
  -2   4   7 44043.7 1282.24   2
   2  -4  -6 261.011 164.640   5
   2  -4  -6 260.152 302.640   1
  -2   4   6 204.476 112.874   2
   2  -4  -5 55494.6 1616.48   5
   2  -4  -5 53943.4 2019.41   1
  -2   4   5 52656.9 1116.60   2
   2  -4  -4 28887.0 1154.61   5
   2  -4  -4 29003.4 1412.76   1
  -2   4   4 27336.2 726.913   2
   2  -4  -3 3128.12 470.625   1
  -2   4   2 270728. 3661.32   3
   2  -4  -2 275372. 3928.91   1
  -2   4   1 18572.0 962.959   3
   2  -4  -1 18721.4 1022.42   1
  -2   4   0 740.073 223.237   3
  -2   4  -1 380098. 4397.33   3
  -2   4  -2 5132.80 574.187   3
  -2   4  -3 8805.58 765.550   3
  -2   4  -4 34877.9 1540.40   3
  -2   4  -5 1948.87 450.372   3
  -2   4  -6 38551.3 1830.37   3
  -2   4  -7 21547.9 1442.06   3
  -2   4  -8 22928.9 1567.41   3
  -2   4  -9-243.467 310.875   3
  -2   4 -10 11544.2 1287.16   3
  -2   4 -11 144.367 273.940   3
  -2   4 -12 22955.5 1964.01   3
   2  -4  12 21976.1 898.407   8
  -2   4 -13 2477.16 353.711  21
  -2   4 -13 2789.75 748.833   1
  -2   4 -13 3531.37 851.939   3
   2  -4  13 3040.58 359.796   8
  -2   4 -14 10916.6 747.390  21
  -2   4 -15 28835.5 1127.96  10
  -2   4 -15 27034.2 1167.52  21
  -2   4 -16 630.593 211.230  10
  -2   4 -16 803.381 241.285  21
  -2   4 -17 128.684 140.601  10
  -2   4 -17-318.490 183.726  21
  -2   4 -18 2947.11 340.234  10
  -2   4 -19 22.4702 101.401  10
   2  -4  19 119.188 149.373  15
  -2   4 -20 123.607 89.8747  10
   2  -4  20-108.756 134.413  15
  -2   4 -21-1.90014 51.0310  10
   2  -4  21 162.269 107.089  15
   2  -3 -22 1097.90 138.306  10
   2  -3 -22 1051.96 156.463  16
   2  -3 -21 2793.16 303.525  16
   2  -3 -21 2810.31 299.780  21
   2  -3 -20 28157.5 1051.21  16
   2  -3 -20 27948.1 1010.63  21
   2  -3 -19 255.015 185.881  21
   2  -3 -18 5681.01 552.073  21
   2  -3 -18 5440.02 481.708  12
   2  -3 -17 4352.79 504.652  21
   2  -3 -16 3041.10 432.727  21
   2  -3 -15 1325.17 329.435  21
   2  -3 -14 25546.4 1187.95  21
   2  -3 -14 20199.7 1981.88   1
   2  -3 -13 51255.3 1607.81  21
   2  -3 -13 51056.6 1565.35   7
   2  -3 -12 3470.06 783.939   1
   2  -3 -11 2626.30 638.531   1
   2  -3 -10 313.945 337.104   1
  -2   3   9 48456.7 1685.66   2
   2  -3  -9 44833.4 2256.52   1
  -2   3   8 1729.10 287.509   2
   2  -3  -8 1521.55 452.709   1
   2  -3  -7 20255.7 820.363   4
   2  -3  -7 21711.1 1401.42   1
  -2   3   7 22404.2 942.440   2
   2  -3  -6 43078.2 1096.92   4
   2  -3  -6 45392.1 1490.37   5
   2  -3  -6 44232.4 1850.57   1
  -2   3   6 44996.1 1187.07   2
   2  -3  -5 171423. 2767.73   5
  -2   3   5 170109. 1981.25   2
   2  -3  -5 172092. 3409.51   1
   2  -3  -4 70868.2 1729.57   5
   2  -3  -4 67724.7 1213.66   4
   2  -3  -4 70347.1 2047.76   1
  -2   3   4 70143.4 1050.90   2
   2  -3  -3 41177.9 938.876   4
   2  -3  -3 42600.7 1307.35   5
   2  -3  -3 41854.4 1482.70   1
  -2   3   3 41985.3 644.761   2
   2  -3  -2 1106.12 251.878   1
  -2   3   1 4816.60 458.903   3
   2  -3  -1 5085.00 519.908   1
  -2   3   0 12676.8 710.492   3
  -2   3  -1 1420.22 278.390   3
  -2   3  -2 138537. 2449.66   3
  -2   3  -3 434302. 4611.85   3
  -2   3  -4 48941.6 1666.55   3
  -2   3  -5 1073.50 317.596   3
  -2   3  -6 430.759 267.315   3
  -2   3  -7 32836.3 1665.71   3
  -2   3  -8 35466.9 1852.56   3
  -2   3  -9 212338. 4805.48   3
  -2   3 -10 9220.95 1086.91   3
  -2   3 -11 12759.0 1338.96   3
  -2   3 -12 7086.89 1069.67   3
  -2   3 -12 6127.61 1009.19   1
   2  -3  13 8910.10 566.399   8
  -2   3 -13 8943.29 1273.65   1
  -2   3 -13 8474.39 1210.93   3
  -2   3 -13 10817.2 723.257  21
   2  -3  14 1973.15 276.998   8
  -2   3 -14 2956.25 789.422   1
  -2   3 -14 2894.84 787.018   3
  -2   3 -14 1943.38 343.991  21
  -2   3 -15 1147.60 281.384  21
  -2   3 -16 79.1742 159.071  21
  -2   3 -17 1797.13 321.218  21
  -2   3 -18 357.348 180.606  10
  -2   3 -18 149.965 155.725  21
  -2   3 -19 454.817 186.974  10
  -2   3 -20 1622.85 215.585  10
  -2   3 -21 3465.32 261.177  10
   2  -3  21 3436.73 304.461  15
   2  -3  22 3378.50 239.334  15
   2  -2 -22 297.186 83.1619  10
   2  -2 -22 454.481 105.682  16
   2  -2 -21 3471.40 326.021  16
   2  -2 -21 3877.72 304.541  10
   2  -2 -20 3422.11 384.959  16
   2  -2 -20 3131.56 368.867  21
   2  -2 -19 8815.27 631.687  21
   2  -2 -18 908.107 229.446  21
   2  -2 -17 534.736 258.155  21
   2  -2 -17-109.490 148.183  12
   2  -2 -16 2231.52 395.636  21
   2  -2 -15 8478.85 702.206  21
   2  -2 -14 45226.8 1572.93  21
   2  -2 -14 44680.8 2933.75   1
   2  -2 -13 4595.19 498.576  21
   2  -2 -13 5803.81 1010.33   1
   2  -2 -12 707.456 365.739   1
   2  -2 -11 1656.91 578.886   1
   2  -2 -10 10900.4 1191.32   1
   2  -2  -9 5132.84 577.096   4
   2  -2  -9 5386.10 799.455   1
   2  -2  -8 9817.51 734.571   4
   2  -2  -8 10058.0 1009.59   1
   2  -2  -7 15573.6 857.051   4
   2  -2  -7 16405.1 1192.05   1
   2  -2  -6 133121. 2288.17   4
   2  -2  -6 136281. 3157.39   1
   2  -2  -5 3672.51 414.641   5
   2  -2  -5 3495.64 349.745   4
   2  -2  -5 3587.70 500.933   1
   2  -2  -4 26246.6 852.044   4
   2  -2  -4 26251.3 1027.09   5
   2  -2  -4 26784.4 1201.36   1
  -2   2   4 26169.8 690.234   2
   2  -2  -3 333219. 2888.84   4
   2  -2  -3 341110. 3564.07   5
   2  -2  -3 338678. 3910.27   1
  -2   2   3 346183. 1720.64   2
   2  -2  -2 440.948 147.082   4
   2  -2  -2 521.665 186.456   5
   2  -2  -2 585.348 207.966   1
   2  -2  -1 19570.7 707.082   4
   2  -2  -1 21018.2 852.905   1
  -2   2   0 84605.1 1468.90   3
   2  -2   0 83070.0 1627.05   1
  -2   2  -1 3253.96 320.954   3
  -2   2  -2 149699. 2228.37   3
  -2   2  -3 28716.3 1079.75   3
  -2   2  -4 75390.3 1912.42   3
  -2   2  -5 74444.0 2063.52   3
  -2   2  -6 94627.7 2486.82   3
  -2   2  -7 9016.83 842.812   3
  -2   2  -8 12788.5 1066.97   3
  -2   2  -9 62317.1 2527.63   3
  -2   2 -10 17658.5 1441.24   3
  -2   2 -11 8703.96 1061.76   3
  -2   2 -12 84151.9 3566.32   1
  -2   2 -12 86147.1 3575.15   3
  -2   2 -13 1816.80 528.398   1
  -2   2 -13 1202.98 463.775   3
  -2   2 -14 24290.2 1110.87  21
  -2   2 -14 20575.4 1940.16   1
  -2   2 -15 131.629 166.983  21
  -2   2 -15 645.138 442.855   1
  -2   2 -16 1228.61 271.721  21
  -2   2 -17 10831.6 757.860  21
  -2   2 -18 49.3469 174.163  21
  -2   2 -19-0.82272 117.475  10
  -2   2 -19-189.891 165.132  21
  -2   2 -20 48.6325 108.737  10
  -2   2 -21 2532.08 244.731  10
   2  -2  22 12844.8 502.169  15
  -2   2 -22 12416.7 422.822  10
   2  -1 -22 1505.86 168.161  16
   2  -1 -22 1915.73 175.098  10
   2  -1 -21 9096.40 507.603  16
   2  -1 -21 7784.72 425.081  10
   2  -1 -20 8154.30 558.513  16
   2  -1 -20 7597.48 544.235  21
   2  -1 -19 277.722 213.691  21
   2  -1 -18 412.295 244.491  21
   2  -1 -17 3169.30 438.116  21
   2  -1 -16 1127.53 274.317  21
   2  -1 -15 159.490 180.421  21
   2  -1 -14 21458.1 2026.31   1
   2  -1 -14 25380.4 1188.83  21
   2  -1 -13 55641.9 3160.65   1
   2  -1 -13 50134.3 1598.90  21
   2  -1 -12 10388.3 1315.84   1
   2  -1 -11-121.135 286.201   1
   2  -1 -10 16029.0 1451.35   1
   2  -1  -9 13438.5 1247.21   1
   2  -1  -8 10718.0 1023.15   1
   2  -1  -7 26733.0 1494.66   1
   2  -1  -6 23978.5 1309.56   1
   2  -1  -5 38211.3 1524.06   1
   2  -1  -4 78961.8 1978.30   1
   2  -1  -4 76194.2 1624.23   4
   2  -1  -4 79304.9 1809.19   5
   2  -1  -3 1734.11 292.072   1
   2  -1  -3 1747.65 237.027   4
   2  -1  -3 1883.58 281.402   5
  -2   1   2 87128.3 770.401   2
   2  -1  -2 85687.6 1654.08   1
   2  -1  -2 84215.9 1466.45   4
   2  -1  -2 83627.4 1657.70   5
   2  -1  -1 195138. 2264.57   1
   2  -1  -1 191871. 2155.70   4
   2  -1   0 78134.1 832.304   2
   2  -1   0 80161.1 1350.51   1
  -2   1   0 82268.6 1105.00   3
   2  -1   0 79834.2 1420.26   4
  -2   1  -1 2068.48 266.526   3
  -2   1  -2 14502.3 631.109   3
  -2   1  -3 26353.0 951.367   3
  -2   1  -4 13061.1 750.872   3
  -2   1  -5 8045.26 660.102   3
  -2   1  -6 37085.1 1500.18   3
  -2   1  -7 138940. 3137.84   3
  -2   1  -8 8601.11 847.260   3
  -2   1  -9 53242.5 2253.70   3
  -2   1 -10 15514.2 1307.43   3
  -2   1 -11 13555.5 1307.24   1
  -2   1 -11 14075.3 1317.09   3
  -2   1 -12 1702.49 550.296   1
  -2   1 -12 1735.13 545.886   3
  -2   1 -13 18527.1 1702.04   1
  -2   1 -14 1024.84 494.876   1
  -2   1 -14 274.507 186.569  21
  -2   1 -15 6096.00 1079.45   1
  -2   1 -15 5852.10 578.060  21
  -2   1 -16 700.433 248.151  21
  -2   1 -17 904.579 283.905  21
  -2   1 -18 327.188 201.315  21
  -2   1 -19 202.402 131.631  21
  -2   1 -20 1947.51 304.629  21
  -2   1 -21 9864.64 506.633  10
  -2   1 -21 7128.74 471.028  21
  -2   1 -22 1329.61 166.400  10
   2  -1  22 1349.89 199.261  15
   2   0 -22 153.108 63.1589  10
   2   0 -21 2.47418 85.9735  10
   2   0 -21 202.625 115.694  16
   2   0 -20 27.6408 116.943  10
   2   0 -20 235.623 131.118  16
   2   0 -19 289.577 185.291  21
   2   0 -18 462.149 192.603  21
   2   0 -17 87.4360 167.748  21
   2   0 -16 15414.4 955.604  21
   2   0 -15 12777.2 867.112  21
   2   0 -14 42532.3 2885.34   1
   2   0 -14 45146.8 1582.23  21
   2   0 -13 11402.4 1453.69   1
   2   0 -13 13428.6 828.299  21
   2   0 -12 12057.2 1405.54   1
   2   0 -11 8135.40 1099.53   1
   2   0 -10 384.582 308.558   1
   2   0  -9 64580.3 2678.68   1
   2   0  -8 54924.1 2295.41   1
   2   0  -7 254191. 4573.94   1
   2   0  -6 75.9582 192.087   1
   2   0  -5 39550.1 1530.01   1
   2   0  -4 330.052 217.223   1
   2   0  -3-61.0774 165.371   1
   2   0  -2 108830. 1789.22   1
   2   0  -2 107253. 1802.91   4
   2   0  -1 687.729 149.520   1
   2   0  -1 716.862 173.735   4
   2   0   0 55895.5 911.023   1
   2   0   0 55339.0 848.042   2
  -2   0  -1 38320.9 642.875   3
   2   0   1 40465.2 843.196   2
  -2   0  -2 18425.0 614.427   3
  -2   0  -3 87864.5 1563.83   3
  -2   0  -4 5039.54 445.259   3
  -2   0  -5 79725.2 1901.91   3
  -2   0  -6-248.651 230.003   3
  -2   0  -7 441.315 293.473   3
  -2   0  -8 120.166 239.006   3
  -2   0  -9 16060.7 1216.80   3
  -2   0  -9 15677.6 1184.98   1
  -2   0 -10 21091.1 1469.34   1
  -2   0 -10 21075.6 1499.63   3
  -2   0 -11 8010.46 998.462   1
  -2   0 -12 78.7215 226.294   1
  -2   0 -13 15178.7 1514.52   1
  -2   0 -14 702.045 190.347  21
  -2   0 -14 368.243 326.309   1
  -2   0 -15 429.014 213.904  21
  -2   0 -15 416.068 316.388   1
  -2   0 -16 6051.47 577.202  21
  -2   0 -17 35495.9 1408.73  21
  -2   0 -18 550.627 231.703  21
  -2   0 -19 602.376 207.054  21
  -2   0 -20 450.586 185.448  21
  -2   0 -21 6381.40 473.080  21
  -2   0 -22 3696.20 280.902  10
   2   0  23 103.111 70.2261  15
   2   1 -21 8194.78 410.538  10
   2   1 -21 8121.31 415.781  16
   2   1 -20 5562.19 400.309  10
   2   1 -20 4821.15 397.383  16
   2   1 -19 266.592 137.434  10
   2   1 -19 255.217 173.076  16
   2   1 -18 1213.55 287.212  21
   2   1 -17 2672.73 423.606  21
   2   1 -16-267.839 237.528  21
   2   1 -15 13489.0 893.107  21
   2   1 -14 32048.6 2533.02   1
   2   1 -14 31195.0 1327.09  21
   2   1 -13 4826.30 951.537   1
   2   1 -13 5963.30 568.116  21
   2   1 -12 40140.2 2588.62   1
   2   1 -11 4001.20 791.860   1
   2   1 -10 8742.18 1081.94   1
   2   1  -9 90195.6 3200.42   1
   2   1  -8 690.683 313.298   1
   2   1  -7 15478.9 1153.44   1
   2   1  -7 16076.9 1040.38   3
   2   1  -6 5322.89 636.876   1
   2   1  -6 5643.42 576.576   3
   2   1  -5 6295.99 547.197   3
   2   1  -5 6759.58 666.216   1
   2   1  -4 25511.3 1120.30   1
   2   1  -4 26707.1 970.049   3
   2   1  -3 97411.2 1616.77   3
   2   1  -3 97841.9 1931.32   1
   2   1  -2 72524.3 1460.68   1
   2   1  -2 74040.6 1149.92   3
   2   1  -1 150960. 1194.09   3
   2   1  -1 145346. 1676.29   1
   2   1   0 223559. 2122.69   2
   2   1   0 220494. 2384.85   5
   2   1   1 34058.4 878.084   2
   2   1   1 33711.3 844.463   5
   2   1   2 79420.7 1442.10   2
   2   1   2 80080.5 1406.43   4
   2   1   3 284604. 3024.84   2
  -2  -1  -4 103454. 1902.80   3
  -2  -1  -5 91171.8 1998.94   3
  -2  -1  -6 6862.91 643.167   3
  -2  -1  -6 6600.54 566.098   1
  -2  -1  -7 491.750 222.489   3
  -2  -1  -7 406.210 189.583   1
  -2  -1  -8 33421.2 1539.23   1
  -2  -1  -9 3626.28 588.552   1
  -2  -1 -10 14291.5 1177.01   1
  -2  -1 -11 1686.67 491.140   1
  -2  -1 -12 13025.7 1293.85   1
  -2  -1 -13 5838.17 933.160   1
   2   1  14 4289.94 853.810   2
  -2  -1 -14 4287.04 866.190   1
   2   1  15 40435.0 2642.03   2
  -2  -1 -15 38722.6 2622.23   1
  -2  -1 -15 44654.5 1554.53  21
  -2  -1 -16 703.887 240.096  21
  -2  -1 -17 3323.94 450.437  21
  -2  -1 -18 7899.85 677.817  21
  -2  -1 -19 4783.09 505.543  21
  -2  -1 -20 7082.38 572.435  21
  -2  -1 -21 1592.00 254.215  21
  -2  -1 -22 368.218 112.791  10
  -2  -1 -22 589.767 161.319  21
  -2  -1 -23 1600.61 153.898  10
   2   1  23 1913.23 192.206  15
   2   2 -21 393.763 115.200  10
   2   2 -20 21.7033 113.668  10
   2   2 -20 26.0595 82.3433  16
   2   2 -19 299.694 168.430  10
   2   2 -19 222.894 114.574  16
   2   2 -18 919.804 219.595  10
   2   2 -17-50.7717 183.350  21
   2   2 -16 195.991 202.169  21
   2   2 -15 14882.7 937.276  21
   2   2 -14 1107.59 275.820  21
   2   2 -13 902.680 246.158  21
   2   2 -13 345.964 354.797   1
   2   2 -12 1892.99 320.705  21
   2   2 -12 1030.47 441.552   1
   2   2 -11 3693.06 777.769   1
   2   2 -10 16300.6 1491.85   1
   2   2  -9 51079.5 2216.10   3
   2   2  -9 53007.9 2498.29   1
   2   2  -8 854.181 254.093   3
   2   2  -8 958.916 366.439   1
   2   2  -7 123782. 2979.34   3
   2   2  -7 124053. 3331.70   1
   2   2  -6 11478.4 817.976   3
   2   2  -6 11065.6 936.567   1
   2   2  -5 16639.5 1040.60   1
   2   2  -5 17769.2 929.587   3
   2   2  -4 82284.7 1801.32   3
   2   2  -3 8848.47 538.580   3
   2   2  -2 130417. 1766.22   3
   2   2  -1 152648. 1684.52   3
   2   2   0 122191. 1362.73   3
   2   2   0 121816. 1875.72   2
   2   2   1 146213. 2035.27   4
   2   2   1 147799. 2091.51   2
   2   2   2 56679.4 1202.82   4
  -2  -2  -2 56853.9 597.993   1
   2   2   2 54489.5 1324.74   2
   2   2   3 5589.58 389.374   4
   2   2   3 5534.73 473.853   2
  -2  -2  -3 5638.80 300.698   1
   2   2   4 158695. 2574.70   2
  -2  -2  -4 163915. 1997.76   1
   2   2   5 6328.75 581.276   2
  -2  -2  -5 7056.51 508.467   1
  -2  -2  -6 29350.0 1153.63   1
   2   2   6 30962.5 1336.48   2
   2   2   7 6155.60 671.076   2
  -2  -2  -7 6295.30 605.031   1
   2   2   8 55688.3 2060.25   2
  -2  -2  -8 53364.2 1909.35   1
   2   2   9 25327.4 1487.78   2
  -2  -2  -9 26474.6 1444.48   1
  -2  -2 -10-179.130 261.558   1
   2   2  10 205.585 189.956   2
   2   2  11 11048.8 1127.21   2
  -2  -2 -11 10956.6 1097.35   1
   2   2  12 15156.4 1412.41   2
  -2  -2 -12 15060.7 1372.89   1
   2   2  13 6907.16 992.186   2
  -2  -2 -13 6599.45 980.737   1
  -2  -2 -14 668.218 224.406  21
   2   2  14 795.087 390.113   2
  -2  -2 -14 462.189 290.946   1
  -2  -2 -15 29567.1 1267.46  21
   2   2  15 31072.7 2281.25   2
  -2  -2 -15 30875.4 2305.11   1
  -2  -2 -16 7021.70 654.831  21
   2   2  16 5560.64 1045.04   2
  -2  -2 -16 5206.19 957.991   1
  -2  -2 -17 15152.4 935.838  21
  -2  -2 -18 550.810 235.396  21
  -2  -2 -19 428.963 213.554  21
  -2  -2 -20 2638.37 367.908  21
  -2  -2 -21-57.7434 133.974  21
  -2  -2 -22 294.032 139.359  21
  -2  -2 -23 914.565 133.156  10
  -2  -2 -23 1326.18 164.198  21
   2   3 -21 2372.54 190.759  10
   2   3 -20 383.147 136.478  10
   2   3 -20 168.122 78.3843  16
   2   3 -19 3882.55 357.914  10
   2   3 -19 3661.61 336.013  16
   2   3 -18 8123.01 559.926  10
   2   3 -18 6938.61 533.641  16
   2   3 -17 493.227 206.992  10
   2   3 -16 2771.99 411.963  21
   2   3 -16 3529.85 408.315  10
   2   3 -15 14096.9 922.676  21
   2   3 -14 42059.8 1569.67  21
   2   3 -13 1558.46 338.776  21
   2   3 -13 1043.14 449.365   1
   2   3 -12 27799.3 1210.64  21
   2   3 -12 30688.3 2327.61   1
   2   3 -11 2264.64 648.802   1
   2   3 -10 3208.66 613.736   3
   2   3 -10 3257.20 703.476   1
   2   3  -9 22784.2 1531.96   3
   2   3  -9 23960.0 1740.89   1
   2   3  -8 98223.6 2981.65   3
   2   3  -8 97360.1 3278.92   1
   2   3  -7 26982.7 1611.32   1
   2   3  -7 26449.3 1435.45   3
   2   3  -6 20439.8 1171.92   3
   2   3  -5 1215.02 275.569   3
   2   3  -4 32527.7 1231.97   3
   2   3  -3 18168.8 846.315   3
   2   3  -2 193634. 2538.81   3
   2   3  -1 38750.1 1046.91   3
   2   3   0 97044.7 1577.93   3
   2   3   0 95899.1 1942.35   2
   2   3   1 17208.2 755.633   4
   2   3   1 16982.0 829.221   2
   2   3   2 23067.2 816.099   4
   2   3   2 23523.3 981.744   2
   2   3   3 73440.5 1386.87   4
  -2  -3  -3 73647.8 1167.26   1
   2   3   3 71669.0 1751.73   2
   2   3   4 580.155 152.205   4
   2   3   4 645.916 238.288   2
  -2  -3  -4 685.611 150.737   1
   2   3   5 2548.00 406.415   2
  -2  -3  -5 2858.80 332.660   1
   2   3   6 2958.44 447.393   2
  -2  -3  -6 2692.03 364.566   1
   2   3   7 21109.6 1202.28   2
  -2  -3  -7 22172.4 1103.21   1
   2   3   8 218601. 4082.27   2
  -2  -3  -8 223354. 3844.65   1
   2   3   9 58755.3 2258.20   2
  -2  -3  -9 58304.6 2143.65   1
   2   3  10 4632.37 712.221   2
  -2  -3 -10 4750.37 669.439   1
   2   3  11 6314.91 864.713   2
  -2  -3 -11 7550.96 911.801   1
   2   3  12 102092. 3558.45   2
  -2  -3 -12 109135. 3660.49   1
  -2  -3 -13 444.473 368.539   1
   2   3  13 131.428 206.360   2
  -2  -3 -14 157.844 161.795  21
   2   3  14 139.790 312.111   2
  -2  -3 -14 62.3039 185.594   1
  -2  -3 -15 36727.4 1421.32  21
   2   3  15 29855.2 2213.43   2
  -2  -3 -15 31817.9 2311.94   1
  -2  -3 -16 2682.52 401.908  21
  -2  -3 -16 2269.60 640.439   1
   2   3  16 2257.53 636.305   2
  -2  -3 -17 6580.67 629.738  21
  -2  -3 -18 6407.52 616.579  21
  -2  -3 -19 10440.9 753.664  21
  -2  -3 -20 6801.94 580.300  21
  -2  -3 -21 133.768 157.479  21
  -2  -3 -22 811.438 176.654  21
  -2  -3 -23 710.448 124.412  10
  -2  -3 -23 839.423 147.406  21
   2   4 -20 4039.79 289.547  10
   2   4 -19 839.346 187.589  10
   2   4 -18 3235.81 371.683  10
   2   4 -18 2351.35 268.135  16
   2   4 -17 562.606 191.959  10
   2   4 -17 366.310 148.740  16
   2   4 -16 444.023 193.496  10
   2   4 -15-204.423 187.604  10
   2   4 -14 2454.66 424.739  21
   2   4 -14 2191.83 354.283  10
   2   4 -13 4182.16 502.869  21
   2   4 -13 2492.32 761.275   1
   2   4 -12 34805.8 1385.77  21
   2   4 -12 32040.0 2430.20   1
   2   4 -11 124.516 113.576  21
   2   4 -11 225.215 222.290   1
   2   4 -11 18.9499 172.012   3
   2   4 -10 4087.75 796.846   1
   2   4 -10 4197.18 738.022   3
   2   4  -9 2086.70 555.763   1
   2   4  -9 2441.72 553.800   3
   2   4  -8 219.945 221.205   1
   2   4  -8-101.010 252.451   3
   2   4  -7 123.115 208.317   3
   2   4  -6 8654.44 817.542   3
   2   4  -5 39451.2 1600.75   3
   2   4  -4 21331.2 1099.64   3
   2   4  -3 25703.2 1136.12   3
   2   4  -2 10376.0 683.335   3
   2   4  -1 38281.9 1233.81   3
   2   4   0 3247.34 400.625   3
   2   4   1 7723.69 557.721   3
   2   4   1 7375.58 562.833   4
   2   4   1 6708.54 603.922   2
   2   4   2 8122.80 541.126   4
   2   4   2 8147.35 650.229   2
   2   4   3 101599. 1719.58   4
   2   4   3 101860. 2282.75   2
  -2  -4  -3 102695. 1617.83   1
   2   4   4 229.678 112.762   4
   2   4   4 119.911 175.488   2
  -2  -4  -4-0.22852 122.816   1
   2   4   5 73083.0 2065.94   2
  -2  -4  -5 73598.5 1663.16   1
  -2  -4  -6 4162.24 451.476   1
   2   4   6 4420.01 545.880   2
  -2  -4  -7 4828.46 546.555   1
   2   4   7 4598.38 597.523   2
   2   4   8 30386.6 1561.00   2
  -2  -4  -8 31514.4 1469.21   1
   2   4   9 9061.63 901.101   2
  -2  -4  -9 9565.21 878.846   1
   2   4  10 497.394 230.064   2
  -2  -4 -10 832.786 318.895   1
   2   4  11 20234.5 1511.84   2
  -2  -4 -11 20780.2 1493.30   1
   2   4  12 10692.9 1174.70   2
  -2  -4 -12 10481.8 1164.46   1
   2   4  13 196.160 296.558   2
  -2  -4 -13 393.117 498.631   1
  -2  -4 -14 13406.7 832.147  21
   2   4  14 13769.6 1439.82   2
  -2  -4 -14 12523.1 1380.88   1
  -2  -4 -15 1064.32 288.798  21
  -2  -4 -15 1652.38 509.006   1
   2   4  15 896.451 416.360   2
  -2  -4 -16 30146.3 1329.67  21
  -2  -4 -16 33361.4 2434.03   1
  -2  -4 -17 1121.50 290.380  21
  -2  -4 -18 354.469 210.307  21
  -2  -4 -19 178.370 171.355  21
  -2  -4 -20 7969.48 624.331  21
  -2  -4 -21 604.034 183.246  21
  -2  -4 -22 787.007 182.768  21
  -2  -4 -23 3766.09 286.844  21
   2   5 -20 91.3755 71.9032  10
   2   5 -19 2193.69 238.165  10
   2   5 -18 784.884 177.384  10
   2   5 -17 7563.86 551.859  10
   2   5 -16 3264.89 398.834  10
   2   5 -15-205.853 179.911  10
   2   5 -14 516.415 201.920  10
   2   5 -13 14325.7 832.235  10
   2   5 -12 23360.7 2101.25   1
   2   5 -12 22532.5 1898.76   3
   2   5 -12 23577.4 1041.93  10
   2   5 -11 12880.1 1402.05   3
   2   5 -11 13362.3 1572.01   1
   2   5 -11 13419.0 860.523  21
   2   5 -11 13636.0 775.243  10
   2   5 -10 5858.61 1000.46   1
   2   5 -10 5319.32 857.500   3
   2   5 -10 4040.09 461.576  21
   2   5 -10 5181.31 468.118  10
   2   5  -9 3105.25 707.066   1
   2   5  -9 2511.17 563.745   3
   2   5  -8 1716.27 477.498   3
   2   5  -7 32867.1 1803.46   3
   2   5  -6 18219.9 1256.03   3
   2   5  -5 33024.0 1602.71   3
   2   5  -4 28482.2 1397.30   3
   2   5  -3 27511.4 1311.74   3
   2   5  -2 426858. 4880.76   3
   2   5  -1 15373.8 900.366   3
   2   5   0 108762. 2331.23   3
   2   5   1 5678.85 538.519   3
   2   5   1 5946.89 627.172   2
   2   5   2 7561.29 647.645   3
   2   5   2 7153.22 548.703   4
   2   5   2 7251.92 678.187   2
   2   5   3 3085.86 337.422   4
   2   5   3 3427.91 481.718   2
   2   5   4 4551.83 359.874   4
  -2  -5  -4 4188.75 410.135   1
   2   5   4 4924.81 589.731   2
  -2  -5  -5 21431.1 977.829   1
   2   5   5 21049.8 1196.55   2
   2   5   6 365.167 241.667   2
  -2  -5  -6 347.486 171.201   1
  -2  -5  -7 8490.86 730.113   1
   2   5   7 8592.17 836.835   2
  -2  -5  -8 65925.8 2157.71   1
   2   5   8 64492.5 2339.35   2
   2   5   9 4138.69 661.246   2
  -2  -5  -9 4111.42 586.314   1
   2   5  10 3916.23 661.822   2
  -2  -5 -10 3643.97 585.709   1
   2   5  11 15828.7 1344.20   2
  -2  -5 -11 16103.3 1325.39   1
  -2  -5 -12 23431.8 1688.60   1
   2   5  12 20893.4 1632.84   2
  -2  -5 -13 17919.3 1555.74   1
   2   5  13 17466.8 1570.57   2
  -2  -5 -14 371.537 219.187  21
  -2  -5 -14-27.0614 193.714   1
   2   5  14 361.816 264.893   2
  -2  -5 -15 26144.1 1217.67  21
  -2  -5 -15 24916.2 2025.63   1
   2   5  15 24270.5 1947.93   2
  -2  -5 -16 7182.03 652.200  21
  -2  -5 -17 275.757 194.769  21
  -2  -5 -18 18327.7 1039.86  21
  -2  -5 -19 10398.6 758.976  21
  -2  -5 -20 549.889 220.443  21
  -2  -5 -21 1260.88 256.125  21
  -2  -5 -22 5978.10 430.969  21
  -2  -5 -23-155.669 97.0388  21
   2   6 -19 1160.85 164.818  10
   2   6 -18 5143.62 382.457  10
   2   6 -17-8.19495 130.937  10
   2   6 -16-134.698 173.698  10
   2   6 -15 383.873 190.233  10
   2   6 -14 15474.1 860.619  10
   2   6 -13 12102.4 777.301  10
   2   6 -12 13324.2 802.134  10
   2   6 -11 11748.7 733.407  10
   2   6 -11 11267.2 1328.36   3
   2   6 -11 12235.7 1522.12   1
   2   6 -10 6056.47 515.575  10
   2   6 -10 6370.16 971.517   3
   2   6 -10 6170.96 1064.04   1
   2   6  -9 4637.19 432.506  10
   2   6  -9 4074.11 805.184   1
   2   6  -9 4031.25 761.707   3
   2   6  -8 4133.80 748.992   3
   2   6  -7 1987.28 483.383   3
   2   6  -6 2941.11 541.915   3
   2   6  -5 10154.0 969.933   3
   2   6  -4 22043.7 1346.27   3
   2   6  -3 1205.15 315.401   3
   2   6  -2 8991.08 793.042   3
   2   6  -1 99513.4 2556.59   3
   2   6   0 26834.2 1310.90   3
   2   6   1 12830.1 924.209   3
   2   6   2 104851. 2587.67   3
   2   6   2 106428. 2233.44   4
   2   6   2 100917. 2729.10   2
   2   6   3 4716.95 439.795   4
   2   6   3 4896.95 613.421   2
   2   6   4 17464.2 742.633   4
   2   6   4 18182.8 1156.63   2
  -2  -6  -5 106927. 2335.56   1
   2   6   5 103016. 2808.26   2
  -2  -6  -6 95195.6 2337.11   1
   2   6   6 90949.1 2722.68   2
  -2  -6  -7 30492.8 1408.92   1
   2   6   7 29046.6 1604.97   2
   2   6   8 263.767 187.808   2
  -2  -6  -8 238.759 178.655   1
  -2  -6  -9 62040.9 2295.44   1
   2   6   9 62110.9 2485.46   2
  -2  -6 -10 3779.08 606.785   1
   2   6  10 3643.17 640.440   2
   2   6  11 252.951 324.226   2
  -2  -6 -11 104.352 198.267   1
   2   6  12 31022.8 2007.57   2
  -2  -6 -12 32368.8 1991.37   1
  -2  -6 -13 13143.7 842.451  21
  -2  -6 -13 9741.68 1173.59   1
   2   6  13 9725.62 1179.10   2
  -2  -6 -13 9721.36 718.123   7
  -2  -6 -14 2497.22 375.143   7
  -2  -6 -14 2440.10 392.217  21
   2   6  14 2553.77 622.449   2
  -2  -6 -14 2691.55 643.367   1
  -2  -6 -15 5169.20 564.864  21
  -2  -6 -16 2515.60 423.851  21
  -2  -6 -17 8291.55 729.086  21
  -2  -6 -18 335.484 207.108  21
  -2  -6 -19 1621.50 332.453  21
  -2  -6 -20 692.600 244.021  21
  -2  -6 -21 529.324 159.229  21
  -2  -6 -22 2721.22 298.414  21
  -2  -6 -23 4961.48 314.188  21
  -2  -6 -23 5218.11 289.742  16
   2   7 -19 10768.6 395.663  10
   2   7 -18 1405.92 189.014  10
   2   7 -17 5067.55 395.748  10
   2   7 -16-19.2480 143.178  10
   2   7 -15 3451.70 410.528  10
   2   7 -14 308.927 131.965  14
   2   7 -14 513.711 217.421  10
   2   7 -13 9045.43 625.667  14
   2   7 -13 10463.6 716.647  10
   2   7 -12 3076.33 375.393  14
   2   7 -12 2552.57 375.853  10
   2   7 -11 1269.03 271.719  10
   2   7 -10 10769.3 1310.84   3
   2   7 -10 10472.3 1385.23   1
   2   7 -10 12049.3 755.112  10
   2   7  -9 10574.4 1350.65   1
   2   7  -9 10148.4 1211.33   3
   2   7  -9 11184.5 705.177  10
   2   7  -8 229.834 130.237  10
   2   7  -8-100.589 152.200   3
   2   7  -7 9223.01 1071.34   3
   2   7  -6 4542.04 733.034   3
   2   7  -5 24201.4 1606.71   3
   2   7  -4 10794.4 1037.50   3
   2   7  -3 9518.13 943.968   3
   2   7  -2 7297.89 807.058   3
   2   7  -1 2443.62 474.606   3
   2   7   0 130475. 3212.13   3
   2   7   1 34358.9 1630.23   3
   2   7   2 155.426 170.826   4
   2   7   2 197.063 181.125   3
   2   7   3 96206.4 2779.22   3
   2   7   3 100133. 2125.13   4
   2   7   3 99576.5 2890.55   2
   2   7   4-115.415 87.8723   4
   2   7   4-243.887 287.495   2
   2   7   5 94788.7 2884.66   2
  -2  -7  -6 27296.5 1349.16   1
   2   7   6 28247.8 1597.35   2
  -2  -7  -7 33824.7 1575.61   1
   2   7   7 33383.8 1791.72   2
  -2  -7  -8 4309.03 600.032   1
   2   7   8 3670.11 626.751   2
  -2  -7  -9 13702.4 1110.57   1
   2   7   9 13253.5 1231.16   2
  -2  -7 -10 5394.33 755.830   1
   2   7  10 5420.70 834.088   2
  -2  -7 -11 15997.3 1340.82   1
   2   7  11 14564.3 1365.95   2
   2   7  12 18769.3 1591.54   2
  -2  -7 -12 20564.1 1601.54   1
  -2  -7 -13 3844.49 476.988  21
  -2  -7 -13 4954.27 824.758   1
   2   7  13 4347.98 794.718   2
  -2  -7 -13 4743.18 492.804   7
  -2  -7 -14 8493.95 677.111   7
  -2  -7 -14 10576.9 784.109  21
  -2  -7 -15 479.359 211.700   7
  -2  -7 -15 871.678 298.530  21
  -2  -7 -16 2140.70 388.710  21
  -2  -7 -17 652.272 281.342  21
  -2  -7 -18 24090.9 1168.05  21
  -2  -7 -19 4703.21 509.744  21
  -2  -7 -20 6349.62 550.657  21
  -2  -7 -21-60.9320 127.302  21
  -2  -7 -22 2249.16 251.134  21
  -2  -7 -23 738.047 117.072  21
   2   8 -18 5865.82 325.298  10
   2   8 -17 1854.61 234.457  10
   2   8 -16 198.010 137.158  10
   2   8 -15 309.652 158.516  10
   2   8 -14 7919.05 527.718  14
   2   8 -14 9676.36 651.383  10
   2   8 -13 1363.41 248.821  14
   2   8 -13 1763.53 327.381  10
   2   8 -12 6868.31 564.226  14
   2   8 -12 7745.72 619.383  10
   2   8 -11 17530.1 926.763  14
   2   8 -11 20814.9 1020.21  10
   2   8 -10 17055.5 912.125  14
   2   8 -10 18010.5 931.874  10
   2   8  -9 335.896 169.640  14
   2   8  -9 195.568 175.302  10
   2   8  -9-201.107 283.459   3
   2   8  -9 136.420 238.246   1
   2   8  -8 14498.6 838.372  14
   2   8  -8 15095.9 1500.58   3
   2   8  -8 15838.0 854.774  10
   2   8  -7 11504.9 706.898  14
   2   8  -7 11508.0 706.321  10
   2   8  -7 10271.3 1200.85   3
   2   8  -6 34172.4 2118.20   3
   2   8  -5 21097.6 1596.25   3
   2   8  -4 20113.3 1520.37   3
   2   8  -3 8278.39 938.570   3
   2   8  -2 11130.5 1078.55   3
   2   8  -1 210.003 210.276   3
   2   8   0 7186.15 846.346   3
   2   8   1 3100.04 489.929   4
   2   8   1 3081.33 572.826   3
   2   8   2 3621.12 614.961   3
   2   8   2 3640.72 490.341   4
   2   8   3 1158.17 247.586   4
   2   8   3 1493.03 417.423   3
   2   8   4 470.107 278.285   3
   2   8   4 300.793 284.359   2
   2   8   5 41648.0 2078.08   3
   2   8   5 40492.7 2005.36   2
   2   8   6 20759.8 1465.72   2
   2   8   7 930.950 360.261   2
   2   8   8 265.184 223.677   2
  -2  -8  -8 281.987 206.497   1
  -2  -8  -9 59293.2 2409.29   1
   2   8   9 54613.0 2536.63   2
  -2  -8 -10 12481.4 1154.24   1
   2   8  10 11802.7 1202.06   2
   2   8  11-72.3384 216.556   2
  -2  -8 -12 61645.5 1812.12  21
  -2  -8 -12 55228.2 1375.93   6
   2   8  12 56587.5 2790.70   2
  -2  -8 -12 57078.5 1632.75   7
  -2  -8 -13 32714.5 1292.34   7
  -2  -8 -13 32771.1 1067.65   6
  -2  -8 -14 10178.0 757.576   7
  -2  -8 -14 13687.1 897.825  21
  -2  -8 -15 17493.7 1020.56   7
  -2  -8 -15 15853.7 997.390  21
  -2  -8 -16 868.812 284.398  21
  -2  -8 -17 440.472 184.670  19
  -2  -8 -17 428.602 210.934  21
  -2  -8 -18 1754.85 281.125  19
  -2  -8 -18 1845.26 363.146  21
  -2  -8 -19 5643.50 530.916  21
  -2  -8 -20 2805.84 362.512  21
  -2  -8 -21 243.682 128.672  21
  -2  -8 -22 6067.14 380.181  21
   2   9 -17 702.654 127.117  10
   2   9 -16 39.2146 103.349  10
   2   9 -15 905.691 202.299  10
   2   9 -14 1691.08 241.931  14
   2   9 -14 2273.89 321.427  10
   2   9 -13 1976.38 301.737  14
   2   9 -13 1486.14 292.075  10
   2   9 -12 10529.5 681.022  14
   2   9 -12 11555.4 768.282  10
   2   9 -11 871.221 232.790  14
   2   9 -11 936.709 244.955  10
   2   9 -10 1994.76 320.961  14
   2   9 -10 1821.74 333.275  10
   2   9  -9 261.100 141.437  14
   2   9  -9 129.652 158.188  10
   2   9  -8 464.154 189.019  14
   2   9  -8 446.314 179.684  10
   2   9  -8 550.695 349.698   3
   2   9  -7 687.439 211.352  14
   2   9  -7 1252.03 274.082  10
   2   9  -7 982.904 386.404   3
   2   9  -6 2567.48 352.078  10
   2   9  -6 2606.08 374.863  14
   2   9  -6 1992.04 526.247   3
   2   9  -5 288.422 108.543  14
   2   9  -5 700.851 349.293   3
   2   9  -5 449.034 180.981  10
   2   9  -4 1768.22 472.825   3
   2   9  -3 47256.3 2435.76   3
   2   9  -2 7728.58 973.679   3
   2   9  -1 2677.99 618.430   3
   2   9   0 20719.8 1532.92   3
   2   9   1 19179.6 1465.40   3
   2   9   1 20341.6 1314.15   4
   2   9   2 54939.8 2472.84   3
   2   9   3 3039.02 607.194   3
   2   9   4 17023.4 1410.22   3
   2   9   5 23103.4 1667.31   3
   2   9   5 24242.6 1675.04   2
   2   9   6 1617.64 500.032   3
   2   9   6 1830.49 485.199   2
   2   9   7 35731.9 2049.42   2
   2   9   8 5814.09 852.103   2
   2   9   9 3040.81 644.583   2
   2   9  10 10981.9 1200.75   2
  -2  -9 -10 11926.0 783.617  21
   2   9  11 4660.20 808.796   2
  -2  -9 -11 5932.29 521.730   7
  -2  -9 -11 5872.81 469.194   6
  -2  -9 -12 18938.1 958.315   7
  -2  -9 -12 18273.7 1010.02  21
  -2  -9 -12 19011.3 840.388   6
  -2  -9 -13 632.403 227.563  21
  -2  -9 -13 355.341 122.179   6
  -2  -9 -13 579.864 216.104   7
  -2  -9 -14 15037.3 900.087   7
  -2  -9 -14 15366.8 752.542   6
  -2  -9 -14 15261.5 946.665  21
  -2  -9 -15 299.378 217.617   7
  -2  -9 -15 370.537 217.187  21
  -2  -9 -16 266.713 219.173  21
  -2  -9 -17 3377.84 442.416  21
  -2  -9 -18 8821.15 605.479  19
  -2  -9 -18 9127.14 683.742  21
  -2  -9 -19 3318.95 397.288  21
  -2  -9 -20 822.182 190.625  21
  -2  -9 -21 7247.04 454.404  21
  -2  -9 -22 5419.25 291.363  12
  -2  -9 -22 7178.20 365.747  21
   2  10 -16 295.892 107.736  10
   2  10 -15 1700.91 223.461  10
   2  10 -14 8896.54 477.678  14
   2  10 -14 11585.1 634.149  10
   2  10 -13 217.428 133.504  14
   2  10 -13 240.074 191.561  10
   2  10 -12 10407.0 648.476  14
   2  10 -12 12434.6 748.838  10
   2  10 -11 630.492 188.754  14
   2  10 -11 1066.19 263.931  10
   2  10 -10 1924.53 325.635  14
   2  10 -10 1936.29 332.912  10
   2  10  -9 6396.86 578.751  14
   2  10  -9 7465.37 626.693  10
   2  10  -8 363.817 230.334  14
   2  10  -8-13.1050 152.992  10
   2  10  -7 312.533 188.357  14
   2  10  -7 163.593 154.237  10
   2  10  -6 1667.38 320.450  14
   2  10  -6 1533.06 501.392   3
   2  10  -6 1455.22 271.454  10
   2  10  -5 455.964 198.359  14
   2  10  -5 344.782 391.179   3
   2  10  -5 298.343 163.155  10
   2  10  -4 24945.3 1097.29  14
   2  10  -4 24568.3 1921.04   3
   2  10  -4 25198.3 1090.72  10
   2  10  -3 9576.71 663.665  14
   2  10  -3 9661.96 1179.88   3
   2  10  -3 10077.6 669.547  10
   2  10  -2 2805.43 652.304   3
   2  10  -1 5482.93 879.087   3
   2  10   0 30635.4 1820.47   4
   2  10   0 29640.7 2000.66   3
   2  10   1 564.882 329.056   3
   2  10   2 7064.01 966.204   3
   2  10   3 12250.9 1285.15   3
   2  10   4 20581.4 1669.25   3
   2  10   5 18327.8 1583.23   3
   2  10   6 478.557 365.020   3
   2  10   7 481.233 400.560   3
   2  10   7 17.8233 217.204   2
   2  10   8 19988.7 1785.99   3
   2  10   8 20323.7 1683.95   2
  -2 -10  -9 12510.8 716.140   7
   2  10   9 11906.3 799.734  18
  -2 -10  -9 12528.8 679.185   6
   2  10   9 12986.1 1458.93   3
   2  10   9 11115.9 1244.81   2
  -2 -10 -10 16413.0 848.657   7
  -2 -10 -10 15201.8 760.812   6
  -2 -10 -10 17570.0 977.926  21
  -2 -10 -11 35868.3 1269.13   7
  -2 -10 -11 34239.2 1149.06   6
  -2 -10 -11 32775.1 1345.67  21
  -2 -10 -12 61774.8 1719.05   7
  -2 -10 -12 62776.3 1569.94   6
  -2 -10 -12 61322.0 1847.81  21
  -2 -10 -13 3289.46 428.615   7
  -2 -10 -13 2809.20 345.809   6
  -2 -10 -14 2224.61 368.585   7
  -2 -10 -14 2279.10 312.838   6
  -2 -10 -15 9289.53 701.517   7
  -2 -10 -15 9079.05 568.283   6
  -2 -10 -15 7737.66 678.728  21
  -2 -10 -16 2071.89 368.917  21
  -2 -10 -17 2772.85 377.012  19
  -2 -10 -17 2408.00 367.586  21
  -2 -10 -18 60.2600 114.473  19
  -2 -10 -18-154.675 157.460  21
  -2 -10 -19 6373.44 435.672  19
  -2 -10 -19 6359.92 502.682  21
  -2 -10 -20 2015.07 259.859  21
  -2 -10 -21 612.447 137.113  21
   2  11 -15-2.94957 73.6030  10
   2  11 -14 61.3015 59.2296  14
   2  11 -14 75.9193 91.6174  10
   2  11 -13 2148.75 249.682  14
   2  11 -13 2137.01 290.933  10
   2  11 -12 3659.20 367.067  14
   2  11 -12 3793.25 404.449  10
   2  11 -11 72.3602 119.424  14
   2  11 -11 23.2247 145.830  10
   2  11 -10 404.526 205.356  14
   2  11 -10 596.085 237.152  10
   2  11  -9 4608.00 482.731  14
   2  11  -9 4628.40 488.214  10
   2  11  -8 486.165 201.548  14
   2  11  -8 750.993 264.380  10
   2  11  -7 1846.18 345.431  14
   2  11  -7 1605.46 304.000  10
   2  11  -6 3502.48 448.628  14
   2  11  -6 3691.11 463.857  10
   2  11  -5 1189.53 294.343  14
   2  11  -5 498.774 372.168   3
   2  11  -5 1030.89 276.235  10
   2  11  -4 15468.2 892.386  14
   2  11  -4 14365.0 1545.70   3
   2  11  -4 16015.8 906.320  10
   2  11  -3 7491.92 624.537  14
   2  11  -3 6053.51 1028.82   3
   2  11  -3 7013.90 603.271  10
   2  11  -2 2870.99 669.008   3
   2  11  -2 3139.78 406.251  10
   2  11  -2 3964.26 456.381  14
   2  11  -2 3252.37 715.903   4
   2  11  -1 11.3042 145.247  14
   2  11  -1-263.199 326.780   3
   2  11  -1 213.600 160.219  10
   2  11   0 687.726 242.231  14
   2  11   0 772.865 353.412   3
   2  11   0 748.473 204.268  10
   2  11   1 40723.7 1429.75  10
   2  11   1 41481.7 1374.52  14
   2  11   1 40800.5 2495.53   3
   2  11   2 162.999 169.770  14
   2  11   2 427.477 315.257   3
   2  11   2 504.342 203.043  10
   2  11   3 11604.2 714.859  14
   2  11   3 10707.4 1279.59   3
   2  11   3 11294.8 766.621  10
   2  11   4 3196.78 364.897  14
   2  11   4 3345.97 431.652  10
   2  11   4 3125.56 760.914   3
   2  11   5 6115.62 574.624  10
   2  11   5 7232.07 1103.38   3
   2  11   6 3488.64 783.143   3
   2  11   6 3011.60 393.196  18
   2  11   6 3762.01 472.562  10
   2  11   7 4615.98 939.559   3
   2  11   7 4346.45 475.255  18
  -2 -11  -8 2702.66 339.015   7
   2  11   8 1717.37 578.345   3
  -2 -11  -8 2073.78 315.945   6
   2  11   9 28545.2 2268.34   3
  -2 -11  -9 26916.0 1044.60   6
  -2 -11  -9 27807.2 1081.96   7
  -2 -11 -10 831.938 239.478  21
  -2 -11 -10 1591.60 278.485   7
  -2 -11 -10 1466.96 283.117   6
  -2 -11 -11 15978.1 856.902   7
  -2 -11 -11 15188.6 809.115   6
  -2 -11 -12 5699.06 538.168   7
  -2 -11 -12 6437.12 521.315   6
  -2 -11 -12 4535.93 513.312  21
  -2 -11 -13 659.569 188.826   6
  -2 -11 -13 801.181 246.484   7
  -2 -11 -13 1134.93 282.367  21
  -2 -11 -14 33.2399 124.156   6
  -2 -11 -14 119.914 157.435   7
  -2 -11 -14 123.624 173.394  21
  -2 -11 -15 613.554 178.401   6
  -2 -11 -15 412.819 168.046   7
  -2 -11 -15 735.077 224.175  21
  -2 -11 -16 289.024 174.307  21
  -2 -11 -17 1674.03 305.553  19
  -2 -11 -17 1928.79 334.285  21
  -2 -11 -18 2556.08 321.413  19
  -2 -11 -18 2144.78 306.185  21
  -2 -11 -19 450.604 149.987  19
  -2 -11 -19 273.198 110.793  21
  -2 -11 -20-37.0178 89.2634  21
   2  12 -14 8304.07 394.635  10
   2  12 -13 899.411 148.364  14
   2  12 -13 1201.73 189.506  10
   2  12 -12 6525.67 428.362  14
   2  12 -12 7199.33 496.676  10
   2  12 -11 36.8786 111.420  14
   2  12 -11 106.463 157.964  10
   2  12 -10 1433.70 262.486  14
   2  12 -10 1267.26 265.799  10
   2  12  -9 1180.43 268.971  14
   2  12  -9 1223.21 288.018  10
   2  12  -8 324.415 150.059  14
   2  12  -8 424.465 223.712  10
   2  12  -7 1796.42 340.351  14
   2  12  -7 1865.50 348.897  10
   2  12  -6 1275.99 285.860  14
   2  12  -6 1645.97 324.695  10
   2  12  -5 37042.4 1409.46  14
   2  12  -5 36265.7 1413.46  10
   2  12  -4 2822.52 407.934  14
   2  12  -4 2627.17 397.653  10
   2  12  -3 5138.15 532.745  14
   2  12  -3 4845.02 525.207  10
   2  12  -2-53.2951 166.069  14
   2  12  -2-462.860 282.212   3
   2  12  -2-41.7895 167.038  10
   2  12  -1 3612.28 442.712  14
   2  12  -1 3606.80 781.711   3
   2  12  -1 4333.82 504.471  10
   2  12   0 15847.4 935.937  10
   2  12   0 16079.0 906.334  14
   2  12   0 14836.8 1600.82   3
   2  12   1 2107.31 341.389  14
   2  12   1 2606.87 713.434   3
   2  12   1 2061.83 373.905  10
   2  12   2 725.279 224.288  14
   2  12   2 656.513 508.530   3
   2  12   2 966.988 291.602  10
   2  12   3 43680.8 1581.66  10
   2  12   3 41972.4 1438.66  14
   2  12   3 38446.4 2558.36   3
   2  12   4 1073.41 479.294   3
   2  12   4 1273.41 318.463  10
   2  12   5 1369.05 465.202   3
   2  12   5 859.325 236.659  18
   2  12   5 1187.74 281.743  10
   2  12   6 12.1854 321.614   3
   2  12   6 348.557 204.967  10
  -2 -12  -6 197.395 161.938  17
   2  12   6 65.7515 156.397  18
  -2 -12  -7 199.127 185.678   6
   2  12   7 54.1762 308.060   3
   2  12   7 287.270 140.755  18
  -2 -12  -8 924.005 200.780   7
  -2 -12  -8 1224.05 247.574   6
   2  12   8 1240.84 469.668   3
   2  12   8 722.139 226.214  18
  -2 -12  -9-89.2994 172.645   6
  -2 -12  -9 131.103 130.476   7
  -2 -12  -9 10.6424 135.413  21
  -2 -12 -10 3142.73 377.477   7
  -2 -12 -10 3007.26 381.918   6
  -2 -12 -10 2700.00 397.890  21
  -2 -12 -11 186.490 156.406   6
  -2 -12 -11 277.035 160.222   7
  -2 -12 -11-41.8515 137.765  21
  -2 -12 -12 20741.8 974.176   7
  -2 -12 -12 21711.9 946.614   6
  -2 -12 -12 18731.9 1010.91  21
  -2 -12 -13 210.853 159.922   6
  -2 -12 -13-11.5547 124.445   7
  -2 -12 -13 114.482 183.082  21
  -2 -12 -14 538.000 192.929   6
  -2 -12 -14 254.821 131.348   7
  -2 -12 -14 402.730 200.023  21
  -2 -12 -15 929.886 208.058   7
  -2 -12 -15 1028.66 205.590   6
  -2 -12 -16 4653.54 453.858  21
  -2 -12 -17 71.5284 174.738  19
  -2 -12 -17 321.768 143.765  21
  -2 -12 -18 503.495 169.733  19
  -2 -12 -18 184.277 149.614  21
  -2 -12 -19 10715.7 494.174  19
  -2 -12 -19 9942.08 493.148  21
  -2 -12 -20 332.730 92.2446  21
   2  13 -12 842.977 153.567  10
   2  13 -12 775.082 129.085  14
   2  13 -11 3575.91 333.856  10
   2  13 -11 3432.60 319.346  14
   2  13 -10 1833.88 271.085  10
   2  13 -10 1733.97 259.932  14
   2  13  -9 344.210 195.770  10
   2  13  -9 316.150 161.096  14
   2  13  -8 7530.75 602.579  10
   2  13  -8 7554.14 590.112  14
   2  13  -7 26066.0 1145.34  10
   2  13  -7 25343.3 1088.84  14
   2  13  -6 9788.76 733.858  10
   2  13  -6 10624.2 741.966  14
   2  13  -5 12204.5 810.988  10
   2  13  -5 11417.8 783.244  14
   2  13  -4 6790.15 624.491  10
   2  13  -4 6440.00 603.280  14
   2  13  -3 425.514 205.283  10
   2  13  -3 523.486 233.402  14
   2  13  -2 8197.70 690.880  10
   2  13  -2 7704.80 654.004  14
   2  13  -1 1828.73 351.337  10
   2  13  -1 2068.19 343.990  14
   2  13   0 8617.15 729.126  10
   2  13   0 8837.13 695.562  14
   2  13   1 12892.1 882.301  10
   2  13   1 12630.5 812.305  14
   2  13   2 6181.71 625.350  10
   2  13   2 5647.51 545.561  14
   2  13   3 7913.00 697.990  10
   2  13   4 1267.23 293.372  10
  -2 -13  -5 1041.24 237.896  17
   2  13   5 930.914 271.069  10
   2  13   6 10660.0 728.774  18
  -2 -13  -6 11935.6 740.258  17
   2  13   7 1019.39 255.526  18
  -2 -13  -7 2264.58 350.916   6
  -2 -13  -8 3020.17 382.973   6
  -2 -13  -9 32576.2 1156.15   7
  -2 -13  -9 32233.4 1167.75   6
  -2 -13 -10 5303.20 480.045   7
  -2 -13 -10 5348.61 502.808   6
  -2 -13 -10 5587.40 562.675  21
  -2 -13 -11 8148.39 599.152   7
  -2 -13 -11 7991.95 594.814   6
  -2 -13 -11 7423.78 616.406  21
  -2 -13 -12 3050.95 366.140   7
  -2 -13 -12 3359.78 394.905   6
  -2 -13 -12 4095.32 472.762  21
  -2 -13 -13 16648.0 835.531   7
  -2 -13 -13 17955.9 809.432   6
  -2 -13 -13 16143.5 875.914  21
  -2 -13 -14 9476.54 629.362   7
  -2 -13 -14 9785.86 578.978   6
  -2 -13 -14 9321.36 645.133  21
  -2 -13 -15 2272.70 288.603   7
  -2 -13 -15 2384.99 274.155   6
  -2 -13 -15 1459.71 262.038  21
  -2 -13 -16 1428.31 273.237  19
  -2 -13 -16 1707.20 267.820  21
  -2 -13 -17 8571.73 546.338  19
  -2 -13 -17 7531.83 472.867  21
  -2 -13 -18 3345.67 309.540  19
  -2 -13 -18 2880.02 262.589  21
  -2 -13 -19-92.3512 86.7768  19
   2  14 -11 1396.16 182.813  10
   2  14 -11 1423.62 161.911  14
   2  14 -10 1026.02 185.847  10
   2  14 -10 1035.87 177.480  14
   2  14  -9 78.5689 121.934  10
   2  14  -9 336.332 161.352  14
   2  14  -8 907.181 239.811  10
   2  14  -8 938.845 220.790  14
   2  14  -7 7207.85 582.973  10
   2  14  -7 6595.55 531.167  14
   2  14  -6 7678.60 615.729  10
   2  14  -6 7976.70 606.606  14
   2  14  -5 20425.1 1019.42  10
   2  14  -5 20486.7 989.393  14
   2  14  -4 6896.23 621.906  10
   2  14  -4 6856.84 597.481  14
   2  14  -3 724.129 263.037  10
   2  14  -3 997.419 261.205  14
   2  14  -2 60.8476 165.074  10
   2  14  -2 306.110 194.939  14
   2  14  -1 637.819 264.228  10
   2  14  -1 830.726 217.464  14
   2  14   0 195.806 186.062  10
   2  14   0 289.709 175.165  14
   2  14   1 6424.50 644.843  10
   2  14   1 6104.21 576.677  14
   2  14   2 25082.6 1239.66  10
   2  14   3-5.38214 194.961  10
   2  14   4 464.408 244.207  10
   2  14   5 7565.51 697.226  10
  -2 -14  -5 8322.03 620.961   6
  -2 -14  -5 7367.12 598.864  17
  -2 -14  -6 1474.35 330.782   6
  -2 -14  -6 1286.13 269.928  17
  -2 -14  -7-288.018 195.089   6
  -2 -14  -7 338.070 168.561  17
  -2 -14  -8 306.891 216.110   6
  -2 -14  -8-140.234 157.317  21
  -2 -14  -9-9.11321 160.357   6
  -2 -14  -9-43.1968 145.154  21
  -2 -14 -10 1203.08 225.796   7
  -2 -14 -10 1069.90 245.390   6
  -2 -14 -10 1289.08 268.699  21
  -2 -14 -11 3665.04 378.644   7
  -2 -14 -11 3259.38 375.031   6
  -2 -14 -11 2341.45 335.133  21
  -2 -14 -12 18381.1 823.278   7
  -2 -14 -12 19698.5 852.161   6
  -2 -14 -13 266.435 147.434   6
  -2 -14 -13 194.265 114.180   7
  -2 -14 -13 19.0786 125.309  21
  -2 -14 -14 202.050 119.689   7
  -2 -14 -14 269.481 131.419   6
  -2 -14 -14 33.5792 98.3473  21
  -2 -14 -15 977.086 261.367  19
  -2 -14 -15 618.428 165.838  21
  -2 -14 -16 1750.50 260.945  19
  -2 -14 -16 1692.73 217.715  21
  -2 -14 -17 13305.6 599.402  19
  -2 -14 -17 10953.8 466.070  21
  -2 -14 -18 5040.22 319.760  19
   2  15  -9 716.442 155.596  10
   2  15  -8 2338.19 279.059  10
   2  15  -8 2581.87 268.498  14
   2  15  -7 17832.6 782.484  10
   2  15  -7 18823.1 761.912  14
   2  15  -6 8455.55 577.311  10
   2  15  -6 9068.84 578.719  14
   2  15  -5 1137.88 253.231  10
   2  15  -5 1573.79 278.752  14
   2  15  -4 1159.07 269.399  10
   2  15  -4 1502.08 290.448  14
   2  15  -3 75.7309 180.036  10
   2  15  -3-134.807 192.092  14
   2  15  -2 393.522 220.554  10
   2  15  -2 99.2761 175.427  14
   2  15  -1-181.093 169.977  10
   2  15  -1-122.649 159.059  14
   2  15   0 2437.80 387.021  10
   2  15   1 1286.49 307.048  10
   2  15   2 21503.3 1109.81  10
   2  15   3 2287.81 399.308  10
  -2 -15  -3 2563.64 380.091  17
   2  15   4 7503.24 676.077  10
  -2 -15  -4 7895.57 600.336  17
  -2 -15  -4 7948.91 590.454   6
  -2 -15  -5 5324.42 489.482  17
  -2 -15  -5 5785.15 504.555   6
  -2 -15  -6 613.985 192.157  17
  -2 -15  -6 1053.36 257.845   6
  -2 -15  -7 233.593 153.650  21
  -2 -15  -7 398.490 223.160   6
  -2 -15  -8 15669.8 806.725  21
  -2 -15  -8 17020.9 840.073   6
  -2 -15  -9 1155.96 242.740  21
  -2 -15  -9 567.323 179.326   6
  -2 -15 -10 16346.9 790.264  21
  -2 -15 -10 18414.6 823.859   6
  -2 -15 -11 7980.07 541.927  21
  -2 -15 -11 12734.1 680.783   6
  -2 -15 -12 106.102 104.919  21
  -2 -15 -12 340.940 163.294   6
  -2 -15 -13 692.478 153.845   7
  -2 -15 -13 943.913 202.356   6
  -2 -15 -13 412.132 136.755  21
  -2 -15 -14 4369.03 327.696   6
  -2 -15 -14 3829.18 311.384  21
  -2 -15 -15 358.692 179.498  19
  -2 -15 -16 111.246 106.329  19
  -2 -15 -17 6381.26 353.797  19
   2  16  -7 5500.08 354.666  10
   2  16  -6 1184.67 219.435  10
   2  16  -5 3218.84 330.567  10
  -2 -16   4 900.157 144.944   6
   2  16  -4 330.106 156.793  10
  -2 -16   3 662.538 150.104   6
   2  16  -3 275.642 129.410  10
  -2 -16   2 124.605 114.021   6
   2  16  -2 12.8148 134.310  10
  -2 -16   1 328.109 138.883   6
   2  16  -1 331.722 204.491  10
  -2 -16   0 553.891 175.151   6
   2  16   0 212.016 155.459  10
  -2 -16  -1 536.378 202.005   6
   2  16   1 1055.66 294.007  10
  -2 -16  -2 2355.11 342.357  17
  -2 -16  -2 2450.29 316.599   6
   2  16   2 2101.69 359.364  10
  -2 -16  -3 419.258 191.680  17
  -2 -16  -3-78.2233 153.484   6
  -2 -16  -4 300.392 137.018  17
  -2 -16  -4 518.791 178.247   6
  -2 -16  -5 1171.99 223.568  17
  -2 -16  -5 1643.21 275.603   6
  -2 -16  -6-301.080 154.881  17
  -2 -16  -6 243.545 167.069   6
  -2 -16  -7 4132.60 412.850   6
  -2 -16  -8 394.077 176.012   6
  -2 -16  -9 689.139 212.566   6
  -2 -16 -10 1450.57 256.540   6
  -2 -16 -11 409.623 178.383  19
  -2 -16 -11 241.741 146.025   6
  -2 -16 -12 1942.04 275.991  19
  -2 -16 -12 2657.27 269.880   6
  -2 -16 -13-77.7412 119.652  19
  -2 -16 -13 155.750 102.217   6
  -2 -16 -14 174.573 108.414  19
  -2 -16 -15 961.778 157.327  19
  -2 -16 -16 493.974 104.704  19
  -2 -17   5 1536.01 181.240  17
   2  17  -5 1225.10 160.988  10
  -2 -17   4 1056.57 172.707  17
   2  17  -4 792.797 159.307  10
  -2 -17   3 106.577 109.709  17
  -2 -17   3-4.44593 55.2456   6
   2  17  -3 51.0792 91.2783  10
  -2 -17   2 158.913 114.571  17
  -2 -17   2-8.99426 71.3139   6
   2  17  -2 10.9874 103.977  10
  -2 -17   1 485.014 164.192  17
  -2 -17   1 215.718 107.175   6
   2  17  -1 210.420 114.629  10
  -2 -17   0 2444.98 256.667   6
  -2 -17   0 2154.32 277.695  17
  -2 -17  -1 4430.79 358.794   6
  -2 -17  -1 3858.13 361.300  17
  -2 -17  -2 10855.4 542.164   6
  -2 -17  -2 11298.6 587.616  17
  -2 -17  -3 239.587 132.195   6
  -2 -17  -3 11.6859 114.214  17
  -2 -17  -4 6557.42 453.400   6
  -2 -17  -4 5625.21 406.326  17
  -2 -17  -5 9948.04 554.979   6
  -2 -17  -5 8096.10 461.111  17
  -2 -17  -6 1936.00 261.769   6
  -2 -17  -7 3466.22 332.618   6
  -2 -17  -8 3750.06 343.308   6
  -2 -17  -9 4294.63 362.681   6
  -2 -17  -9 2585.58 263.961  19
  -2 -17 -10 12774.1 562.403   6
  -2 -17 -10 9850.81 489.075  19
  -2 -17 -11 959.517 168.369   6
  -2 -17 -11 1152.86 176.407  19
  -2 -17 -12 3559.62 261.963   6
  -2 -17 -12 2375.23 233.434  19
  -2 -17 -13 1387.22 168.683  19
  -2 -18   2 2906.86 217.674  17
  -2 -18   1 220.721 90.5113  17
  -2 -18   0 1314.65 145.812   6
  -2 -18   0 1637.99 185.585  17
  -2 -18  -1 86.4000 75.5354   6
  -2 -18  -1 329.189 107.009  17
  -2 -18  -2 674.245 140.479   6
  -2 -18  -2 392.530 107.897  17
  -2 -18  -3 192.126 112.029   6
  -2 -18  -3 30.5457 77.9650  17
  -2 -18  -4 182.103 117.105   6
  -2 -18  -4 163.260 80.4340  17
  -2 -18  -5 1780.36 213.199   6
  -2 -18  -6 599.319 150.880   6
  -2 -18  -7 533.365 143.949   6
  -2 -18  -8 6623.07 362.823   6
  -2 -18  -9 1130.20 154.020   6
  -2 -18 -10 284.251 95.7527   6
  -2 -18 -11 5359.89 267.270   6
   3 -18  -5-52.6827 67.0535  17
   3 -18  -4 679.570 132.365  17
   3 -18  -3 252.852 103.134  17
   3 -18  -2 2791.50 237.578  17
   3 -18  -1 4819.27 302.674  17
   3 -18   0 266.037 93.2202  17
   3 -18   1 2132.90 191.226  17
   3 -17 -10-32.3259 60.5692   7
   3 -17  -9 1263.54 159.947   7
   3 -17  -8 1183.47 167.447   7
   3 -17  -8 985.954 159.371  17
   3 -17  -7 1648.88 201.628   7
   3 -17  -7 1861.84 228.380  17
   3 -17  -6 1301.04 186.492   7
   3 -17  -6 1570.52 232.353  17
   3 -17  -5 3036.21 276.954   7
   3 -17  -5 2707.50 231.212   6
   3 -17  -5 3488.46 327.163  17
   3 -17  -4 264.832 114.463   7
   3 -17  -4 104.126 79.0985   6
   3 -17  -4 23.7109 138.618  17
   3 -17  -3 12964.3 554.202   7
   3 -17  -3 11507.8 432.395   6
   3 -17  -3 12750.8 629.821  17
   3 -17  -2-48.3672 65.9853   7
   3 -17  -2-177.531 156.547  17
   3 -17  -1 2410.24 301.350  17
   3 -17   0 12213.7 602.330  17
   3 -17   1 1881.19 253.262  17
   3 -17   2 320.538 136.400  17
   3 -17   3 2093.85 232.911  17
   3 -17   4 311.060 97.9680  17
   3 -17   5 758.846 122.062  17
   3 -16 -13 6745.27 333.077   7
   3 -16 -12 250.487 103.224   7
   3 -16 -11 12891.2 551.419   7
   3 -16 -10 8987.41 451.125  17
   3 -16 -10 8319.65 445.104  19
   3 -16  -9 256.147 112.759   7
   3 -16  -9 374.676 124.818  19
   3 -16  -9 117.814 120.916  17
   3 -16  -8 5387.58 410.227   7
   3 -16  -8 5096.34 379.747   6
   3 -16  -8 5323.29 416.085  17
   3 -16  -7 195.256 125.120   7
   3 -16  -7-112.124 105.596   6
   3 -16  -7 126.288 140.811  17
   3 -16  -6-37.4502 111.146   6
   3 -16  -6-164.688 126.647   7
   3 -16  -6 17.9892 154.923  17
   3 -16  -5 12913.1 665.667   7
   3 -16  -5 12795.9 598.230   6
   3 -16  -5 12033.7 686.003  17
   3 -16  -4 106.307 111.265   6
   3 -16  -4 240.112 177.034  17
   3 -16  -3-46.8132 107.142   6
   3 -16  -3 242.181 189.633  17
   3 -16  -2 4812.42 348.897   6
   3 -16  -2 6143.15 518.893  17
   3 -16  -1 21944.3 947.598  17
   3 -16   0 192.122 198.185  17
   3 -16   1 7895.25 564.355  17
   3 -16   2 2504.70 343.275  17
   3 -16   3 3180.67 356.685  17
   3 -16   4 13825.8 658.247  17
   3 -16   5 211.376 121.375  17
   3 -16   6 201.268 107.310  17
   3 -16   7 243.037 91.8125  17
   3 -15 -14 2342.58 228.541   7
   3 -15 -13 372.187 133.592   7
   3 -15 -13 565.159 161.317  19
   3 -15 -12 189.168 128.674   7
   3 -15 -12 213.443 131.144  19
   3 -15 -11 789.799 189.436   7
   3 -15 -11 599.447 165.913  19
   3 -15 -10 87.6417 130.076   7
   3 -15 -10 227.115 144.652  19
   3 -15 -10 16.9900 122.062  17
   3 -15  -9 2742.79 327.723   7
   3 -15  -9 3344.11 344.638   6
   3 -15  -9 2991.97 337.251  19
   3 -15  -9 3254.62 359.195  17
   3 -15  -8 732.964 206.815   7
   3 -15  -8 886.796 204.028   6
   3 -15  -8 639.006 202.919  19
   3 -15  -8 641.184 204.349  17
   3 -15  -7 1352.38 265.453   7
   3 -15  -7 1523.85 256.204   6
   3 -15  -7 1213.36 222.310  19
   3 -15  -7 1336.79 284.690  17
   3 -15  -6 119.622 139.638   6
   3 -15  -6 357.799 234.968  17
   3 -15  -5 119.006 129.348   6
   3 -15  -5-153.891 223.152  17
   3 -15  -4 938.643 227.838   6
   3 -15  -4 608.823 238.349  17
   3 -15  -3 16619.7 754.171   6
   3 -15  -3 17361.6 916.365  17
   3 -15  -2 1195.43 224.833   6
   3 -15  -2 1006.13 277.355  17
   3 -15  -1 1000.50 205.124   6
   3 -15  -1 721.537 275.791  17
   3 -15   0 1657.32 345.687  17
  -3  15  -1 1781.46 240.984  14
   3 -15   1 1828.86 337.245  17
  -3  15  -2 468.628 153.423  14
   3 -15   2 375.094 184.289  17
  -3  15  -3 727.488 181.098  14
   3 -15   3 799.503 251.103  17
   3 -15   3 347.942 162.788  24
  -3  15  -4 2829.49 323.281  14
   3 -15   4 2716.01 376.134  17
  -3  15  -5 163.467 120.519  14
   3 -15   5-236.633 182.222  17
  -3  15  -6 6710.97 451.695  14
   3 -15   6 6586.18 486.499  17
  -3  15  -7 90.5226 100.767  14
   3 -15   7-3.77625 131.156  17
  -3  15  -8 469.501 127.641  14
   3 -15   8 564.359 152.928  17
  -3  15  -9 1952.63 212.267  14
   3 -15   9 1401.82 156.751  17
  -3  15 -10-28.6488 64.8070  14
   3 -14 -15 126.432 98.7394   7
   3 -14 -15 47.3798 60.9862  12
   3 -14 -14 8.62778 120.753  19
   3 -14 -14 162.826 73.3856  12
   3 -14 -14 263.547 138.909   7
   3 -14 -13 10441.5 613.951  19
   3 -14 -13 9723.02 575.459   7
   3 -14 -12 2138.12 301.497   7
   3 -14 -12 3143.68 375.857  19
   3 -14 -11 203.310 140.921   7
   3 -14 -11 317.206 181.874  19
   3 -14 -11 124.856 143.381  17
   3 -14 -10 583.451 198.521   7
   3 -14 -10 574.417 198.554   6
   3 -14 -10 413.878 178.096  19
   3 -14 -10 479.907 169.144  17
   3 -14  -9 400.457 197.608   7
   3 -14  -9 735.258 216.736   6
   3 -14  -9 745.339 248.055  19
   3 -14  -9 665.390 204.088  17
   3 -14  -8 19.0222 147.981   6
   3 -14  -8 64.3590 145.589   7
   3 -14  -8 348.472 228.810  17
   3 -14  -8 173.693 190.896  19
   3 -14  -7-78.7043 169.892   6
   3 -14  -7-8.43235 181.452  17
   3 -14  -6 3159.50 382.671   6
   3 -14  -6 3022.97 376.013  19
   3 -14  -6 3882.12 487.906  17
   3 -14  -5 5940.90 513.623   6
   3 -14  -5 6314.37 602.574  17
   3 -14  -4 6176.13 499.072   6
   3 -14  -4 5934.35 592.415  17
   3 -14  -3 4857.15 451.310   6
   3 -14  -3 4914.54 550.319  17
   3 -14  -2 784.416 221.573   6
   3 -14  -2 1691.79 365.718  17
   3 -14  -1 16389.1 764.510   6
   3 -14  -1 17532.3 989.236  17
   3 -14   0 7395.92 659.972  17
   3 -14   1 8344.19 702.370  17
  -3  14  -1 7451.76 542.139  14
   3 -14   2 13583.1 858.167  17
  -3  14  -2 11069.2 670.192  14
   3 -14   3 17556.7 939.749  17
  -3  14  -3 17136.3 845.265  14
   3 -14   4 2684.46 386.886  17
  -3  14  -4 2501.39 331.031  14
  -3  14  -5 3747.10 401.709  14
  -3  14  -6 210.462 153.179  14
   3 -14   7 390.517 176.257  17
  -3  14  -7 497.825 169.556  14
   3 -14   8 5772.63 447.150  17
  -3  14  -8 5945.85 459.020  14
   3 -14   9 1449.08 211.711  17
  -3  14  -9 1785.33 250.354  14
   3 -14  10 746.329 144.130  17
  -3  14 -10 833.277 175.275  14
  -3  14 -11 8315.12 428.184  14
  -3  14 -12 442.682 97.4483  14
   3 -13 -17 198.852 78.5991  12
   3 -13 -16 1403.61 205.004   7
   3 -13 -16 1374.47 185.840  12
   3 -13 -16 1447.73 214.126  19
   3 -13 -15 6160.92 447.172   7
   3 -13 -15 5240.94 384.465  12
   3 -13 -15 5385.79 430.485  19
   3 -13 -14 8492.60 560.130   7
   3 -13 -14 7923.61 503.285  12
   3 -13 -14 8508.05 592.255  19
   3 -13 -13-57.1722 100.637  12
   3 -13 -13 74.0371 151.992   7
   3 -13 -12 2024.88 284.834  12
   3 -13 -12 2426.05 365.355   7
   3 -13 -12 2301.88 366.430  19
   3 -13 -11 634.368 185.188  12
   3 -13 -11 919.756 247.101   6
   3 -13 -11 1191.02 280.580   7
   3 -13 -11 481.668 194.898  17
   3 -13 -11 644.462 239.335  19
   3 -13 -10-75.8950 161.381   6
   3 -13 -10 224.223 170.915   7
   3 -13 -10 210.367 197.018  17
   3 -13 -10 90.6264 182.657  19
   3 -13  -9 451.428 205.715   7
   3 -13  -9 376.516 186.894   6
   3 -13  -9 643.453 232.010  19
   3 -13  -9 361.386 203.354  17
   3 -13  -8 1447.68 302.962   6
   3 -13  -8 1584.11 341.523  19
   3 -13  -8 1110.98 266.601  17
   3 -13  -7 855.647 263.059   6
   3 -13  -7 737.842 225.386  17
   3 -13  -7 819.971 226.074  19
   3 -13  -6 10933.8 698.357   6
   3 -13  -6 11115.8 787.580  17
   3 -13  -6 10829.6 728.331  19
   3 -13  -5 1598.55 311.426   6
   3 -13  -5 1496.96 304.562  19
   3 -13  -5 1707.26 373.601  17
   3 -13  -4 11715.3 710.222   6
   3 -13  -4 12228.3 835.192  17
   3 -13  -3 3133.85 359.935   6
   3 -13  -3 3602.26 488.836  17
   3 -13  -2 13784.9 741.522   6
   3 -13  -2 15115.1 931.400  17
   3 -13  -1-15.7783 132.500   6
   3 -13  -1-34.1230 180.826  17
  -3  13   0 3147.17 365.513  14
   3 -13   0 2553.75 333.755   6
   3 -13   0 2850.68 426.279  17
   3 -13   1-466.378 230.432  17
  -3  13  -1 299.064 163.228  14
  -3  13  -2 224.317 147.365  14
  -3  13  -3 2930.81 365.554  14
  -3  13  -4 2105.21 333.649  14
  -3  13  -5 13554.6 795.465  14
  -3  13  -6 2446.93 367.709  14
  -3  13  -7 214.545 176.510  14
  -3  13  -8 644.660 206.448  14
  -3  13  -9 1070.54 253.235  14
  -3  13 -10 841.183 206.932  14
   3 -13  11 258.149 99.0357  17
  -3  13 -11 560.030 175.569  14
  -3  13 -12 3986.83 336.219  14
  -3  13 -13-2.76259 82.8448  14
   3 -12 -18-21.8215 62.9431  12
   3 -12 -17 2209.15 242.297  12
   3 -12 -16 16095.2 732.566   7
   3 -12 -16 16152.4 733.613  19
   3 -12 -16 16687.9 715.326  12
   3 -12 -15 1455.31 253.303  12
   3 -12 -15 1394.77 262.242   7
   3 -12 -14 12100.0 721.297   7
   3 -12 -14 11119.9 675.514  12
   3 -12 -14 10320.9 685.747  19
   3 -12 -13 13122.0 781.746   7
   3 -12 -13 13168.1 811.241  19
   3 -12 -12 1496.48 282.008   7
   3 -12 -12 1772.48 367.944  19
   3 -12 -12 1730.40 278.745  17
   3 -12 -11 239.601 182.694   6
   3 -12 -11 7.86273 193.438   7
   3 -12 -11 439.189 241.982  19
   3 -12 -11 257.398 156.387  17
   3 -12 -10 2153.25 353.338   7
   3 -12 -10 2401.31 361.536   6
   3 -12 -10 1724.99 321.840  17
   3 -12 -10 1395.08 335.964  19
   3 -12  -9 4049.72 476.255   7
   3 -12  -9 3719.63 483.354  19
   3 -12  -9 3950.50 462.414  17
   3 -12  -9 4056.69 453.229   6
   3 -12  -8 3340.32 429.533  17
   3 -12  -8 3033.38 429.624  19
   3 -12  -8 2192.01 336.558   6
   3 -12  -7 2296.18 383.876  17
   3 -12  -7 2899.86 428.589  19
   3 -12  -7 2360.39 357.141   6
   3 -12  -6 40136.3 1440.12  19
   3 -12  -6 39955.3 1463.79  17
   3 -12  -6 38682.1 1308.71   6
   3 -12  -5 1012.88 256.160  19
   3 -12  -5 1286.87 313.331  17
   3 -12  -5 378.674 197.710   6
   3 -12  -4 981.482 272.298  17
   3 -12  -4 85.4971 168.113   6
   3 -12  -3 6099.33 608.234  17
   3 -12  -3 7029.64 542.758   6
   3 -12  -2 9932.91 759.992  17
  -3  12   2 9556.76 1384.90   3
   3 -12  -2 10287.1 645.373   6
   3 -12  -1 3993.11 498.312  17
  -3  12   1 4327.80 995.526   3
   3 -12  -1 3879.54 399.003   6
   3 -12   0-21.4914 118.107   6
  -3  12  -1 1517.12 270.652  14
  -3  12  -2 1742.67 296.976  14
  -3  12  -3 1919.55 329.776  14
  -3  12  -4 6526.37 575.960  14
  -3  12  -5 412.489 204.117  14
  -3  12  -6 475.055 220.623  14
  -3  12  -7 16305.0 908.940  14
  -3  12  -8 1485.72 300.709  14
  -3  12  -9 45037.2 1451.56  14
  -3  12 -10 3798.10 422.421  14
  -3  12 -11 9732.70 638.571  14
  -3  12 -12-30.8152 113.915  14
  -3  12 -13 243.342 128.546  14
  -3  12 -14 1093.71 176.432  14
  -3  12 -15 1378.96 155.334  14
   3 -11 -19 431.928 113.303  12
   3 -11 -18 1216.68 197.276  12
   3 -11 -17 5035.27 403.391  19
   3 -11 -17 4377.97 391.504  12
   3 -11 -16 2025.58 306.242  19
   3 -11 -16 1704.53 299.374  12
   3 -11 -16 1927.39 297.416   7
   3 -11 -15 23437.9 1005.02   7
   3 -11 -15 22447.6 1028.24  19
   3 -11 -14 259.425 177.818   7
   3 -11 -14 221.418 235.249  19
   3 -11 -13 2391.69 363.967   7
   3 -11 -13 1667.58 329.910  19
   3 -11 -12 4538.85 496.307   7
   3 -11 -12 5242.49 595.040  19
   3 -11 -12 5307.48 499.646  17
   3 -11 -11 16195.0 914.802   7
   3 -11 -11 13688.6 815.462  17
   3 -11 -11 13511.4 891.385  19
   3 -11 -11 17552.5 884.023   6
   3 -11 -10 2190.06 410.552  19
   3 -11 -10 2139.75 356.220  17
   3 -11 -10 2371.28 377.748   7
   3 -11 -10 2319.73 360.399   6
   3 -11  -9 209.884 197.939  19
   3 -11  -9 81.6078 206.149   6
   3 -11  -9 229.762 191.944   7
   3 -11  -8 1624.16 320.404  17
   3 -11  -8 1669.21 357.715  19
   3 -11  -8 1462.24 306.190   6
   3 -11  -7 15836.7 907.924  17
   3 -11  -7 15126.3 929.009  19
   3 -11  -7 16519.0 854.394   6
  -3  11   7 14736.2 1659.41   3
   3 -11  -6 8007.14 655.105  19
   3 -11  -6 8300.27 670.366  17
  -3  11   6 9063.08 1315.42   3
   3 -11  -6 10441.4 673.343   6
   3 -11  -5 744.745 229.642  19
   3 -11  -5 515.974 206.885  17
   3 -11  -5 169.065 186.345   6
  -3  11   5 162.493 216.073   3
   3 -11  -4 207.862 128.874  19
   3 -11  -4 405.960 216.584  17
   3 -11  -4 330.069 156.932   6
  -3  11   4 500.265 346.381   3
   3 -11  -3 35867.0 1382.38  17
   3 -11  -3 34550.5 1140.61   6
  -3  11   3 36928.2 2561.98   3
   3 -11  -2 1017.77 258.231  17
  -3  11   2 994.440 464.412   3
   3 -11  -2 868.264 214.190   6
  -3  11   1 201.363 381.608   3
   3 -11  -1 111.500 131.449   6
  -3  11   0 8160.90 1245.46   3
  -3  11  -1 11986.9 1504.97   3
  -3  11  -1 11077.4 680.433  14
  -3  11  -2 1769.31 276.731  14
  -3  11  -2 1395.50 564.863   3
  -3  11  -3 563.223 193.976  14
  -3  11  -3 518.642 378.357   3
  -3  11  -4 19112.1 965.758  14
  -3  11  -4 18109.7 1890.26   3
  -3  11  -5 23046.3 1065.51  14
  -3  11  -6 48577.1 1579.14  14
  -3  11  -7 3037.83 427.430  14
  -3  11  -8 140.667 174.884  14
  -3  11  -9 1128.92 287.740  14
  -3  11 -10 4080.65 475.329  14
  -3  11 -11 2421.21 371.771  14
  -3  11 -12 6127.58 533.922  14
  -3  11 -13 5363.66 459.127  14
  -3  11 -14 64.6344 113.889  14
  -3  11 -15 1389.09 208.475  14
  -3  11 -16 966.623 142.112  14
   3 -10 -19 378.899 121.614  12
   3 -10 -19 384.912 92.2643  20
   3 -10 -18 2269.29 281.953  12
   3 -10 -17-52.7466 147.542  12
   3 -10 -17-23.2953 126.171  19
   3 -10 -16 6840.39 550.967   7
   3 -10 -16 5184.90 492.237  19
   3 -10 -15 8964.27 660.708   7
   3 -10 -15 11525.4 768.566  19
   3 -10 -14 15142.1 877.090   7
   3 -10 -14 12381.7 818.804  19
   3 -10 -13 26150.4 1145.85   7
   3 -10 -13 25566.9 1191.68  19
   3 -10 -12 253.903 194.483   7
   3 -10 -12 257.336 233.452  19
   3 -10 -12 270.777 203.199  17
   3 -10 -11 3198.42 411.234   7
   3 -10 -11 2879.68 394.854  17
   3 -10 -11 3666.68 477.379  19
   3 -10 -11 3361.46 422.269   6
   3 -10 -10 1225.60 322.832  19
   3 -10 -10 1071.00 295.339  17
   3 -10 -10 481.530 212.321   7
   3 -10 -10 767.293 223.550   6
   3 -10  -9-245.818 211.342  19
   3 -10  -9 264.250 221.370  17
   3 -10  -9 173.692 144.153   6
  -3  10   9-49.7336 224.014   3
   3 -10  -8 517.923 233.421  19
   3 -10  -8 772.671 258.989  17
   3 -10  -8 501.069 192.499   6
  -3  10   8 986.301 451.804   3
   3 -10  -7 4217.29 475.895  19
   3 -10  -7 4482.34 478.573  17
   3 -10  -7 4023.35 428.749   6
  -3  10   7 3910.77 839.588   3
   3 -10  -6 213.034 182.583  19
   3 -10  -6 14.6576 133.284  17
   3 -10  -6 139.687 179.977   6
  -3  10   6 416.011 269.607   3
   3 -10  -5 6922.56 572.836  17
   3 -10  -5 5906.46 551.321  19
   3 -10  -5 7333.53 527.922   6
  -3  10   5 6506.68 1001.12   3
   3 -10  -4 18078.6 914.218  17
  -3  10   4 15658.4 1594.05   3
   3 -10  -4 16292.9 768.734   6
   3 -10  -3 10601.4 717.721  17
  -3  10   3 8612.31 1154.32   3
  -3  10   2 3188.44 728.310   3
  -3  10   1 607.262 379.739   3
  -3  10   0 334.876 366.321   3
  -3  10  -1 3216.15 757.144   3
  -3  10  -2 8828.31 1228.87   3
  -3  10  -3 1493.98 568.935   3
  -3  10  -3 1351.30 268.841  14
  -3  10  -4 670.903 384.004   3
  -3  10  -4 450.885 177.631  14
   3 -10   4 208.705 129.586  15
  -3  10  -5 26973.0 2229.52   3
   3 -10   5 26645.5 1043.18  15
  -3  10  -6 15747.8 1721.63   3
   3 -10   6 14927.3 789.506  15
   3 -10   7 3694.82 417.409  15
   3 -10   8 839.387 221.716  15
   3 -10   9 2037.97 318.268  15
   3 -10  10 618.241 237.959  15
   3 -10  11 450.350 192.244  15
   3 -10  12 1994.10 298.220  15
   3 -10  13-35.6032 115.759  15
  -3  10 -13 23.6112 153.165  14
   3 -10  14-28.3690 110.785  15
  -3  10 -14-63.2187 131.544  14
   3 -10  15 1035.51 159.723  15
  -3  10 -15 1248.80 212.954  14
  -3  10 -16 2038.25 238.857  14
  -3  10 -17 437.833 96.7829  14
   3  -9 -20 2305.50 214.918  12
   3  -9 -19 107.232 108.016  12
   3  -9 -18 89.1294 117.032  12
   3  -9 -17 5789.56 512.268  12
   3  -9 -17 6339.47 489.834  19
   3  -9 -16 6750.45 580.191   7
   3  -9 -16 7497.05 587.879  19
   3  -9 -15 36532.8 1352.84   7
   3  -9 -15 35828.6 1337.65  19
   3  -9 -14 9092.35 706.300   7
   3  -9 -14 6875.11 646.073  19
   3  -9 -13 1541.76 291.290   7
   3  -9 -13 2245.55 400.985  19
   3  -9 -12 504.024 183.201   7
   3  -9 -12 964.455 289.699  19
   3  -9 -11 19108.8 979.210   7
   3  -9 -11 17583.8 899.464   6
   3  -9 -11 14505.1 836.295  17
   3  -9 -11 13796.1 928.944  19
   3  -9 -10 33958.1 1280.55  17
   3  -9 -10 35854.8 1409.12  19
  -3   9  10 31143.3 2342.66   3
   3  -9 -10 33239.7 1198.70   6
   3  -9 -10 34399.4 1289.93   7
   3  -9 -10 34800.7 2571.08   1
   3  -9  -9 2472.50 390.098  19
   3  -9  -9 2029.84 336.886  17
   3  -9  -9 2742.62 358.898   6
   3  -9  -9 2233.39 651.257   1
  -3   9   9 3302.67 736.577   3
   3  -9  -8 86551.7 1992.52  17
   3  -9  -8 87389.3 2154.99  19
  -3   9   8 83913.9 3675.46   3
   3  -9  -8 86917.3 1870.34   6
   3  -9  -8 86467.7 3871.84   1
   3  -9  -7 24251.5 1038.44  17
   3  -9  -7 23497.5 1080.37  19
   3  -9  -7 24485.6 994.430   6
  -3   9   7 23686.1 1901.75   3
  -3   9   6 26449.6 1999.60   3
  -3   9   5 9313.66 1163.96   3
  -3   9   4 963.334 395.467   3
  -3   9   3 322.594 306.447   3
  -3   9   2 10248.8 1195.87   3
  -3   9   1 33335.5 2137.09   3
  -3   9   0 26090.3 1906.94   3
  -3   9  -1 24200.1 1871.70   3
  -3   9  -2 972.521 408.223   3
  -3   9  -3 26346.6 2004.45   3
  -3   9  -4 114.651 223.336   3
  -3   9  -5 9508.60 1272.42   3
  -3   9  -6 635.816 446.489   3
   3  -9   6 306.994 140.093  15
  -3   9  -7 1001.18 467.040   3
   3  -9   7 1293.76 261.040  15
  -3   9  -8 73.7600 241.649   3
   3  -9   8 1532.42 312.820  15
   3  -9   9 12376.7 759.210  15
   3  -9  10-192.657 159.608  15
   3  -9  11 3518.27 443.990  15
   3  -9  12 1082.53 256.249  15
   3  -9  13 3601.52 409.619  15
   3  -9  14 2520.80 335.702  15
   3  -9  15 2373.96 290.493  15
   3  -9  16 18067.9 674.793  15
  -3   9 -16 19337.3 794.558  14
   3  -9  17 187.510 96.7241  15
  -3   9 -17 416.020 134.302  14
  -3   9 -18 8741.54 375.168  14
   3  -8 -20 1304.55 178.926  12
   3  -8 -19 107.284 105.495  12
   3  -8 -19 112.385 74.1611  16
   3  -8 -18 7229.12 545.190  12
   3  -8 -18 5693.16 422.557  16
   3  -8 -17 59.6895 158.542  19
   3  -8 -17 47.2784 88.8772  16
   3  -8 -16 231.767 189.892  19
   3  -8 -16 45.1701 145.883   7
   3  -8 -16 63.2775 122.994  16
   3  -8 -15 55828.5 1698.45   7
   3  -8 -15 58481.8 1596.39  16
   3  -8 -14 9574.69 737.376  19
   3  -8 -14 11714.4 783.925   7
   3  -8 -14 10530.5 684.903  16
   3  -8 -13 3842.00 462.622   7
   3  -8 -13 2474.21 395.499  19
   3  -8 -12 17895.5 939.143   7
   3  -8 -12 15152.0 965.708  19
   3  -8 -11 35278.3 1287.42  17
   3  -8 -11 34457.4 1387.83  19
   3  -8 -11 34204.1 1191.26   6
   3  -8 -11 35563.9 1294.59   7
   3  -8 -11 36879.5 2663.70   1
   3  -8 -10 2288.75 325.825  17
   3  -8 -10 2373.17 391.070  19
   3  -8 -10 2828.35 356.689   6
   3  -8 -10 2546.86 352.126   7
   3  -8 -10 2292.25 622.202   1
   3  -8  -9 1655.71 316.973  19
   3  -8  -9 1606.88 299.057  17
   3  -8  -9 854.140 364.678   1
   3  -8  -9 932.962 228.938   6
  -3   8   8 3190.80 668.065   3
   3  -8  -8 3360.72 778.338   1
   3  -8  -7 10444.0 1255.42   1
  -3   8   7 10847.1 1239.04   3
   3  -8  -6 71830.8 3203.57   1
  -3   8   6 70849.8 3034.22   3
  -3   8   5 5529.84 864.615   3
   3  -8  -5 6240.02 781.608   5
  -3   8   4 41775.9 2236.03   3
  -3   8   3 1727.39 483.063   3
  -3   8   2 5291.56 791.306   3
  -3   8   1 7368.30 955.846   3
  -3   8   0 24612.7 1719.91   3
  -3   8  -1 623.105 296.346   3
  -3   8  -2 79261.1 3138.36   3
  -3   8  -3 22426.6 1720.71   3
  -3   8  -4 42448.7 2400.87   3
  -3   8  -5 989.240 430.659   3
  -3   8  -6 16726.9 1612.06   3
  -3   8  -7 419.084 246.196   3
  -3   8  -8 7637.09 1166.69   3
   3  -8   8 6021.46 532.575  15
  -3   8  -9 8847.90 1299.74   3
   3  -8   9 7878.72 598.358  15
  -3   8 -10 39327.8 2759.09   3
   3  -8  10 37063.2 1325.79  15
   3  -8  11 10390.0 719.895  15
   3  -8  12 6528.51 574.212  15
   3  -8  13 1359.37 268.509  15
   3  -8  14 368.222 206.735  15
   3  -8  15 7704.03 566.779  15
   3  -8  16 111.931 123.673  15
   3  -8  17 3272.47 305.420  15
  -3   8 -18 2224.52 234.586  14
   3  -8  18 2053.85 205.458  15
   3  -7 -20 899.149 162.683  12
   3  -7 -20 1059.15 162.296  16
   3  -7 -19 1176.91 187.748  21
   3  -7 -19 1578.70 241.397  12
   3  -7 -19 1341.85 222.422  16
   3  -7 -18 161.584 104.042  21
   3  -7 -18 95.9483 134.889  16
   3  -7 -18 37.4044 133.071  12
   3  -7 -17 10500.7 629.671  19
   3  -7 -17 9623.88 649.587  16
   3  -7 -17 10329.0 630.173  21
   3  -7 -16 16067.7 856.996  19
   3  -7 -16 14928.0 858.605   7
   3  -7 -16 16214.4 870.891  16
   3  -7 -16 16426.6 852.299  21
   3  -7 -15 8005.21 634.605  19
   3  -7 -15 8895.58 690.094   7
   3  -7 -15 8247.62 646.406  16
   3  -7 -15 7440.82 595.241  21
   3  -7 -14 18780.2 999.793  19
   3  -7 -14 21436.0 1059.56   7
   3  -7 -14 18594.7 944.391  21
   3  -7 -13 1354.73 293.439  19
   3  -7 -13 1203.64 284.940   7
   3  -7 -12 259.166 192.659  19
   3  -7 -12 181.747 239.818   1
   3  -7 -12 63.5880 139.697   7
   3  -7 -11 214.837 143.815  19
   3  -7 -11 286.546 165.147  17
   3  -7 -11 639.073 186.163   7
   3  -7 -11 615.953 364.452   1
   3  -7 -10 10904.7 734.976  19
   3  -7 -10 11010.5 687.690  17
   3  -7 -10 10416.2 665.735   7
   3  -7 -10 10143.9 620.536   6
   3  -7 -10 9567.54 1257.51   1
   3  -7  -9 5223.65 919.828   1
   3  -7  -8 102098. 3866.12   1
   3  -7  -7 14832.7 1431.02   1
  -3   7   6 16564.0 1376.58   3
   3  -7  -6 18157.9 1196.09   5
   3  -7  -6 16432.8 1453.30   1
   3  -7  -5 623.232 248.359   5
   3  -7  -5 622.097 329.977   1
  -3   7   5 340.415 217.979   3
  -3   7   4 78413.3 2829.66   3
   3  -7  -4 83807.1 2652.35   5
   3  -7  -4 83261.6 3096.84   1
  -3   7   3 4613.99 673.479   3
  -3   7   2 10347.7 1035.62   3
  -3   7   1 157639. 3887.43   3
  -3   7   0 3626.98 616.404   3
  -3   7  -1 35069.5 1883.88   3
  -3   7  -2 41002.3 2096.25   3
  -3   7  -3 4056.11 706.590   3
  -3   7  -4 2728.68 593.296   3
  -3   7  -5 56719.3 2674.20   3
  -3   7  -6 44487.2 2435.56   3
  -3   7  -7 2943.26 663.165   3
  -3   7  -8 48076.3 2751.99   3
   3  -7   9 248.364 141.243  15
  -3   7  -9 74.9160 196.560   3
   3  -7   9 456.574 185.218   8
   3  -7  10 920.205 248.366  15
  -3   7 -10 653.182 450.096   3
   3  -7  10 937.850 271.444   8
  -3   7 -11 8945.29 1331.80   3
   3  -7  11 8542.68 657.578  15
   3  -7  12 26947.4 1168.53  15
   3  -7  13 2469.96 383.141  15
  -3   7 -13 2415.85 312.403  10
   3  -7  14 21436.9 1020.56  15
  -3   7 -14 21798.5 907.270  10
   3  -7  15 2125.88 352.894  15
  -3   7 -15 1565.72 258.308  10
  -3   7 -16 7689.95 493.258  10
   3  -7  16 8447.95 594.704  15
   3  -7  17 5658.83 455.657  15
   3  -7  18 3277.73 317.929  15
   3  -7  19-51.2782 78.6163  15
  -3   7 -19 44.6392 76.5214  14
   3  -6 -21 2078.23 191.684  16
   3  -6 -20 1603.92 197.037  21
   3  -6 -20 1379.37 190.201  12
   3  -6 -20 1401.90 197.995  16
   3  -6 -19 1523.99 223.064  21
   3  -6 -19 1604.46 252.977  12
   3  -6 -19 1664.19 269.035  16
   3  -6 -18 830.619 203.705  21
   3  -6 -18 1323.77 272.605  12
   3  -6 -18 847.843 223.433  16
   3  -6 -17 7928.18 586.945  21
   3  -6 -17 9020.06 683.840  16
   3  -6 -16 1466.99 284.911  19
   3  -6 -16 1632.48 297.136  21
   3  -6 -15 24796.0 1093.08  19
   3  -6 -15 25820.8 1127.90  21
   3  -6 -14 21357.6 1049.60  19
   3  -6 -14 22928.0 1093.04   7
   3  -6 -14 19588.9 996.614  21
   3  -6 -13 11045.6 777.367  19
   3  -6 -13 11667.2 756.361  21
   3  -6 -12 17653.2 959.090  19
   3  -6 -12 16693.5 884.108   7
   3  -6 -12 16211.2 1728.69   1
   3  -6 -12 16251.9 879.489  21
   3  -6 -11 7540.64 609.234  19
   3  -6 -11 8286.71 1212.80   1
   3  -6 -11 7499.51 581.643   7
   3  -6 -10 3597.99 775.913   1
   3  -6  -9 526.508 369.246   1
   3  -6  -8 27697.5 1957.04   1
   3  -6  -7 393.576 258.053   1
   3  -6  -7 457.000 225.380   5
   3  -6  -6 9577.94 1061.99   1
   3  -6  -6 10229.5 862.753   5
   3  -6  -5 3172.87 610.053   1
   3  -6  -5 3442.62 521.269   5
  -3   6   4 178.791 180.407   3
   3  -6  -4-62.4438 254.174   1
   3  -6  -4 211.070 185.704   5
   3  -6  -3 5074.59 866.570   1
  -3   6   3 4762.07 689.808   3
  -3   6   2 861.002 304.932   3
  -3   6   1 61694.7 2209.07   3
  -3   6   0 61687.6 2240.81   3
  -3   6  -1 28254.2 1547.25   3
  -3   6  -2 3475.45 589.469   3
  -3   6  -3 4340.16 668.813   3
  -3   6  -4 877.408 398.494   3
  -3   6  -5 6835.51 886.082   3
  -3   6  -6 59952.4 2668.43   3
  -3   6  -7 1050.07 413.330   3
  -3   6  -8 2249.08 600.117   3
  -3   6  -9 759.156 442.962   3
  -3   6 -10 1156.84 476.829   3
   3  -6  10 1225.01 249.443   8
  -3   6 -11 5461.80 1053.42   3
   3  -6  11 4288.44 447.604   8
  -3   6 -12 33684.4 1143.36  10
  -3   6 -12 35675.7 2623.94   3
   3  -6  12 33867.4 1223.58   8
   3  -6  13 2351.05 383.327  15
  -3   6 -13 2051.22 288.505  10
   3  -6  14 1110.23 286.945  15
  -3   6 -14 1475.50 267.990  10
   3  -6  15 195.367 174.487  15
  -3   6 -15 14.0480 93.6944  10
   3  -6  16 2078.02 335.200  15
  -3   6 -16 2573.40 321.021  10
   3  -6  17 2426.47 335.313  15
  -3   6 -17 2543.39 289.838  10
   3  -6  18 8704.96 551.732  15
  -3   6 -18 8705.17 459.486  10
   3  -6  19-112.588 119.235  15
  -3   6 -20 1011.12 130.219  14
   3  -6  20 944.798 144.766  15
   3  -5 -21 795.067 143.066  16
   3  -5 -21 428.819 100.969  10
   3  -5 -20-6.56589 82.7439  21
   3  -5 -20 8.55672 78.7890  12
   3  -5 -20-156.942 106.693  16
   3  -5 -19 1519.99 241.224  21
   3  -5 -19 1024.73 199.405  12
   3  -5 -19 1211.08 238.092  16
   3  -5 -18 260.563 158.745  21
   3  -5 -18 325.146 143.296  12
   3  -5 -18 289.047 196.960  16
   3  -5 -17-9.77304 143.967  21
   3  -5 -17 499.478 231.329  12
   3  -5 -16 16489.0 897.294  21
   3  -5 -15 10490.2 705.291  19
   3  -5 -15 10453.8 737.731  21
   3  -5 -14 18286.4 953.386  19
   3  -5 -14 20151.2 1011.72  21
   3  -5 -13 33404.4 1295.18  19
   3  -5 -13 31564.6 1250.38   7
   3  -5 -13 32992.8 2534.64   1
   3  -5 -13 33557.0 1302.14  21
   3  -5 -12 4372.04 463.011  19
   3  -5 -12 3797.66 434.890  21
   3  -5 -11 953.827 428.464   1
   3  -5 -10 10993.0 1312.74   1
   3  -5  -9 20461.9 1689.35   1
   3  -5  -8 5147.58 798.286   1
   3  -5  -7 8933.44 1022.58   1
   3  -5  -7 9986.55 836.125   5
   3  -5  -6 19789.9 1452.11   1
   3  -5  -6 19382.8 1176.72   5
   3  -5  -5 42477.3 2028.77   1
   3  -5  -5 43684.3 1729.50   5
   3  -5  -4 13088.9 1084.39   1
   3  -5  -4 12136.7 927.861   5
   3  -5  -3 35190.8 1734.50   1
  -3   5   3 34223.3 1530.35   3
   3  -5  -2 2133.06 466.139   1
  -3   5   2 2464.18 449.026   3
  -3   5   1 1657.49 523.594   3
  -3   5   0 35312.2 1536.22   3
  -3   5  -1 19154.5 1145.63   3
  -3   5  -2 23313.6 1311.62   3
  -3   5  -3 139367. 3305.74   3
  -3   5  -4 33638.0 1689.28   3
  -3   5  -5 36136.0 1851.82   3
  -3   5  -6 5041.93 748.918   3
  -3   5  -7 1016.49 369.826   3
  -3   5  -8 16828.2 1459.68   3
  -3   5  -9 73251.6 3187.56   3
  -3   5 -10 16927.8 1603.84   3
  -3   5 -11 2499.19 692.831   3
   3  -5  11 2201.49 312.949   8
  -3   5 -12 28208.2 1032.64  10
  -3   5 -12 28436.2 2281.03   3
   3  -5  12 29249.1 1112.36   8
  -3   5 -13-75.7980 271.249   3
   3  -5  13-13.2331 134.809   8
  -3   5 -13 100.380 133.206  10
  -3   5 -14 68.9852 102.153  10
  -3   5 -15 12011.9 693.473  10
  -3   5 -16 1440.69 266.747  10
   3  -5  17 14637.9 825.054  15
  -3   5 -17 13784.1 693.522  10
   3  -5  18 1743.53 320.576  15
  -3   5 -18 1519.65 222.728  10
   3  -5  19 38.8482 132.212  15
  -3   5 -19-1.03612 95.2461  10
   3  -5  20 1343.72 199.623  15
   3  -5  21 3871.94 246.959  15
   3  -4 -21 128.717 101.841  16
   3  -4 -21 261.177 79.8467  10
   3  -4 -20 10425.8 557.839  21
   3  -4 -20 12040.3 626.084  16
   3  -4 -19 4369.45 403.816  21
   3  -4 -19 3842.67 358.092  12
   3  -4 -19 4818.38 462.152  16
   3  -4 -18 15268.6 834.216  21
   3  -4 -18 16823.4 818.485  12
   3  -4 -18 17426.7 926.088  16
   3  -4 -17 1170.79 274.050  21
   3  -4 -17 968.357 246.746  12
   3  -4 -16 415.625 203.835  21
   3  -4 -15 18464.6 987.118  21
   3  -4 -14 1810.10 315.988  19
   3  -4 -14 1463.57 309.731   7
   3  -4 -14 2024.09 347.355  21
   3  -4 -13 1888.16 317.885  19
   3  -4 -13 1854.61 323.702  21
   3  -4 -12 1801.64 298.661  21
   3  -4 -12 1610.68 550.860   1
   3  -4 -12 1069.01 214.564   7
   3  -4 -12 1836.63 306.454  19
   3  -4 -11 31290.1 2261.72   1
   3  -4 -10 7011.90 1028.86   1
   3  -4  -9 13659.2 1354.88   1
   3  -4  -8 374.796 287.660   1
   3  -4  -7 16488.6 1336.11   1
   3  -4  -6 123733. 3434.21   1
   3  -4  -6 129820. 2903.78   5
   3  -4  -5 31566.4 1648.91   1
   3  -4  -5 29615.1 1376.62   5
   3  -4  -4 131453. 3204.29   1
   3  -4  -4 131129. 2839.24   5
   3  -4  -3 64924.4 2170.73   1
   3  -4  -3 63460.3 1964.19   5
  -3   4   2 578.314 219.208   3
   3  -4  -2 488.869 229.803   1
  -3   4   1 1082.84 273.105   3
   3  -4  -1 774.743 279.733   1
  -3   4   0 691.016 241.266   3
  -3   4  -1 1381.32 314.653   3
  -3   4  -2 28468.4 1315.73   3
  -3   4  -3 113613. 2698.56   3
  -3   4  -4 112956. 2839.63   3
  -3   4  -5 29084.0 1525.96   3
  -3   4  -6 21817.5 1402.53   3
  -3   4  -7 751.671 379.319   3
  -3   4  -8 16706.5 1389.71   3
  -3   4  -9 38779.7 2206.12   3
  -3   4 -10 658.258 329.179   3
  -3   4 -11 174.140 217.931   3
  -3   4 -12 53927.6 3040.08   3
   3  -4  12 51482.1 1412.72   8
  -3   4 -13 12738.2 1556.60   1
  -3   4 -13 12603.6 1531.60   3
   3  -4  13 13261.6 723.301   8
  -3   4 -14 4613.95 489.460  21
   3  -4  14 4111.39 425.660   8
  -3   4 -15 13713.7 809.073  21
  -3   4 -15 12091.8 704.085  10
  -3   4 -16-7.30625 145.936  21
  -3   4 -16 54.8864 116.042  10
  -3   4 -17 7781.31 539.520  10
  -3   4 -18 18133.7 773.942  10
   3  -4  19 620.441 217.263  15
  -3   4 -19 488.881 134.778  10
   3  -4  20-93.3863 119.778  15
  -3   4 -20-61.1334 77.2209  10
   3  -4  21 713.719 148.230  15
   3  -3 -21 130.323 112.368  16
   3  -3 -21-30.8943 71.5559  10
   3  -3 -20 505.107 160.827  21
   3  -3 -20 641.107 192.898  16
   3  -3 -19 4351.27 408.639  21
   3  -3 -19 4937.88 481.161  16
   3  -3 -18 381.523 212.520  21
   3  -3 -18 168.652 116.938  12
   3  -3 -18 90.3901 180.105  16
   3  -3 -17 316.572 196.334  21
   3  -3 -17 494.354 189.548  12
   3  -3 -16 3730.48 448.614  21
   3  -3 -16 4175.74 467.193  12
   3  -3 -15 65205.9 1887.96  21
   3  -3 -14 12954.7 1621.23   1
   3  -3 -14 8865.68 696.623  21
   3  -3 -13 53128.1 1602.89   7
   3  -3 -13 55557.3 1694.48  21
   3  -3 -13 59008.0 3345.92   1
   3  -3 -12 2878.94 367.907  21
   3  -3 -12 3687.42 797.031   1
   3  -3 -11 1098.07 423.317   1
   3  -3 -10 8642.32 1112.40   1
   3  -3  -9 11475.4 1208.73   1
   3  -3  -8 6896.75 890.746   1
   3  -3  -7 528.679 177.164   4
   3  -3  -7 601.442 258.623   1
   3  -3  -6 20802.3 1158.12   5
   3  -3  -6 19915.8 899.077   4
   3  -3  -6 20167.5 1349.89   1
   3  -3  -5 22982.6 935.806   4
   3  -3  -5 24515.3 1224.26   5
   3  -3  -5 23744.5 1362.50   1
   3  -3  -4 107867. 2488.88   5
   3  -3  -4 104917. 1933.76   4
   3  -3  -4 106860. 2710.41   1
   3  -3  -3 2440.70 411.684   5
   3  -3  -3 2470.62 304.468   4
   3  -3  -3 2546.60 420.781   1
  -3   3   2 26693.8 1052.33   3
   3  -3  -2 26108.9 1202.90   5
   3  -3  -2 27369.7 1252.61   1
  -3   3   1 103774. 2014.98   3
   3  -3  -1 98877.6 2284.67   1
  -3   3   0 2627.61 353.259   3
  -3   3  -1 9080.36 637.548   3
  -3   3  -2 4853.22 492.821   3
  -3   3  -3 801.907 260.522   3
  -3   3  -4 1004.27 297.048   3
  -3   3  -5 62081.4 2047.27   3
  -3   3  -6 66514.1 2268.01   3
  -3   3  -7 1116.80 377.622   3
  -3   3  -8 274.678 295.906   3
  -3   3  -9 50939.7 2409.93   3
  -3   3 -10 4766.01 812.265   3
  -3   3 -11 35852.7 2289.45   3
  -3   3 -12 15160.4 1570.27   3
  -3   3 -13 654.032 183.833  21
  -3   3 -13 285.673 273.689   1
  -3   3 -13 937.010 466.349   3
   3  -3  13 629.656 183.859   8
  -3   3 -14 12085.9 1530.08   1
  -3   3 -14 13996.4 1626.58   3
   3  -3  14 13580.5 734.175   8
  -3   3 -15 22054.0 1040.98  21
   3  -3  15 22279.0 928.987   8
  -3   3 -16 2321.39 350.459  21
  -3   3 -17 3352.69 400.151  21
  -3   3 -17 3257.60 363.668  10
  -3   3 -18 374.038 159.291  21
  -3   3 -18 303.562 146.062  10
  -3   3 -19 76.3583 104.253  10
   3  -3  20 2838.34 334.218  15
  -3   3 -20 2998.45 277.808  10
   3  -3  21 75.3327 110.133  15
  -3   3 -21 257.100 87.4309  10
   3  -3  22 2675.54 216.548  15
   3  -2 -21 354.490 120.908  16
   3  -2 -21 284.473 94.2292  10
   3  -2 -20 11681.7 557.057  10
   3  -2 -20 12438.1 650.681  16
   3  -2 -19 3417.30 385.488  21
   3  -2 -19 3236.52 392.761  16
   3  -2 -18 15269.1 845.290  21
   3  -2 -17 704.382 222.914  21
   3  -2 -17 975.799 211.911  12
   3  -2 -16 1942.95 357.859  21
   3  -2 -16 2072.99 326.052  12
   3  -2 -15 5346.01 554.215  21
   3  -2 -14 42381.1 1518.77  21
   3  -2 -14 52668.8 3233.60   1
   3  -2 -13 5050.70 510.846  21
   3  -2 -13 2313.60 712.220   1
   3  -2 -12 14690.0 838.518  21
   3  -2 -12 15120.4 1607.41   1
   3  -2 -11 18064.5 1675.89   1
   3  -2 -10 15831.1 1516.45   1
   3  -2  -9 7238.19 725.657   4
   3  -2  -9 8103.12 1014.32   1
   3  -2  -8 691.124 208.094   4
   3  -2  -8 1375.91 425.128   1
   3  -2  -7 34884.0 1395.00   4
   3  -2  -7 35424.7 1841.82   1
   3  -2  -6 52222.9 1626.50   4
   3  -2  -6 53553.7 2110.25   1
   3  -2  -5 102266. 2471.82   5
   3  -2  -5 96954.9 2109.45   4
   3  -2  -5 96634.2 2638.12   1
   3  -2  -4 28679.9 1083.00   4
   3  -2  -4 28506.2 1257.77   5
   3  -2  -4 28262.4 1332.05   1
  -3   2   4 25519.4 423.825   2
   3  -2  -3 219766. 2867.38   4
   3  -2  -3 220772. 3343.36   5
   3  -2  -3 217755. 3414.89   1
   3  -2  -2 6852.90 606.646   5
   3  -2  -2 6145.81 486.672   4
   3  -2  -2 6938.67 589.436   1
   3  -2  -1 83021.7 1763.09   4
  -3   2   1 88888.9 1573.93   3
   3  -2  -1 85990.6 2034.83   5
   3  -2  -1 88152.9 1933.00   1
   3  -2   0 374.465 177.821   1
  -3   2   0 454.523 149.739   3
  -3   2  -1 4479.89 385.499   3
  -3   2  -2 24271.6 947.644   3
  -3   2  -3 1389.04 276.764   3
  -3   2  -4 148575. 2747.78   3
  -3   2  -5 1013.58 276.354   3
  -3   2  -6 56727.6 1985.98   3
  -3   2  -7 3827.15 577.057   3
  -3   2  -8 4810.31 699.597   3
  -3   2  -9 8480.70 955.971   3
  -3   2 -10 17870.5 1479.45   3
  -3   2 -11 747.338 365.032   3
  -3   2 -12 6743.52 1010.97   3
  -3   2 -12 6355.36 1006.95   1
  -3   2 -13 81718.9 3689.13   3
  -3   2 -13 78651.8 3580.76   1
   3  -2  14 1088.08 231.879   8
  -3   2 -14 993.848 494.771   1
  -3   2 -14 564.240 185.804  21
   3  -2  15 46658.7 1303.55   8
  -3   2 -15 50660.2 1598.51  21
  -3   2 -15 48946.2 3038.55   1
  -3   2 -16-132.117 176.465  21
  -3   2 -17 1420.09 280.157  21
  -3   2 -18 10337.7 703.131  21
   3  -2  18 9529.52 634.043  26
  -3   2 -19 9552.01 627.232  21
  -3   2 -19 9738.17 581.447  10
  -3   2 -20 509.032 160.973  10
   3  -2  21 402.812 144.556  15
  -3   2 -21 581.290 129.892  10
   3  -2  22 2884.84 250.264  15
   3  -1 -21 2251.06 237.060  16
   3  -1 -21 2716.94 221.786  10
   3  -1 -20-139.460 142.234  16
   3  -1 -20-56.3558 100.370  10
   3  -1 -19 3435.20 380.244  21
   3  -1 -19 2866.56 362.198  16
   3  -1 -18 238.370 216.348  21
   3  -1 -18 252.344 222.128  16
   3  -1 -17 7876.39 664.122  21
   3  -1 -16 1299.86 315.222  21
   3  -1 -15 28688.5 1116.25  12
   3  -1 -15 30485.3 1314.29  21
   3  -1 -14 432.230 190.228  21
   3  -1 -14 39.3154 320.952   1
   3  -1 -13 39702.8 1434.93  21
   3  -1 -13 42820.8 2827.25   1
   3  -1 -12 7330.69 590.718  21
   3  -1 -12 10869.3 1349.68   1
   3  -1 -11 10643.3 1294.73   1
   3  -1 -10 6846.71 987.339   1
   3  -1 -10 6874.84 807.380   4
   3  -1  -9 774.668 352.717   1
   3  -1  -9 614.694 254.961   4
   3  -1  -8 23316.2 1582.41   1
   3  -1  -8 22412.4 1307.11   4
   3  -1  -7 2930.99 603.789   1
   3  -1  -7 2622.99 446.435   4
   3  -1  -6 6449.66 729.404   1
   3  -1  -6 6249.45 609.278   4
   3  -1  -5 500.978 283.772   1
   3  -1  -5 247.036 139.408   4
   3  -1  -4 32080.6 1366.94   1
   3  -1  -4 32198.4 1219.49   4
   3  -1  -4 32384.0 1353.41   5
   3  -1  -3 181501. 2958.74   1
   3  -1  -3 184652. 2762.91   4
   3  -1  -3 181692. 2998.79   5
   3  -1  -2 32474.4 1150.00   1
   3  -1  -2 33387.5 1147.84   4
   3  -1  -2 33598.3 1245.37   5
  -3   1   1 900.501 132.616   3
   3  -1  -1 950.595 222.592   1
   3  -1  -1 884.219 223.593   4
   3  -1   0 17139.6 485.247   2
   3  -1   0 17793.1 734.337   1
   3  -1   0 17281.6 825.245   4
  -3   1   0 17615.6 550.885   3
   3  -1   1 2743.80 251.976   2
  -3   1  -1 2597.50 246.179   3
   3  -1   1 3172.33 368.095   4
  -3   1  -2 30355.6 916.674   3
  -3   1  -3 64490.0 1476.84   3
  -3   1  -4 208330. 2998.68   3
  -3   1  -5 163622. 2942.93   3
  -3   1  -6 17754.0 1054.13   3
  -3   1  -7 12137.0 954.028   3
  -3   1  -8 2957.00 529.579   3
  -3   1  -9 48279.9 2197.84   3
  -3   1 -10 17947.0 1424.69   3
  -3   1 -11 50696.1 2490.41   1
  -3   1 -11 52181.1 2579.12   3
  -3   1 -12 252.165 268.945   1
  -3   1 -12-202.340 260.268   3
  -3   1 -13 172.677 319.289   1
  -3   1 -14 15097.4 1603.75   1
  -3   1 -14 21550.5 1028.52  21
  -3   1 -15 6120.02 1099.41   1
  -3   1 -15 5482.96 539.013  21
  -3   1 -16 6780.19 609.843  21
  -3   1 -17 2831.66 397.643  21
  -3   1 -18 5112.92 507.943  21
  -3   1 -19 4983.09 475.570  21
   3  -1  20 3511.46 338.849  26
  -3   1 -20 3707.39 348.187  10
  -3   1 -20 4065.28 400.627  21
  -3   1 -21 6518.28 400.836  10
  -3   1 -21 7141.06 463.058  21
   3  -1  22 1678.75 219.557  15
  -3   1 -22 1950.31 183.957  10
   3  -1  23-24.6434 58.0544  15
   3   0 -21 921.400 137.742  10
   3   0 -21 658.507 124.779  16
   3   0 -20 684.973 153.340  10
   3   0 -20 295.834 135.134  16
   3   0 -19 126.063 127.707  10
   3   0 -19 12.0303 118.861  16
   3   0 -18 2234.68 361.411  16
   3   0 -18 2789.25 391.030  21
   3   0 -17 471.678 229.941  21
   3   0 -16 2475.97 408.941  21
   3   0 -15 4363.62 524.308  21
   3   0 -14 33039.6 1353.71  21
   3   0 -13 4968.60 520.394  21
   3   0 -13 2236.58 660.724   1
   3   0 -12 2160.16 341.200  21
   3   0 -12 1959.72 559.883   1
   3   0 -11 26171.0 2028.24   1
   3   0 -11 25776.4 1740.40   4
   3   0 -10 3435.01 747.498   1
   3   0 -10 3700.79 647.903   4
   3   0  -9 32.4694 228.059   1
   3   0  -9 141.668 251.771   4
   3   0  -8 8762.06 961.892   1
   3   0  -7 134.091 203.207   1
   3   0  -6 51837.0 2017.19   1
   3   0  -6 49877.8 1831.04   4
   3   0  -5 21584.3 1218.73   1
   3   0  -5 21714.7 1133.94   4
   3   0  -4 3173.19 439.519   1
   3   0  -4 3008.16 419.754   4
   3   0  -3 51804.5 1530.12   1
   3   0  -3 50129.1 1603.18   5
   3   0  -3 51335.1 1548.93   4
   3   0  -2 61340.8 1493.80   1
   3   0  -2 63333.9 1634.35   4
  -3   0   1 11572.1 281.182   3
   3   0  -1 11502.8 577.678   1
   3   0  -1 11738.5 677.275   4
  -3   0   1 11937.1 276.662   3
   3   0   0 138270. 1756.33   1
   3   0   0 139187. 1650.45   2
  -3   0  -1 81345.5 978.795   3
   3   0   1 82820.3 1404.33   2
   3   0   1 82848.0 1733.70   5
  -3   0  -2 30623.3 803.988   3
   3   0   2 30181.3 975.212   2
  -3   0  -3 37822.7 1050.85   3
  -3   0  -4 115688. 2094.40   3
  -3   0  -5 27796.9 1150.44   3
  -3   0  -6 8312.59 709.697   3
  -3   0  -7 1538.95 358.412   3
  -3   0  -8 3057.10 525.506   3
  -3   0  -9 227442. 4581.37   3
  -3   0 -10 708.224 285.913   3
  -3   0 -10 819.274 314.970   1
  -3   0 -11 24890.5 1683.61   1
  -3   0 -12 13365.0 1325.24   1
  -3   0 -13 85616.1 3513.95   1
  -3   0 -14 12115.4 772.405  21
  -3   0 -14 13027.7 1453.38   1
  -3   0 -15 18338.6 991.270  21
   3   0  15 16642.8 1763.72   2
  -3   0 -15 16356.2 1696.52   1
  -3   0 -16 11740.4 794.460  21
  -3   0 -17 27711.8 1225.38  21
  -3   0 -18 347.455 216.425  21
  -3   0 -19 915.500 232.723  21
  -3   0 -20 9800.73 644.848  21
  -3   0 -21-54.3957 86.1466  10
  -3   0 -21 40.7130 112.438  21
   3   0  22 3361.91 309.596  15
  -3   0 -22 2285.95 210.741  10
   3   0  23 149.554 72.3964  15
   3   1 -21 1549.01 162.859  16
   3   1 -21 2245.85 193.153  10
   3   1 -20 191.180 103.889  10
   3   1 -20 48.7339 89.2332  16
   3   1 -19-2.79007 113.483  10
   3   1 -19 29.8625 122.061  16
   3   1 -18 294.690 152.301  10
   3   1 -18 6.72852 134.294  16
   3   1 -17-185.505 183.601  21
   3   1 -16 6746.68 636.325  21
   3   1 -15 1575.80 331.698  21
   3   1 -14 80123.1 2128.40  21
   3   1 -13 42436.9 1528.52  21
   3   1 -13 49661.3 3065.74   1
   3   1 -12 15536.0 1644.22   1
   3   1 -12 13233.9 826.821  21
   3   1 -12 14260.6 1437.81   4
   3   1 -11 17742.0 1671.76   1
   3   1 -10 1121.30 454.994   1
   3   1  -9 7335.94 995.652   1
   3   1  -8 13677.8 1218.47   1
   3   1  -7 7582.21 860.628   1
   3   1  -6 5732.43 685.083   1
   3   1  -5 25391.8 1292.61   1
   3   1  -4 83259.6 2127.59   1
   3   1  -3 55652.9 1585.26   1
   3   1  -3 57435.2 1755.89   4
   3   1  -2 180731. 2487.98   1
   3   1  -2 182018. 2927.96   4
   3   1  -1 8602.03 477.595   1
   3   1   0 3297.22 236.790   1
   3   1   0 3452.75 322.623   2
   3   1   0 3757.33 400.111   5
   3   1   1 307686. 2994.58   2
   3   1   1 302518. 3191.55   5
   3   1   2 18878.9 807.103   2
   3   1   2 18383.1 772.793   5
   3   1   3 38670.4 1247.13   2
   3   1   3 37881.4 1040.92   5
   3   1   3 40060.4 1263.86   4
   3   1   4 11239.5 752.539   2
  -3  -1  -4 12170.5 688.771   3
   3   1   5 331.938 245.328   2
  -3  -1  -5-98.4017 167.807   3
  -3  -1  -6 82783.5 2144.39   3
  -3  -1  -7 13379.3 954.091   3
  -3  -1  -8 18596.2 1113.95   1
  -3  -1  -9 58325.9 2138.42   1
  -3  -1 -10 76387.4 2644.61   1
  -3  -1 -11 383.734 277.076   1
  -3  -1 -12 15580.0 1395.01   1
  -3  -1 -13 1990.45 612.289   1
   3   1  13 1464.41 511.389   2
  -3  -1 -14 2112.64 324.349  21
   3   1  14 1446.16 523.909   2
  -3  -1 -14 1358.10 497.070   1
  -3  -1 -15 484.648 210.096  21
   3   1  15 651.255 328.423   2
  -3  -1 -15 721.208 375.414   1
  -3  -1 -16 3624.19 454.868  21
  -3  -1 -16 2717.82 701.895   1
  -3  -1 -17 5550.83 559.010  21
  -3  -1 -18 35459.8 1372.52  21
  -3  -1 -19 995.943 254.394  21
  -3  -1 -20 10059.5 665.803  21
  -3  -1 -21 381.791 167.972  21
  -3  -1 -22 135.263 86.8958  10
   3   1  22 240.137 107.193  26
  -3  -1 -22 368.538 116.212  21
   3   1  23 159.470 79.3527  15
   3   2 -21 3536.56 219.486  10
   3   2 -20 320.448 110.028  10
   3   2 -20 132.455 81.3992  16
   3   2 -19-12.9653 116.783  10
   3   2 -19 83.7537 103.691  16
   3   2 -18 32.5584 136.112  10
   3   2 -18-10.1257 108.169  16
   3   2 -17 1053.41 251.166  10
   3   2 -17 1132.46 269.582  16
   3   2 -16 1642.88 326.893  21
   3   2 -15 197.965 210.572  21
   3   2 -14 18166.2 1042.13  21
   3   2 -13 30353.8 2428.43   1
   3   2 -13 29819.2 1302.09  21
   3   2 -13 25820.2 2073.36   4
   3   2 -12 5641.95 1042.15   1
   3   2 -12 5598.15 548.660  21
   3   2 -12 4641.05 850.533   4
   3   2 -11 26945.2 2088.79   1
   3   2 -10 52901.1 2742.70   1
   3   2  -9 3884.37 718.924   1
   3   2  -8 31546.5 1866.15   1
   3   2  -7 38163.0 1629.04   3
   3   2  -7 37485.0 1888.34   1
   3   2  -6 1166.64 274.529   3
   3   2  -6 1689.61 387.951   1
   3   2  -5 154643. 2733.51   3
   3   2  -5 160096. 3300.96   1
   3   2  -4 4750.77 444.004   3
   3   2  -4 4135.87 492.644   1
   3   2  -3 107.817 143.402   1
   3   2  -3 174.291 99.6131   3
   3   2  -2 15266.7 731.588   1
   3   2  -2 14911.7 557.446   3
   3   2  -2 14552.4 901.982   4
   3   2  -1 41532.6 1025.11   1
   3   2  -1 42828.7 773.166   3
   3   2   0 368680. 3611.66   2
   3   2   0 358468. 2267.48   1
   3   2   0 363778. 1993.53   3
   3   2   1 49462.0 1355.32   2
   3   2   1 51987.2 1456.96   4
   3   2   2 181235. 2659.41   2
   3   2   2 185666. 2684.95   4
   3   2   2 181825. 2362.41   5
   3   2   3 4639.13 480.779   2
  -3  -2  -3 4627.38 182.132   1
   3   2   3 4350.65 431.020   4
   3   2   3 4416.12 348.515   5
   3   2   4-114.756 227.559   2
  -3  -2  -4-32.2536 73.3844   1
   3   2   4 92.3835 76.8472   5
   3   2   4 139.083 132.023   4
  -3  -2  -5 15153.2 680.708   1
   3   2   5 15743.1 947.992   2
   3   2   5 14548.8 540.596   5
  -3  -2  -6 22475.0 954.024   1
   3   2   6 23500.1 1244.76   2
   3   2   6 21190.5 619.069   5
  -3  -2  -7 13467.9 833.332   1
   3   2   7 13475.1 1009.13   2
   3   2   7 11511.1 440.765   5
   3   2   8 19301.5 1280.67   2
  -3  -2  -8 18927.0 1076.28   1
  -3  -2  -9 76603.0 2414.22   1
   3   2   9 76302.1 2695.24   2
   3   2  10 48842.8 2282.61   2
  -3  -2 -10 45867.9 2029.89   1
   3   2  11 821.193 365.957   2
  -3  -2 -11 1293.15 403.015   1
   3   2  12 852.978 410.097   2
  -3  -2 -12 692.995 323.437   1
   3   2  13 1071.60 389.220   2
  -3  -2 -13 1197.73 397.066   1
  -3  -2 -14 12423.6 784.401  21
   3   2  14 11939.4 1420.69   2
  -3  -2 -14 12389.4 1374.28   1
  -3  -2 -15 10476.7 754.121  21
   3   2  15 11263.1 1431.61   2
  -3  -2 -15 9747.09 1283.36   1
  -3  -2 -16 8166.22 686.729  21
  -3  -2 -16 10183.3 1333.32   1
  -3  -2 -17 11896.0 830.121  21
  -3  -2 -18 3731.88 460.465  21
  -3  -2 -19 7748.34 633.741  21
  -3  -2 -20 17976.0 896.819  21
  -3  -2 -21 211.331 155.910  21
  -3  -2 -22 673.042 159.905  21
  -3  -2 -23 1725.99 190.819  21
   3   2  23 2173.16 203.390  15
  -3  -2 -23 2040.51 175.712  10
   3   3 -20-33.7220 85.3577  10
   3   3 -19 1239.56 183.187  16
   3   3 -19 1783.77 232.877  10
   3   3 -18 3891.53 375.470  16
   3   3 -18 5195.56 432.490  10
   3   3 -17 183.249 136.568  16
   3   3 -17 291.851 174.866  10
   3   3 -16 1582.24 302.083  16
   3   3 -16 1943.02 316.670  10
   3   3 -15 5037.61 567.286  21
   3   3 -15 6006.12 546.700  10
   3   3 -14 43305.7 1608.73  21
   3   3 -13 7423.28 1207.65   1
   3   3 -13 6470.18 1083.55   4
   3   3 -13 3965.22 531.789  21
   3   3 -12 10139.9 1362.36   1
   3   3 -12 9554.68 733.700  21
   3   3 -11 4707.34 899.132   1
   3   3 -11 6115.39 570.924  21
   3   3 -10 2855.16 640.196   1
   3   3  -9 12954.6 1138.36   3
   3   3  -9 13113.7 1320.67   1
   3   3  -8 1064.08 378.323   1
   3   3  -8 1461.82 366.719   3
   3   3  -7 7657.52 778.799   3
   3   3  -7 7274.65 850.239   1
   3   3  -6 122911. 2855.52   3
   3   3  -6 122801. 3248.88   1
   3   3  -5 50464.0 1661.68   3
   3   3  -5 49567.0 1924.00   1
   3   3  -4 91994.2 2062.04   3
   3   3  -4 87644.9 2353.98   1
   3   3  -3 82274.0 1746.64   3
   3   3  -3 80809.0 2046.57   1
   3   3  -2 1399.22 220.900   3
   3   3  -1 31353.0 1314.31   4
   3   3  -1 31679.6 892.488   3
   3   3   0 98693.2 2126.99   2
   3   3   0 94050.8 2185.51   4
   3   3   0 98220.2 1487.66   3
   3   3   1 20802.4 382.176   1
   3   3   1 24036.6 1060.63   2
   3   3   1 23309.7 1052.05   4
   3   3   1 23802.8 753.541   3
   3   3   2 172261. 2852.74   2
   3   3   2 172430. 2668.88   4
   3   3   3 40970.1 1440.29   2
   3   3   3 41431.3 1281.31   4
  -3  -3  -4 208922. 1842.77   1
   3   3   4 205382. 3351.23   2
   3   3   4 205732. 2838.98   4
   3   3   5 59829.1 1899.85   2
  -3  -3  -5 61292.4 1292.04   1
   3   3   6 7884.91 738.856   2
  -3  -3  -6 8179.78 566.269   1
   3   3   7 370.620 246.015   2
  -3  -3  -7 5.05581 130.908   1
   3   3   8 100445. 2927.74   2
  -3  -3  -8 104465. 2504.00   1
   3   3   9 18226.0 1333.03   2
  -3  -3  -9 18508.5 1181.42   1
   3   3  10 18370.7 1404.06   2
  -3  -3 -10 20043.8 1310.86   1
   3   3  11 48758.1 2411.52   2
  -3  -3 -11 51417.4 2253.65   1
   3   3  12 44076.4 2422.80   2
  -3  -3 -12 45789.0 2281.74   1
   3   3  13 2447.82 640.818   2
  -3  -3 -13 3061.11 642.444   1
   3   3  14 371.371 255.951   2
  -3  -3 -14 66.2906 194.526   1
  -3  -3 -14-40.2239 166.841  21
  -3  -3 -15 1434.19 499.746   1
  -3  -3 -15 2011.39 346.311  21
   3   3  16 732.467 369.363   2
  -3  -3 -16 734.249 424.727   1
  -3  -3 -16 186.078 156.068  21
  -3  -3 -17 18580.9 1032.88  21
  -3  -3 -18 22321.7 1119.56  21
  -3  -3 -19 290.309 218.216  21
  -3  -3 -20 22400.4 1032.36  21
  -3  -3 -21 72.1958 130.202  21
  -3  -3 -22 1223.36 210.234  21
  -3  -3 -23 1412.19 182.683  21
   3   3  23 1825.86 184.621  15
  -3  -3 -23 1662.13 172.002  10
   3   4 -20 2138.06 195.474  10
   3   4 -19 1393.24 199.900  10
   3   4 -18 4100.16 326.856  16
   3   4 -18 4914.52 403.930  10
   3   4 -17 297.363 149.498  16
   3   4 -17-33.7806 136.755  10
   3   4 -16 12025.6 718.291  16
   3   4 -16 12520.4 734.829  10
   3   4 -15-141.184 147.964  16
   3   4 -15 90.0740 157.440  10
   3   4 -14 12721.5 787.867  10
   3   4 -14 9345.95 687.224  16
   3   4 -13 52488.1 1571.29  10
   3   4 -13 50713.8 3109.27   4
   3   4 -12 196.414 297.719   1
   3   4 -12 218.745 124.953  10
   3   4 -12 344.168 215.463  21
   3   4 -11 1286.72 541.891   1
   3   4 -11 340.862 143.814  21
   3   4 -10 8758.58 1034.74   3
   3   4 -10 8466.34 1155.77   1
   3   4 -10 8330.44 646.522  21
   3   4  -9 17811.5 1403.03   3
   3   4  -9 18517.5 1608.70   1
   3   4  -8 310.198 241.335   1
   3   4  -8 377.020 246.969   3
   3   4  -7 31703.0 1652.05   3
   3   4  -7 29421.5 1812.55   1
   3   4  -6 98.3550 168.909   3
   3   4  -6 50.9863 190.548   1
   3   4  -5 7257.04 680.048   3
   3   4  -5 7300.81 772.339   1
   3   4  -4 1475.79 307.935   3
   3   4  -3 9494.47 670.930   3
   3   4  -2 208.566 149.992   3
   3   4  -1 75627.9 1663.24   3
   3   4   0 2663.93 311.157   3
   3   4   0 2714.92 405.826   4
   3   4   0 2600.88 406.098   2
   3   4   1 29452.1 1248.85   4
   3   4   1 28965.3 1003.50   3
   3   4   1 28615.2 1277.69   2
   3   4   2 73853.2 1851.54   4
   3   4   2 74528.6 2043.44   2
   3   4   3 127056. 2305.22   4
   3   4   3 124486. 2690.80   2
   3   4   4 100147. 2000.77   4
   3   4   4 102017. 2514.12   2
  -3  -4  -4 98967.3 1386.30   1
   3   4   5 6680.94 532.810   4
  -3  -4  -5 7644.19 464.815   1
   3   4   5 7238.48 715.000   2
  -3  -4  -6 65738.1 1571.68   1
   3   4   6 66210.6 2198.32   2
  -3  -4  -7 12086.5 758.258   1
   3   4   7 11685.2 982.674   2
   3   4   8 7959.03 858.157   2
  -3  -4  -8 8629.99 731.333   1
   3   4   9 22506.2 1502.61   2
  -3  -4  -9 23788.3 1300.19   1
   3   4  10 6656.14 862.589   2
  -3  -4 -10 7206.69 797.522   1
   3   4  11 282.538 251.365   2
  -3  -4 -11 142.931 166.971   1
   3   4  12 3161.19 695.380   2
  -3  -4 -12 3647.67 633.952   1
   3   4  13 6855.74 1248.52   2
  -3  -4 -13 2504.21 570.683   1
   3   4  14 30470.3 2197.08   2
  -3  -4 -14 30589.5 2075.88   1
  -3  -4 -14 28756.2 1222.60  21
  -3  -4 -15 2239.45 573.932   1
   3   4  15 1243.63 499.805   2
  -3  -4 -15 2322.62 394.635  21
  -3  -4 -16 2009.25 370.884  21
  -3  -4 -17 15668.9 964.628  21
  -3  -4 -18 1084.50 271.812  21
  -3  -4 -19 854.855 289.291  21
  -3  -4 -20 7295.96 598.704  21
  -3  -4 -21 802.431 210.809  21
  -3  -4 -22 791.846 199.107  21
   3   4  23 1104.59 142.971  15
  -3  -4 -23 767.101 137.018  21
   3   5 -19 210.019 76.7771  18
   3   5 -19 56.7060 84.6728  10
   3   5 -18 11531.6 572.802  10
   3   5 -17 9962.64 591.168  10
   3   5 -16 657.342 218.707  10
   3   5 -15 6822.77 565.422  10
   3   5 -14 35826.3 1299.23  10
   3   5 -13 2748.61 394.883  10
   3   5 -12 19995.9 978.467  10
   3   5 -11 7556.36 598.044  10
   3   5 -11 7396.84 1154.03   1
   3   5 -10 3496.12 404.790  10
   3   5 -10 3457.18 811.515   1
   3   5  -9 1851.03 547.274   1
   3   5  -9 2421.62 540.976   3
   3   5  -8 13034.2 1179.89   3
   3   5  -8 12092.3 1267.13   1
   3   5  -7 4949.63 704.627   3
   3   5  -7 3952.40 713.147   1
   3   5  -6 17696.0 1218.84   3
   3   5  -6 16526.9 1293.65   1
   3   5  -5 12949.4 980.434   3
   3   5  -4 55992.5 1917.00   3
   3   5  -3 30858.4 1343.53   3
   3   5  -2 3666.01 461.956   3
   3   5  -1 1327.34 276.314   3
   3   5   0 20935.8 1011.61   3
   3   5   0 21348.8 1214.17   4
   3   5   1 20589.0 1202.83   2
   3   5   1 20368.7 973.918   3
   3   5   1 21125.3 1130.99   4
   3   5   2 25739.7 1327.10   2
   3   5   2 25381.2 1155.37   4
   3   5   2 25416.3 1107.80   3
   3   5   3 20879.7 1206.61   2
   3   5   3 20394.6 975.281   4
   3   5   4 25850.7 1368.34   2
   3   5   4 25977.8 1059.85   4
  -3  -5  -5 33960.4 1050.20   1
   3   5   5 33711.9 1600.94   2
   3   5   5 33857.2 1168.01   4
  -3  -5  -6 11067.0 670.881   1
   3   5   6 10446.6 933.243   2
   3   5   7 444.740 261.747   2
  -3  -5  -7 534.295 191.187   1
  -3  -5  -8 20253.9 1095.66   1
   3   5   8 19154.2 1358.69   2
   3   5   9 846.818 321.823   2
  -3  -5  -9 982.400 289.165   1
  -3  -5 -10 12245.9 1013.12   1
   3   5  10 12281.3 1194.66   2
  -3  -5 -11 13713.0 1151.99   1
   3   5  11 12381.7 1247.42   2
  -3  -5 -12 2159.80 507.660   1
   3   5  12 1844.38 500.310   2
  -3  -5 -13-28.2730 118.705  21
   3   5  13-101.792 317.299   2
  -3  -5 -13 148.182 179.961   1
  -3  -5 -14 3399.37 452.356  21
   3   5  14 3088.36 690.852   2
  -3  -5 -15 1586.91 345.687  21
   3   5  15 474.498 243.491   2
  -3  -5 -16 3903.90 501.234  21
  -3  -5 -17 4389.96 540.603  21
  -3  -5 -18 29570.9 1303.87  21
  -3  -5 -19 3428.42 442.326  21
  -3  -5 -20 15417.2 869.340  21
  -3  -5 -21 1102.66 239.859  21
  -3  -5 -22 106.091 110.106  21
  -3  -5 -23 280.084 106.726  21
   3   6 -19 3597.61 244.602  10
   3   6 -18 3661.13 264.410  18
   3   6 -18 4334.81 331.743  10
   3   6 -17 676.814 186.844  10
   3   6 -16 3482.30 385.792  10
   3   6 -15 2323.46 344.494  10
   3   6 -14 806.972 243.213  10
   3   6 -13 17476.2 927.229  10
   3   6 -12 6382.81 566.023  10
   3   6 -11 18993.8 1886.96   1
   3   6 -11 17759.1 919.929  10
   3   6 -10-520.613 472.283   1
   3   6 -10 70.8181 157.545  10
   3   6  -9 31341.2 1151.51  10
   3   6  -9 30656.1 2204.25   1
   3   6  -8 513.087 358.362   1
   3   6  -8 566.958 303.456   3
   3   6  -7 20553.0 1486.98   3
   3   6  -7 19784.0 1622.96   1
   3   6  -6 2684.63 500.813   3
   3   6  -5 34876.5 1743.17   3
   3   6  -4 12674.9 1006.44   3
   3   6  -3 11079.6 910.138   3
   3   6  -2 11053.8 860.933   3
   3   6  -1 42362.1 1644.57   3
   3   6   0 105.594 151.445   3
   3   6   0-15.2121 182.066   4
   3   6   1 46975.1 1666.52   3
   3   6   1 47220.3 1782.09   4
   3   6   2 37247.9 1725.73   2
   3   6   2 35987.6 1474.89   4
   3   6   2 36158.5 1485.65   3
   3   6   3 20569.8 1285.95   2
   3   6   3 20443.9 1026.39   4
   3   6   3 20283.2 1146.31   3
   3   6   4 26002.9 1485.70   2
   3   6   4 27217.3 1120.21   4
   3   6   5 13300.6 1067.97   2
   3   6   5 13626.9 744.402   4
  -3  -6  -6 8175.25 610.170   1
   3   6   6 8466.66 883.212   2
  -3  -6  -7 10889.8 760.149   1
   3   6   7 10753.2 1032.71   2
  -3  -6  -8 16715.9 1022.28   1
   3   6   8 16618.0 1332.10   2
  -3  -6  -9 32369.1 1538.03   1
   3   6   9 31948.9 1888.49   2
  -3  -6 -10 43994.0 1924.63   1
   3   6  10 40679.4 2223.70   2
  -3  -6 -11 62347.1 2452.04   1
   3   6  11 59440.3 2786.65   2
   3   6  12 2303.57 588.819   2
   3   6  13 28702.9 2094.30   2
  -3  -6 -13 33201.6 1315.05  21
  -3  -6 -13 28912.9 1202.96   7
  -3  -6 -14 2137.19 381.857  21
   3   6  14 3838.18 822.217   2
  -3  -6 -15 12688.4 870.552  21
   3   6  15 10690.7 1360.88   2
  -3  -6 -16 1008.67 301.625  21
  -3  -6 -17 1547.83 346.063  21
  -3  -6 -18 9520.45 744.550  21
  -3  -6 -19 10518.1 753.504  21
  -3  -6 -20 335.965 215.894  21
  -3  -6 -21 74.3513 126.276  21
  -3  -6 -22 228.682 135.799  21
  -3  -6 -23 754.387 135.437  21
   3   7 -18 4558.87 302.316  10
   3   7 -17 480.758 144.514  10
   3   7 -16 12446.3 591.454  18
   3   7 -16 14361.1 701.034  10
   3   7 -15 465.499 223.928  10
   3   7 -14 13071.8 768.019  10
   3   7 -13 21171.1 1008.38  10
   3   7 -12 9257.39 691.109  10
   3   7 -11 6267.76 528.731  14
   3   7 -11 5947.04 552.887  10
   3   7 -10 245.629 139.631  14
   3   7 -10 640.488 234.983  10
   3   7 -10 420.745 340.536   1
   3   7  -9 798.294 191.253  14
   3   7  -9 914.727 225.783  10
   3   7  -9 431.654 291.195   1
   3   7  -8 21302.4 948.565  14
   3   7  -8 23529.3 1015.54  10
   3   7  -8 21139.7 1794.21   1
   3   7  -7 16663.5 1410.09   3
   3   7  -7 17140.1 1558.48   1
   3   7  -6 36541.2 2001.45   3
   3   7  -5 517.904 513.811   3
   3   7  -4-30.6123 181.850   3
   3   7  -3 5943.68 727.516   3
   3   7  -2 3872.22 569.417   3
   3   7  -1-109.762 131.425   3
   3   7   0 3921.15 562.331   3
   3   7   0 3902.64 579.999   4
   3   7   1 23147.3 1317.61   3
   3   7   1 22937.4 1325.01   4
   3   7   2 25901.0 1395.55   3
   3   7   2 26784.1 1331.15   4
   3   7   2 27261.0 1595.42   2
   3   7   3 427.564 175.278   4
   3   7   3 279.389 261.181   2
   3   7   3 119.561 196.329   3
   3   7   4 351.087 147.283   4
   3   7   4 310.886 186.935   2
   3   7   4 263.612 213.222   3
   3   7   5 16778.4 1301.07   2
   3   7   6 19439.2 1405.72   2
   3   7   7 3652.13 657.160   2
  -3  -7  -7 3774.60 480.478   1
   3   7   8 2121.60 515.323   2
  -3  -7  -8 2359.75 410.715   1
   3   7   9 1028.79 371.177   2
   3   7  10 302.286 245.632   2
   3   7  11 6339.83 952.130   2
   3   7  12 21289.2 1769.98   2
  -3  -7 -12 21668.8 1050.78  21
   3   7  13 12955.8 1422.11   2
  -3  -7 -13 17078.6 958.811  21
  -3  -7 -13 14726.8 851.352   7
   3   7  14 2593.09 669.885   2
  -3  -7 -14 2713.43 388.186   7
  -3  -7 -14 2355.24 398.036  21
  -3  -7 -15 907.642 269.909  21
  -3  -7 -16 8821.62 738.825  21
  -3  -7 -17 4881.68 537.834  21
  -3  -7 -18 1168.22 272.492  21
  -3  -7 -19 15499.7 893.954  21
  -3  -7 -20 857.204 266.147  21
  -3  -7 -21 387.433 177.144  21
  -3  -7 -22 4000.17 343.191  21
  -3  -7 -23 1052.02 144.961  21
   3   8 -17-34.7832 102.344  10
   3   8 -16 7393.45 477.768  10
   3   8 -15 1684.36 221.520  18
   3   8 -15 2059.99 303.176  10
   3   8 -14 2763.34 312.767  18
   3   8 -14 3233.31 382.483  10
   3   8 -13 15550.9 854.887  10
   3   8 -12 403.886 147.041  14
   3   8 -12 308.663 207.076  10
   3   8 -11 12642.6 741.814  14
   3   8 -11 14223.7 846.000  10
   3   8 -10-15.9493 109.318  14
   3   8 -10 109.738 145.807  10
   3   8  -9 41788.8 1389.62  14
   3   8  -9 44268.3 1466.53  10
   3   8  -8 324.047 130.960  14
   3   8  -8 272.772 189.194  10
   3   8  -8 322.762 291.274   1
   3   8  -7 8084.49 597.639  10
   3   8  -7 6927.75 560.564  14
   3   8  -7 7981.25 1090.59   1
   3   8  -6 118.375 112.632  10
   3   8  -6 86.0811 140.121   3
   3   8  -5 28207.3 1804.16   3
   3   8  -4 4099.35 679.535   3
   3   8  -3 29583.1 1737.82   3
   3   8  -2 1115.78 363.078   3
   3   8  -1 16592.5 1256.50   3
   3   8   0 11813.9 1084.88   4
   3   8   0 12151.7 1051.13   3
   3   8   1 6746.64 778.016   3
   3   8   1 6847.10 767.456   4
   3   8   2 20830.5 1375.13   3
   3   8   2 21661.5 1274.36   4
   3   8   3 26711.6 1582.53   3
   3   8   3 29188.7 1372.37   4
   3   8   4 70105.4 2601.38   3
   3   8   4 70660.0 2785.96   2
   3   8   5 26908.4 1668.17   3
   3   8   5 26777.7 1731.74   2
   3   8   6 17064.8 1400.10   2
   3   8   7 67700.0 2818.73   2
   3   8   8 28474.7 1871.40   2
   3   8   9 32421.9 2072.60   2
   3   8  10 1721.65 526.893   2
   3   8  11 20295.9 1719.21   2
  -3  -8 -11 24722.1 1133.09  21
   3   8  12 61001.3 3048.24   2
  -3  -8 -12 63361.2 1701.24   7
  -3  -8 -12 60583.6 1805.28  21
  -3  -8 -13 1325.21 340.842  21
   3   8  13 1657.96 557.837   2
  -3  -8 -13 2139.98 360.309   7
  -3  -8 -14 15297.9 895.200   7
  -3  -8 -14 17397.8 1020.75  21
  -3  -8 -15 53079.4 1784.83  21
  -3  -8 -16 4159.41 505.983  21
  -3  -8 -17 1777.19 389.133  21
  -3  -8 -18-135.333 188.725  21
  -3  -8 -19 542.864 236.542  21
  -3  -8 -20 1826.59 293.562  21
  -3  -8 -21 3235.43 346.702  21
  -3  -8 -22 2566.40 260.420  21
   3   9 -17 644.783 121.110  10
   3   9 -16 312.735 113.799  10
   3   9 -15 5544.84 427.560  10
   3   9 -14 11035.7 647.821  10
   3   9 -13 21123.0 839.067  18
   3   9 -13 22915.9 1002.03  10
   3   9 -12 5692.01 479.102  18
   3   9 -12 6935.80 578.052  10
   3   9 -12 5706.42 477.902  14
   3   9 -11 12996.4 746.368  18
   3   9 -11 10843.0 742.907  10
   3   9 -11 11036.4 690.103  14
   3   9 -10 7838.59 596.110  18
   3   9 -10 7376.16 585.343  14
   3   9 -10 7533.76 623.077  10
   3   9  -9 148.103 140.232  18
   3   9  -9 219.187 223.062  10
   3   9  -9 65.3036 145.647  14
   3   9  -8 1239.84 254.196  18
   3   9  -8 1591.93 302.064  10
   3   9  -8 1579.29 285.026  14
   3   9  -7 506.444 180.133  18
   3   9  -7 301.658 144.306  10
   3   9  -7 474.020 189.077  14
   3   9  -6 595.575 172.316  18
   3   9  -6 737.103 230.790  14
   3   9  -6 1020.86 232.450  10
   3   9  -5 13084.3 744.571  18
   3   9  -5 13009.2 768.801  14
   3   9  -5 12970.2 771.586  10
   3   9  -5 11552.3 1233.27   3
   3   9  -4 24476.7 1016.99  10
   3   9  -4 23872.9 1730.06   3
   3   9  -3 11524.8 1185.32   3
   3   9  -2 7405.90 924.924   3
   3   9  -1 18268.4 1430.68   3
   3   9  -1 17925.9 1514.72   4
   3   9   0 56369.5 2476.86   3
   3   9   0 60717.3 2527.14   4
   3   9   1 6188.06 826.285   3
   3   9   1 6164.62 765.233   4
   3   9   2 16495.3 1347.35   3
   3   9   2 15195.0 1125.01   4
   3   9   3 6887.79 868.934   3
   3   9   4 2599.42 576.606   3
   3   9   5 1040.12 414.484   3
   3   9   5 1081.47 405.075   2
   3   9   6-124.151 169.452   3
   3   9   6 211.494 243.151   2
   3   9   7 6350.27 920.607   3
   3   9   7 5759.83 859.463   2
   3   9   8 4305.17 757.740   2
   3   9   9-8.39387 167.384   2
   3   9  10 28007.7 2026.26   2
   3   9  10 33404.9 1325.57  18
  -3  -9 -11 22565.7 1102.89  21
   3   9  11 21726.2 1816.95   2
  -3  -9 -11 21083.4 840.425   6
  -3  -9 -11 20613.0 949.512   7
  -3  -9 -12 437.026 221.856  21
   3   9  12-42.9443 215.150   2
  -3  -9 -12 240.302 120.653   6
  -3  -9 -12 408.601 158.214   7
  -3  -9 -13 62175.8 1901.35  21
  -3  -9 -13 58552.2 1727.51   7
  -3  -9 -14 3293.42 478.227  21
  -3  -9 -14 2501.54 378.381   7
  -3  -9 -15 381.194 243.168  21
  -3  -9 -15 283.761 153.049   7
  -3  -9 -16 847.169 268.813  21
  -3  -9 -17 562.891 247.053  21
  -3  -9 -18 9103.78 602.943  19
  -3  -9 -18 8921.33 688.474  21
  -3  -9 -19 587.091 230.857  21
  -3  -9 -20 5040.03 448.646  21
  -3  -9 -21 408.270 130.222  21
  -3  -9 -22 4599.11 310.532  21
   3  10 -16 1810.99 187.374  10
   3  10 -15 98.4261 107.061  10
   3  10 -14 2749.04 313.537  10
   3  10 -13 5156.60 458.883  10
   3  10 -13 4276.32 337.578  14
   3  10 -12 1531.24 300.413  10
   3  10 -12 939.806 197.413  14
   3  10 -11 11203.9 723.477  10
   3  10 -11 9980.12 645.882  14
   3  10 -10 6959.97 596.512  10
   3  10 -10 5766.64 518.341  14
   3  10  -9 11447.7 702.522  18
   3  10  -9 11315.3 750.410  14
   3  10  -9 12855.9 816.752  10
   3  10  -8 352.525 147.299  18
   3  10  -8 299.350 154.781  14
   3  10  -8 699.051 253.570  10
   3  10  -7 14584.2 882.075  10
   3  10  -7 13414.5 787.173  18
   3  10  -7 13677.5 836.726  14
   3  10  -7 14668.1 1746.71   4
   3  10  -6 1046.46 239.617  18
   3  10  -6 992.505 257.192  14
   3  10  -6 1145.32 265.602  10
   3  10  -5 12264.0 740.811  18
   3  10  -5 12893.3 800.454  14
   3  10  -5 12501.0 784.464  10
   3  10  -4 830.113 219.054  10
   3  10  -4 1017.44 269.623  18
   3  10  -4 360.859 244.108   4
   3  10  -4 828.584 220.938  14
   3  10  -4 316.198 214.919   3
   3  10  -3 7414.51 1014.23   3
   3  10  -3 8353.84 595.021  18
   3  10  -3 8591.98 639.391  14
   3  10  -3 8041.25 1139.69   4
   3  10  -3 8642.47 640.527  10
   3  10  -2 19935.3 949.725  14
   3  10  -2 20981.5 1680.80   3
   3  10  -2 22208.7 1804.41   4
   3  10  -2 20875.7 974.608  10
   3  10  -1-73.6174 173.870   3
   3  10  -1 423.264 321.678   4
   3  10   0 7820.83 993.504   3
   3  10   0 9401.77 1053.74   4
   3  10   1 339.324 160.412   3
   3  10   2 2393.07 563.951   3
   3  10   3 398.806 282.708   3
   3  10   4 531.241 372.092   3
   3  10   5 2866.47 616.734   3
   3  10   6 7438.18 1022.22   3
   3  10   7 1317.77 448.018   3
   3  10   7 1611.49 513.805   2
   3  10   8 29973.8 2117.38   2
   3  10   8 29901.7 2147.72   3
   3  10   8 35058.6 1340.32  18
   3  10   9 4154.02 808.907   2
   3  10   9 5684.64 981.721   3
  -3 -10  -9 5456.77 457.387   6
   3  10   9 4914.05 518.956  18
  -3 -10 -10 16569.0 823.172   7
  -3 -10 -10 15984.6 766.724   6
   3  10  10 17601.5 1015.48  18
  -3 -10 -11 398.402 188.677  21
  -3 -10 -11 231.968 141.697   7
  -3 -10 -11 182.873 115.029   6
   3  10  11-132.988 239.197   2
  -3 -10 -12 48.6998 197.413  21
  -3 -10 -12 29.2721 118.047   7
  -3 -10 -12-128.041 129.673   6
  -3 -10 -13 358.103 224.645  21
  -3 -10 -13 10.3738 146.238   7
  -3 -10 -13-62.7994 106.557   6
  -3 -10 -14 574.406 229.381  21
  -3 -10 -14 777.298 223.937   7
  -3 -10 -15 47400.2 1647.65  21
  -3 -10 -15 42408.1 1486.61   7
  -3 -10 -16 1252.01 304.387  21
  -3 -10 -17 85.1297 154.624  21
  -3 -10 -18 283.427 171.661  19
  -3 -10 -18 291.475 218.339  21
  -3 -10 -19 130.972 105.115  19
  -3 -10 -19-17.5247 129.226  21
  -3 -10 -20 5791.31 438.493  21
  -3 -10 -21 2907.11 275.884  21
   3  11 -15 3324.76 243.500  10
   3  11 -14 161.332 111.445  10
   3  11 -13 17158.6 585.605  14
   3  11 -13 21774.8 825.377  10
   3  11 -12 3687.16 328.423  14
   3  11 -12 3932.20 411.950  10
   3  11 -11 3050.73 329.989  14
   3  11 -11 3479.16 419.750  10
   3  11 -10 93.2161 127.683  14
   3  11 -10 274.446 175.464  10
   3  11  -9-46.8875 140.438  14
   3  11  -9 156.281 225.279  10
   3  11  -8 22306.1 1049.31  14
   3  11  -8 24998.7 1134.65  10
   3  11  -7 365.103 189.215  14
   3  11  -7 562.706 238.027  10
   3  11  -6 2549.00 386.699  14
   3  11  -6 2422.64 390.798  10
   3  11  -5 3557.49 453.024  10
   3  11  -5 3266.49 431.077  14
   3  11  -5 2074.12 647.629   4
   3  11  -4 22055.5 1083.01  10
   3  11  -4 19729.6 931.034  18
   3  11  -4 19684.1 1014.43  14
   3  11  -4 22436.1 1996.61   4
   3  11  -3-76.4995 145.539  18
   3  11  -3 284.600 223.882   4
   3  11  -3 130.355 149.785  14
   3  11  -3 59.4988 142.554  10
   3  11  -2 24262.5 1041.08  18
   3  11  -2 23517.2 1102.88  10
   3  11  -2 23836.3 1096.49  14
   3  11  -2 20470.6 1740.13   3
   3  11  -2 21077.6 1809.93   4
   3  11  -1 3334.83 389.861  18
   3  11  -1 3340.69 423.452  10
   3  11  -1 4072.56 472.555  14
   3  11  -1 3472.56 731.741   3
   3  11   0 7443.08 615.616  10
   3  11   0 7469.31 606.796  14
   3  11   0 8385.37 1127.51   3
   3  11   0 6397.35 524.307  18
   3  11   1 23794.7 1100.90  10
   3  11   1 24319.1 1038.87  18
   3  11   1 25090.4 1085.90  14
   3  11   1 21549.3 1780.79   3
   3  11   2 1400.27 279.912  14
   3  11   2 879.690 358.635   3
   3  11   2 1396.60 293.913  10
   3  11   3 31188.1 1277.23  10
   3  11   3 31909.0 1210.70  14
   3  11   3 32737.9 2190.78   3
   3  11   4 421.319 310.700   3
   3  11   4 321.669 181.843  18
   3  11   4 169.135 154.809  10
   3  11   5 2515.75 616.507   3
   3  11   5 3139.02 421.301  10
   3  11   5 3439.55 430.252  18
   3  11   6 21517.4 1113.28  10
   3  11   6 23239.7 1911.43   3
   3  11   6 18404.1 960.223  18
   3  11   7 34523.5 1402.42  10
   3  11   7 34353.2 2374.53   3
   3  11   7 33390.2 1310.59  18
   3  11   8 8908.46 1211.37   3
   3  11   8 9582.16 732.409  18
   3  11   9 3134.27 447.540  18
   3  11   9 2148.31 620.003   3
  -3 -11  -9 2217.95 310.431   6
   3  11  10 481.351 335.621   3
   3  11  10 1476.20 542.581   2
  -3 -11 -10 1127.83 242.704   6
  -3 -11 -11 3209.74 387.494   7
  -3 -11 -11 2430.67 412.590  21
  -3 -11 -11 3041.22 372.858   6
  -3 -11 -12 1403.10 302.662  21
  -3 -11 -12 999.895 227.814   6
  -3 -11 -12 991.516 224.984   7
  -3 -11 -13 3845.89 443.106   7
  -3 -11 -13 3392.45 371.532   6
  -3 -11 -13 3596.19 469.714  21
  -3 -11 -14 396.734 177.692   7
  -3 -11 -14 395.537 163.697   6
  -3 -11 -14 346.010 180.259  21
  -3 -11 -15 83.9115 196.739  21
  -3 -11 -16 1668.79 332.486  21
  -3 -11 -17 797.732 237.713  21
  -3 -11 -18 2827.96 365.398  21
  -3 -11 -18 2882.69 340.013  19
  -3 -11 -19 5518.18 446.091  21
  -3 -11 -19 6302.49 411.936  19
  -3 -11 -20 3347.76 310.774  21
  -3 -11 -21 3444.32 252.644  21
   3  12 -14 4264.48 265.540  10
   3  12 -13 2039.08 241.860  10
   3  12 -12 11221.7 593.405  10
   3  12 -12 8464.33 426.430  14
   3  12 -11 4343.93 416.013  10
   3  12 -11 3625.07 329.612  14
   3  12 -10 399.104 203.074  10
   3  12 -10 152.220 112.877  14
   3  12  -9 8999.42 665.824  10
   3  12  -9 7346.56 554.874  14
   3  12  -8 5022.77 524.888  10
   3  12  -8 4902.01 489.673  14
   3  12  -7 920.705 305.823  10
   3  12  -7 844.556 259.349  14
   3  12  -6 9606.81 729.357  10
   3  12  -6 10068.9 732.651  14
   3  12  -5 801.571 264.874  10
   3  12  -5 750.601 250.531  14
   3  12  -4 5505.22 560.329  10
   3  12  -4 5874.70 577.764  14
   3  12  -3 5629.64 592.617  10
   3  12  -3 5893.90 579.964  14
   3  12  -2 1299.49 292.807  14
   3  12  -2 1140.86 286.104  10
   3  12  -1 554.035 224.841  14
   3  12  -1 628.225 256.595  10
   3  12   0 13753.8 897.852  10
   3  12   0 14226.1 860.570  14
   3  12   0 13284.3 1497.45   3
   3  12   0 12022.3 739.084  18
   3  12   1 13180.3 878.044  10
   3  12   1 12069.7 748.942  18
   3  12   1 12718.6 810.165  14
   3  12   1 12576.9 1451.91   3
   3  12   2 1911.19 308.894  18
   3  12   2 1466.88 524.597   3
   3  12   2 1973.71 338.281  14
   3  12   2 1556.25 349.454  10
   3  12   3 29734.3 1194.36  18
   3  12   3 31220.7 1343.91  10
   3  12   3 29682.8 2205.15   3
   3  12   4 1116.09 447.750   3
   3  12   4 331.711 165.403  18
   3  12   4 735.921 305.005  10
   3  12   5 855.679 363.292   3
   3  12   5 1225.04 282.920  18
   3  12   5 1550.61 337.780  10
   3  12   6 9756.64 779.429  10
   3  12   6 9625.56 1290.03   3
   3  12   6 10353.5 734.473  18
   3  12   7 678.475 522.239   3
   3  12   7 802.882 223.719  18
   3  12   8 1123.23 469.596   3
   3  12   8 1769.53 315.059  18
  -3 -12  -8 1294.00 277.335   6
   3  12   9 4237.58 505.436  18
  -3 -12  -9 4224.57 448.275   6
  -3 -12 -10 4914.52 547.995  21
  -3 -12 -10 4305.25 445.074   6
  -3 -12 -11 646.780 263.272  21
  -3 -12 -11 1063.07 222.594   7
  -3 -12 -11 1182.05 267.216   6
  -3 -12 -12 1377.51 309.577  21
  -3 -12 -12 1957.91 304.591   7
  -3 -12 -12 1893.08 305.157   6
  -3 -12 -13 229.060 202.596  21
  -3 -12 -13-51.2291 127.631   7
  -3 -12 -13 142.732 145.180   6
  -3 -12 -14 6630.40 536.717   7
  -3 -12 -14 6635.75 488.689   6
  -3 -12 -14 6459.50 595.469  21
  -3 -12 -15 11872.5 592.665   6
  -3 -12 -15 10747.3 735.893  21
  -3 -12 -16 1440.78 275.764  21
  -3 -12 -17 853.764 223.403  21
  -3 -12 -18 1263.81 241.849  21
  -3 -12 -18 1505.83 240.878  19
  -3 -12 -19 3864.75 335.682  21
  -3 -12 -19 3733.18 299.483  19
  -3 -12 -20 5454.46 331.903  21
   3  13 -12 3954.66 301.119  10
   3  13 -11 2412.55 277.607  10
   3  13 -11 2088.02 214.136  14
   3  13 -10-55.8409 132.572  10
   3  13 -10 61.7331 103.497  14
   3  13  -9 2.95063 144.264  10
   3  13  -9-69.5367 113.590  14
   3  13  -8 1083.10 274.767  10
   3  13  -8 1011.40 238.347  14
   3  13  -7 457.998 219.628  10
   3  13  -7 31.6360 167.242  14
   3  13  -6 465.239 215.009  10
   3  13  -6 782.295 252.585  14
   3  13  -5 7936.39 673.574  10
   3  13  -5 8938.34 683.302  14
   3  13  -4 10142.5 774.904  10
   3  13  -4 9072.38 685.569  14
   3  13  -3 3097.80 457.757  10
   3  13  -3 3152.97 424.948  14
   3  13  -2 5621.21 607.940  10
   3  13  -2 5976.32 567.691  14
   3  13  -1 377.012 189.481  10
   3  13  -1 405.906 208.969  14
   3  13   0 734.481 241.684  10
   3  13   0 663.762 206.339  14
   3  13   1 3297.45 432.734  14
   3  13   1 3562.08 492.019  10
   3  13   2 20516.6 1045.19  14
   3  13   2 19779.2 1104.59  10
   3  13   3 25963.4 1276.85  10
   3  13   3 25987.1 1143.34  18
   3  13   4 5316.51 584.967  10
   3  13   4 5777.62 548.881  18
   3  13   5 3803.44 506.176  10
   3  13   5 3925.30 457.343  18
   3  13   6 1764.65 375.320  10
   3  13   6 1821.00 375.692  18
   3  13   7 10662.1 779.808  18
  -3 -13  -7 11928.9 737.151   6
   3  13   8 410.684 185.417  18
  -3 -13  -8 326.423 192.792   6
  -3 -13  -9 3326.26 402.652   6
  -3 -13 -10 1114.19 298.972  21
  -3 -13 -10 983.061 245.299   6
  -3 -13 -11 2762.70 402.602  21
  -3 -13 -11 2743.87 353.085   6
  -3 -13 -12 4835.64 451.539   7
  -3 -13 -12 4674.75 516.739  21
  -3 -13 -12 4657.33 430.088   6
  -3 -13 -13 7726.90 558.288   7
  -3 -13 -13 6251.58 577.011  21
  -3 -13 -13 8084.92 536.651   6
  -3 -13 -14 351.161 155.535   7
  -3 -13 -14 581.002 188.235   6
  -3 -13 -14 18.5961 134.640  21
  -3 -13 -15 906.995 189.302   6
  -3 -13 -15 1309.43 275.600  21
  -3 -13 -16 3455.60 373.181  21
  -3 -13 -17 129.429 136.637  19
  -3 -13 -17 22.8961 100.889  21
  -3 -13 -18 5206.96 380.626  19
  -3 -13 -18 4927.61 369.412  21
  -3 -13 -19 14396.3 502.975  19
  -3 -13 -19 13513.7 503.529  21
   3  14 -11 3890.09 276.586  10
   3  14 -10 39.3546 105.621  10
   3  14  -9 7022.21 488.049  10
   3  14  -9 6544.85 417.374  14
   3  14  -8 1713.27 288.397  10
   3  14  -8 1724.17 246.678  14
   3  14  -7 4.95972 156.445  10
   3  14  -7 213.225 149.784  14
   3  14  -6 6724.45 571.787  10
   3  14  -6 6366.50 510.165  14
   3  14  -5 455.407 227.379  10
   3  14  -5 581.952 225.416  14
   3  14  -4 3415.71 451.329  10
   3  14  -4 4361.54 481.505  14
   3  14  -3 306.047 215.407  10
   3  14  -3 787.625 247.833  14
   3  14  -2-141.807 206.999  10
   3  14  -2 241.286 205.274  14
   3  14  -1 1435.90 339.962  10
   3  14  -1 1577.54 318.967  14
   3  14   0 1698.18 376.383  10
   3  14   0 1449.24 312.234  14
   3  14   1 7638.75 698.638  10
   3  14   2 112.421 192.555  10
   3  14   3 12599.0 891.121  10
   3  14   4 251.427 190.731  10
   3  14   4 732.925 221.268  18
   3  14   5 2449.76 432.025  10
  -3 -14  -5 2386.91 332.146  17
   3  14   5 2092.92 343.179  18
  -3 -14  -6 3324.80 390.006   6
   3  14   6 2548.01 386.910  18
  -3 -14  -7 3808.42 429.596   6
   3  14   7 3797.96 464.620  18
  -3 -14  -8 3338.41 408.720   6
  -3 -14  -9 402.838 185.962   6
  -3 -14  -9 593.387 219.403  21
  -3 -14 -10 1871.03 294.286   6
  -3 -14 -10 2891.55 402.849  21
  -3 -14 -11 264.563 170.430   6
  -3 -14 -11 571.728 174.896  21
  -3 -14 -12 2829.50 359.264   6
  -3 -14 -12 3008.85 393.565  21
  -3 -14 -13 440.422 170.659   6
  -3 -14 -13 430.891 172.895  21
  -3 -14 -14 2662.66 288.648   6
  -3 -14 -14 2635.49 337.053  21
  -3 -14 -15 5094.24 426.154  21
  -3 -14 -16 2459.79 311.462  19
  -3 -14 -16 2457.03 284.360  21
  -3 -14 -17 1555.44 225.615  19
  -3 -14 -17 1516.10 200.351  21
  -3 -14 -18-30.2380 95.4224  19
  -3 -14 -18 105.657 70.9334  21
   3  15  -9 1397.27 186.191  10
   3  15  -8-165.439 118.917  10
   3  15  -7 40.9397 131.946  10
   3  15  -6 320.049 163.163  10
   3  15  -6 161.126 127.288  14
   3  15  -5 377.126 186.385  10
   3  15  -5 198.466 164.440  14
   3  15  -4 7651.90 606.968  10
   3  15  -4 8228.93 588.839  14
   3  15  -3 268.912 195.632  10
   3  15  -3 117.193 154.034  14
   3  15  -2 5516.81 556.388  10
   3  15  -1 50.4581 202.583  10
   3  15   0 456.367 262.456  10
   3  15   1 119.004 175.962  10
   3  15   2 4673.61 543.173  10
   3  15   3 2330.98 386.923  10
   3  15   4 4290.23 538.938  10
  -3 -15  -4 4595.24 441.058  17
  -3 -15  -5 1083.04 262.037   6
  -3 -15  -5 1376.33 263.356  17
  -3 -15  -6 6403.85 512.238   6
  -3 -15  -7 5906.04 496.115   6
  -3 -15  -8-171.171 185.962   6
  -3 -15  -8-5.65950 111.584  21
  -3 -15  -9 136.726 163.869   6
  -3 -15  -9 322.164 151.395  21
  -3 -15 -10 1546.40 284.051   6
  -3 -15 -10 1416.64 269.002  21
  -3 -15 -11 438.732 169.274   6
  -3 -15 -11 912.951 228.511  21
  -3 -15 -12 1549.05 242.786   6
  -3 -15 -12 1891.18 279.810  21
  -3 -15 -13 3809.28 343.564   6
  -3 -15 -13 3227.39 336.174  21
  -3 -15 -14 657.660 151.094   6
  -3 -15 -14 96.3992 88.9587  21
  -3 -15 -15 194.269 100.325  21
  -3 -15 -15 343.472 171.959  19
  -3 -15 -16 682.120 130.537  21
  -3 -15 -16 944.920 178.820  19
  -3 -15 -17 1901.53 203.181  19
   3  16  -7 1707.17 198.592  10
   3  16  -6 970.526 181.527  10
   3  16  -5 832.096 193.676  10
  -3 -16   5 670.383 110.689   6
   3  16  -4 3887.34 394.920  10
   3  16  -3 738.825 190.315  10
   3  16  -2 4801.82 471.303  10
   3  16  -1 6876.68 579.512  10
   3  16   0 186.160 185.786  10
   3  16   1 2228.47 354.146  10
   3  16   2 147.895 177.663  10
  -3 -16  -2-3.01486 135.472   6
  -3 -16  -2 159.802 165.301  17
   3  16   3 5618.29 565.749  10
  -3 -16  -3 6067.59 489.514   6
  -3 -16  -3 5636.74 453.963  17
  -3 -16  -4-192.781 175.217   6
  -3 -16  -4 188.749 118.463  17
  -3 -16  -5-62.9353 174.585   6
  -3 -16  -5-114.574 135.864  17
  -3 -16  -6 906.876 228.036   6
  -3 -16  -6 1391.39 237.065  21
  -3 -16  -7 135.961 167.970   6
  -3 -16  -7-20.1270 99.0402  21
  -3 -16  -8 11540.5 630.815   6
  -3 -16  -8 7464.62 510.352  21
  -3 -16  -9 4172.08 379.011   6
  -3 -16  -9 3057.71 326.558  21
  -3 -16 -10 36309.6 1051.78   6
  -3 -16 -10 31706.7 983.845  21
  -3 -16 -11 1603.54 234.541   6
  -3 -16 -11 1136.15 197.066  21
  -3 -16 -12 3541.71 308.006   6
  -3 -16 -12 3671.11 312.700  21
  -3 -16 -13 2163.20 227.607   6
  -3 -16 -13 1748.41 256.479  19
  -3 -16 -14 175.529 116.445  19
  -3 -16 -15 2379.37 238.067  19
  -3 -16 -16 326.955 94.6066  19
  -3 -17   5 324.306 95.2028  17
   3  17  -4-75.9932 86.5120  10
  -3 -17   4 114.213 81.0829  17
   3  17  -3 309.323 124.225  10
  -3 -17   3 278.983 84.3803   6
  -3 -17   3-11.9443 98.4054  17
   3  17  -2 173.571 127.341  10
  -3 -17   2 26.3116 83.4275   6
  -3 -17   2-16.7367 100.342  17
   3  17  -1 915.670 225.409  10
  -3 -17   1 858.973 159.116   6
  -3 -17   1 974.169 194.662  17
   3  17   0 240.785 159.548  10
  -3 -17   0-84.6428 104.284   6
  -3 -17   0 91.2606 105.207  17
  -3 -17  -1 198.837 130.251   6
  -3 -17  -1 200.147 125.682  17
  -3 -17  -2 51.7697 120.299   6
  -3 -17  -2 125.633 112.962  17
  -3 -17  -3 3510.53 334.223   6
  -3 -17  -3 2770.66 270.983  17
  -3 -17  -4 294.251 160.934   6
  -3 -17  -4 320.177 132.061  17
  -3 -17  -5 3639.91 339.700   6
  -3 -17  -6 700.436 196.416   6
  -3 -17  -7 1177.61 208.601   6
  -3 -17  -8 14867.7 637.991   6
  -3 -17  -9 1539.37 215.540   6
  -3 -17  -9 2011.25 229.739  19
  -3 -17 -10 7410.54 425.110   6
  -3 -17 -10 6642.19 405.949  19
  -3 -17 -11 2025.40 230.396   6
  -3 -17 -11 1245.41 187.561  19
  -3 -17 -12 4215.14 276.823   6
  -3 -17 -12 3662.48 285.040  19
  -3 -17 -13 381.689 98.9356  19
  -3 -18   0-31.5165 68.5477   6
  -3 -18   0 235.278 90.7644  17
  -3 -18  -1 5087.73 291.300   6
  -3 -18  -1 3816.85 245.177  17
  -3 -18  -2 1716.09 193.561   6
  -3 -18  -2 1265.83 148.294  17
  -3 -18  -3 68.6940 88.7164   6
  -3 -18  -4 858.549 153.355   6
  -3 -18  -5 618.831 146.507   6
  -3 -18  -6 2276.21 236.374   6
  -3 -18  -7 4371.14 299.033   6
  -3 -18  -8 2154.10 216.332   6
  -3 -18  -9 858.490 142.232   6
  -3 -18 -10 2005.39 185.571   6
  -3 -18 -11 751.692 108.316   6
   4 -18  -3-167.678 80.2820  17
   4 -18  -2 313.757 95.1343  17
   4 -17  -9 2128.63 184.037   7
   4 -17  -8 2738.58 224.047   7
   4 -17  -7 3565.37 278.487  17
   4 -17  -7 3513.38 264.493   7
   4 -17  -6 1963.69 234.574  17
   4 -17  -6 2016.08 213.220   7
   4 -17  -5 196.540 95.6034   7
   4 -17  -5 362.487 142.205  17
   4 -17  -4 485.127 119.346   7
   4 -17  -4 601.843 165.303  17
   4 -17  -3 4752.12 365.230  17
   4 -17  -3 5070.51 337.200   7
   4 -17  -2 3714.22 340.904  17
   4 -17  -2 3085.57 260.199   7
   4 -17  -1 3743.90 327.090  17
   4 -17   0 5223.11 376.653  17
   4 -17   1 11982.3 542.300  17
   4 -17   2 3213.91 274.011  17
   4 -17   3 331.600 109.423  17
   4 -16 -12 1569.32 168.160   7
   4 -16 -11 3251.32 258.230   7
   4 -16 -10 804.301 157.913   7
   4 -16  -9 199.546 87.4883   7
   4 -16  -9-67.9756 105.590  17
   4 -16  -8 163.256 120.732   7
   4 -16  -8 617.723 168.360  17
   4 -16  -7 634.393 168.699   7
   4 -16  -7 683.937 178.852  17
   4 -16  -6 806.149 184.548   7
   4 -16  -6 644.377 193.307  17
   4 -16  -5 5499.03 446.045  17
   4 -16  -5 7300.84 491.307   7
   4 -16  -4 894.547 155.667   6
   4 -16  -4 1051.03 219.583  17
   4 -16  -3-9.95641 162.138  17
   4 -16  -2 384.910 198.936  17
   4 -16  -1-57.1067 165.318  17
   4 -16   0 1467.42 267.027  17
   4 -16   1 7057.04 508.355  17
   4 -16   2 67.8976 125.928  17
   4 -16   3 2695.93 307.526  17
   4 -16   4 1081.09 181.190  17
   4 -16   5 2874.32 269.640  17
   4 -16   6-58.3361 81.3094  17
   4 -15 -14 1299.88 154.328   7
   4 -15 -13 5669.38 355.698   7
   4 -15 -12 10586.7 517.010   7
   4 -15 -11 2553.65 269.956  19
   4 -15 -11 3122.15 306.079   7
   4 -15 -10 895.651 197.572   7
   4 -15 -10 1365.38 226.664  19
   4 -15 -10 1158.23 210.906  17
   4 -15  -9 306.624 169.861   7
   4 -15  -9 489.898 162.176  19
   4 -15  -9 367.928 169.311  17
   4 -15  -8 2964.23 348.116  17
   4 -15  -8 2576.10 296.818  19
   4 -15  -8 2865.12 351.534   7
   4 -15  -7 2835.66 357.665  17
   4 -15  -7 1982.43 256.567  19
   4 -15  -7 2374.99 274.566   6
   4 -15  -7 2713.63 344.592   7
   4 -15  -6 3844.33 431.479  17
   4 -15  -6 4118.87 366.190   6
   4 -15  -5 3150.34 396.062  17
   4 -15  -5 2435.04 293.964   6
   4 -15  -4 1758.20 339.687  17
   4 -15  -4 1623.96 232.110   6
   4 -15  -3 2538.93 384.320  17
   4 -15  -3 2188.05 277.343   6
   4 -15  -2 453.074 230.655  17
   4 -15  -1 7608.52 606.378  17
   4 -15   0 156.846 180.435  17
   4 -15   1 9866.42 688.163  17
   4 -15   2 986.004 215.873  24
   4 -15   2 1120.34 254.688  17
   4 -15   3 214.519 140.995  24
   4 -15   3 773.694 246.616  17
  -4  15  -4 3353.43 303.283  14
   4 -15   4 2822.20 332.544  24
   4 -15   4 3716.97 404.334  17
  -4  15  -5-124.931 105.636  14
   4 -15   5-78.2635 140.538  24
   4 -15   5 5.61908 125.273  17
  -4  15  -6 361.721 110.469  14
   4 -15   6 376.212 149.125  24
   4 -15   6 374.256 155.962  17
  -4  15  -7 631.003 145.389  14
   4 -15   7 926.793 195.428  24
   4 -15   7 825.898 158.407  17
  -4  15  -8 3738.27 275.799  14
   4 -15   8 3918.66 311.256  24
   4 -15   8 3614.71 259.460  17
   4 -15   9 1199.25 165.990  24
  -4  15  -9 1402.01 156.808  14
   4 -14 -15 13225.1 503.079   7
   4 -14 -14 4506.10 338.112   7
   4 -14 -13 4803.33 381.194   7
   4 -14 -13 5236.69 408.718  19
   4 -14 -12 98.5096 131.941  19
   4 -14 -12 179.590 121.582   7
   4 -14 -11 1717.38 269.968  19
   4 -14 -11 1732.89 269.071   7
   4 -14 -10 4980.57 457.155   7
   4 -14 -10 5328.17 476.224  19
   4 -14 -10 5681.76 466.038  17
   4 -14  -9 142.673 145.081  19
   4 -14  -9 69.3871 149.774  17
   4 -14  -9 478.759 188.109   7
   4 -14  -8 3713.04 401.249  19
   4 -14  -8 3475.93 403.313  17
   4 -14  -8 4063.29 435.347   7
   4 -14  -8 4379.68 418.130   6
   4 -14  -7 8093.58 556.313   6
   4 -14  -7 9409.85 624.406  19
   4 -14  -7 10079.6 699.128  17
   4 -14  -6 1303.67 251.238   6
   4 -14  -6 1114.74 292.964  17
   4 -14  -6 588.014 190.402  19
   4 -14  -5 7394.29 539.894   6
   4 -14  -5 7435.15 633.020  17
   4 -14  -4 1878.70 291.778   6
   4 -14  -4 2082.40 356.845  17
   4 -14  -3 566.862 164.406   6
   4 -14  -3 1685.54 358.523  17
   4 -14  -2-49.1025 104.353   6
   4 -14  -2 338.219 246.879  17
   4 -14  -1 422.979 234.045  17
   4 -14   0-17.1737 218.209  17
   4 -14   0 119.700 156.459  24
   4 -14   1 17514.8 953.727  17
   4 -14   1 15769.8 879.376  24
   4 -14   2-445.825 252.863  17
   4 -14   2-96.5628 144.588  24
  -4  14  -3 3658.27 359.017  14
   4 -14   3 4208.67 487.853  17
  -4  14  -4 4057.28 384.507  14
   4 -14   4 4233.10 451.891  17
  -4  14  -5 1615.97 256.321  14
   4 -14   5 1742.08 308.725  17
  -4  14  -6 1944.55 280.747  14
   4 -14   6 2000.57 310.341  17
  -4  14  -7 4173.14 384.405  14
   4 -14   7 4108.35 389.190  17
  -4  14  -8 871.334 189.830  14
   4 -14   8 924.860 182.227  17
  -4  14  -9 660.514 173.759  14
   4 -14   9 380.347 130.921  17
  -4  14 -10-65.1922 86.1679  14
  -4  14 -11 1901.94 193.731  14
   4 -13 -16 1044.33 135.089  12
   4 -13 -15 364.821 134.338   7
   4 -13 -15 115.276 81.8325  12
   4 -13 -14 3205.07 339.156  19
   4 -13 -14 3152.44 294.001  12
   4 -13 -13 4392.65 433.930  19
   4 -13 -13 4482.89 404.116   7
   4 -13 -13 3993.84 351.951  12
   4 -13 -12 653.387 216.168  19
   4 -13 -12 165.798 144.949   7
   4 -13 -12 414.596 139.776  12
   4 -13 -11 7860.82 609.262  19
   4 -13 -11 8040.91 552.357  17
   4 -13 -11 9065.89 630.057   7
   4 -13 -11 7729.91 508.449  12
   4 -13 -10 1710.89 307.276  17
   4 -13 -10 1789.97 339.029  19
   4 -13 -10 1745.28 309.493   7
   4 -13  -9 473.552 200.263  19
   4 -13  -9 508.538 220.543  17
   4 -13  -9 942.270 249.952   6
   4 -13  -9 734.807 224.724   7
   4 -13  -8 1245.59 283.933  19
   4 -13  -8 1555.90 328.742  17
   4 -13  -8 1760.41 318.886   7
   4 -13  -8 1861.88 311.395   6
   4 -13  -7 1688.01 321.852  17
   4 -13  -7 1497.75 296.192  19
   4 -13  -7 1919.64 297.021   6
   4 -13  -6 552.427 235.821  19
   4 -13  -6 677.951 247.956  17
   4 -13  -6 672.570 225.430   6
   4 -13  -5 19795.2 1029.44  17
   4 -13  -5 19151.5 946.668  19
   4 -13  -5 17645.6 857.059   6
   4 -13  -4-436.063 271.792  17
   4 -13  -4 55.5130 170.901   6
   4 -13  -3 1426.23 350.002  17
   4 -13  -3 1091.75 243.983   6
   4 -13  -2 826.019 286.850  17
   4 -13  -2 853.204 192.782   6
   4 -13  -2 440.445 190.248  24
   4 -13  -1 7820.17 689.890  17
   4 -13  -1 7294.89 621.224  24
   4 -13   0 383.835 211.727  24
   4 -13   0 67.0478 187.759  17
   4 -13   1 423.949 244.550  17
   4 -13   2 10484.3 768.106  17
  -4  13  -2 10213.3 639.209  14
   4 -13   3 21275.6 1061.74  17
  -4  13  -3 19890.2 900.800  14
   4 -13   4 5423.03 549.018  17
  -4  13  -4 5534.03 492.199  14
   4 -13   5 3594.15 455.800  17
  -4  13  -5 3571.39 405.624  14
   4 -13   6 616.953 218.558  17
  -4  13  -6 438.483 172.232  14
   4 -13   7 807.442 235.985  17
  -4  13  -7 793.609 205.072  14
   4 -13   8 7541.38 533.257  17
  -4  13  -8 8137.07 582.445  14
   4 -13   9 259.757 147.099  17
  -4  13  -9 281.348 145.485  14
  -4  13 -10 5009.43 411.199  14
  -4  13 -11 6037.50 424.684  14
  -4  13 -12 2523.51 255.075  14
  -4  13 -13 56.2173 71.2936  14
   4 -12 -17 4683.90 299.370  12
   4 -12 -16 2422.51 255.484  12
   4 -12 -15 4806.56 411.252  19
   4 -12 -15 4943.46 404.606   7
   4 -12 -15 4991.03 401.157  12
   4 -12 -14-75.2132 169.356  19
   4 -12 -14-147.702 133.574   7
   4 -12 -14 84.1844 133.900  12
   4 -12 -13 4542.62 485.502  19
   4 -12 -13 4551.82 451.424   7
   4 -12 -13 4457.85 428.876  12
   4 -12 -12 677.310 279.693  19
   4 -12 -12 272.125 165.148   7
   4 -12 -12 267.063 163.245  12
   4 -12 -11 4102.84 446.561  17
   4 -12 -11 4482.79 516.698  19
   4 -12 -11 4030.05 444.679   7
   4 -12 -11 3535.51 385.230  12
   4 -12 -10 3222.46 450.204  19
   4 -12 -10 3367.29 421.089  17
   4 -12 -10 3452.12 417.982   7
   4 -12 -10 3713.62 413.075  12
   4 -12  -9 12019.1 726.224   6
   4 -12  -9 11641.9 775.169   7
   4 -12  -9 11188.9 799.639  19
   4 -12  -9 11220.2 749.583  17
   4 -12  -8 312.838 169.046  19
   4 -12  -8 487.309 238.453  17
   4 -12  -8 922.701 219.424   6
   4 -12  -7 10978.9 768.410  17
   4 -12  -7 10556.5 766.173  19
   4 -12  -7 11797.6 725.163   6
   4 -12  -6 1681.87 300.462  19
   4 -12  -6 1585.65 316.077  17
   4 -12  -6 1182.82 248.785   6
   4 -12  -5 282.362 203.895  17
   4 -12  -5 20.4260 142.914  19
   4 -12  -5 393.136 157.179   6
   4 -12  -4 26613.3 1204.05  17
   4 -12  -4 24467.4 1025.93   6
   4 -12  -3 7482.54 658.184  17
   4 -12  -3 7005.05 594.488  24
   4 -12  -3 7358.40 550.983   6
   4 -12  -2-57.6879 141.223   6
   4 -12  -2 147.736 179.137  17
   4 -12  -1 3329.04 438.854  24
   4 -12  -1 3580.65 484.051  17
   4 -12   0 5522.54 589.045  17
   4 -12   1 109.975 173.421  17
  -4  12  -2 4388.94 433.760  14
   4 -12   2 4372.47 531.100  17
  -4  12  -3 1347.59 261.989  14
   4 -12   4 15957.0 796.799  15
  -4  12  -4 15433.5 829.528  14
   4 -12   5 13280.1 729.454  15
  -4  12  -5 13691.4 804.189  14
   4 -12   6 5841.80 489.751  15
  -4  12  -6 5464.29 513.762  14
  -4  12  -7 6010.45 542.998  14
   4 -12   7 4967.64 434.601  15
   4 -12   8 7894.41 534.301  15
  -4  12  -8 8806.00 651.839  14
  -4  12  -9 741.085 223.520  14
  -4  12 -10 1151.46 238.996  14
  -4  12 -11 4346.26 417.983  14
  -4  12 -12 895.585 200.613  14
  -4  12 -13 5921.96 407.018  14
  -4  12 -14 1480.41 193.226  14
   4 -11 -18 1158.45 167.997  12
   4 -11 -18 1500.50 164.309  20
   4 -11 -17 2464.15 269.781  12
   4 -11 -16-19.1649 116.557  12
   4 -11 -16 82.0204 111.060   7
   4 -11 -15 492.182 204.757  19
   4 -11 -15 736.850 191.003  12
   4 -11 -15 991.869 221.694   7
   4 -11 -14-113.041 198.080  19
   4 -11 -14 213.175 157.376   7
   4 -11 -14 50.6122 137.438  12
   4 -11 -13 5710.09 557.488  19
   4 -11 -13 5278.29 526.057  12
   4 -11 -13 5443.05 506.215   7
   4 -11 -12-34.1121 195.631  19
   4 -11 -12-64.4533 129.791  12
   4 -11 -12 38.5102 169.866   7
   4 -11 -11 522.913 239.292  19
   4 -11 -11 273.587 165.700  17
   4 -11 -11 172.335 159.334   7
   4 -11 -10 858.496 310.185  19
   4 -11 -10 1083.74 289.679  17
   4 -11 -10 1420.31 301.263   7
   4 -11 -10 1398.49 289.003   6
   4 -11  -9 16027.8 964.689  19
   4 -11  -9 17003.5 941.187  17
   4 -11  -9 17624.8 941.382   7
   4 -11  -9 17493.9 890.943   6
   4 -11  -8 2057.44 338.061   6
   4 -11  -8 2241.10 372.746  17
   4 -11  -8 2505.25 409.340  19
   4 -11  -7 3287.01 410.347   6
   4 -11  -7 2753.63 400.759  17
   4 -11  -7 2299.37 385.005  19
   4 -11  -6 1100.93 243.955   6
   4 -11  -6 1443.63 299.377  19
   4 -11  -6 1391.79 311.602  17
   4 -11  -5 17207.8 862.721   6
  -4  11   5 16469.9 1738.81   3
   4 -11  -5 17814.1 994.804  17
   4 -11  -5 17603.7 972.965  19
  -4  11   4 2450.78 710.520   3
   4 -11  -4 2590.00 367.234  19
   4 -11  -4 2643.21 413.219  17
   4 -11  -4 2276.07 364.782  24
   4 -11  -4 2649.70 346.470   6
   4 -11  -3 999.865 273.842  17
  -4  11   3 976.734 423.565   3
   4 -11  -3 1312.72 262.368   6
   4 -11  -3 722.514 221.829  24
   4 -11  -2 10345.5 769.305  17
   4 -11  -2 9133.44 703.333  24
   4 -11  -2 13420.2 710.490   6
  -4  11   2 13116.4 1549.34   3
   4 -11  -1 56.2241 251.241  17
  -4  11   1-79.7318 314.948   3
   4 -11   0 581.471 154.658  15
   4 -11   0 1055.76 286.977  17
  -4  11   0 661.892 379.796   3
   4 -11   1 920.914 224.039  15
   4 -11   1 1544.54 329.202  17
  -4  11  -1 891.307 455.816   3
   4 -11   2 2381.03 323.087  15
  -4  11  -2 2836.41 340.160  14
  -4  11  -2 2739.73 753.135   3
  -4  11  -3 8922.74 1319.68   3
   4 -11   3 9726.08 643.931  15
  -4  11  -3 10161.6 670.772  14
  -4  11  -4 1524.11 288.952  14
   4 -11   4 1224.76 250.893  15
   4 -11   5 4580.90 447.066  15
  -4  11  -5 5518.68 541.347  14
  -4  11  -6 723.872 233.556  14
   4 -11   6 342.306 172.228  15
  -4  11  -7-34.5841 164.777  14
   4 -11   7-100.023 127.391  15
  -4  11  -8 987.098 248.436  14
   4 -11   8 771.063 222.833  15
  -4  11  -9-69.1070 147.610  14
   4 -11   9 115.175 129.800  15
   4 -11  10 209.861 135.121  15
  -4  11 -10 317.650 177.226  14
   4 -11  11 3894.46 378.369  15
  -4  11 -11 4418.97 468.857  14
   4 -11  12 2906.37 306.993  15
  -4  11 -12 3757.96 414.332  14
   4 -11  13 306.357 124.698  15
  -4  11 -13 474.057 179.889  14
  -4  11 -14 592.110 160.661  14
  -4  11 -15 5745.32 368.884  14
  -4  11 -16 380.009 85.5837  14
   4 -10 -19-79.7109 65.4317  12
   4 -10 -18 146.821 102.163  12
   4 -10 -18 33.4728 84.8266  20
   4 -10 -17 4326.03 393.689  12
   4 -10 -16 1198.83 237.740   7
   4 -10 -16 1400.78 255.104  12
   4 -10 -16 1691.74 275.582  19
   4 -10 -15 6302.66 529.582   7
   4 -10 -15 6313.10 554.122  12
   4 -10 -15 6939.96 578.520  19
   4 -10 -14 10724.6 702.752   7
   4 -10 -14 11123.2 746.708  12
   4 -10 -14 11208.9 764.695  19
   4 -10 -13 3688.71 435.882   7
   4 -10 -13 3030.29 420.991  19
   4 -10 -12 4631.61 493.961   7
   4 -10 -12 3893.75 517.312  19
   4 -10 -11 8378.36 655.014   7
   4 -10 -11 8568.81 717.378  19
   4 -10 -11 8179.74 647.606  17
   4 -10 -10 12593.4 873.158  19
   4 -10 -10 13642.5 837.486  17
   4 -10 -10 14547.4 856.427   7
   4 -10 -10 13943.2 791.425   6
   4 -10  -9 32098.9 1368.62  19
   4 -10  -9 31398.4 1276.49  17
   4 -10  -9 33444.0 1224.49   6
   4 -10  -9 34032.8 1306.21   7
  -4  10   8 422.803 374.438   3
   4 -10  -8 469.767 230.731  17
   4 -10  -8 385.399 217.299  19
   4 -10  -8 701.646 244.015   6
   4 -10  -7 57463.6 1791.78  19
   4 -10  -7 54260.4 1653.07  17
  -4  10   7 51878.8 2987.96   3
   4 -10  -7 54024.1 1511.39   6
   4 -10  -6 6071.91 579.050  17
   4 -10  -6 6172.88 583.460  19
  -4  10   6 5760.78 1031.07   3
   4 -10  -6 6014.73 502.247   6
   4 -10  -5 15526.4 871.879  19
   4 -10  -5 16096.8 901.595  17
  -4  10   5 17536.0 1709.76   3
   4 -10  -5 18088.2 860.872   6
   4 -10  -4 1336.32 267.098  19
   4 -10  -4 1454.24 304.254  17
   4 -10  -4 1134.73 243.138  24
  -4  10   4 1603.41 517.143   3
   4 -10  -4 1725.46 272.020   6
   4 -10  -3 12651.8 776.854  24
   4 -10  -3 11411.5 642.567   6
  -4  10   3 10753.1 1330.33   3
   4 -10  -3 10828.6 1256.51   5
   4 -10  -3 12996.9 802.329  17
   4 -10  -2 27850.1 1160.27  24
   4 -10  -2 27270.3 1174.18  17
   4 -10  -2 26277.1 942.928   6
  -4  10   2 27208.7 2103.64   3
   4 -10  -1 14160.9 754.228  15
   4 -10  -1 15558.9 883.835  17
  -4  10   1 13073.0 1471.00   3
   4 -10   0 20676.0 900.260  15
   4 -10   0 20801.5 1021.63  17
  -4  10   0 21405.6 1865.30   3
   4 -10   1 11786.2 692.360  15
  -4  10  -1 16233.6 1673.19   3
   4 -10   2 8296.70 608.069  15
  -4  10  -2 6882.42 1099.07   3
   4 -10   3 4351.64 448.929  15
  -4  10  -3 4460.23 426.928  14
  -4  10  -3 4881.73 977.078   3
  -4  10  -4 516.436 400.028   3
  -4  10  -4 585.091 189.471  14
   4 -10   4 493.064 173.657  15
  -4  10  -5 19297.1 1906.78   3
   4 -10   5 15656.7 835.721  15
  -4  10  -6 961.655 542.176   3
   4 -10   6 2103.48 331.592  15
   4 -10   7 7782.83 599.063  15
   4 -10   8 1550.65 291.276  15
   4 -10   9 8769.63 654.001  15
   4 -10  10 2289.25 354.758  15
   4 -10  11 1432.98 276.288  15
   4 -10  12 4370.23 432.830  15
   4 -10  13 6867.66 491.761  15
   4 -10  14 185.706 112.466  15
  -4  10 -14 337.426 163.630  14
  -4  10 -15 3335.07 345.970  14
   4 -10  15 2711.13 267.187  15
  -4  10 -16 548.289 138.873  14
   4 -10  16 438.486 102.762  15
  -4  10 -17 3423.92 247.032  14
   4  -9 -19 115.383 88.5418  12
   4  -9 -18 3059.37 322.986  12
   4  -9 -18 2849.93 276.130  20
   4  -9 -17 12906.8 703.626  12
   4  -9 -16 934.525 219.960   7
   4  -9 -16 966.147 242.576  12
   4  -9 -16 611.356 171.739  19
   4  -9 -15 12817.3 769.939   7
   4  -9 -15 11796.7 798.138  12
   4  -9 -14 245.944 180.530   7
   4  -9 -14 164.688 212.322  19
   4  -9 -13 3052.14 412.114   7
   4  -9 -13 4080.50 513.782  19
   4  -9 -12 13048.2 810.389   7
   4  -9 -12 14107.7 890.273  19
   4  -9 -11 1612.02 326.567  19
   4  -9 -11 1481.05 304.110  17
   4  -9 -11 1483.07 298.501   7
   4  -9 -10 706.333 245.165  17
   4  -9 -10 646.327 269.848  19
   4  -9 -10 833.470 246.289   7
   4  -9 -10 843.664 235.732   6
  -4   9  10 932.924 402.782   3
   4  -9  -9 10161.5 775.958  19
   4  -9  -9 10496.0 730.764  17
   4  -9  -9 11216.0 706.936   6
  -4   9   9 11319.4 1378.15   3
   4  -9  -9 12256.3 766.725   7
   4  -9  -9 13640.4 1637.13   1
   4  -9  -8 22372.4 1115.95  19
   4  -9  -8 22380.3 1053.07  17
   4  -9  -8 22423.8 979.657   6
  -4   9   8 21578.9 1876.45   3
   4  -9  -7 732.448 220.376  19
   4  -9  -7 690.451 227.716  17
   4  -9  -7 559.838 209.336   6
  -4   9   7 336.965 280.656   3
   4  -9  -6 247.064 150.665  17
   4  -9  -6 6.94646 129.265  19
   4  -9  -6 25.2825 141.920   6
  -4   9   6-77.8326 247.581   3
   4  -9  -5 13603.9 803.929  17
  -4   9   5 10563.1 1247.55   3
  -4   9   4 885.526 428.064   3
   4  -9  -4 492.669 342.699   5
  -4   9   3 6411.73 971.591   3
  -4   9   2 15741.8 1486.31   3
  -4   9   1 104.313 242.147   3
  -4   9   0 609.831 287.832   3
  -4   9  -1 19594.7 1700.46   3
  -4   9  -2 877.961 429.574   3
  -4   9  -3 97284.9 3898.90   3
  -4   9  -4 715.352 405.858   3
  -4   9  -5 579.804 313.673   3
   4  -9   5 759.936 220.716  15
  -4   9  -6 74.0318 204.365   3
   4  -9   6 198.772 132.841  15
  -4   9  -7 859.545 412.853   3
   4  -9   7 329.537 170.524  15
  -4   9  -8 2763.19 718.258   3
   4  -9   8 3190.50 423.810  15
   4  -9   9 8635.81 657.426  15
   4  -9  10-80.0474 161.987  15
   4  -9  11 605.790 214.675  15
   4  -9  12 10383.0 695.052  15
   4  -9  13 2256.41 335.402  15
   4  -9  14 410.924 170.835  15
   4  -9  15 641.495 199.411  15
  -4   9 -16 251.588 136.009  14
   4  -9  16 319.350 130.670  15
   4  -9  17 591.299 130.369  15
  -4   9 -17 622.133 145.081  14
  -4   9 -18 2402.68 205.224  14
   4  -8 -20 124.968 64.4452  12
   4  -8 -19 2361.50 257.285  12
   4  -8 -18 2728.78 282.509  20
   4  -8 -18 2945.40 270.199  16
   4  -8 -18 3071.21 339.814  12
   4  -8 -17 4571.55 381.857  16
   4  -8 -17 4704.55 457.343  12
   4  -8 -16 304.520 163.724  19
   4  -8 -16 610.101 206.704   7
   4  -8 -16 225.454 136.273  16
   4  -8 -16 594.819 213.927  12
   4  -8 -15 17863.6 840.587  16
   4  -8 -15 16299.9 891.341   7
   4  -8 -15 18218.1 955.280  19
   4  -8 -14 5055.68 468.989  16
   4  -8 -14 4559.76 517.186  19
   4  -8 -14 4597.72 503.430   7
   4  -8 -13 1088.68 237.433   7
   4  -8 -13 1205.40 299.711  19
   4  -8 -12 2719.60 472.489   7
   4  -8 -12 3420.30 498.217  19
   4  -8 -11 1128.57 290.604  19
   4  -8 -11 1119.58 255.531  17
  -4   8  11 656.887 343.934   3
   4  -8 -11 1247.62 273.798   7
   4  -8 -10 3103.96 391.731   7
   4  -8 -10 3971.65 456.323  17
   4  -8 -10 3602.28 462.176  19
  -4   8  10 4001.25 819.029   3
   4  -8 -10 3190.98 759.736   1
   4  -8  -9 137.449 176.786  17
   4  -8  -9 382.519 189.608  19
   4  -8  -9-104.176 137.215   6
   4  -8  -9 297.948 146.177   7
  -4   8   9 29.3493 213.001   3
   4  -8  -9 223.913 322.386   1
   4  -8  -8 32784.5 1297.35  19
   4  -8  -8 33506.8 1249.10  17
   4  -8  -8 34027.9 2442.02   1
   4  -8  -8 33151.9 1153.09   6
  -4   8   8 31700.9 2139.55   3
   4  -8  -7 11252.5 1380.96   1
  -4   8   7 12350.3 1317.50   3
   4  -8  -6 9514.58 1241.61   1
  -4   8   6 9025.77 1107.56   3
  -4   8   5-94.8195 268.638   3
   4  -8  -5 278.217 200.030   5
  -4   8   4 38581.8 2194.32   3
   4  -8  -4 41186.1 2132.91   5
  -4   8   3-60.0577 197.908   3
  -4   8   2 53721.2 2559.85   3
  -4   8   1 19716.0 1537.03   3
  -4   8   0 42348.9 2276.99   3
  -4   8  -1 10040.5 1141.03   3
  -4   8  -2 15640.6 1436.88   3
  -4   8  -3 576.358 267.785   3
  -4   8  -4 1342.71 446.755   3
  -4   8  -5 3596.93 757.138   3
  -4   8  -6 5930.33 1017.13   3
   4  -8   7 24624.8 1046.23  15
   4  -8   7 22347.0 982.927   8
  -4   8  -7 22065.9 1936.38   3
   4  -8   8-31.8181 172.091  15
   4  -8   8 196.088 134.622   8
  -4   8  -8 87.6964 206.109   3
  -4   8  -9 63264.4 3462.27   3
   4  -8   9 62513.8 1729.48  15
   4  -8  10 13952.2 832.890  15
   4  -8  11 5371.31 548.044  15
   4  -8  12-117.759 183.781  15
   4  -8  13 11042.4 745.240  15
   4  -8  14 1452.32 300.061  15
   4  -8  15 584.647 174.205  15
   4  -8  16 2564.72 330.482  15
   4  -8  17 8921.25 510.710  15
  -4   8 -18 99.8000 99.6735  14
   4  -8  18-35.0636 78.1007  15
   4  -7 -20 238.922 86.3250  12
   4  -7 -19 1298.69 185.148  16
   4  -7 -19 1329.68 213.694  12
   4  -7 -18 519.338 150.968  16
   4  -7 -18 219.948 144.276  12
   4  -7 -17 8100.09 562.157  16
   4  -7 -17 9971.75 661.574  12
   4  -7 -16 395.862 171.805  16
   4  -7 -16 505.820 204.906  12
   4  -7 -15 6129.50 546.960  16
   4  -7 -15 7571.24 630.772   7
   4  -7 -15 5761.02 555.968  19
   4  -7 -14-96.5870 151.362  16
   4  -7 -14 2.64419 157.597   7
   4  -7 -14 29.6822 198.060  19
   4  -7 -13 7808.63 629.772  16
   4  -7 -13 7742.87 617.899   7
   4  -7 -13 7897.17 673.561  19
   4  -7 -12 1780.83 372.165  19
   4  -7 -12 1830.69 319.051  16
   4  -7 -12 2034.49 332.581   7
   4  -7 -11 40558.0 1379.56   7
   4  -7 -11 39886.3 2792.66   1
   4  -7 -11 42264.8 1525.69  19
   4  -7 -11 39242.4 1361.17  16
   4  -7 -11 41922.8 1360.95  24
   4  -7 -10 11091.3 742.385  17
   4  -7 -10 10388.8 779.730  19
   4  -7 -10 11998.1 1468.84   1
   4  -7 -10 9398.59 650.288  24
   4  -7 -10 10799.2 699.416   7
   4  -7  -9 4067.24 485.776  19
   4  -7  -9 4488.26 465.044  17
   4  -7  -9 4161.76 429.876   7
   4  -7  -9 4219.99 422.191   6
   4  -7  -9 4655.73 891.851   1
  -4   7   8 938.544 380.694   3
   4  -7  -8 748.512 468.239   1
   4  -7  -7 1205.60 442.149   1
  -4   7   7 826.891 370.367   3
  -4   7   6 14401.7 1294.23   3
   4  -7  -6 15692.7 1252.95   5
   4  -7  -6 14301.6 1443.55   1
  -4   7   5 11072.4 1131.44   3
   4  -7  -5 12401.6 1117.90   5
   4  -7  -5 11560.8 1267.65   1
   4  -7  -4 33075.8 1825.51   5
  -4   7   4 30212.1 1802.09   3
  -4   7   3 3898.63 651.700   3
   4  -7  -3 3889.02 676.504   5
  -4   7   2 3438.58 600.858   3
  -4   7   1 7573.46 902.191   3
  -4   7   0 6161.27 806.487   3
  -4   7  -1 33412.5 1892.19   3
  -4   7  -2 7731.13 954.472   3
  -4   7  -3 13868.0 1265.20   3
  -4   7  -4 56897.7 2643.44   3
  -4   7  -5 3674.57 714.017   3
  -4   7  -6 2324.81 629.522   3
  -4   7  -7 613.874 363.591   3
   4  -7   8 7249.51 572.916  15
  -4   7  -8 6564.97 1058.26   3
   4  -7   8 7405.81 561.004   8
   4  -7   9 1659.46 305.306  15
  -4   7  -9 1941.58 628.693   3
   4  -7   9 1948.07 324.258   8
   4  -7  10 183.420 183.348  15
  -4   7 -10-55.2473 294.471   3
   4  -7  10 363.752 181.860   8
   4  -7  11 32183.2 1285.79  15
   4  -7  11 33031.1 1233.70   8
   4  -7  12 3285.53 422.766  15
   4  -7  13 2102.38 355.038  15
   4  -7  14 7990.62 641.392  15
   4  -7  15 260.175 167.913  15
   4  -7  16 3436.38 404.181  15
   4  -7  17-192.698 178.801  15
   4  -7  18 776.821 182.892  15
  -4   7 -19 705.930 139.984  14
   4  -7  19 474.055 127.496  15
   4  -6 -20 466.598 106.253  12
   4  -6 -20 575.951 125.738  16
   4  -6 -19 382.274 142.061  12
   4  -6 -19 343.478 137.952  16
   4  -6 -18 5016.54 384.746  21
   4  -6 -18 5204.42 456.575  12
   4  -6 -18 5235.91 451.746  16
   4  -6 -17 9633.24 585.266  21
   4  -6 -17 8388.44 620.252  12
   4  -6 -17 7929.96 597.904  16
   4  -6 -16 5228.11 457.199  21
   4  -6 -16 5594.08 538.654  16
   4  -6 -16 5431.47 559.949  12
   4  -6 -15 35956.9 1299.13  19
   4  -6 -15 36305.0 1360.50  16
   4  -6 -15 35281.0 1232.91  21
   4  -6 -14 1993.20 327.640  19
   4  -6 -14 2507.68 381.320   7
   4  -6 -14 2209.73 374.685  16
   4  -6 -13 1498.83 322.847  19
   4  -6 -13 1130.47 282.408  16
   4  -6 -13 1327.26 286.286   7
   4  -6 -12 6703.66 571.019   7
   4  -6 -12 8132.23 675.486  19
   4  -6 -12 6400.18 1127.08   1
   4  -6 -12 7926.28 655.264  16
   4  -6 -12 8847.49 666.781  24
   4  -6 -11 15.8894 281.339  24
   4  -6 -11 496.386 182.870   7
   4  -6 -11 494.608 196.551  19
   4  -6 -11 478.946 204.667  16
   4  -6 -11 449.341 285.501   1
   4  -6 -10 3203.92 388.287  19
   4  -6 -10 3205.18 368.931  17
   4  -6 -10 2810.97 371.684  16
   4  -6 -10 3073.23 362.440   7
   4  -6 -10 3382.05 757.569   1
   4  -6  -9 12786.8 1452.74   1
   4  -6  -8 37473.9 2377.47   1
   4  -6  -7 37202.8 1856.50   5
   4  -6  -7 34792.8 2202.89   1
  -4   6   6 7933.45 891.530   3
   4  -6  -6 8112.94 855.180   5
   4  -6  -6 9044.48 1093.43   1
   4  -6  -5 1677.62 427.215   5
  -4   6   5 1607.88 387.453   3
   4  -6  -5 2091.50 551.218   1
  -4   6   4 22597.7 1423.09   3
   4  -6  -4 23904.6 1486.23   5
   4  -6  -4 22429.1 1618.34   1
   4  -6  -3 3714.42 624.716   5
  -4   6   3 3670.50 575.325   3
   4  -6  -3 3876.26 668.386   1
  -4   6   2 11581.6 1008.23   3
  -4   6   1 33542.8 1708.58   3
  -4   6   0 34171.7 1737.70   3
  -4   6  -1 2598.93 509.240   3
  -4   6  -2 51442.0 2199.56   3
  -4   6  -3 3417.37 606.954   3
  -4   6  -4 5090.62 762.179   3
  -4   6  -5 688.816 308.354   3
  -4   6  -6 13522.6 1298.00   3
  -4   6  -7 621.253 309.493   3
  -4   6  -8 45947.0 2582.26   3
  -4   6  -9 3835.40 788.924   3
   4  -6  10 5493.59 525.960  15
  -4   6 -10 6435.67 1051.10   3
   4  -6  10 5297.86 491.056   8
   4  -6  11 1465.25 305.778  15
  -4   6 -11 1943.97 650.994   3
   4  -6  11 1871.51 307.813   8
   4  -6  12 24144.7 1113.02  15
   4  -6  12 20705.8 984.846   8
   4  -6  13 325.417 222.454  15
   4  -6  13 437.247 177.003   8
   4  -6  14 7710.07 654.644  15
   4  -6  15-173.576 192.855  15
   4  -6  16 2267.86 366.236  15
   4  -6  17 1911.98 308.746  15
   4  -6  18 1650.43 257.716  15
   4  -6  19 821.930 180.644  15
   4  -6  20 4741.70 304.106  15
  -4   6 -20 4772.43 286.704  14
   4  -5 -20-92.1507 92.1388  16
   4  -5 -20 9.79164 60.0024  12
   4  -5 -20 32.7147 58.8998  10
   4  -5 -19 8516.84 475.413  21
   4  -5 -19 8925.79 491.630  12
   4  -5 -19 9481.65 563.552  16
   4  -5 -18 1914.63 266.490  21
   4  -5 -18 1884.91 291.070  12
   4  -5 -18 2117.42 316.534  16
   4  -5 -17 9923.09 629.076  21
   4  -5 -17 11422.7 709.686  12
   4  -5 -17 11360.7 745.021  16
   4  -5 -16 386.473 182.247  21
   4  -5 -16 284.170 163.900  12
   4  -5 -16 232.857 182.411  16
   4  -5 -15 3663.10 462.113  16
   4  -5 -15 3401.97 416.727  21
   4  -5 -14 39951.8 1408.12  19
   4  -5 -14 36900.7 1388.10   7
   4  -5 -14 40732.9 1496.39  16
   4  -5 -14 42021.9 1412.63  21
   4  -5 -13 136.279 161.005  19
   4  -5 -13 198.310 148.501  21
   4  -5 -13 15.0324 125.993   7
   4  -5 -12 3633.72 457.459  19
   4  -5 -12 4711.33 458.494   7
   4  -5 -11 488.425 218.251  19
   4  -5 -11 483.746 175.877   7
   4  -5 -11 1033.36 508.830   1
   4  -5 -10 35896.9 2429.26   1
   4  -5  -9 674.403 366.587   1
   4  -5  -8 1853.25 544.570   1
   4  -5  -7 95.7420 135.570   5
   4  -5  -7 212.201 272.691   1
   4  -5  -6 23653.3 1445.88   5
   4  -5  -6 21605.9 1602.37   1
   4  -5  -5 62389.8 2290.40   5
   4  -5  -5 59489.7 2541.76   1
  -4   5   4 44879.1 1842.27   3
   4  -5  -4 46326.0 1987.87   5
   4  -5  -4 44239.1 2121.15   1
  -4   5   3 15066.0 1045.49   3
   4  -5  -3 15623.2 1163.13   5
   4  -5  -3 14976.6 1218.51   1
  -4   5   2 1020.59 302.335   3
   4  -5  -2 1201.54 399.700   1
  -4   5   1 132547. 3025.27   3
  -4   5   0 42546.0 1736.56   3
  -4   5  -1 15890.6 1085.66   3
  -4   5  -2 29030.9 1504.51   3
  -4   5  -3 33071.6 1663.83   3
  -4   5  -4 983.101 305.552   3
  -4   5  -5 78637.8 2758.40   3
  -4   5  -6 5464.30 799.904   3
  -4   5  -7 124984. 3817.39   3
  -4   5  -8 605.615 377.252   3
  -4   5  -9 9554.82 1181.44   3
  -4   5 -10 15104.4 1567.72   3
  -4   5 -11 3277.76 791.747   3
   4  -5  11 2388.05 342.394   8
  -4   5 -12 5456.78 1020.01   3
   4  -5  12 5122.30 496.184   8
   4  -5  13 6190.57 535.600   8
   4  -5  14-15.7834 163.214  15
   4  -5  14 19.1390 124.640   8
   4  -5  15 6089.57 576.050  15
   4  -5  16 825.492 267.029  15
   4  -5  17 216.393 223.234  15
   4  -5  18 937.044 239.430  15
   4  -5  19 1001.51 226.949  15
   4  -5  20 215.975 128.832  15
   4  -5  21-47.1188 67.0975  15
   4  -4 -21 85.4817 70.7247  16
   4  -4 -20 120.628 107.456  16
   4  -4 -20 47.7309 62.6302  10
   4  -4 -19 1344.47 218.473  21
   4  -4 -19 1333.80 202.305  12
   4  -4 -19 1400.84 242.395  16
   4  -4 -18 12276.9 681.450  21
   4  -4 -18 10886.3 628.064  12
   4  -4 -18 12036.1 742.794  16
   4  -4 -17 2574.18 333.650  21
   4  -4 -17 1875.93 299.169  12
   4  -4 -17 2416.42 389.084  16
   4  -4 -16 11732.0 756.752  21
   4  -4 -16 11691.3 762.901  12
   4  -4 -16 12269.1 828.492  16
   4  -4 -15 7073.89 580.463  21
   4  -4 -15 6138.90 603.732  12
   4  -4 -14 7875.85 626.581  19
   4  -4 -14 6909.92 595.587  21
   4  -4 -13 189.981 149.234  21
   4  -4 -13 222.993 167.570  19
   4  -4 -13 97.8100 115.955   7
   4  -4 -13-205.887 332.492   1
   4  -4 -12 8633.37 654.907  19
   4  -4 -12 8485.74 620.041   7
   4  -4 -12 9647.83 1340.99   1
   4  -4 -12 8766.15 640.533  21
   4  -4 -11 19453.3 944.481  19
   4  -4 -11 20294.8 924.859   7
   4  -4 -11 21889.9 1939.88   1
   4  -4 -11 20806.1 1000.43  24
   4  -4 -10 330.231 302.096   1
   4  -4  -9 61647.1 2970.43   1
   4  -4  -8 16384.1 1483.22   1
   4  -4  -7 2842.84 493.455   5
   4  -4  -7 3043.18 649.307   1
   4  -4  -6 37667.5 1766.62   5
   4  -4  -6 35810.3 1973.00   1
   4  -4  -5 7232.54 762.301   5
   4  -4  -5 8444.25 927.977   1
   4  -4  -4 2935.29 509.008   5
   4  -4  -4 2356.37 472.090   1
  -4   4   3 20060.2 1082.54   3
   4  -4  -3 19118.6 1236.16   5
   4  -4  -3 19904.4 1310.34   1
   4  -4  -2 1033.37 301.825   5
  -4   4   2 1316.00 309.511   3
   4  -4  -2 1136.67 344.985   1
  -4   4   1 10662.7 773.208   3
   4  -4  -1 11224.0 931.746   1
  -4   4   0 50877.0 1688.95   3
  -4   4  -1 322.062 213.047   3
  -4   4  -2 92277.6 2414.93   3
  -4   4  -3 3667.60 529.273   3
  -4   4  -4 16625.2 1128.84   3
  -4   4  -5 49615.6 2052.27   3
  -4   4  -6 279.094 262.690   3
  -4   4  -7 7402.30 893.741   3
  -4   4  -8 38421.8 2115.51   3
  -4   4  -9 27029.7 1866.11   3
  -4   4 -10 4326.35 809.745   3
  -4   4 -11 2298.64 674.469   3
  -4   4 -12 25505.9 2121.25   3
   4  -4  12 26703.3 1042.95   8
   4  -4  12 26778.9 1113.28  26
  -4   4 -13 7248.68 1186.91   3
   4  -4  13 8848.12 656.421  26
   4  -4  13 7667.80 574.307   8
   4  -4  14 754.771 211.051  26
   4  -4  14 1420.09 278.810   8
   4  -4  15 32511.5 1240.77  26
   4  -4  15 34574.7 1208.08   8
  -4   4 -16 9154.31 572.710  10
   4  -4  17 1423.09 329.962  15
  -4   4 -17 1035.47 201.289  10
   4  -4  18 13465.1 780.416  15
   4  -4  19-76.4559 193.627  15
   4  -4  20 255.590 146.329  15
   4  -4  21 205.719 113.010  15
   4  -3 -21 2464.76 221.875  16
   4  -3 -20 1295.44 200.630  16
   4  -3 -20 744.316 127.664  10
   4  -3 -19 16491.6 776.270  16
   4  -3 -18 5206.23 455.832  21
   4  -3 -18 5204.19 425.494  12
   4  -3 -18 5554.45 518.599  16
   4  -3 -17 8725.99 622.725  21
   4  -3 -17 7636.92 563.358  12
   4  -3 -17 8237.47 674.969  16
   4  -3 -16 976.819 249.862  21
   4  -3 -16 980.183 253.647  12
   4  -3 -16 1021.29 302.218  16
   4  -3 -15 2198.06 380.279  12
   4  -3 -15 3071.15 410.900  21
   4  -3 -14 11404.9 805.053  12
   4  -3 -14 14060.1 842.126  21
   4  -3 -13-63.0458 161.590  19
   4  -3 -13 267.423 158.739   7
   4  -3 -13 370.229 425.170   1
   4  -3 -13-4.49187 168.071  21
   4  -3 -12 53407.6 1543.53  19
   4  -3 -12 53735.8 1552.46   7
   4  -3 -12 52797.8 1577.10  21
   4  -3 -11 27933.5 2166.24   1
   4  -3 -10 4234.11 798.850   1
   4  -3  -9 769.481 395.811   1
   4  -3  -8 2039.82 531.284   1
   4  -3  -7 39382.2 2098.66   1
   4  -3  -6 28456.8 1250.10   4
   4  -3  -6 29853.0 1585.47   5
   4  -3  -6 29258.6 1712.29   1
   4  -3  -5 106266. 2367.25   4
   4  -3  -5 110772. 2911.50   5
   4  -3  -5 107485. 3092.56   1
   4  -3  -4 17967.6 950.252   4
   4  -3  -4 17673.8 1155.26   5
   4  -3  -4 18213.0 1216.72   1
   4  -3  -3 69251.1 1861.22   4
  -4   3   3 69614.5 1806.59   3
   4  -3  -3 71235.1 2248.17   5
   4  -3  -3 69859.9 2250.10   1
   4  -3  -2 8531.25 685.052   4
  -4   3   2 8994.96 635.927   3
   4  -3  -2 8542.92 775.661   5
   4  -3  -2 8972.94 778.044   1
  -4   3   1 98645.1 2035.51   3
   4  -3  -1 93213.1 2546.89   5
   4  -3  -1 99436.1 2471.98   1
  -4   3   0 85340.3 1916.94   3
   4  -3   0 81313.6 1073.01   2
  -4   3  -1 242829. 3335.46   3
  -4   3  -2 285.846 177.051   3
  -4   3  -3 13450.8 878.301   3
  -4   3  -4 187538. 3432.86   3
  -4   3  -5 2541.16 463.730   3
  -4   3  -6 1644.21 395.355   3
  -4   3  -7 115609. 3248.92   3
  -4   3  -8 2310.48 534.356   3
  -4   3  -9 4651.73 771.774   3
  -4   3 -10 1559.65 483.882   3
  -4   3 -11 1560.26 527.276   3
   4  -3  12 18733.9 849.111   8
  -4   3 -12 18147.2 1743.82   3
   4  -3  13 5563.80 486.804   8
  -4   3 -13 5999.37 1047.65   3
  -4   3 -13 6193.49 1041.36   1
   4  -3  14 6554.25 522.527   8
  -4   3 -14 6360.15 1137.80   3
  -4   3 -14 7330.19 1201.67   1
   4  -3  15 1814.52 283.956   8
   4  -3  15 2765.65 383.209  26
   4  -3  16 4495.06 429.738   8
   4  -3  16 4927.63 493.126  26
  -4   3 -17 2090.89 282.892  10
  -4   3 -17 1718.32 292.386  21
   4  -3  17 1511.64 299.367  26
  -4   3 -18 816.564 174.609  10
   4  -3  19-14.6430 199.429  15
  -4   3 -19 89.5864 98.5064  10
   4  -3  20 1764.92 260.700  15
   4  -3  21 4269.18 341.198  15
   4  -3  22-99.1401 76.3514  15
   4  -2 -21 749.991 127.499  16
   4  -2 -20 269.022 122.242  16
   4  -2 -20 538.017 110.260  10
   4  -2 -19 1105.45 238.312  16
   4  -2 -19 1190.92 188.667  10
   4  -2 -18 1588.86 271.832  21
   4  -2 -18 1103.59 266.586  16
   4  -2 -17 215.132 165.591  21
   4  -2 -17 126.603 89.9279  12
   4  -2 -17-138.364 203.632  16
   4  -2 -16 14.9678 141.761  21
   4  -2 -16 59.0716 121.295  12
   4  -2 -16-162.887 198.937  16
   4  -2 -15 23639.3 1131.23  21
   4  -2 -15 25618.3 1130.62  12
   4  -2 -14 7585.72 651.264  21
   4  -2 -14 6435.59 580.189  12
   4  -2 -13 1171.35 268.832  21
   4  -2 -13 1634.41 324.430  12
   4  -2 -13 1878.98 601.784   1
   4  -2 -12 23562.3 1074.59  21
   4  -2 -12 23575.4 2076.14   1
   4  -2 -11 716.375 391.877   1
   4  -2 -10 1237.93 489.351   1
   4  -2  -9 89688.0 3474.61   1
   4  -2  -8 8016.11 985.002   1
   4  -2  -8 8649.24 819.307   4
   4  -2  -7 73955.0 2799.30   1
   4  -2  -7 78092.9 2326.99   4
   4  -2  -6 21075.0 1409.37   1
   4  -2  -6 21657.3 1176.56   4
   4  -2  -5 183716. 3882.06   1
   4  -2  -5 181335. 3290.00   4
   4  -2  -5 187232. 3775.93   5
   4  -2  -4 58664.5 2065.33   1
   4  -2  -4 59960.3 1811.02   4
   4  -2  -4 59981.8 2059.27   5
   4  -2  -3 8063.48 732.329   1
   4  -2  -3 7244.42 621.927   4
   4  -2  -3 8231.81 773.287   5
  -4   2   2 812.902 191.285   3
   4  -2  -2 612.449 251.219   1
   4  -2  -2 769.689 236.822   4
   4  -2  -2 468.496 235.709   5
   4  -2  -1 31577.7 1285.57   1
  -4   2   1 31232.9 968.206   3
   4  -2  -1 32727.2 1309.03   4
   4  -2  -1 31686.1 1416.52   5
   4  -2   0 123267. 1302.97   2
   4  -2   0 125309. 2460.73   1
   4  -2   0 123448. 2577.06   4
  -4   2   0 128370. 1987.95   3
   4  -2   0 130814. 2807.51   5
   4  -2   1 14384.0 612.503   2
  -4   2  -1 15543.2 729.335   3
  -4   2  -2 81117.1 1778.58   3
  -4   2  -3 184785. 2898.87   3
  -4   2  -4 24863.0 1175.01   3
  -4   2  -5 51518.4 1783.22   3
  -4   2  -6 3637.79 522.291   3
  -4   2  -7 863.082 352.017   3
  -4   2  -8 255.649 239.069   3
  -4   2  -9 6960.02 903.487   3
  -4   2 -10 4604.76 795.455   3
  -4   2 -11 35552.4 2214.49   3
  -4   2 -12 9510.93 1206.27   3
  -4   2 -13 9788.04 1312.27   3
  -4   2 -13 7918.71 1144.38   1
   4  -2  13 8064.58 564.344   8
  -4   2 -14 17099.5 886.570  21
  -4   2 -14 15150.2 1640.33   1
   4  -2  14 15549.1 779.784   8
   4  -2  15 61973.7 1552.58   8
  -4   2 -15 59820.7 1684.77  21
   4  -2  16 3776.66 383.130   8
  -4   2 -16 3986.86 436.358  21
   4  -2  17 584.010 186.339   8
  -4   2 -17 532.848 203.604  21
  -4   2 -18 12959.8 741.849  21
   4  -2  18 12717.5 752.226  26
  -4   2 -19 164.517 130.290  10
  -4   2 -19 217.931 131.183  21
   4  -2  19 67.8690 110.826  26
   4  -2  20 24.7383 161.089  15
  -4   2 -20-44.2078 95.9602  10
   4  -2  21 1971.61 253.986  15
   4  -2  22 2559.93 237.039  15
   4  -1 -21 987.825 141.812  16
   4  -1 -20 1272.69 198.677  16
   4  -1 -20 1107.54 158.724  10
   4  -1 -19 302.739 157.791  16
   4  -1 -19-129.218 118.871  10
   4  -1 -18 9103.77 655.680  16
   4  -1 -17 3051.03 421.261  21
   4  -1 -17 2921.96 425.677  16
   4  -1 -16 9206.09 691.308  21
   4  -1 -16 9257.42 750.499  16
   4  -1 -15 11584.2 795.269  21
   4  -1 -15 9213.22 648.062  12
   4  -1 -14 15003.0 903.915  21
   4  -1 -14 17059.9 888.287  12
   4  -1 -13 756.947 231.616  21
   4  -1 -13 489.327 211.375  12
[truncated: 734,274 more chars]
