# Supplementary material for: Oxidative Additions of C−F Bonds to the Silanide Anion [Si(C2F5)3]−
Source: Angew Chem Int Ed Engl. 2022 Feb 28;61(17):e202116468. doi: 10.1002/anie.202116468 (PMC9310575; doi:10.1002/anie.202116468)
Supplement: Supplementary file 9 — Supporting Information [file ANIE-61-0-s007.cif]

data_compound1d

_database_code_depnum_ccdc_archive         2112949


# was tiessen36

_audit_creation_date               2021-07-22
_audit_creation_method
;
Olex2 1.3
(compiled 2020.11.12 svn.r5f609507 for OlexSys, GUI svn.r6272)
;
_shelx_SHELXL_version_number       '2016/6'
loop_
  _audit_author_name
  _audit_author_email
  _audit_author_address
 'Tiessen, N.' ntiessen@uni-bielefeld.de
;
Bielefeld University
Department of Chemistry
Universitaetsstrasse 25
Bielefeld
33615
Germany
;

_audit_contact_author_address      ?
_audit_contact_author_email        ?
_audit_contact_author_name         ''
_audit_contact_author_phone        ?
_publ_contact_author_id_orcid      ?
_publ_section_references
;
Dolomanov, O.V., Bourhis, L.J., Gildea, R.J, Howard, J.A.K. & Puschmann, H.
 (2009), J. Appl. Cryst. 42, 339-341.

Sheldrick, G.M. (2015). Acta Cryst. A71, 3-8.

Sheldrick, G.M. (2015). Acta Cryst. C71, 3-8.
;
_chemical_name_common              ?
_chemical_name_systematic          ?
_chemical_formula_moiety           'C40 H100 N13 P4, C11 F20 N Si'
_chemical_formula_sum              'C51 H100 F20 N14 P4 Si'
_chemical_formula_weight           1441.41
_chemical_melting_point            ?
_chemical_oxdiff_formula           'C51 H100 F20 N14 P4 Si'
loop_
  _atom_type_symbol
  _atom_type_description
  _atom_type_scat_dispersion_real
  _atom_type_scat_dispersion_imag
  _atom_type_scat_source
 'C' 'C' 0.0181 0.0091 'International Tables Vol C Tables 4.2.6.8 and 6.1.1.4'
 'H' 'H' 0.0000 0.0000 'International Tables Vol C Tables 4.2.6.8 and 6.1.1.4'
 'F' 'F' 0.0727 0.0534 'International Tables Vol C Tables 4.2.6.8 and 6.1.1.4'
 'N' 'N' 0.0311 0.0180 'International Tables Vol C Tables 4.2.6.8 and 6.1.1.4'
 'P' 'P' 0.2955 0.4335 'International Tables Vol C Tables 4.2.6.8 and 6.1.1.4'
 'Si' 'Si' 0.2541 0.3302 'International Tables Vol C Tables 4.2.6.8 and 6.1.1.4'

_shelx_space_group_comment
;
The symmetry employed for this shelxl refinement is uniquely defined
by the following loop, which should always be used as a source of
symmetry information in preference to the above space-group names.
They are only intended as comments.
;
_space_group_crystal_system        'triclinic'
_space_group_IT_number             2
_space_group_name_H-M_alt          'P -1'
_space_group_name_Hall             '-P 1'
loop_
  _space_group_symop_operation_xyz
 'x, y, z'
 '-x, -y, -z'

_cell_length_a                     11.7988(3)
_cell_length_b                     16.5318(5)
_cell_length_c                     17.9047(5)
_cell_angle_alpha                  88.296(2)
_cell_angle_beta                   83.625(2)
_cell_angle_gamma                  86.104(2)
_cell_volume                       3461.91(16)
_cell_formula_units_Z              2
_cell_measurement_reflns_used      17993
_cell_measurement_temperature      100.01(10)
_cell_measurement_theta_max        76.2480
_cell_measurement_theta_min        3.5600
_shelx_estimated_absorpt_T_max     ?
_shelx_estimated_absorpt_T_min     ?
_exptl_absorpt_coefficient_mu      2.052
_exptl_absorpt_correction_T_max    1.000
_exptl_absorpt_correction_T_min    0.710
_exptl_absorpt_correction_type     gaussian
_exptl_absorpt_process_details
;
CrysAlisPro 1.171.41.93a (Rigaku Oxford Diffraction, 2020)
Numerical absorption correction based on gaussian integration over
a multifaceted crystal model
Empirical absorption correction using spherical harmonics,
implemented in SCALE3 ABSPACK scaling algorithm.
;
_exptl_absorpt_special_details     ?
_exptl_crystal_colour              'clear dark yellow'
_exptl_crystal_colour_lustre       clear
_exptl_crystal_colour_modifier     dark
_exptl_crystal_colour_primary      yellow
_exptl_crystal_density_diffrn      1.383
_exptl_crystal_density_meas        ?
_exptl_crystal_density_method      ?
_exptl_crystal_description         plate
_exptl_crystal_F_000               1516
loop_
  _exptl_crystal_face_index_h
  _exptl_crystal_face_index_k
  _exptl_crystal_face_index_l
  _exptl_crystal_face_perp_dist
 4 9 -4 0.0466
 2 7 9 0.0871
 -2 -7 -9 0.0871
 -5 6 -6 0.0819
 1 1 -11 0.0487
 -6 3 6 0.0927
 -3 9 3 0.0842
 0 8 -8 0.0576
 3 3 -10 0.0509
 7 0 4 0.0807
 7 -4 -1 0.0850
 2 0 12 0.0942
 0 5 -10 0.0426
 4 -9 0 0.0850
 -1 -9 7 0.0803
 -8 -2 -2 0.1072
 2 -9 5 0.0743
 -6 -7 0 0.1074

_exptl_crystal_size_max            0.203
_exptl_crystal_size_mid            0.18
_exptl_crystal_size_min            0.14
loop_
  _exptl_oxdiff_crystal_face_indexfrac_h
  _exptl_oxdiff_crystal_face_indexfrac_k
  _exptl_oxdiff_crystal_face_indexfrac_l
  _exptl_oxdiff_crystal_face_x
  _exptl_oxdiff_crystal_face_y
  _exptl_oxdiff_crystal_face_z
 3.5721 8.8213 -3.7384 0.5589 -0.8122 -0.1669
 2.3478 7.1910 8.5849 0.3444 -0.0445 -0.9378
 -2.3478 -7.1910 -8.5849 -0.3444 0.0445 0.9378
 -4.6503 6.1559 -6.4148 -0.5221 -0.8528 -0.0090
 0.6212 1.3949 -11.2819 0.1308 -0.7014 0.7007
 -5.7214 3.0397 5.7542 -0.7305 0.0183 -0.6826
 -3.0350 8.9614 3.2977 -0.3181 -0.5208 -0.7922
 -0.1614 7.7117 -7.8297 0.0785 -0.9924 0.0944
 3.1881 2.8461 -9.5364 0.4712 -0.6857 0.5548
 7.4677 0.0008 3.6869 0.9546 0.2833 -0.0925
 6.5929 -4.4238 -1.2127 0.8152 0.3377 0.4706
 1.9378 0.3483 11.5008 0.2164 0.6135 -0.7595
 -0.0729 5.1015 -10.0365 0.0723 -0.9167 0.3929
 3.9768 -8.7671 0.1566 0.4305 0.7025 0.5666
 -0.6128 -8.5074 6.7245 -0.1827 0.9831 0.0090
 -7.5710 -1.9133 -2.4811 -0.9902 -0.0783 0.1160
 1.7811 -9.3564 4.6052 0.1261 0.9597 0.2513
 -6.3130 -6.5275 0.1654 -0.8801 0.4195 0.2225

_exptl_transmission_factor_max     ?
_exptl_transmission_factor_min     ?
_diffrn_reflns_av_R_equivalents    0.0263
_diffrn_reflns_av_unetI/netI       0.0330
_diffrn_reflns_Laue_measured_fraction_full  1.000
_diffrn_reflns_Laue_measured_fraction_max  0.976
_diffrn_reflns_limit_h_max         14
_diffrn_reflns_limit_h_min         -14
_diffrn_reflns_limit_k_max         19
_diffrn_reflns_limit_k_min         -20
_diffrn_reflns_limit_l_max         15
_diffrn_reflns_limit_l_min         -22
_diffrn_reflns_number              30802
_diffrn_reflns_point_group_measured_fraction_full  1.000
_diffrn_reflns_point_group_measured_fraction_max  0.976
_diffrn_reflns_theta_full          67.684
_diffrn_reflns_theta_max           76.548
_diffrn_reflns_theta_min           2.680
_diffrn_ambient_environment        N~2~
_diffrn_ambient_temperature        100.01(10)
_diffrn_detector                   'CCD plate'
_diffrn_detector_area_resol_mean   5.3114
_diffrn_detector_type              Atlas
_diffrn_measured_fraction_theta_full  1.000
_diffrn_measured_fraction_theta_max  0.976
_diffrn_measurement_details
;
List of Runs (angles in degrees, time in seconds):

  # Type    Start    End  Width  t~exp~   \w     \q     \k     \f   Frames
--------------------------------------------------------------------------
  1  \w    -32.00  -6.00   1.00    7.50    --  -38.50 125.00 -90.00   26
  2  \w   -116.00  -5.00   1.00    7.50    --  -38.50 -19.00  60.00  111
  3  \w    -52.00  33.00   1.00    7.50    --  -38.50  37.00-120.00   85
  4  \w      7.00  80.00   1.00    7.50    --   42.70 -99.00  30.00   73
  5  \w     28.00  69.00   1.00    7.50    --   42.70-125.00 -60.00   41
  6  \w     46.00  83.00   1.00    7.50    --   42.70-125.00-150.00   37
  7  \w      9.00  36.00   1.00    7.50    --   42.70 -99.00   0.00   27
  8  \w     79.00 106.00   1.00   30.00    --  111.00 -94.00 -30.00   27
  9  \w     47.00 107.00   1.00   30.00    --  111.00 -94.00  30.00   60
 10  \w     31.00  57.00   1.00   30.00    --  111.00 -94.00 -30.00   26
 11  \w     81.00 113.00   1.00   30.00    --  111.00-125.00 120.00   32
 12  \w     64.00 107.00   1.00   30.00    --  111.00 -94.00 150.00   43
 13  \w     45.00  72.00   1.00   30.00    --  111.00 -30.00 150.00   27
 14  \w     87.00 125.00   1.00   30.00    --  111.00 -30.00 150.00   38
 15  \w     41.00 103.00   1.00   30.00    --  111.00 -45.00   0.00   62
 16  \w    129.00 177.00   1.00   30.00    --  111.00  45.00  30.00   48
 17  \w     98.00 178.00   1.00   30.00    --  111.00  30.00  90.00   80
 18  \w     66.00 113.00   1.00   30.00    --  111.00-125.00 -90.00   47
 19  \w     34.00 107.00   1.00   30.00    --  111.00 -94.00 -60.00   73
 20  \w     46.00 122.00   1.00   30.00    --  111.00 -45.00 120.00   76
 21  \w    127.00 178.00   1.00   30.00    --  111.00  77.00 -90.00   51
 22  \w     97.00 163.00   1.00   30.00    --  111.00 125.00  90.00   66
 23  \w     88.00 178.00   1.00   30.00    --  111.00  51.00 166.00   90
 24  \w    112.00 152.00   1.00   30.00    --  111.00 125.00 120.00   40
 25  \w     60.00 108.00   1.00   30.00    --  111.00-103.00 -89.48   48
 26  \w     37.00 108.00   1.00   30.00    --  111.00-103.00 129.28   71
;
_diffrn_measurement_device         'four-circle diffractometer'
_diffrn_measurement_device_type    'SuperNova, Dual, Cu at home/near, Atlas'
_diffrn_measurement_method         '\w scans'
_diffrn_orient_matrix_type        
 'CrysAlisPro convention (1999,Acta A55,543-557)'
_diffrn_orient_matrix_UB_11        0.1294473000
_diffrn_orient_matrix_UB_12        0.0095494000
_diffrn_orient_matrix_UB_13        -0.0032883000
_diffrn_orient_matrix_UB_21        0.0114556000
_diffrn_orient_matrix_UB_22        -0.0739798000
_diffrn_orient_matrix_UB_23        0.0536514000
_diffrn_orient_matrix_UB_31        0.0211401000
_diffrn_orient_matrix_UB_32        -0.0562533000
_diffrn_orient_matrix_UB_33        -0.0678983000
_diffrn_radiation_monochromator    mirror
_diffrn_radiation_probe            x-ray
_diffrn_radiation_type             'Cu K\a'
_diffrn_radiation_wavelength       1.54184
_diffrn_source                     'micro-focus sealed X-ray tube'
_diffrn_source_type                'SuperNova (Cu) X-ray Source'
_reflns_Friedel_coverage           0.000
_reflns_Friedel_fraction_full      .
_reflns_Friedel_fraction_max       .
_reflns_number_gt                  12558
_reflns_number_total               14216
_reflns_odcompleteness_completeness  99.79
_reflns_odcompleteness_iscentric   1
_reflns_odcompleteness_theta       71.98
_reflns_special_details
;
 Reflections were merged by SHELXL according to the crystal
 class for the calculation of statistics and refinement.
 
 _reflns_Friedel_fraction is defined as the number of unique
 Friedel pairs measured divided by the number that would be
 possible theoretically, ignoring centric projections and
 systematic absences.
;
_reflns_threshold_expression       'I > 2\s(I)'
_computing_cell_refinement         'CrysAlisPro 1.171.41.93a (Rigaku OD, 2020)'
_computing_data_collection         'CrysAlisPro 1.171.41.93a (Rigaku OD, 2020)'
_computing_data_reduction          'CrysAlisPro 1.171.41.93a (Rigaku OD, 2020)'
_computing_molecular_graphics      'Olex2 1.3 (Dolomanov et al., 2009)'
_computing_publication_material    'Olex2 1.3 (Dolomanov et al., 2009)'
_computing_structure_refinement    'SHELXL 2016/6 (Sheldrick, 2015)'
_computing_structure_solution      'SHELXT  (Sheldrick, 2015)'
_refine_diff_density_max           0.342
_refine_diff_density_min           -0.432
_refine_diff_density_rms           0.046
_refine_ls_extinction_coef         .
_refine_ls_extinction_method       none
_refine_ls_goodness_of_fit_ref     1.019
_refine_ls_hydrogen_treatment      mixed
_refine_ls_matrix_type             full
_refine_ls_number_parameters       872
_refine_ls_number_reflns           14216
_refine_ls_number_restraints       6
_refine_ls_R_factor_all            0.0381
_refine_ls_R_factor_gt             0.0324
_refine_ls_restrained_S_all        1.021
_refine_ls_shift/su_max            0.001
_refine_ls_shift/su_mean           0.000
_refine_ls_structure_factor_coef   Fsqd
_refine_ls_weighting_details      
 'w=1/[\s^2^(Fo^2^)+(0.0401P)^2^+0.9871P] where P=(Fo^2^+2Fc^2^)/3'
_refine_ls_weighting_scheme        calc
_refine_ls_wR_factor_gt            0.0797
_refine_ls_wR_factor_ref           0.0834
_refine_special_details           
 'Disorder of three ethyl groups over two sites C23/C24 (90:10), C31/C32 (58:42) and C39/C40 (53:47).'
_olex2_refinement_description
;
1. Fixed Uiso
 At 1.2 times of:
  All C(H,H) groups
 At 1.5 times of:
  All C(H,H,H) groups
2. Uiso/Uaniso restraints and constraints
C23B \\sim C24B: within 2A with sigma of 0.001 and sigma for terminal atoms of
0.002 within 2A
Uanis(C23A) = Uanis(C23B)
Uanis(C39A) = Uanis(C39B)
Uanis(C40A) = Uanis(C40B)
Uanis(C24B) = Uanis(C24A)
3. Others
 Sof(C31B)=Sof(H31C)=Sof(H31D)=Sof(C32B)=Sof(H32D)=Sof(H32E)=Sof(H32F)=1-FVAR(1)
 Sof(C31A)=Sof(H31A)=Sof(H31B)=Sof(C32A)=Sof(H32A)=Sof(H32B)=Sof(H32C)=FVAR(1)
 Sof(C23B)=Sof(H23C)=Sof(H23D)=Sof(C24B)=Sof(H24D)=Sof(H24E)=Sof(H24F)=1-FVAR(2)
 Sof(C23A)=Sof(H23A)=Sof(H23B)=Sof(C24A)=Sof(H24A)=Sof(H24B)=Sof(H24C)=FVAR(2)
 Sof(C39A)=Sof(H39C)=Sof(H39D)=Sof(C40A)=Sof(H40D)=Sof(H40E)=Sof(H40F)=1-FVAR(3)
 Sof(C39B)=Sof(H39A)=Sof(H39B)=Sof(C40B)=Sof(H40A)=Sof(H40B)=Sof(H40C)=FVAR(3)
4.a Secondary CH2 refined with riding coordinates:
 C5(H5A,H5B), C7(H7A,H7B), C9(H9A,H9B), C11(H11A,H11B), C13(H13A,H13B),
 C15(H15A,H15B), C17(H17A,H17B), C19(H19A,H19B), C21(H21A,H21B), C39B(H39A,
 H39B), C23A(H23A,H23B), C23B(H23C,H23D), C25(H25A,H25B), C27(H27A,H27B),
 C29(H29A,H29B), C31A(H31A,H31B), C31B(H31C,H31D), C33(H33A,H33B), C35(H35A,
 H35B), C37(H37A,H37B), C39A(H39C,H39D)
4.b Idealised Me refined as rotating group:
 C2(H2A,H2B,H2C), C3(H3A,H3B,H3C), C4(H4A,H4B,H4C), C6(H6A,H6B,H6C), C8(H8A,
 H8B,H8C), C10(H10A,H10B,H10C), C12(H12A,H12B,H12C), C14(H14A,H14B,H14C),
 C16(H16A,H16B,H16C), C18(H18A,H18B,H18C), C20(H20A,H20B,H20C), C22(H22A,H22B,
 H22C), C24A(H24A,H24B,H24C), C24B(H24D,H24E,H24F), C26(H26A,H26B,H26C),
 C28(H28A,H28B,H28C), C30(H30A,H30B,H30C), C32A(H32A,H32B,H32C), C32B(H32D,H32E,
 H32F), C34(H34A,H34B,H34C), C36(H36A,H36B,H36C), C38(H38A,H38B,H38C),
 C40B(H40A,H40B,H40C), C40A(H40D,H40E,H40F)
;
_atom_sites_solution_hydrogens     mixed
_atom_sites_solution_primary       dual
_atom_sites_solution_secondary     ?
loop_
  _atom_site_label
  _atom_site_type_symbol
  _atom_site_fract_x
  _atom_site_fract_y
  _atom_site_fract_z
  _atom_site_U_iso_or_equiv
  _atom_site_adp_type
  _atom_site_occupancy
  _atom_site_site_symmetry_order
  _atom_site_calc_flag
  _atom_site_refinement_flags_posn
  _atom_site_refinement_flags_adp
  _atom_site_refinement_flags_occupancy
  _atom_site_disorder_assembly
  _atom_site_disorder_group
 P1 P 0.90091(3) 0.20683(2) 0.26201(2) 0.01233(7) Uani 1 1 d . . . . .
 P2 P 1.05000(3) 0.34772(2) 0.22530(2) 0.01284(7) Uani 1 1 d . . . . .
 P3 P 0.77443(3) 0.22515(2) 0.42302(2) 0.01410(7) Uani 1 1 d . . . . .
 P4 P 0.76123(3) 0.19028(2) 0.13516(2) 0.01465(7) Uani 1 1 d . . . . .
 N1 N 1.01050(11) 0.13758(7) 0.26789(7) 0.0188(2) Uani 1 1 d . . . . .
 H1 H 1.0643(19) 0.1485(12) 0.2367(11) 0.027(5) Uiso 1 1 d . . . . .
 N2 N 0.95875(10) 0.28432(7) 0.22347(6) 0.0172(2) Uani 1 1 d . . . . .
 N3 N 0.84190(11) 0.22219(7) 0.34433(6) 0.0202(2) Uani 1 1 d . . . . .
 N4 N 0.81081(10) 0.17371(7) 0.21172(6) 0.0163(2) Uani 1 1 d . . . . .
 N5 N 1.15330(10) 0.32828(7) 0.15650(6) 0.0172(2) Uani 1 1 d . . . . .
 N6 N 1.11809(10) 0.35675(7) 0.30048(6) 0.0157(2) Uani 1 1 d . . . . .
 N7 N 0.98605(10) 0.43952(7) 0.21646(6) 0.0156(2) Uani 1 1 d . . . . .
 N8 N 0.86499(10) 0.22307(7) 0.48741(6) 0.0171(2) Uani 1 1 d . . . . .
 N9 N 0.68782(11) 0.15171(7) 0.44644(7) 0.0206(2) Uani 1 1 d . . . . .
 N10 N 0.68610(10) 0.30814(7) 0.42893(6) 0.0161(2) Uani 1 1 d . . . . .
 N11 N 0.84813(11) 0.20041(7) 0.05621(6) 0.0202(2) Uani 1 1 d . . . . .
 N12 N 0.67872(10) 0.27601(7) 0.13711(6) 0.0170(2) Uani 1 1 d . . . . .
 N13 N 0.69296(12) 0.10895(7) 0.11866(7) 0.0226(3) Uani 1 1 d . . . . .
 C1 C 1.00795(13) 0.04848(8) 0.27879(8) 0.0214(3) Uani 1 1 d . . . . .
 C2 C 1.00423(17) 0.00697(10) 0.20393(9) 0.0336(4) Uani 1 1 d . . . . .
 H2A H 1.006705 -0.051956 0.212250 0.050 Uiso 1 1 calc R U . . .
 H2B H 1.070097 0.021154 0.168889 0.050 Uiso 1 1 calc R U . . .
 H2C H 0.933500 0.025118 0.182711 0.050 Uiso 1 1 calc R U . . .
 C3 C 0.90448(14) 0.02723(9) 0.33258(8) 0.0245(3) Uani 1 1 d . . . . .
 H3A H 0.904631 -0.031782 0.339665 0.037 Uiso 1 1 calc R U . . .
 H3B H 0.834432 0.047459 0.311568 0.037 Uiso 1 1 calc R U . . .
 H3C H 0.907789 0.052347 0.381115 0.037 Uiso 1 1 calc R U . . .
 C4 C 1.11753(15) 0.01934(10) 0.31261(10) 0.0312(3) Uani 1 1 d . . . . .
 H4A H 1.118540 0.044607 0.361338 0.047 Uiso 1 1 calc R U . . .
 H4B H 1.184023 0.034518 0.278624 0.047 Uiso 1 1 calc R U . . .
 H4C H 1.120196 -0.039759 0.319530 0.047 Uiso 1 1 calc R U . . .
 C5 C 1.16665(13) 0.25222(9) 0.11527(8) 0.0229(3) Uani 1 1 d . . . . .
 H5A H 1.180123 0.265284 0.060824 0.027 Uiso 1 1 calc R U . . .
 H5B H 1.094169 0.224809 0.124104 0.027 Uiso 1 1 calc R U . . .
 C6 C 1.26393(14) 0.19320(10) 0.13674(10) 0.0310(3) Uani 1 1 d . . . . .
 H6A H 1.267437 0.144441 0.106531 0.047 Uiso 1 1 calc R U . . .
 H6B H 1.250158 0.178142 0.190173 0.047 Uiso 1 1 calc R U . . .
 H6C H 1.336514 0.219202 0.127270 0.047 Uiso 1 1 calc R U . . .
 C7 C 1.24094(12) 0.38597(9) 0.13466(8) 0.0212(3) Uani 1 1 d . . . . .
 H7A H 1.316875 0.356060 0.129058 0.025 Uiso 1 1 calc R U . . .
 H7B H 1.240543 0.425154 0.175458 0.025 Uiso 1 1 calc R U . . .
 C8 C 1.22388(15) 0.43259(10) 0.06169(8) 0.0298(3) Uani 1 1 d . . . . .
 H8A H 1.224426 0.394288 0.020889 0.045 Uiso 1 1 calc R U . . .
 H8B H 1.285814 0.469039 0.049732 0.045 Uiso 1 1 calc R U . . .
 H8C H 1.150420 0.464431 0.067478 0.045 Uiso 1 1 calc R U . . .
 C9 C 1.23174(11) 0.31762(9) 0.30826(7) 0.0183(3) Uani 1 1 d . . . . .
 H9A H 1.278951 0.357719 0.327839 0.022 Uiso 1 1 calc R U . . .
 H9B H 1.268191 0.302417 0.257692 0.022 Uiso 1 1 calc R U . . .
 C10 C 1.23333(13) 0.24262(10) 0.35925(9) 0.0258(3) Uani 1 1 d . . . . .
 H10A H 1.182772 0.203739 0.342631 0.039 Uiso 1 1 calc R U . . .
 H10B H 1.206855 0.257952 0.411032 0.039 Uiso 1 1 calc R U . . .
 H10C H 1.311400 0.217741 0.357002 0.039 Uiso 1 1 calc R U . . .
 C11 C 1.05258(12) 0.38640(9) 0.37010(7) 0.0187(3) Uani 1 1 d . . . . .
 H11A H 1.033207 0.339399 0.403512 0.022 Uiso 1 1 calc R U . . .
 H11B H 0.980043 0.414457 0.357596 0.022 Uiso 1 1 calc R U . . .
 C12 C 1.11661(15) 0.44442(10) 0.41235(8) 0.0279(3) Uani 1 1 d . . . . .
 H12A H 1.138310 0.490312 0.379141 0.042 Uiso 1 1 calc R U . . .
 H12B H 1.185489 0.415809 0.428555 0.042 Uiso 1 1 calc R U . . .
 H12C H 1.067126 0.464375 0.456457 0.042 Uiso 1 1 calc R U . . .
 C13 C 1.04516(12) 0.51393(8) 0.22403(8) 0.0189(3) Uani 1 1 d . . . . .
 H13A H 1.071047 0.535436 0.173251 0.023 Uiso 1 1 calc R U . . .
 H13B H 1.113846 0.500244 0.250171 0.023 Uiso 1 1 calc R U . . .
 C14 C 0.97073(14) 0.57982(9) 0.26721(9) 0.0278(3) Uani 1 1 d . . . . .
 H14A H 0.905830 0.597043 0.239476 0.042 Uiso 1 1 calc R U . . .
 H14B H 1.016051 0.626328 0.272964 0.042 Uiso 1 1 calc R U . . .
 H14C H 0.942471 0.558450 0.316947 0.042 Uiso 1 1 calc R U . . .
 C15 C 0.87780(12) 0.45081(8) 0.18249(7) 0.0179(3) Uani 1 1 d . . . . .
 H15A H 0.822747 0.484889 0.215841 0.021 Uiso 1 1 calc R U . . .
 H15B H 0.845830 0.397276 0.179731 0.021 Uiso 1 1 calc R U . . .
 C16 C 0.88873(14) 0.48990(9) 0.10427(8) 0.0252(3) Uani 1 1 d . . . . .
 H16A H 0.941443 0.455931 0.070334 0.038 Uiso 1 1 calc R U . . .
 H16B H 0.918240 0.543679 0.106499 0.038 Uiso 1 1 calc R U . . .
 H16C H 0.813538 0.495296 0.085577 0.038 Uiso 1 1 calc R U . . .
 C17 C 0.82531(13) 0.23870(10) 0.56674(8) 0.0234(3) Uani 1 1 d . . . . .
 H17A H 0.825883 0.186544 0.595381 0.028 Uiso 1 1 calc R U . . .
 H17B H 0.745414 0.262038 0.570484 0.028 Uiso 1 1 calc R U . . .
 C18 C 0.89801(16) 0.29619(11) 0.60239(9) 0.0325(4) Uani 1 1 d . . . . .
 H18A H 0.903236 0.346299 0.571917 0.049 Uiso 1 1 calc R U . . .
 H18B H 0.974788 0.270390 0.604992 0.049 Uiso 1 1 calc R U . . .
 H18C H 0.862825 0.308898 0.653219 0.049 Uiso 1 1 calc R U . . .
 C19 C 0.98502(12) 0.19398(9) 0.47186(7) 0.0190(3) Uani 1 1 d . . . . .
 H19A H 1.033203 0.237735 0.483407 0.023 Uiso 1 1 calc R U . . .
 H19B H 1.001138 0.183625 0.417410 0.023 Uiso 1 1 calc R U . . .
 C20 C 1.02096(15) 0.11726(10) 0.51519(9) 0.0281(3) Uani 1 1 d . . . . .
 H20A H 0.978330 0.072150 0.501314 0.042 Uiso 1 1 calc R U . . .
 H20B H 1.004580 0.126192 0.569283 0.042 Uiso 1 1 calc R U . . .
 H20C H 1.103029 0.104185 0.502768 0.042 Uiso 1 1 calc R U . . .
 C21 C 0.71015(14) 0.08481(9) 0.49961(8) 0.0228(3) Uani 1 1 d . . . . .
 H21A H 0.789932 0.085661 0.511673 0.027 Uiso 1 1 calc R U . . .
 H21B H 0.702873 0.032868 0.474981 0.027 Uiso 1 1 calc R U . . .
 C22 C 0.63010(16) 0.08782(11) 0.57300(9) 0.0314(3) Uani 1 1 d . . . . .
 H22A H 0.551615 0.081380 0.562211 0.047 Uiso 1 1 calc R U . . .
 H22B H 0.633810 0.140120 0.596686 0.047 Uiso 1 1 calc R U . . .
 H22C H 0.653611 0.043899 0.607072 0.047 Uiso 1 1 calc R U . . .
 C39B C 0.6300(6) 0.1003(7) 0.0501(7) 0.0221(11) Uani 0.472(8) 1 d . . P A 1
 H39A H 0.661211 0.136712 0.009134 0.026 Uiso 0.472(8) 1 calc R U P A 1
 H39B H 0.548101 0.116894 0.062730 0.026 Uiso 0.472(8) 1 calc R U P A 1
 C23A C 0.61454(15) 0.13191(11) 0.38928(9) 0.0248(4) Uani 0.900(3) 1 d . . P B
 1
 H23A H 0.647814 0.082182 0.363587 0.030 Uiso 0.900(3) 1 calc R U P B 1
 H23B H 0.614036 0.176533 0.351175 0.030 Uiso 0.900(3) 1 calc R U P B 1
 C23B C 0.5612(14) 0.1621(10) 0.4207(9) 0.0248(4) Uani 0.100(3) 1 d . U P B 2
 H23C H 0.503259 0.160687 0.465150 0.030 Uiso 0.100(3) 1 calc R U P B 2
 H23D H 0.550059 0.214442 0.393438 0.030 Uiso 0.100(3) 1 calc R U P B 2
 C24A C 0.49195(16) 0.11867(12) 0.42093(11) 0.0306(4) Uani 0.900(3) 1 d . . P B
 1
 H24A H 0.446294 0.110675 0.379560 0.046 Uiso 0.900(3) 1 calc R U P B 1
 H24B H 0.459828 0.166213 0.449322 0.046 Uiso 0.900(3) 1 calc R U P B 1
 H24C H 0.490767 0.070581 0.454294 0.046 Uiso 0.900(3) 1 calc R U P B 1
 C24B C 0.5501(14) 0.0946(11) 0.3716(10) 0.0306(4) Uani 0.100(3) 1 d . U P B
 2
 H24D H 0.585525 0.107088 0.320838 0.046 Uiso 0.100(3) 1 calc R U P B 2
 H24E H 0.469009 0.086190 0.369970 0.046 Uiso 0.100(3) 1 calc R U P B 2
 H24F H 0.588400 0.045190 0.391145 0.046 Uiso 0.100(3) 1 calc R U P B 2
 C25 C 0.59003(13) 0.31963(10) 0.48838(8) 0.0237(3) Uani 1 1 d . . . . .
 H25A H 0.613134 0.353885 0.527778 0.028 Uiso 1 1 calc R U . . .
 H25B H 0.572564 0.266259 0.511782 0.028 Uiso 1 1 calc R U . . .
 C26 C 0.48252(15) 0.35910(13) 0.45925(10) 0.0379(4) Uani 1 1 d . . . . .
 H26A H 0.457405 0.324444 0.421616 0.057 Uiso 1 1 calc R U . . .
 H26B H 0.499031 0.412158 0.436294 0.057 Uiso 1 1 calc R U . . .
 H26C H 0.421968 0.366073 0.501107 0.057 Uiso 1 1 calc R U . . .
 C27 C 0.72534(12) 0.38324(8) 0.39119(8) 0.0191(3) Uani 1 1 d . . . . .
 H27A H 0.662506 0.409411 0.364894 0.023 Uiso 1 1 calc R U . . .
 H27B H 0.789914 0.368943 0.352692 0.023 Uiso 1 1 calc R U . . .
 C28 C 0.76343(15) 0.44409(9) 0.44406(9) 0.0284(3) Uani 1 1 d . . . . .
 H28A H 0.793762 0.490347 0.414722 0.043 Uiso 1 1 calc R U . . .
 H28B H 0.823028 0.418011 0.472283 0.043 Uiso 1 1 calc R U . . .
 H28C H 0.698001 0.463030 0.479175 0.043 Uiso 1 1 calc R U . . .
 C29 C 0.89090(13) 0.27955(9) 0.03134(8) 0.0225(3) Uani 1 1 d . . . . .
 H29A H 0.974336 0.277347 0.034349 0.027 Uiso 1 1 calc R U . . .
 H29B H 0.854802 0.321411 0.066371 0.027 Uiso 1 1 calc R U . . .
 C30 C 0.86804(16) 0.30516(12) -0.04827(9) 0.0351(4) Uani 1 1 d . . . . .
 H30A H 0.908833 0.266564 -0.083917 0.053 Uiso 1 1 calc R U . . .
 H30B H 0.894756 0.359452 -0.059792 0.053 Uiso 1 1 calc R U . . .
 H30C H 0.785830 0.305955 -0.052347 0.053 Uiso 1 1 calc R U . . .
 C31A C 0.9376(3) 0.13236(16) 0.03993(18) 0.0198(7) Uani 0.560(5) 1 d . . P C
 1
 H31A H 0.910018 0.082223 0.065260 0.024 Uiso 0.560(5) 1 calc R U P C 1
 H31B H 1.007659 0.145103 0.061714 0.024 Uiso 0.560(5) 1 calc R U P C 1
 C31B C 0.8926(4) 0.1256(2) 0.0149(3) 0.0259(9) Uani 0.440(5) 1 d . . P C 2
 H31C H 0.867310 0.128256 -0.036037 0.031 Uiso 0.440(5) 1 calc R U P C 2
 H31D H 0.861159 0.077486 0.041810 0.031 Uiso 0.440(5) 1 calc R U P C 2
 C32A C 0.9679(3) 0.11647(18) -0.04309(15) 0.0267(7) Uani 0.560(5) 1 d . . P C
 1
 H32A H 0.897856 0.110584 -0.066594 0.040 Uiso 0.560(5) 1 calc R U P C 1
 H32B H 1.017410 0.066535 -0.049228 0.040 Uiso 0.560(5) 1 calc R U P C 1
 H32C H 1.008049 0.162032 -0.067096 0.040 Uiso 0.560(5) 1 calc R U P C 1
 C32B C 1.0227(3) 0.1172(2) 0.0087(2) 0.0286(10) Uani 0.440(5) 1 d . . P C 2
 H32D H 1.050383 0.067937 -0.018617 0.043 Uiso 0.440(5) 1 calc R U P C 2
 H32E H 1.047690 0.113560 0.059211 0.043 Uiso 0.440(5) 1 calc R U P C 2
 H32F H 1.053833 0.164533 -0.018367 0.043 Uiso 0.440(5) 1 calc R U P C 2
 C33 C 0.60482(13) 0.29406(9) 0.07676(8) 0.0210(3) Uani 1 1 d . . . . .
 H33A H 0.529560 0.271980 0.091941 0.025 Uiso 1 1 calc R U . . .
 H33B H 0.639220 0.265877 0.030859 0.025 Uiso 1 1 calc R U . . .
 C34 C 0.58657(16) 0.38392(10) 0.05809(9) 0.0313(3) Uani 1 1 d . . . . .
 H34A H 0.542677 0.391133 0.014734 0.047 Uiso 1 1 calc R U . . .
 H34B H 0.660820 0.407169 0.046078 0.047 Uiso 1 1 calc R U . . .
 H34C H 0.544442 0.411438 0.101418 0.047 Uiso 1 1 calc R U . . .
 C35 C 0.64175(12) 0.31711(8) 0.20825(7) 0.0181(3) Uani 1 1 d . . . . .
 H35A H 0.641960 0.376439 0.198986 0.022 Uiso 1 1 calc R U . . .
 H35B H 0.697951 0.302082 0.244259 0.022 Uiso 1 1 calc R U . . .
 C36 C 0.52421(13) 0.29705(11) 0.24386(8) 0.0276(3) Uani 1 1 d . . . . .
 H36A H 0.467164 0.314656 0.209937 0.041 Uiso 1 1 calc R U . . .
 H36B H 0.506564 0.325128 0.291604 0.041 Uiso 1 1 calc R U . . .
 H36C H 0.522838 0.238376 0.253095 0.041 Uiso 1 1 calc R U . . .
 C37 C 0.64804(14) 0.05525(9) 0.18047(9) 0.0249(3) Uani 1 1 d . . . . .
 H37A H 0.680628 0.069001 0.226752 0.030 Uiso 1 1 calc R U . . .
 H37B H 0.674864 -0.001374 0.168336 0.030 Uiso 1 1 calc R U . . .
 C38 C 0.51851(16) 0.05979(11) 0.19649(12) 0.0381(4) Uani 1 1 d . . . . .
 H38A H 0.485288 0.041685 0.152560 0.057 Uiso 1 1 calc R U . . .
 H38B H 0.490525 0.115870 0.207228 0.057 Uiso 1 1 calc R U . . .
 H38C H 0.496238 0.024745 0.240017 0.057 Uiso 1 1 calc R U . . .
 C39A C 0.6635(6) 0.0956(6) 0.0432(6) 0.0221(11) Uani 0.528(8) 1 d . . P A 2
 H39C H 0.707258 0.131734 0.007427 0.026 Uiso 0.528(8) 1 calc R U P A 2
 H39D H 0.581322 0.111404 0.041727 0.026 Uiso 0.528(8) 1 calc R U P A 2
 C40B C 0.6418(6) 0.0131(5) 0.0231(5) 0.0337(10) Uani 0.472(8) 1 d . . P A 1
 H40A H 0.615281 0.011488 -0.026775 0.051 Uiso 0.472(8) 1 calc R U P A 1
 H40B H 0.595604 -0.021014 0.058459 0.051 Uiso 0.472(8) 1 calc R U P A 1
 H40C H 0.722166 -0.007159 0.020227 0.051 Uiso 0.472(8) 1 calc R U P A 1
 C40A C 0.6866(6) 0.0085(4) 0.0165(4) 0.0337(10) Uani 0.528(8) 1 d . . P A 2
 H40D H 0.663542 0.004747 -0.034092 0.051 Uiso 0.528(8) 1 calc R U P A 2
 H40E H 0.642852 -0.027970 0.051026 0.051 Uiso 0.528(8) 1 calc R U P A 2
 H40F H 0.768382 -0.007244 0.015585 0.051 Uiso 0.528(8) 1 calc R U P A 2
 Si1 Si 0.48802(3) 0.29068(2) 0.76707(2) 0.01648(8) Uani 1 1 d . . . . .
 F1 F 0.59328(7) 0.27964(5) 0.69740(4) 0.02191(17) Uani 1 1 d . . . . .
 F2 F 0.37675(9) 0.34995(6) 0.90878(5) 0.0302(2) Uani 1 1 d . . . . .
 F3 F 0.26882(8) 0.35247(6) 0.81642(5) 0.02840(19) Uani 1 1 d . . . . .
 F4 F 0.18248(10) 0.26336(8) 0.91875(6) 0.0419(3) Uani 1 1 d . . . . .
 F5 F 0.26930(11) 0.18047(7) 0.83711(6) 0.0410(3) Uani 1 1 d . . . . .
 F6 F 0.33938(11) 0.19876(7) 0.94132(6) 0.0435(3) Uani 1 1 d . . . . .
 F7 F 0.58390(10) 0.40703(6) 0.84223(6) 0.0372(2) Uani 1 1 d . . . . .
 F8 F 0.43089(9) 0.45705(5) 0.79349(6) 0.0317(2) Uani 1 1 d . . . . .
 F9 F 0.60783(12) 0.52342(7) 0.73215(7) 0.0474(3) Uani 1 1 d . . . . .
 F10 F 0.55635(10) 0.44288(6) 0.65182(6) 0.0379(2) Uani 1 1 d . . . . .
 F11 F 0.70638(10) 0.41183(7) 0.70870(7) 0.0450(3) Uani 1 1 d . . . . .
 F12 F 0.57580(9) 0.24384(6) 0.89942(5) 0.0322(2) Uani 1 1 d . . . . .
 F13 F 0.51240(10) 0.14251(6) 0.84380(6) 0.0361(2) Uani 1 1 d . . . . .
 F14 F 0.76021(10) 0.24322(9) 0.79140(6) 0.0492(3) Uani 1 1 d . . . . .
 F15 F 0.73489(12) 0.13198(9) 0.85553(6) 0.0569(4) Uani 1 1 d . . . . .
 F16 F 0.69775(11) 0.14000(8) 0.74059(6) 0.0471(3) Uani 1 1 d . . . . .
 F17 F 0.43659(9) 0.12298(5) 0.70889(5) 0.0288(2) Uani 1 1 d . . . . .
 F18 F 0.30554(10) 0.08798(6) 0.60274(6) 0.0372(2) Uani 1 1 d . . . . .
 F19 F 0.19155(9) 0.35103(6) 0.56792(5) 0.0321(2) Uani 1 1 d . . . . .
 F20 F 0.32204(8) 0.39929(5) 0.66931(5) 0.02590(18) Uani 1 1 d . . . . .
 N14 N 0.24768(12) 0.21961(9) 0.58614(7) 0.0267(3) Uani 1 1 d . . . . .
 C41 C 0.35250(13) 0.30553(9) 0.84925(8) 0.0223(3) Uani 1 1 d . . . . .
 C42 C 0.28648(16) 0.23573(11) 0.88695(9) 0.0323(4) Uani 1 1 d . . . . .
 C43 C 0.52482(14) 0.40405(9) 0.78049(8) 0.0241(3) Uani 1 1 d . . . . .
 C44 C 0.60005(16) 0.44530(10) 0.71715(10) 0.0320(3) Uani 1 1 d . . . . .
 C45 C 0.56974(14) 0.21189(9) 0.83009(8) 0.0250(3) Uani 1 1 d . . . . .
 C46 C 0.69258(17) 0.18191(13) 0.80315(10) 0.0377(4) Uani 1 1 d . . . . .
 C47 C 0.38477(12) 0.26332(9) 0.69658(7) 0.0183(3) Uani 1 1 d . . . . .
 C48 C 0.37727(13) 0.18361(9) 0.67601(8) 0.0218(3) Uani 1 1 d . . . . .
 C49 C 0.30929(14) 0.16547(10) 0.62157(9) 0.0257(3) Uani 1 1 d . . . . .
 C50 C 0.25357(13) 0.29519(10) 0.60444(8) 0.0235(3) Uani 1 1 d . . . . .
 C51 C 0.32011(13) 0.31944(9) 0.65752(8) 0.0200(3) Uani 1 1 d . . . . .

loop_
  _atom_site_aniso_label
  _atom_site_aniso_U_11
  _atom_site_aniso_U_22
  _atom_site_aniso_U_33
  _atom_site_aniso_U_23
  _atom_site_aniso_U_13
  _atom_site_aniso_U_12
 P1 0.01347(15) 0.01284(14) 0.01069(14) 0.00001(10) -0.00229(11) 0.00048(11)
 P2 0.01203(15) 0.01484(15) 0.01171(14) 0.00096(11) -0.00197(11) -0.00081(11)
 P3 0.01734(16) 0.01498(15) 0.01025(14) -0.00058(11) -0.00199(11) -0.00223(12)
 P4 0.01728(16) 0.01436(15) 0.01279(14) -0.00178(11) -0.00398(11) 0.00000(12)
 N1 0.0162(6) 0.0190(6) 0.0203(6) 0.0030(4) -0.0012(4) 0.0025(4)
 N2 0.0159(5) 0.0172(5) 0.0189(5) 0.0023(4) -0.0041(4) -0.0016(4)
 N3 0.0283(6) 0.0187(6) 0.0128(5) -0.0003(4) -0.0005(4) 0.0027(5)
 N4 0.0182(5) 0.0163(5) 0.0154(5) -0.0005(4) -0.0051(4) -0.0019(4)
 N5 0.0150(5) 0.0217(6) 0.0148(5) -0.0006(4) -0.0005(4) -0.0016(4)
 N6 0.0133(5) 0.0204(5) 0.0137(5) 0.0002(4) -0.0031(4) 0.0005(4)
 N7 0.0146(5) 0.0151(5) 0.0180(5) 0.0011(4) -0.0054(4) -0.0013(4)
 N8 0.0163(5) 0.0230(6) 0.0121(5) -0.0013(4) -0.0011(4) -0.0015(4)
 N9 0.0252(6) 0.0207(6) 0.0179(5) 0.0037(4) -0.0082(5) -0.0085(5)
 N10 0.0161(5) 0.0170(5) 0.0146(5) -0.0008(4) 0.0002(4) 0.0004(4)
 N11 0.0274(6) 0.0179(6) 0.0142(5) -0.0021(4) 0.0005(4) 0.0029(5)
 N12 0.0175(5) 0.0195(5) 0.0144(5) -0.0026(4) -0.0048(4) 0.0018(4)
 N13 0.0330(7) 0.0175(6) 0.0196(6) -0.0010(4) -0.0109(5) -0.0059(5)
 C1 0.0241(7) 0.0172(6) 0.0215(7) 0.0026(5) -0.0010(5) 0.0058(5)
 C2 0.0509(11) 0.0215(7) 0.0264(8) -0.0028(6) -0.0007(7) 0.0068(7)
 C3 0.0278(8) 0.0180(6) 0.0262(7) 0.0057(5) -0.0004(6) 0.0027(6)
 C4 0.0260(8) 0.0284(8) 0.0366(8) 0.0089(6) -0.0015(6) 0.0111(6)
 C5 0.0224(7) 0.0264(7) 0.0195(6) -0.0069(5) -0.0011(5) 0.0022(6)
 C6 0.0237(8) 0.0272(8) 0.0406(9) -0.0072(6) 0.0012(6) 0.0052(6)
 C7 0.0172(7) 0.0254(7) 0.0201(6) 0.0039(5) 0.0010(5) -0.0016(5)
 C8 0.0335(9) 0.0326(8) 0.0202(7) 0.0079(6) 0.0055(6) 0.0027(7)
 C9 0.0133(6) 0.0241(7) 0.0177(6) 0.0023(5) -0.0036(5) -0.0009(5)
 C10 0.0185(7) 0.0302(8) 0.0279(7) 0.0099(6) -0.0039(5) 0.0021(6)
 C11 0.0199(7) 0.0224(7) 0.0135(6) -0.0003(5) -0.0012(5) -0.0007(5)
 C12 0.0341(9) 0.0314(8) 0.0196(7) -0.0064(6) -0.0061(6) -0.0045(6)
 C13 0.0200(7) 0.0162(6) 0.0216(6) 0.0007(5) -0.0066(5) -0.0029(5)
 C14 0.0308(8) 0.0205(7) 0.0338(8) -0.0078(6) -0.0109(6) 0.0008(6)
 C15 0.0156(6) 0.0185(6) 0.0202(6) 0.0002(5) -0.0057(5) -0.0004(5)
 C16 0.0296(8) 0.0243(7) 0.0239(7) 0.0042(5) -0.0130(6) -0.0036(6)
 C17 0.0233(7) 0.0331(8) 0.0144(6) -0.0040(5) -0.0029(5) -0.0018(6)
 C18 0.0391(9) 0.0363(9) 0.0240(7) -0.0113(6) -0.0091(6) -0.0018(7)
 C19 0.0192(7) 0.0208(6) 0.0169(6) 0.0011(5) -0.0026(5) -0.0004(5)
 C20 0.0320(8) 0.0239(7) 0.0292(8) 0.0028(6) -0.0102(6) 0.0015(6)
 C21 0.0281(8) 0.0187(7) 0.0221(7) 0.0022(5) -0.0043(6) -0.0043(6)
 C22 0.0364(9) 0.0357(9) 0.0221(7) 0.0059(6) -0.0008(6) -0.0082(7)
 C39B 0.020(4) 0.0238(13) 0.025(2) -0.0055(12) -0.013(3) -0.003(3)
 C23A 0.0264(8) 0.0272(8) 0.0232(8) -0.0009(6) -0.0085(6) -0.0082(6)
 C23B 0.0264(8) 0.0272(8) 0.0232(8) -0.0009(6) -0.0085(6) -0.0082(6)
 C24A 0.0241(8) 0.0335(9) 0.0366(9) -0.0042(7) -0.0112(7) -0.0031(7)
 C24B 0.0241(8) 0.0335(9) 0.0366(9) -0.0042(7) -0.0112(7) -0.0031(7)
 C25 0.0222(7) 0.0293(7) 0.0179(6) -0.0013(5) 0.0034(5) 0.0028(6)
 C26 0.0239(8) 0.0515(11) 0.0332(9) 0.0100(8) 0.0076(7) 0.0127(8)
 C27 0.0201(7) 0.0173(6) 0.0196(6) 0.0006(5) -0.0021(5) -0.0008(5)
 C28 0.0328(9) 0.0205(7) 0.0323(8) -0.0069(6) -0.0031(6) -0.0036(6)
 C29 0.0255(7) 0.0222(7) 0.0188(6) 0.0003(5) 0.0009(5) 0.0003(6)
 C30 0.0353(9) 0.0441(10) 0.0257(8) 0.0135(7) -0.0049(7) -0.0054(8)
 C31A 0.0218(16) 0.0186(13) 0.0191(14) -0.0057(10) -0.0055(12) 0.0055(11)
 C31B 0.028(2) 0.0230(18) 0.026(2) -0.0073(14) -0.0025(18) 0.0010(15)
 C32A 0.0277(15) 0.0305(14) 0.0211(14) -0.0109(10) -0.0004(10) 0.0055(11)
 C32B 0.026(2) 0.0258(18) 0.033(2) -0.0076(14) 0.0021(15) 0.0006(14)
 C33 0.0204(7) 0.0249(7) 0.0185(6) -0.0009(5) -0.0073(5) 0.0019(5)
 C34 0.0364(9) 0.0286(8) 0.0288(8) 0.0047(6) -0.0103(7) 0.0065(7)
 C35 0.0163(6) 0.0199(6) 0.0181(6) -0.0046(5) -0.0033(5) 0.0020(5)
 C36 0.0205(7) 0.0407(9) 0.0211(7) -0.0042(6) 0.0009(5) -0.0025(6)
 C37 0.0290(8) 0.0192(7) 0.0288(7) 0.0005(5) -0.0100(6) -0.0066(6)
 C38 0.0300(9) 0.0282(8) 0.0572(11) -0.0001(8) -0.0072(8) -0.0078(7)
 C39A 0.020(4) 0.0238(13) 0.025(2) -0.0055(12) -0.013(3) -0.003(3)
 C40B 0.043(3) 0.0281(12) 0.0326(15) -0.0122(10) -0.010(3) -0.005(3)
 C40A 0.043(3) 0.0281(12) 0.0326(15) -0.0122(10) -0.010(3) -0.005(3)
 Si1 0.01856(18) 0.01637(17) 0.01473(16) -0.00371(12) -0.00321(13) 0.00106(13)
 F1 0.0205(4) 0.0256(4) 0.0192(4) -0.0038(3) -0.0004(3) 0.0004(3)
 F2 0.0346(5) 0.0367(5) 0.0190(4) -0.0122(4) -0.0014(3) 0.0019(4)
 F3 0.0241(5) 0.0347(5) 0.0251(4) -0.0041(4) -0.0020(3) 0.0079(4)
 F4 0.0336(6) 0.0587(7) 0.0311(5) -0.0074(5) 0.0117(4) -0.0074(5)
 F5 0.0520(7) 0.0378(6) 0.0326(5) -0.0070(4) 0.0090(5) -0.0176(5)
 F6 0.0568(7) 0.0443(6) 0.0265(5) 0.0093(4) 0.0035(5) -0.0002(5)
 F7 0.0459(6) 0.0371(5) 0.0332(5) -0.0084(4) -0.0186(4) -0.0087(5)
 F8 0.0362(5) 0.0197(4) 0.0383(5) -0.0096(4) -0.0014(4) 0.0040(4)
 F9 0.0597(8) 0.0244(5) 0.0598(7) -0.0051(5) -0.0034(6) -0.0186(5)
 F10 0.0518(7) 0.0319(5) 0.0297(5) 0.0021(4) -0.0007(4) -0.0086(5)
 F11 0.0282(5) 0.0420(6) 0.0643(7) -0.0033(5) 0.0031(5) -0.0116(5)
 F12 0.0397(6) 0.0394(5) 0.0178(4) -0.0059(4) -0.0095(4) 0.0084(4)
 F13 0.0509(6) 0.0240(5) 0.0337(5) 0.0050(4) -0.0104(4) 0.0025(4)
 F14 0.0260(5) 0.0869(10) 0.0351(6) -0.0038(6) -0.0088(4) 0.0028(6)
 F15 0.0556(8) 0.0790(9) 0.0322(6) 0.0004(6) -0.0157(5) 0.0401(7)
 F16 0.0556(7) 0.0548(7) 0.0272(5) -0.0123(5) -0.0081(5) 0.0349(6)
 F17 0.0366(5) 0.0189(4) 0.0310(5) -0.0030(3) -0.0060(4) 0.0028(4)
 F18 0.0434(6) 0.0263(5) 0.0445(6) -0.0164(4) -0.0074(5) -0.0093(4)
 F19 0.0330(5) 0.0372(5) 0.0283(5) 0.0023(4) -0.0156(4) -0.0002(4)
 F20 0.0326(5) 0.0179(4) 0.0290(4) -0.0014(3) -0.0111(4) -0.0007(3)
 N14 0.0249(7) 0.0336(7) 0.0232(6) -0.0070(5) -0.0041(5) -0.0077(5)
 C41 0.0248(7) 0.0252(7) 0.0167(6) -0.0051(5) -0.0028(5) 0.0037(6)
 C42 0.0349(9) 0.0369(9) 0.0230(7) -0.0032(6) 0.0073(6) -0.0043(7)
 C43 0.0267(8) 0.0220(7) 0.0249(7) -0.0077(5) -0.0057(6) -0.0022(6)
 C44 0.0333(9) 0.0249(8) 0.0389(9) -0.0043(6) -0.0039(7) -0.0089(7)
 C45 0.0308(8) 0.0263(7) 0.0177(6) -0.0044(5) -0.0062(6) 0.0066(6)
 C46 0.0343(10) 0.0530(11) 0.0244(8) -0.0042(7) -0.0099(7) 0.0206(8)
 C47 0.0190(6) 0.0206(6) 0.0152(6) -0.0037(5) 0.0004(5) -0.0020(5)
 C48 0.0234(7) 0.0203(7) 0.0213(7) -0.0032(5) -0.0005(5) -0.0013(5)
 C49 0.0283(8) 0.0240(7) 0.0257(7) -0.0097(6) 0.0003(6) -0.0084(6)
 C50 0.0222(7) 0.0302(8) 0.0188(6) -0.0007(5) -0.0043(5) -0.0032(6)
 C51 0.0217(7) 0.0200(7) 0.0185(6) -0.0032(5) -0.0017(5) -0.0027(5)

_geom_special_details
;
 All esds (except the esd in the dihedral angle between two l.s. planes)
 are estimated using the full covariance matrix.  The cell esds are taken
 into account individually in the estimation of esds in distances, angles
 and torsion angles; correlations between esds in cell parameters are only
 used when they are defined by crystal symmetry.  An approximate (isotropic)
 treatment of cell esds is used for estimating esds involving l.s. planes.
;
loop_
  _geom_bond_atom_site_label_1
  _geom_bond_atom_site_label_2
  _geom_bond_distance
  _geom_bond_site_symmetry_2
  _geom_bond_publ_flag
 P1 N1 1.6779(12) . ?
 P1 N2 1.5952(12) . ?
 P1 N3 1.5786(11) . ?
 P1 N4 1.6005(11) . ?
 P2 N2 1.5563(12) . ?
 P2 N5 1.6562(11) . ?
 P2 N6 1.6577(11) . ?
 P2 N7 1.6595(11) . ?
 P3 N3 1.5398(12) . ?
 P3 N8 1.6547(12) . ?
 P3 N9 1.6544(12) . ?
 P3 N10 1.6642(12) . ?
 P4 N4 1.5590(11) . ?
 P4 N11 1.6627(12) . ?
 P4 N12 1.6630(12) . ?
 P4 N13 1.6636(12) . ?
 N1 H1 0.82(2) . ?
 N1 C1 1.4820(18) . ?
 N5 C5 1.4673(18) . ?
 N5 C7 1.4676(18) . ?
 N6 C9 1.4678(17) . ?
 N6 C11 1.4706(17) . ?
 N7 C13 1.4717(17) . ?
 N7 C15 1.4729(16) . ?
 N8 C17 1.4700(17) . ?
 N8 C19 1.4637(18) . ?
 N9 C21 1.4671(18) . ?
 N9 C23A 1.4688(19) . ?
 N9 C23B 1.608(16) . ?
 N10 C25 1.4726(17) . ?
 N10 C27 1.4736(17) . ?
 N11 C29 1.4731(19) . ?
 N11 C31A 1.502(3) . ?
 N11 C31B 1.494(4) . ?
 N12 C33 1.4737(17) . ?
 N12 C35 1.4705(16) . ?
 N13 C39B 1.519(12) . ?
 N13 C37 1.4728(19) . ?
 N13 C39A 1.459(11) . ?
 C1 C2 1.530(2) . ?
 C1 C3 1.523(2) . ?
 C1 C4 1.530(2) . ?
 C2 H2A 0.9800 . ?
 C2 H2B 0.9800 . ?
 C2 H2C 0.9800 . ?
 C3 H3A 0.9800 . ?
 C3 H3B 0.9800 . ?
 C3 H3C 0.9800 . ?
 C4 H4A 0.9800 . ?
 C4 H4B 0.9800 . ?
 C4 H4C 0.9800 . ?
 C5 H5A 0.9900 . ?
 C5 H5B 0.9900 . ?
 C5 C6 1.530(2) . ?
 C6 H6A 0.9800 . ?
 C6 H6B 0.9800 . ?
 C6 H6C 0.9800 . ?
 C7 H7A 0.9900 . ?
 C7 H7B 0.9900 . ?
 C7 C8 1.5228(19) . ?
 C8 H8A 0.9800 . ?
 C8 H8B 0.9800 . ?
 C8 H8C 0.9800 . ?
 C9 H9A 0.9900 . ?
 C9 H9B 0.9900 . ?
 C9 C10 1.5181(19) . ?
 C10 H10A 0.9800 . ?
 C10 H10B 0.9800 . ?
 C10 H10C 0.9800 . ?
 C11 H11A 0.9900 . ?
 C11 H11B 0.9900 . ?
 C11 C12 1.527(2) . ?
 C12 H12A 0.9800 . ?
 C12 H12B 0.9800 . ?
 C12 H12C 0.9800 . ?
 C13 H13A 0.9900 . ?
 C13 H13B 0.9900 . ?
 C13 C14 1.525(2) . ?
 C14 H14A 0.9800 . ?
 C14 H14B 0.9800 . ?
 C14 H14C 0.9800 . ?
 C15 H15A 0.9900 . ?
 C15 H15B 0.9900 . ?
 C15 C16 1.5208(19) . ?
 C16 H16A 0.9800 . ?
 C16 H16B 0.9800 . ?
 C16 H16C 0.9800 . ?
 C17 H17A 0.9900 . ?
 C17 H17B 0.9900 . ?
 C17 C18 1.521(2) . ?
 C18 H18A 0.9800 . ?
 C18 H18B 0.9800 . ?
 C18 H18C 0.9800 . ?
 C19 H19A 0.9900 . ?
 C19 H19B 0.9900 . ?
 C19 C20 1.5271(19) . ?
 C20 H20A 0.9800 . ?
 C20 H20B 0.9800 . ?
 C20 H20C 0.9800 . ?
 C21 H21A 0.9900 . ?
 C21 H21B 0.9900 . ?
 C21 C22 1.531(2) . ?
 C22 H22A 0.9800 . ?
 C22 H22B 0.9800 . ?
 C22 H22C 0.9800 . ?
 C39B H39A 0.9900 . ?
 C39B H39B 0.9900 . ?
 C39B C40B 1.526(14) . ?
 C23A H23A 0.9900 . ?
 C23A H23B 0.9900 . ?
 C23A C24A 1.521(3) . ?
 C23B H23C 0.9900 . ?
 C23B H23D 0.9900 . ?
 C23B C24B 1.46(2) . ?
 C24A H24A 0.9800 . ?
 C24A H24B 0.9800 . ?
 C24A H24C 0.9800 . ?
 C24B H24D 0.9800 . ?
 C24B H24E 0.9800 . ?
 C24B H24F 0.9800 . ?
 C25 H25A 0.9900 . ?
 C25 H25B 0.9900 . ?
 C25 C26 1.523(2) . ?
 C26 H26A 0.9800 . ?
 C26 H26B 0.9800 . ?
 C26 H26C 0.9800 . ?
 C27 H27A 0.9900 . ?
 C27 H27B 0.9900 . ?
 C27 C28 1.524(2) . ?
 C28 H28A 0.9800 . ?
 C28 H28B 0.9800 . ?
 C28 H28C 0.9800 . ?
 C29 H29A 0.9900 . ?
 C29 H29B 0.9900 . ?
 C29 C30 1.522(2) . ?
 C30 H30A 0.9800 . ?
 C30 H30B 0.9800 . ?
 C30 H30C 0.9800 . ?
 C31A H31A 0.9900 . ?
 C31A H31B 0.9900 . ?
 C31A C32A 1.516(4) . ?
 C31B H31C 0.9900 . ?
 C31B H31D 0.9900 . ?
 C31B C32B 1.524(6) . ?
 C32A H32A 0.9800 . ?
 C32A H32B 0.9800 . ?
 C32A H32C 0.9800 . ?
 C32B H32D 0.9800 . ?
 C32B H32E 0.9800 . ?
 C32B H32F 0.9800 . ?
 C33 H33A 0.9900 . ?
 C33 H33B 0.9900 . ?
 C33 C34 1.519(2) . ?
 C34 H34A 0.9800 . ?
 C34 H34B 0.9800 . ?
 C34 H34C 0.9800 . ?
 C35 H35A 0.9900 . ?
 C35 H35B 0.9900 . ?
 C35 C36 1.514(2) . ?
 C36 H36A 0.9800 . ?
 C36 H36B 0.9800 . ?
 C36 H36C 0.9800 . ?
 C37 H37A 0.9900 . ?
 C37 H37B 0.9900 . ?
 C37 C38 1.520(2) . ?
 C38 H38A 0.9800 . ?
 C38 H38B 0.9800 . ?
 C38 H38C 0.9800 . ?
 C39A H39C 0.9900 . ?
 C39A H39D 0.9900 . ?
 C39A C40A 1.528(12) . ?
 C40B H40A 0.9800 . ?
 C40B H40B 0.9800 . ?
 C40B H40C 0.9800 . ?
 C40A H40D 0.9800 . ?
 C40A H40E 0.9800 . ?
 C40A H40F 0.9800 . ?
 Si1 F1 1.6645(9) . ?
 Si1 C41 2.0562(15) . ?
 Si1 C43 1.9797(15) . ?
 Si1 C45 1.9706(15) . ?
 Si1 C47 1.9318(14) . ?
 F2 C41 1.3784(17) . ?
 F3 C41 1.3857(17) . ?
 F4 C42 1.350(2) . ?
 F5 C42 1.336(2) . ?
 F6 C42 1.326(2) . ?
 F7 C43 1.3746(18) . ?
 F8 C43 1.3685(18) . ?
 F9 C44 1.3381(19) . ?
 F10 C44 1.332(2) . ?
 F11 C44 1.331(2) . ?
 F12 C45 1.3743(17) . ?
 F13 C45 1.373(2) . ?
 F14 C46 1.330(3) . ?
 F15 C46 1.346(2) . ?
 F16 C46 1.328(2) . ?
 F17 C48 1.3425(18) . ?
 F18 C49 1.3392(18) . ?
 F19 C50 1.3394(18) . ?
 F20 C51 1.3451(17) . ?
 N14 C49 1.308(2) . ?
 N14 C50 1.309(2) . ?
 C41 C42 1.534(2) . ?
 C43 C44 1.534(2) . ?
 C45 C46 1.530(2) . ?
 C47 C48 1.390(2) . ?
 C47 C51 1.384(2) . ?
 C48 C49 1.381(2) . ?
 C50 C51 1.383(2) . ?

loop_
  _geom_angle_atom_site_label_1
  _geom_angle_atom_site_label_2
  _geom_angle_atom_site_label_3
  _geom_angle
  _geom_angle_site_symmetry_1
  _geom_angle_site_symmetry_3
  _geom_angle_publ_flag
 N2 P1 N1 104.30(6) . . ?
 N2 P1 N4 111.44(6) . . ?
 N3 P1 N1 107.69(6) . . ?
 N3 P1 N2 113.39(6) . . ?
 N3 P1 N4 109.75(7) . . ?
 N4 P1 N1 110.05(6) . . ?
 N2 P2 N5 108.48(6) . . ?
 N2 P2 N6 121.28(6) . . ?
 N2 P2 N7 108.17(6) . . ?
 N5 P2 N6 104.30(6) . . ?
 N5 P2 N7 112.29(6) . . ?
 N6 P2 N7 102.26(6) . . ?
 N3 P3 N8 109.32(6) . . ?
 N3 P3 N9 117.09(7) . . ?
 N3 P3 N10 109.45(6) . . ?
 N8 P3 N10 111.53(6) . . ?
 N9 P3 N8 106.46(6) . . ?
 N9 P3 N10 102.86(6) . . ?
 N4 P4 N11 120.45(6) . . ?
 N4 P4 N12 110.88(6) . . ?
 N4 P4 N13 106.59(6) . . ?
 N11 P4 N12 103.06(6) . . ?
 N11 P4 N13 102.28(6) . . ?
 N12 P4 N13 113.55(7) . . ?
 P1 N1 H1 109.8(14) . . ?
 C1 N1 P1 128.77(10) . . ?
 C1 N1 H1 109.9(14) . . ?
 P2 N2 P1 147.63(8) . . ?
 P3 N3 P1 171.01(9) . . ?
 P4 N4 P1 141.16(8) . . ?
 C5 N5 P2 123.16(10) . . ?
 C5 N5 C7 115.40(11) . . ?
 C7 N5 P2 121.40(9) . . ?
 C9 N6 P2 123.25(9) . . ?
 C9 N6 C11 116.10(10) . . ?
 C11 N6 P2 118.68(9) . . ?
 C13 N7 P2 122.30(9) . . ?
 C13 N7 C15 115.38(11) . . ?
 C15 N7 P2 120.68(9) . . ?
 C17 N8 P3 121.32(10) . . ?
 C19 N8 P3 122.53(9) . . ?
 C19 N8 C17 115.53(11) . . ?
 C21 N9 P3 124.76(10) . . ?
 C21 N9 C23A 114.04(12) . . ?
 C21 N9 C23B 116.6(6) . . ?
 C23A N9 P3 115.72(10) . . ?
 C23B N9 P3 117.8(6) . . ?
 C25 N10 P3 123.23(10) . . ?
 C25 N10 C27 115.16(11) . . ?
 C27 N10 P3 118.36(9) . . ?
 C29 N11 P4 121.40(9) . . ?
 C29 N11 C31A 111.73(16) . . ?
 C29 N11 C31B 119.97(18) . . ?
 C31A N11 P4 115.80(13) . . ?
 C31B N11 P4 118.30(17) . . ?
 C33 N12 P4 119.28(9) . . ?
 C35 N12 P4 121.02(9) . . ?
 C35 N12 C33 115.24(11) . . ?
 C39B N13 P4 124.0(5) . . ?
 C37 N13 P4 121.29(10) . . ?
 C37 N13 C39B 110.4(4) . . ?
 C39A N13 P4 119.9(4) . . ?
 C39A N13 C37 118.4(4) . . ?
 N1 C1 C2 111.06(12) . . ?
 N1 C1 C3 110.52(11) . . ?
 N1 C1 C4 106.84(13) . . ?
 C2 C1 C4 109.59(13) . . ?
 C3 C1 C2 109.22(14) . . ?
 C3 C1 C4 109.58(12) . . ?
 C1 C2 H2A 109.5 . . ?
 C1 C2 H2B 109.5 . . ?
 C1 C2 H2C 109.5 . . ?
 H2A C2 H2B 109.5 . . ?
 H2A C2 H2C 109.5 . . ?
 H2B C2 H2C 109.5 . . ?
 C1 C3 H3A 109.5 . . ?
 C1 C3 H3B 109.5 . . ?
 C1 C3 H3C 109.5 . . ?
 H3A C3 H3B 109.5 . . ?
 H3A C3 H3C 109.5 . . ?
 H3B C3 H3C 109.5 . . ?
 C1 C4 H4A 109.5 . . ?
 C1 C4 H4B 109.5 . . ?
 C1 C4 H4C 109.5 . . ?
 H4A C4 H4B 109.5 . . ?
 H4A C4 H4C 109.5 . . ?
 H4B C4 H4C 109.5 . . ?
 N5 C5 H5A 108.6 . . ?
 N5 C5 H5B 108.6 . . ?
 N5 C5 C6 114.61(12) . . ?
 H5A C5 H5B 107.6 . . ?
 C6 C5 H5A 108.6 . . ?
 C6 C5 H5B 108.6 . . ?
 C5 C6 H6A 109.5 . . ?
 C5 C6 H6B 109.5 . . ?
 C5 C6 H6C 109.5 . . ?
 H6A C6 H6B 109.5 . . ?
 H6A C6 H6C 109.5 . . ?
 H6B C6 H6C 109.5 . . ?
 N5 C7 H7A 108.9 . . ?
 N5 C7 H7B 108.9 . . ?
 N5 C7 C8 113.51(13) . . ?
 H7A C7 H7B 107.7 . . ?
 C8 C7 H7A 108.9 . . ?
 C8 C7 H7B 108.9 . . ?
 C7 C8 H8A 109.5 . . ?
 C7 C8 H8B 109.5 . . ?
 C7 C8 H8C 109.5 . . ?
 H8A C8 H8B 109.5 . . ?
 H8A C8 H8C 109.5 . . ?
 H8B C8 H8C 109.5 . . ?
 N6 C9 H9A 108.4 . . ?
 N6 C9 H9B 108.4 . . ?
 N6 C9 C10 115.36(12) . . ?
 H9A C9 H9B 107.5 . . ?
 C10 C9 H9A 108.4 . . ?
 C10 C9 H9B 108.4 . . ?
 C9 C10 H10A 109.5 . . ?
 C9 C10 H10B 109.5 . . ?
 C9 C10 H10C 109.5 . . ?
 H10A C10 H10B 109.5 . . ?
 H10A C10 H10C 109.5 . . ?
 H10B C10 H10C 109.5 . . ?
 N6 C11 H11A 108.9 . . ?
 N6 C11 H11B 108.9 . . ?
 N6 C11 C12 113.35(12) . . ?
 H11A C11 H11B 107.7 . . ?
 C12 C11 H11A 108.9 . . ?
 C12 C11 H11B 108.9 . . ?
 C11 C12 H12A 109.5 . . ?
 C11 C12 H12B 109.5 . . ?
 C11 C12 H12C 109.5 . . ?
 H12A C12 H12B 109.5 . . ?
 H12A C12 H12C 109.5 . . ?
 H12B C12 H12C 109.5 . . ?
 N7 C13 H13A 108.9 . . ?
 N7 C13 H13B 108.9 . . ?
 N7 C13 C14 113.37(12) . . ?
 H13A C13 H13B 107.7 . . ?
 C14 C13 H13A 108.9 . . ?
 C14 C13 H13B 108.9 . . ?
 C13 C14 H14A 109.5 . . ?
 C13 C14 H14B 109.5 . . ?
 C13 C14 H14C 109.5 . . ?
 H14A C14 H14B 109.5 . . ?
 H14A C14 H14C 109.5 . . ?
 H14B C14 H14C 109.5 . . ?
 N7 C15 H15A 108.7 . . ?
 N7 C15 H15B 108.7 . . ?
 N7 C15 C16 114.36(12) . . ?
 H15A C15 H15B 107.6 . . ?
 C16 C15 H15A 108.7 . . ?
 C16 C15 H15B 108.7 . . ?
 C15 C16 H16A 109.5 . . ?
 C15 C16 H16B 109.5 . . ?
 C15 C16 H16C 109.5 . . ?
 H16A C16 H16B 109.5 . . ?
 H16A C16 H16C 109.5 . . ?
 H16B C16 H16C 109.5 . . ?
 N8 C17 H17A 108.9 . . ?
 N8 C17 H17B 108.9 . . ?
 N8 C17 C18 113.24(13) . . ?
 H17A C17 H17B 107.7 . . ?
 C18 C17 H17A 108.9 . . ?
 C18 C17 H17B 108.9 . . ?
 C17 C18 H18A 109.5 . . ?
 C17 C18 H18B 109.5 . . ?
 C17 C18 H18C 109.5 . . ?
 H18A C18 H18B 109.5 . . ?
 H18A C18 H18C 109.5 . . ?
 H18B C18 H18C 109.5 . . ?
 N8 C19 H19A 108.4 . . ?
 N8 C19 H19B 108.4 . . ?
 N8 C19 C20 115.63(12) . . ?
 H19A C19 H19B 107.4 . . ?
 C20 C19 H19A 108.4 . . ?
 C20 C19 H19B 108.4 . . ?
 C19 C20 H20A 109.5 . . ?
 C19 C20 H20B 109.5 . . ?
 C19 C20 H20C 109.5 . . ?
 H20A C20 H20B 109.5 . . ?
 H20A C20 H20C 109.5 . . ?
 H20B C20 H20C 109.5 . . ?
 N9 C21 H21A 108.7 . . ?
 N9 C21 H21B 108.7 . . ?
 N9 C21 C22 114.06(13) . . ?
 H21A C21 H21B 107.6 . . ?
 C22 C21 H21A 108.7 . . ?
 C22 C21 H21B 108.7 . . ?
 C21 C22 H22A 109.5 . . ?
 C21 C22 H22B 109.5 . . ?
 C21 C22 H22C 109.5 . . ?
 H22A C22 H22B 109.5 . . ?
 H22A C22 H22C 109.5 . . ?
 H22B C22 H22C 109.5 . . ?
 N13 C39B H39A 109.4 . . ?
 N13 C39B H39B 109.4 . . ?
 N13 C39B C40B 111.4(8) . . ?
 H39A C39B H39B 108.0 . . ?
 C40B C39B H39A 109.4 . . ?
 C40B C39B H39B 109.4 . . ?
 N9 C23A H23A 108.8 . . ?
 N9 C23A H23B 108.8 . . ?
 N9 C23A C24A 113.71(14) . . ?
 H23A C23A H23B 107.7 . . ?
 C24A C23A H23A 108.8 . . ?
 C24A C23A H23B 108.8 . . ?
 N9 C23B H23C 110.3 . . ?
 N9 C23B H23D 110.3 . . ?
 H23C C23B H23D 108.6 . . ?
 C24B C23B N9 106.9(13) . . ?
 C24B C23B H23C 110.3 . . ?
 C24B C23B H23D 110.3 . . ?
 C23A C24A H24A 109.5 . . ?
 C23A C24A H24B 109.5 . . ?
 C23A C24A H24C 109.5 . . ?
 H24A C24A H24B 109.5 . . ?
 H24A C24A H24C 109.5 . . ?
 H24B C24A H24C 109.5 . . ?
 C23B C24B H24D 109.5 . . ?
 C23B C24B H24E 109.5 . . ?
 C23B C24B H24F 109.5 . . ?
 H24D C24B H24E 109.5 . . ?
 H24D C24B H24F 109.5 . . ?
 H24E C24B H24F 109.5 . . ?
 N10 C25 H25A 109.0 . . ?
 N10 C25 H25B 109.0 . . ?
 N10 C25 C26 112.91(12) . . ?
 H25A C25 H25B 107.8 . . ?
 C26 C25 H25A 109.0 . . ?
 C26 C25 H25B 109.0 . . ?
 C25 C26 H26A 109.5 . . ?
 C25 C26 H26B 109.5 . . ?
 C25 C26 H26C 109.5 . . ?
 H26A C26 H26B 109.5 . . ?
 H26A C26 H26C 109.5 . . ?
 H26B C26 H26C 109.5 . . ?
 N10 C27 H27A 108.7 . . ?
 N10 C27 H27B 108.7 . . ?
 N10 C27 C28 114.08(12) . . ?
 H27A C27 H27B 107.6 . . ?
 C28 C27 H27A 108.7 . . ?
 C28 C27 H27B 108.7 . . ?
 C27 C28 H28A 109.5 . . ?
 C27 C28 H28B 109.5 . . ?
 C27 C28 H28C 109.5 . . ?
 H28A C28 H28B 109.5 . . ?
 H28A C28 H28C 109.5 . . ?
 H28B C28 H28C 109.5 . . ?
 N11 C29 H29A 108.7 . . ?
 N11 C29 H29B 108.7 . . ?
 N11 C29 C30 114.10(13) . . ?
 H29A C29 H29B 107.6 . . ?
 C30 C29 H29A 108.7 . . ?
 C30 C29 H29B 108.7 . . ?
 C29 C30 H30A 109.5 . . ?
 C29 C30 H30B 109.5 . . ?
 C29 C30 H30C 109.5 . . ?
 H30A C30 H30B 109.5 . . ?
 H30A C30 H30C 109.5 . . ?
 H30B C30 H30C 109.5 . . ?
 N11 C31A H31A 108.7 . . ?
 N11 C31A H31B 108.7 . . ?
 N11 C31A C32A 114.0(2) . . ?
 H31A C31A H31B 107.6 . . ?
 C32A C31A H31A 108.7 . . ?
 C32A C31A H31B 108.7 . . ?
 N11 C31B H31C 109.5 . . ?
 N11 C31B H31D 109.5 . . ?
 N11 C31B C32B 110.6(4) . . ?
 H31C C31B H31D 108.1 . . ?
 C32B C31B H31C 109.5 . . ?
 C32B C31B H31D 109.5 . . ?
 C31A C32A H32A 109.5 . . ?
 C31A C32A H32B 109.5 . . ?
 C31A C32A H32C 109.5 . . ?
 H32A C32A H32B 109.5 . . ?
 H32A C32A H32C 109.5 . . ?
 H32B C32A H32C 109.5 . . ?
 C31B C32B H32D 109.5 . . ?
 C31B C32B H32E 109.5 . . ?
 C31B C32B H32F 109.5 . . ?
 H32D C32B H32E 109.5 . . ?
 H32D C32B H32F 109.5 . . ?
 H32E C32B H32F 109.5 . . ?
 N12 C33 H33A 108.8 . . ?
 N12 C33 H33B 108.8 . . ?
 N12 C33 C34 113.91(12) . . ?
 H33A C33 H33B 107.7 . . ?
 C34 C33 H33A 108.8 . . ?
 C34 C33 H33B 108.8 . . ?
 C33 C34 H34A 109.5 . . ?
 C33 C34 H34B 109.5 . . ?
 C33 C34 H34C 109.5 . . ?
 H34A C34 H34B 109.5 . . ?
 H34A C34 H34C 109.5 . . ?
 H34B C34 H34C 109.5 . . ?
 N12 C35 H35A 108.7 . . ?
 N12 C35 H35B 108.7 . . ?
 N12 C35 C36 114.14(12) . . ?
 H35A C35 H35B 107.6 . . ?
 C36 C35 H35A 108.7 . . ?
 C36 C35 H35B 108.7 . . ?
 C35 C36 H36A 109.5 . . ?
 C35 C36 H36B 109.5 . . ?
 C35 C36 H36C 109.5 . . ?
 H36A C36 H36B 109.5 . . ?
 H36A C36 H36C 109.5 . . ?
 H36B C36 H36C 109.5 . . ?
 N13 C37 H37A 108.6 . . ?
 N13 C37 H37B 108.6 . . ?
 N13 C37 C38 114.83(14) . . ?
 H37A C37 H37B 107.5 . . ?
 C38 C37 H37A 108.6 . . ?
 C38 C37 H37B 108.6 . . ?
 C37 C38 H38A 109.5 . . ?
 C37 C38 H38B 109.5 . . ?
 C37 C38 H38C 109.5 . . ?
 H38A C38 H38B 109.5 . . ?
 H38A C38 H38C 109.5 . . ?
 H38B C38 H38C 109.5 . . ?
 N13 C39A H39C 108.6 . . ?
 N13 C39A H39D 108.6 . . ?
 N13 C39A C40A 114.9(7) . . ?
 H39C C39A H39D 107.5 . . ?
 C40A C39A H39C 108.6 . . ?
 C40A C39A H39D 108.6 . . ?
 C39B C40B H40A 109.5 . . ?
 C39B C40B H40B 109.5 . . ?
 C39B C40B H40C 109.5 . . ?
 H40A C40B H40B 109.5 . . ?
 H40A C40B H40C 109.5 . . ?
 H40B C40B H40C 109.5 . . ?
 C39A C40A H40D 109.5 . . ?
 C39A C40A H40E 109.5 . . ?
 C39A C40A H40F 109.5 . . ?
 H40D C40A H40E 109.5 . . ?
 H40D C40A H40F 109.5 . . ?
 H40E C40A H40F 109.5 . . ?
 F1 Si1 C41 177.19(6) . . ?
 F1 Si1 C43 90.83(6) . . ?
 F1 Si1 C45 90.52(6) . . ?
 F1 Si1 C47 87.52(5) . . ?
 C43 Si1 C41 89.51(6) . . ?
 C45 Si1 C41 91.91(6) . . ?
 C45 Si1 C43 113.14(7) . . ?
 C47 Si1 C41 89.94(6) . . ?
 C47 Si1 C43 121.80(6) . . ?
 C47 Si1 C45 125.04(7) . . ?
 C49 N14 C50 116.20(13) . . ?
 F2 C41 Si1 113.14(10) . . ?
 F2 C41 F3 105.09(11) . . ?
 F2 C41 C42 103.81(12) . . ?
 F3 C41 Si1 105.80(9) . . ?
 F3 C41 C42 102.89(13) . . ?
 C42 C41 Si1 124.25(10) . . ?
 F4 C42 C41 110.75(14) . . ?
 F5 C42 F4 106.93(15) . . ?
 F5 C42 C41 111.41(12) . . ?
 F6 C42 F4 106.58(13) . . ?
 F6 C42 F5 108.46(15) . . ?
 F6 C42 C41 112.44(15) . . ?
 F7 C43 Si1 108.97(10) . . ?
 F7 C43 C44 104.40(13) . . ?
 F8 C43 Si1 114.01(10) . . ?
 F8 C43 F7 106.15(11) . . ?
 F8 C43 C44 104.09(13) . . ?
 C44 C43 Si1 118.20(10) . . ?
 F9 C44 C43 110.43(14) . . ?
 F10 C44 F9 107.33(15) . . ?
 F10 C44 C43 111.31(14) . . ?
 F11 C44 F9 106.56(14) . . ?
 F11 C44 F10 108.64(14) . . ?
 F11 C44 C43 112.32(15) . . ?
 F12 C45 Si1 109.90(10) . . ?
 F12 C45 C46 104.81(13) . . ?
 F13 C45 Si1 111.62(11) . . ?
 F13 C45 F12 105.65(12) . . ?
 F13 C45 C46 104.67(14) . . ?
 C46 C45 Si1 119.18(11) . . ?
 F14 C46 F15 107.59(16) . . ?
 F14 C46 C45 111.35(15) . . ?
 F15 C46 C45 110.00(15) . . ?
 F16 C46 F14 109.22(16) . . ?
 F16 C46 F15 106.99(15) . . ?
 F16 C46 C45 111.51(15) . . ?
 C48 C47 Si1 121.35(11) . . ?
 C51 C47 Si1 124.52(11) . . ?
 C51 C47 C48 113.90(13) . . ?
 F17 C48 C47 120.22(13) . . ?
 F17 C48 C49 118.99(13) . . ?
 C49 C48 C47 120.79(14) . . ?
 F18 C49 C48 118.90(15) . . ?
 N14 C49 F18 116.96(14) . . ?
 N14 C49 C48 124.13(14) . . ?
 F19 C50 C51 119.52(14) . . ?
 N14 C50 F19 116.55(13) . . ?
 N14 C50 C51 123.93(15) . . ?
 F20 C51 C47 120.73(12) . . ?
 F20 C51 C50 118.22(13) . . ?
 C50 C51 C47 121.04(14) . . ?

loop_
  _geom_torsion_atom_site_label_1
  _geom_torsion_atom_site_label_2
  _geom_torsion_atom_site_label_3
  _geom_torsion_atom_site_label_4
  _geom_torsion
  _geom_torsion_site_symmetry_1
  _geom_torsion_site_symmetry_2
  _geom_torsion_site_symmetry_3
  _geom_torsion_site_symmetry_4
  _geom_torsion_publ_flag
 P1 N1 C1 C2 83.97(16) . . . . ?
 P1 N1 C1 C3 -37.42(17) . . . . ?
 P1 N1 C1 C4 -156.57(11) . . . . ?
 P2 N5 C5 C6 -104.51(14) . . . . ?
 P2 N5 C7 C8 -104.53(13) . . . . ?
 P2 N6 C9 C10 -103.35(13) . . . . ?
 P2 N6 C11 C12 -140.32(11) . . . . ?
 P2 N7 C13 C14 -139.41(11) . . . . ?
 P2 N7 C15 C16 -107.76(12) . . . . ?
 P3 N8 C17 C18 -134.61(12) . . . . ?
 P3 N8 C19 C20 -115.01(12) . . . . ?
 P3 N9 C21 C22 111.68(14) . . . . ?
 P3 N9 C23A C24A -137.14(13) . . . . ?
 P3 N9 C23B C24B 118.9(10) . . . . ?
 P3 N10 C25 C26 -139.38(13) . . . . ?
 P3 N10 C27 C28 -102.13(13) . . . . ?
 P4 N11 C29 C30 -125.75(13) . . . . ?
 P4 N11 C31A C32A 147.1(2) . . . . ?
 P4 N11 C31B C32B -120.0(3) . . . . ?
 P4 N12 C33 C34 -147.89(11) . . . . ?
 P4 N12 C35 C36 -96.18(14) . . . . ?
 P4 N13 C39B C40B 144.1(5) . . . . ?
 P4 N13 C37 C38 109.08(14) . . . . ?
 P4 N13 C39A C40A 136.2(4) . . . . ?
 N1 P1 N2 P2 -55.46(16) . . . . ?
 N1 P1 N4 P4 -113.01(12) . . . . ?
 N2 P1 N1 C1 -161.40(12) . . . . ?
 N2 P1 N4 P4 2.19(15) . . . . ?
 N2 P2 N5 C5 -13.77(13) . . . . ?
 N2 P2 N5 C7 168.54(10) . . . . ?
 N2 P2 N6 C9 96.80(12) . . . . ?
 N2 P2 N6 C11 -66.60(12) . . . . ?
 N2 P2 N7 C13 173.33(10) . . . . ?
 N2 P2 N7 C15 -21.95(12) . . . . ?
 N3 P1 N1 C1 77.85(13) . . . . ?
 N3 P1 N2 P2 61.41(17) . . . . ?
 N3 P1 N4 P4 128.65(12) . . . . ?
 N3 P3 N8 C17 169.76(11) . . . . ?
 N3 P3 N8 C19 -19.72(13) . . . . ?
 N3 P3 N9 C21 106.30(12) . . . . ?
 N3 P3 N9 C23A -45.92(14) . . . . ?
 N3 P3 N9 C23B -84.8(7) . . . . ?
 N3 P3 N10 C25 164.27(11) . . . . ?
 N3 P3 N10 C27 -37.12(12) . . . . ?
 N4 P1 N1 C1 -41.75(14) . . . . ?
 N4 P1 N2 P2 -174.16(14) . . . . ?
 N4 P4 N11 C29 -87.29(13) . . . . ?
 N4 P4 N11 C31A 53.7(2) . . . . ?
 N4 P4 N11 C31B 86.1(3) . . . . ?
 N4 P4 N12 C33 -167.31(10) . . . . ?
 N4 P4 N12 C35 -12.13(13) . . . . ?
 N4 P4 N13 C39B 178.9(4) . . . . ?
 N4 P4 N13 C37 24.48(14) . . . . ?
 N4 P4 N13 C39A -163.6(3) . . . . ?
 N5 P2 N2 P1 108.56(15) . . . . ?
 N5 P2 N6 C9 -25.72(12) . . . . ?
 N5 P2 N6 C11 170.89(10) . . . . ?
 N5 P2 N7 C13 -67.00(11) . . . . ?
 N5 P2 N7 C15 97.72(11) . . . . ?
 N6 P2 N2 P1 -11.95(18) . . . . ?
 N6 P2 N5 C5 116.79(11) . . . . ?
 N6 P2 N5 C7 -60.91(12) . . . . ?
 N6 P2 N7 C13 44.24(11) . . . . ?
 N6 P2 N7 C15 -151.04(10) . . . . ?
 N7 P2 N2 P1 -129.40(14) . . . . ?
 N7 P2 N5 C5 -133.25(11) . . . . ?
 N7 P2 N5 C7 49.05(12) . . . . ?
 N7 P2 N6 C9 -142.84(11) . . . . ?
 N7 P2 N6 C11 53.76(11) . . . . ?
 N8 P3 N9 C21 -16.29(13) . . . . ?
 N8 P3 N9 C23A -168.51(11) . . . . ?
 N8 P3 N9 C23B 152.6(7) . . . . ?
 N8 P3 N10 C25 -74.63(12) . . . . ?
 N8 P3 N10 C27 83.98(11) . . . . ?
 N9 P3 N8 C17 -62.88(12) . . . . ?
 N9 P3 N8 C19 107.63(11) . . . . ?
 N9 P3 N10 C25 39.10(12) . . . . ?
 N9 P3 N10 C27 -162.29(10) . . . . ?
 N10 P3 N8 C17 48.59(13) . . . . ?
 N10 P3 N8 C19 -140.90(11) . . . . ?
 N10 P3 N9 C21 -133.67(12) . . . . ?
 N10 P3 N9 C23A 74.11(12) . . . . ?
 N10 P3 N9 C23B 35.2(7) . . . . ?
 N11 P4 N4 P1 49.90(15) . . . . ?
 N11 P4 N12 C33 62.50(12) . . . . ?
 N11 P4 N12 C35 -142.32(11) . . . . ?
 N11 P4 N13 C39B -53.8(4) . . . . ?
 N11 P4 N13 C37 151.78(12) . . . . ?
 N11 P4 N13 C39A -36.2(3) . . . . ?
 N12 P4 N4 P1 -70.42(14) . . . . ?
 N12 P4 N11 C29 36.82(13) . . . . ?
 N12 P4 N11 C31A 177.79(19) . . . . ?
 N12 P4 N11 C31B -149.8(3) . . . . ?
 N12 P4 N13 C39B 56.6(4) . . . . ?
 N12 P4 N13 C37 -97.90(12) . . . . ?
 N12 P4 N13 C39A 74.1(3) . . . . ?
 N13 P4 N4 P1 165.54(12) . . . . ?
 N13 P4 N11 C29 154.88(11) . . . . ?
 N13 P4 N11 C31A -64.2(2) . . . . ?
 N13 P4 N11 C31B -31.8(3) . . . . ?
 N13 P4 N12 C33 -47.33(12) . . . . ?
 N13 P4 N12 C35 107.84(11) . . . . ?
 C5 N5 C7 C8 77.60(15) . . . . ?
 C7 N5 C5 C6 73.32(16) . . . . ?
 C9 N6 C11 C12 55.12(16) . . . . ?
 C11 N6 C9 C10 60.44(16) . . . . ?
 C13 N7 C15 C16 57.96(16) . . . . ?
 C15 N7 C13 C14 55.12(16) . . . . ?
 C17 N8 C19 C20 56.01(17) . . . . ?
 C19 N8 C17 C18 54.25(17) . . . . ?
 C21 N9 C23A C24A 67.65(18) . . . . ?
 C21 N9 C23B C24B -71.3(12) . . . . ?
 C39B N13 C37 C38 -48.5(4) . . . . ?
 C23A N9 C21 C22 -95.70(16) . . . . ?
 C23B N9 C21 C22 -57.3(7) . . . . ?
 C25 N10 C27 C28 58.17(16) . . . . ?
 C27 N10 C25 C26 61.38(18) . . . . ?
 C29 N11 C31A C32A -68.2(3) . . . . ?
 C29 N11 C31B C32B 53.5(4) . . . . ?
 C31A N11 C29 C30 91.9(2) . . . . ?
 C31B N11 C29 C30 61.0(3) . . . . ?
 C33 N12 C35 C36 59.93(16) . . . . ?
 C35 N12 C33 C34 55.55(17) . . . . ?
 C37 N13 C39B C40B -59.0(6) . . . . ?
 C37 N13 C39A C40A -51.6(5) . . . . ?
 C39A N13 C37 C38 -63.0(4) . . . . ?
 Si1 C41 C42 F4 -159.58(11) . . . . ?
 Si1 C41 C42 F5 -40.7(2) . . . . ?
 Si1 C41 C42 F6 81.30(16) . . . . ?
 Si1 C43 C44 F9 174.34(12) . . . . ?
 Si1 C43 C44 F10 55.22(18) . . . . ?
 Si1 C43 C44 F11 -66.86(17) . . . . ?
 Si1 C45 C46 F14 57.72(17) . . . . ?
 Si1 C45 C46 F15 176.91(13) . . . . ?
 Si1 C45 C46 F16 -64.6(2) . . . . ?
 Si1 C47 C48 F17 4.53(19) . . . . ?
 Si1 C47 C48 C49 -175.31(11) . . . . ?
 Si1 C47 C51 F20 -2.9(2) . . . . ?
 Si1 C47 C51 C50 175.87(11) . . . . ?
 F2 C41 C42 F4 69.36(16) . . . . ?
 F2 C41 C42 F5 -171.76(14) . . . . ?
 F2 C41 C42 F6 -49.76(16) . . . . ?
 F3 C41 C42 F4 -39.99(16) . . . . ?
 F3 C41 C42 F5 78.90(16) . . . . ?
 F3 C41 C42 F6 -159.11(12) . . . . ?
 F7 C43 C44 F9 -64.43(18) . . . . ?
 F7 C43 C44 F10 176.45(13) . . . . ?
 F7 C43 C44 F11 54.37(17) . . . . ?
 F8 C43 C44 F9 46.70(17) . . . . ?
 F8 C43 C44 F10 -72.42(16) . . . . ?
 F8 C43 C44 F11 165.50(13) . . . . ?
 F12 C45 C46 F14 -65.71(16) . . . . ?
 F12 C45 C46 F15 53.5(2) . . . . ?
 F12 C45 C46 F16 172.02(15) . . . . ?
 F13 C45 C46 F14 -176.66(12) . . . . ?
 F13 C45 C46 F15 -57.47(19) . . . . ?
 F13 C45 C46 F16 61.07(18) . . . . ?
 F17 C48 C49 F18 -0.7(2) . . . . ?
 F17 C48 C49 N14 179.76(14) . . . . ?
 F19 C50 C51 F20 -1.5(2) . . . . ?
 F19 C50 C51 C47 179.66(13) . . . . ?
 N14 C50 C51 F20 177.60(14) . . . . ?
 N14 C50 C51 C47 -1.2(2) . . . . ?
 C47 C48 C49 F18 179.19(14) . . . . ?
 C47 C48 C49 N14 -0.4(2) . . . . ?
 C48 C47 C51 F20 -177.53(13) . . . . ?
 C48 C47 C51 C50 1.3(2) . . . . ?
 C49 N14 C50 F19 179.41(13) . . . . ?
 C49 N14 C50 C51 0.3(2) . . . . ?
 C50 N14 C49 F18 -179.06(14) . . . . ?
 C50 N14 C49 C48 0.5(2) . . . . ?
 C51 C47 C48 F17 179.32(13) . . . . ?
 C51 C47 C48 C49 -0.5(2) . . . . ?

_shelx_res_file
;
TITL tiessen36_auto_a.res in P-1
    tiessen36.res
    created by SHELXL-2016/6 at 19:42:43 on 22-Jul-2021
REM Old TITL Tiessen36_auto in P-1
REM SHELXT solution in P-1
REM R1 0.121, Rweak 0.007, Alpha 0.058, Orientation as input
REM Formula found by SHELXT: C54 N12 F20 Si P4
CELL 1.54184 11.798754 16.531789 17.904684 88.2965 83.6249 86.1037
ZERR 2 0.000316 0.000466 0.000475 0.0022 0.0022 0.0023
LATT 1
SFAC C H F N P Si
UNIT 102 200 40 28 8 2
EADP C23A C23B
EADP C39A C39B
EADP C40A C40B
EADP C24B C24A
SIMU 0.001 0.002 2 C23B C24B

L.S. 10
PLAN  17
TEMP -173
CONF
BOND $H
LIST 6
MORE -1
fmap 2
acta
REM <olex2.extras>
REM <HklSrc "%.\\Tiessen36.hkl">
REM </olex2.extras>

WGHT    0.040100    0.987100
FVAR       3.89507   0.55956   0.89985   0.47225
P1    5    0.900912    0.206828    0.262012    11.00000    0.01347    0.01284 =
         0.01069    0.00001   -0.00229    0.00048
P2    5    1.050002    0.347718    0.225300    11.00000    0.01203    0.01484 =
         0.01171    0.00096   -0.00197   -0.00081
P3    5    0.774434    0.225146    0.423024    11.00000    0.01734    0.01498 =
         0.01025   -0.00058   -0.00199   -0.00223
P4    5    0.761230    0.190279    0.135162    11.00000    0.01728    0.01436 =
         0.01279   -0.00178   -0.00398    0.00000
N1    4    1.010497    0.137578    0.267894    11.00000    0.01622    0.01900 =
         0.02029    0.00301   -0.00121    0.00246
H1    2    1.064252    0.148476    0.236664    11.00000    0.02660
N2    4    0.958752    0.284318    0.223470    11.00000    0.01593    0.01725 =
         0.01889    0.00235   -0.00410   -0.00165
N3    4    0.841904    0.222187    0.344334    11.00000    0.02825    0.01875 =
         0.01275   -0.00030   -0.00051    0.00268
N4    4    0.810810    0.173707    0.211725    11.00000    0.01817    0.01629 =
         0.01542   -0.00048   -0.00507   -0.00194
N5    4    1.153305    0.328278    0.156504    11.00000    0.01503    0.02169 =
         0.01483   -0.00055   -0.00054   -0.00157
N6    4    1.118092    0.356751    0.300478    11.00000    0.01326    0.02038 =
         0.01366    0.00021   -0.00313    0.00052
N7    4    0.986051    0.439515    0.216459    11.00000    0.01456    0.01505 =
         0.01801    0.00105   -0.00535   -0.00132
N8    4    0.864986    0.223073    0.487412    11.00000    0.01632    0.02301 =
         0.01209   -0.00131   -0.00110   -0.00153
N9    4    0.687821    0.151711    0.446445    11.00000    0.02520    0.02067 =
         0.01787    0.00366   -0.00819   -0.00846
N10   4    0.686101    0.308139    0.428932    11.00000    0.01614    0.01701 =
         0.01463   -0.00081    0.00025    0.00038
N11   4    0.848126    0.200413    0.056215    11.00000    0.02736    0.01786 =
         0.01420   -0.00206    0.00049    0.00292
N12   4    0.678716    0.276007    0.137113    11.00000    0.01754    0.01947 =
         0.01442   -0.00262   -0.00481    0.00178
N13   4    0.692956    0.108949    0.118661    11.00000    0.03303    0.01745 =
         0.01960   -0.00097   -0.01090   -0.00589
C1    1    1.007947    0.048477    0.278786    11.00000    0.02407    0.01717 =
         0.02155    0.00259   -0.00101    0.00575
C2    1    1.004228    0.006968    0.203932    11.00000    0.05090    0.02149 =
         0.02642   -0.00281   -0.00072    0.00682
AFIX 137
H2A   2    1.006705   -0.051956    0.212250    11.00000   -1.50000
H2B   2    1.070097    0.021154    0.168889    11.00000   -1.50000
H2C   2    0.933500    0.025118    0.182711    11.00000   -1.50000
AFIX   0
C3    1    0.904483    0.027233    0.332575    11.00000    0.02783    0.01797 =
         0.02617    0.00568   -0.00044    0.00273
AFIX 137
H3A   2    0.904631   -0.031782    0.339665    11.00000   -1.50000
H3B   2    0.834432    0.047459    0.311568    11.00000   -1.50000
H3C   2    0.907789    0.052347    0.381115    11.00000   -1.50000
AFIX   0
C4    1    1.117530    0.019341    0.312611    11.00000    0.02596    0.02838 =
         0.03657    0.00892   -0.00155    0.01108
AFIX 137
H4A   2    1.118540    0.044607    0.361338    11.00000   -1.50000
H4B   2    1.184023    0.034518    0.278624    11.00000   -1.50000
H4C   2    1.120196   -0.039759    0.319530    11.00000   -1.50000
AFIX   0
C5    1    1.166650    0.252222    0.115275    11.00000    0.02237    0.02641 =
         0.01950   -0.00686   -0.00113    0.00224
AFIX  23
H5A   2    1.180123    0.265284    0.060824    11.00000   -1.20000
H5B   2    1.094169    0.224809    0.124104    11.00000   -1.20000
AFIX   0
C6    1    1.263932    0.193197    0.136741    11.00000    0.02369    0.02723 =
         0.04055   -0.00717    0.00116    0.00525
AFIX 137
H6A   2    1.267437    0.144441    0.106531    11.00000   -1.50000
H6B   2    1.250158    0.178142    0.190173    11.00000   -1.50000
H6C   2    1.336514    0.219202    0.127270    11.00000   -1.50000
AFIX   0
C7    1    1.240939    0.385972    0.134662    11.00000    0.01720    0.02542 =
         0.02011    0.00389    0.00095   -0.00163
AFIX  23
H7A   2    1.316875    0.356060    0.129058    11.00000   -1.20000
H7B   2    1.240543    0.425154    0.175458    11.00000   -1.20000
AFIX   0
C8    1    1.223880    0.432586    0.061687    11.00000    0.03350    0.03260 =
         0.02022    0.00795    0.00547    0.00270
AFIX 137
H8A   2    1.224426    0.394288    0.020889    11.00000   -1.50000
H8B   2    1.285814    0.469039    0.049732    11.00000   -1.50000
H8C   2    1.150420    0.464431    0.067478    11.00000   -1.50000
AFIX   0
C9    1    1.231744    0.317615    0.308257    11.00000    0.01329    0.02413 =
         0.01772    0.00231   -0.00356   -0.00088
AFIX  23
H9A   2    1.278951    0.357719    0.327839    11.00000   -1.20000
H9B   2    1.268191    0.302417    0.257692    11.00000   -1.20000
AFIX   0
C10   1    1.233333    0.242616    0.359249    11.00000    0.01848    0.03022 =
         0.02793    0.00988   -0.00394    0.00210
AFIX 137
H10A  2    1.182772    0.203739    0.342631    11.00000   -1.50000
H10B  2    1.206855    0.257952    0.411032    11.00000   -1.50000
H10C  2    1.311400    0.217741    0.357002    11.00000   -1.50000
AFIX   0
C11   1    1.052578    0.386403    0.370100    11.00000    0.01987    0.02236 =
         0.01348   -0.00030   -0.00115   -0.00073
AFIX  23
H11A  2    1.033207    0.339399    0.403512    11.00000   -1.20000
H11B  2    0.980043    0.414457    0.357596    11.00000   -1.20000
AFIX   0
C12   1    1.116609    0.444420    0.412346    11.00000    0.03407    0.03136 =
         0.01963   -0.00635   -0.00612   -0.00451
AFIX 137
H12A  2    1.138310    0.490312    0.379141    11.00000   -1.50000
H12B  2    1.185489    0.415809    0.428555    11.00000   -1.50000
H12C  2    1.067126    0.464375    0.456457    11.00000   -1.50000
AFIX   0
C13   1    1.045159    0.513932    0.224029    11.00000    0.02005    0.01617 =
         0.02164    0.00066   -0.00658   -0.00289
AFIX  23
H13A  2    1.071047    0.535436    0.173251    11.00000   -1.20000
H13B  2    1.113846    0.500244    0.250171    11.00000   -1.20000
AFIX   0
C14   1    0.970730    0.579824    0.267211    11.00000    0.03078    0.02049 =
         0.03381   -0.00784   -0.01094    0.00079
AFIX 137
H14A  2    0.905830    0.597043    0.239476    11.00000   -1.50000
H14B  2    1.016051    0.626328    0.272964    11.00000   -1.50000
H14C  2    0.942471    0.558450    0.316947    11.00000   -1.50000
AFIX   0
C15   1    0.877801    0.450811    0.182487    11.00000    0.01559    0.01851 =
         0.02020    0.00024   -0.00568   -0.00041
AFIX  23
H15A  2    0.822747    0.484889    0.215841    11.00000   -1.20000
H15B  2    0.845830    0.397276    0.179731    11.00000   -1.20000
AFIX   0
C16   1    0.888727    0.489905    0.104271    11.00000    0.02962    0.02429 =
         0.02394    0.00420   -0.01296   -0.00362
AFIX 137
H16A  2    0.941443    0.455931    0.070334    11.00000   -1.50000
H16B  2    0.918240    0.543679    0.106499    11.00000   -1.50000
H16C  2    0.813538    0.495296    0.085577    11.00000   -1.50000
AFIX   0
C17   1    0.825310    0.238696    0.566737    11.00000    0.02328    0.03307 =
         0.01439   -0.00397   -0.00291   -0.00183
AFIX  23
H17A  2    0.825883    0.186544    0.595381    11.00000   -1.20000
H17B  2    0.745414    0.262038    0.570484    11.00000   -1.20000
AFIX   0
C18   1    0.898008    0.296186    0.602389    11.00000    0.03905    0.03633 =
         0.02395   -0.01135   -0.00913   -0.00180
AFIX 137
H18A  2    0.903236    0.346299    0.571917    11.00000   -1.50000
H18B  2    0.974788    0.270390    0.604992    11.00000   -1.50000
H18C  2    0.862825    0.308898    0.653219    11.00000   -1.50000
AFIX   0
C19   1    0.985017    0.193981    0.471856    11.00000    0.01917    0.02084 =
         0.01692    0.00106   -0.00263   -0.00037
AFIX  23
H19A  2    1.033203    0.237735    0.483407    11.00000   -1.20000
H19B  2    1.001138    0.183625    0.417410    11.00000   -1.20000
AFIX   0
C20   1    1.020958    0.117255    0.515186    11.00000    0.03203    0.02395 =
         0.02918    0.00285   -0.01023    0.00146
AFIX 137
H20A  2    0.978330    0.072150    0.501314    11.00000   -1.50000
H20B  2    1.004580    0.126192    0.569283    11.00000   -1.50000
H20C  2    1.103029    0.104185    0.502768    11.00000   -1.50000
AFIX   0
C21   1    0.710148    0.084808    0.499611    11.00000    0.02814    0.01873 =
         0.02207    0.00225   -0.00425   -0.00433
AFIX  23
H21A  2    0.789932    0.085661    0.511673    11.00000   -1.20000
H21B  2    0.702873    0.032868    0.474981    11.00000   -1.20000
AFIX   0
C22   1    0.630097    0.087823    0.572995    11.00000    0.03636    0.03574 =
         0.02206    0.00585   -0.00077   -0.00820
AFIX 137
H22A  2    0.551615    0.081380    0.562211    11.00000   -1.50000
H22B  2    0.633810    0.140120    0.596686    11.00000   -1.50000
H22C  2    0.653611    0.043899    0.607072    11.00000   -1.50000
AFIX   0
PART 1
C39B  1    0.630029    0.100275    0.050098    41.00000    0.01983    0.02383 =
         0.02542   -0.00546   -0.01339   -0.00260
AFIX  23
H39A  2    0.661211    0.136712    0.009134    41.00000   -1.20000
H39B  2    0.548101    0.116894    0.062730    41.00000   -1.20000
AFIX   0
C23A  1    0.614538    0.131909    0.389280    31.00000    0.02636    0.02717 =
         0.02315   -0.00090   -0.00850   -0.00818
AFIX  23
H23A  2    0.647814    0.082182    0.363587    31.00000   -1.20000
H23B  2    0.614036    0.176533    0.351175    31.00000   -1.20000
AFIX   0
PART 2
C23B  1    0.561193    0.162053    0.420749   -31.00000    0.02636    0.02717 =
         0.02315   -0.00090   -0.00850   -0.00818
AFIX  23
H23C  2    0.503259    0.160687    0.465150   -31.00000   -1.20000
H23D  2    0.550059    0.214442    0.393438   -31.00000   -1.20000
AFIX   0
PART 1
C24A  1    0.491951    0.118666    0.420930    31.00000    0.02406    0.03347 =
         0.03656   -0.00422   -0.01116   -0.00308
AFIX 137
H24A  2    0.446294    0.110675    0.379560    31.00000   -1.50000
H24B  2    0.459828    0.166213    0.449322    31.00000   -1.50000
H24C  2    0.490767    0.070581    0.454294    31.00000   -1.50000
AFIX   0
PART 2
C24B  1    0.550118    0.094563    0.371623   -31.00000    0.02406    0.03347 =
         0.03656   -0.00422   -0.01116   -0.00308
AFIX 137
H24D  2    0.585525    0.107088    0.320838   -31.00000   -1.50000
H24E  2    0.469009    0.086190    0.369970   -31.00000   -1.50000
H24F  2    0.588400    0.045190    0.391145   -31.00000   -1.50000
AFIX   0
PART 0
C25   1    0.590034    0.319629    0.488378    11.00000    0.02215    0.02933 =
         0.01793   -0.00129    0.00344    0.00278
AFIX  23
H25A  2    0.613134    0.353885    0.527778    11.00000   -1.20000
H25B  2    0.572564    0.266259    0.511782    11.00000   -1.20000
AFIX   0
C26   1    0.482521    0.359096    0.459251    11.00000    0.02394    0.05150 =
         0.03324    0.00996    0.00761    0.01269
AFIX 137
H26A  2    0.457405    0.324444    0.421616    11.00000   -1.50000
H26B  2    0.499031    0.412158    0.436294    11.00000   -1.50000
H26C  2    0.421968    0.366073    0.501107    11.00000   -1.50000
AFIX   0
C27   1    0.725336    0.383245    0.391187    11.00000    0.02015    0.01732 =
         0.01960    0.00063   -0.00211   -0.00085
AFIX  23
H27A  2    0.662506    0.409411    0.364894    11.00000   -1.20000
H27B  2    0.789914    0.368943    0.352692    11.00000   -1.20000
AFIX   0
C28   1    0.763431    0.444088    0.444060    11.00000    0.03284    0.02048 =
         0.03229   -0.00686   -0.00311   -0.00357
AFIX 137
H28A  2    0.793762    0.490347    0.414722    11.00000   -1.50000
H28B  2    0.823028    0.418011    0.472283    11.00000   -1.50000
H28C  2    0.698001    0.463030    0.479175    11.00000   -1.50000
AFIX   0
C29   1    0.890902    0.279554    0.031339    11.00000    0.02546    0.02220 =
         0.01882    0.00034    0.00086    0.00026
AFIX  23
H29A  2    0.974336    0.277347    0.034349    11.00000   -1.20000
H29B  2    0.854802    0.321411    0.066371    11.00000   -1.20000
AFIX   0
C30   1    0.868044    0.305162   -0.048270    11.00000    0.03532    0.04411 =
         0.02573    0.01346   -0.00487   -0.00544
AFIX 137
H30A  2    0.908833    0.266564   -0.083917    11.00000   -1.50000
H30B  2    0.894756    0.359452   -0.059792    11.00000   -1.50000
H30C  2    0.785830    0.305955   -0.052347    11.00000   -1.50000
AFIX   0
PART 1
C31A  1    0.937596    0.132358    0.039927    21.00000    0.02179    0.01856 =
         0.01912   -0.00572   -0.00551    0.00554
AFIX  23
H31A  2    0.910018    0.082223    0.065260    21.00000   -1.20000
H31B  2    1.007659    0.145103    0.061714    21.00000   -1.20000
AFIX   0
PART 2
C31B  1    0.892620    0.125610    0.014926   -21.00000    0.02828    0.02299 =
         0.02631   -0.00727   -0.00248    0.00101
AFIX  23
H31C  2    0.867310    0.128256   -0.036037   -21.00000   -1.20000
H31D  2    0.861159    0.077486    0.041810   -21.00000   -1.20000
AFIX   0
PART 1
C32A  1    0.967907    0.116473   -0.043086    21.00000    0.02770    0.03052 =
         0.02107   -0.01087   -0.00040    0.00547
AFIX 137
H32A  2    0.897856    0.110584   -0.066594    21.00000   -1.50000
H32B  2    1.017410    0.066535   -0.049228    21.00000   -1.50000
H32C  2    1.008049    0.162032   -0.067096    21.00000   -1.50000
AFIX   0
PART 2
C32B  1    1.022745    0.117155    0.008736   -21.00000    0.02566    0.02579 =
         0.03323   -0.00762    0.00206    0.00061
AFIX 137
H32D  2    1.050383    0.067937   -0.018617   -21.00000   -1.50000
H32E  2    1.047690    0.113560    0.059211   -21.00000   -1.50000
H32F  2    1.053833    0.164533   -0.018367   -21.00000   -1.50000
AFIX   0
PART 0
C33   1    0.604819    0.294055    0.076758    11.00000    0.02045    0.02493 =
         0.01847   -0.00087   -0.00727    0.00195
AFIX  23
H33A  2    0.529560    0.271980    0.091941    11.00000   -1.20000
H33B  2    0.639220    0.265877    0.030859    11.00000   -1.20000
AFIX   0
C34   1    0.586570    0.383924    0.058090    11.00000    0.03642    0.02858 =
         0.02879    0.00466   -0.01035    0.00646
AFIX 137
H34A  2    0.542677    0.391133    0.014734    11.00000   -1.50000
H34B  2    0.660820    0.407169    0.046078    11.00000   -1.50000
H34C  2    0.544442    0.411438    0.101418    11.00000   -1.50000
AFIX   0
C35   1    0.641745    0.317110    0.208255    11.00000    0.01634    0.01992 =
         0.01805   -0.00462   -0.00335    0.00198
AFIX  23
H35A  2    0.641960    0.376439    0.198986    11.00000   -1.20000
H35B  2    0.697951    0.302082    0.244259    11.00000   -1.20000
AFIX   0
C36   1    0.524209    0.297048    0.243864    11.00000    0.02047    0.04073 =
         0.02109   -0.00421    0.00092   -0.00248
AFIX 137
H36A  2    0.467164    0.314656    0.209937    11.00000   -1.50000
H36B  2    0.506564    0.325128    0.291604    11.00000   -1.50000
H36C  2    0.522838    0.238376    0.253095    11.00000   -1.50000
AFIX   0
C37   1    0.648036    0.055246    0.180470    11.00000    0.02902    0.01916 =
         0.02882    0.00054   -0.00998   -0.00660
AFIX  23
H37A  2    0.680628    0.069001    0.226752    11.00000   -1.20000
H37B  2    0.674864   -0.001374    0.168336    11.00000   -1.20000
AFIX   0
C38   1    0.518512    0.059790    0.196493    11.00000    0.03004    0.02825 =
         0.05723   -0.00008   -0.00715   -0.00776
AFIX 137
H38A  2    0.485288    0.041685    0.152560    11.00000   -1.50000
H38B  2    0.490525    0.115870    0.207228    11.00000   -1.50000
H38C  2    0.496238    0.024745    0.240017    11.00000   -1.50000
AFIX   0
PART 2
C39A  1    0.663499    0.095572    0.043207   -41.00000    0.01983    0.02383 =
         0.02542   -0.00546   -0.01339   -0.00260
AFIX  23
H39C  2    0.707258    0.131734    0.007427   -41.00000   -1.20000
H39D  2    0.581322    0.111404    0.041727   -41.00000   -1.20000
AFIX   0
PART 1
C40B  1    0.641825    0.013097    0.023085    41.00000    0.04300    0.02809 =
         0.03264   -0.01220   -0.01044   -0.00549
AFIX 137
H40A  2    0.615281    0.011488   -0.026775    41.00000   -1.50000
H40B  2    0.595604   -0.021014    0.058459    41.00000   -1.50000
H40C  2    0.722166   -0.007159    0.020227    41.00000   -1.50000
AFIX   0
PART 2
C40A  1    0.686644    0.008467    0.016541   -41.00000    0.04300    0.02809 =
         0.03264   -0.01220   -0.01044   -0.00549
AFIX 137
H40D  2    0.663542    0.004747   -0.034092   -41.00000   -1.50000
H40E  2    0.642852   -0.027970    0.051026   -41.00000   -1.50000
H40F  2    0.768382   -0.007244    0.015585   -41.00000   -1.50000
AFIX   0

PART 0
SI1   6    0.488018    0.290682    0.767067    11.00000    0.01856    0.01637 =
         0.01473   -0.00371   -0.00321    0.00106
F1    3    0.593281    0.279644    0.697399    11.00000    0.02046    0.02560 =
         0.01921   -0.00380   -0.00042    0.00044
F2    3    0.376753    0.349949    0.908784    11.00000    0.03463    0.03671 =
         0.01899   -0.01220   -0.00136    0.00191
F3    3    0.268824    0.352474    0.816415    11.00000    0.02405    0.03474 =
         0.02511   -0.00413   -0.00203    0.00793
F4    3    0.182481    0.263355    0.918747    11.00000    0.03363    0.05868 =
         0.03107   -0.00737    0.01174   -0.00741
F5    3    0.269304    0.180466    0.837113    11.00000    0.05204    0.03783 =
         0.03256   -0.00695    0.00902   -0.01764
F6    3    0.339382    0.198762    0.941320    11.00000    0.05679    0.04432 =
         0.02645    0.00935    0.00346   -0.00024
F7    3    0.583897    0.407026    0.842231    11.00000    0.04594    0.03706 =
         0.03322   -0.00842   -0.01863   -0.00866
F8    3    0.430892    0.457052    0.793489    11.00000    0.03616    0.01969 =
         0.03833   -0.00963   -0.00138    0.00396
F9    3    0.607832    0.523418    0.732147    11.00000    0.05970    0.02443 =
         0.05984   -0.00507   -0.00335   -0.01862
F10   3    0.556349    0.442881    0.651816    11.00000    0.05180    0.03190 =
         0.02973    0.00211   -0.00068   -0.00861
F11   3    0.706382    0.411833    0.708703    11.00000    0.02818    0.04204 =
         0.06430   -0.00328    0.00312   -0.01156
F12   3    0.575796    0.243836    0.899424    11.00000    0.03975    0.03942 =
         0.01775   -0.00593   -0.00946    0.00843
F13   3    0.512402    0.142513    0.843803    11.00000    0.05086    0.02404 =
         0.03371    0.00502   -0.01044    0.00250
F14   3    0.760210    0.243221    0.791396    11.00000    0.02602    0.08690 =
         0.03506   -0.00385   -0.00878    0.00279
F15   3    0.734890    0.131985    0.855526    11.00000    0.05559    0.07902 =
         0.03225    0.00038   -0.01574    0.04011
F16   3    0.697748    0.139996    0.740585    11.00000    0.05558    0.05483 =
         0.02717   -0.01235   -0.00805    0.03485
F17   3    0.436585    0.122978    0.708891    11.00000    0.03657    0.01893 =
         0.03105   -0.00302   -0.00604    0.00275
F18   3    0.305542    0.087980    0.602742    11.00000    0.04338    0.02628 =
         0.04447   -0.01644   -0.00741   -0.00931
F19   3    0.191548    0.351035    0.567920    11.00000    0.03296    0.03719 =
         0.02831    0.00232   -0.01555   -0.00021
F20   3    0.322038    0.399288    0.669305    11.00000    0.03256    0.01785 =
         0.02895   -0.00137   -0.01105   -0.00067
N14   4    0.247682    0.219609    0.586145    11.00000    0.02487    0.03361 =
         0.02319   -0.00703   -0.00414   -0.00773
C41   1    0.352501    0.305533    0.849253    11.00000    0.02477    0.02518 =
         0.01671   -0.00513   -0.00276    0.00366
C42   1    0.286482    0.235735    0.886954    11.00000    0.03493    0.03687 =
         0.02305   -0.00319    0.00727   -0.00432
C43   1    0.524817    0.404051    0.780488    11.00000    0.02673    0.02197 =
         0.02490   -0.00771   -0.00574   -0.00223
C44   1    0.600055    0.445301    0.717145    11.00000    0.03328    0.02493 =
         0.03889   -0.00425   -0.00386   -0.00886
C45   1    0.569739    0.211893    0.830092    11.00000    0.03078    0.02632 =
         0.01772   -0.00441   -0.00621    0.00664
C46   1    0.692577    0.181914    0.803150    11.00000    0.03425    0.05301 =
         0.02445   -0.00422   -0.00994    0.02062
C47   1    0.384770    0.263322    0.696576    11.00000    0.01900    0.02058 =
         0.01525   -0.00369    0.00040   -0.00197
C48   1    0.377272    0.183613    0.676012    11.00000    0.02339    0.02027 =
         0.02135   -0.00317   -0.00048   -0.00127
C49   1    0.309291    0.165474    0.621571    11.00000    0.02828    0.02398 =
         0.02565   -0.00968    0.00034   -0.00842
C50   1    0.253566    0.295187    0.604440    11.00000    0.02225    0.03023 =
         0.01878   -0.00067   -0.00435   -0.00320
C51   1    0.320109    0.319438    0.657516    11.00000    0.02170    0.02004 =
         0.01847   -0.00323   -0.00169   -0.00271
HKLF 4


REM  tiessen36_auto_a.res in P-1
REM R1 =  0.0324 for   12558 Fo > 4sig(Fo)  and  0.0381 for all   14216 data
REM    872 parameters refined using      6 restraints

END

WGHT      0.0401      0.9871

REM Highest difference peak  0.342,  deepest hole -0.432,  1-sigma level  0.046
Q1    1   0.4142  0.2801  0.7278  11.00000  0.05    0.34
Q2    1   0.6672  0.1184  0.5297  11.00000  0.05    0.34
Q3    1   0.3199  0.2692  0.8699  11.00000  0.05    0.33
Q4    1   0.7169  0.1509  0.1278  11.00000  0.05    0.32
Q5    1   0.5300  0.2394  0.8039  11.00000  0.05    0.32
Q6    1   0.4058  0.2968  0.8134  11.00000  0.05    0.31
Q7    1   0.4973  0.3569  0.7778  11.00000  0.05    0.31
Q8    1   0.8482  0.1973  0.0873  11.00000  0.05    0.27
Q9    1   0.7332  0.1773  0.4292  11.00000  0.05    0.27
Q10   1   0.8287  0.2108  0.4618  11.00000  0.05    0.27
Q11   1   0.6581  0.1768  0.4666  11.00000  0.05    0.26
Q12   1   0.3780  0.2250  0.6856  11.00000  0.05    0.26
Q13   1   0.5602  0.4136  0.7443  11.00000  0.05    0.25
Q14   1   0.8352  0.2849  0.5649  11.00000  0.05    0.25
Q15   1   0.8785  0.2075  0.3318  11.00000  0.05    0.25
Q16   1   0.9938  0.0282  0.2463  11.00000  0.05    0.25
Q17   1   0.6299  0.1971  0.8174  11.00000  0.05    0.25
;
_shelx_res_checksum                66045
_shelx_hkl_file
;
   0   0  -2 402656. 3504.16   4
   0   0  -2 402333. 3460.65   2
   0   0  -2 403891. 3704.52   1
   0   0  -3 156764. 1742.62   4
   0   0  -3 157215. 1946.16   6
   0   0  -3 157276. 1849.69   7
   0   0  -3 159396. 1694.34   2
   0   0  -4 4339.67 315.941   6
   0   0  -4 4482.09 288.950   7
   0   0  -4 5127.51 271.896   4
   0   0  -4 4197.63 232.002   2
   0   0  -5 18506.5 580.855   4
   0   0  -5 17973.9 645.403   7
   0   0  -5 19807.8 556.033   2
   0   0  -6 74013.6 1486.81   7
   0   0  -6 72305.8 1335.63   4
   0   0  -6 71903.1 1264.25   2
   0   0  -7 4194.23 374.955   7
   0   0  -7 4002.10 316.576   4
   0   0  -7 3949.01 469.833   5
   0   0  -7 4022.15 297.447   2
   0   0  -7 4305.61 343.878   3
   0   0  -8 34805.0 999.076   4
   0   0  -8 35159.3 1158.10   7
   0   0  -8 36500.4 1067.12   3
   0   0  -8 35881.0 945.238   2
   0   0  -9 2119.95 254.464   4
   0   0  -9 2091.05 399.042   5
   0   0  -9 2181.90 281.204   3
   0   0 -10 1214.70 333.753   5
   0   0 -11 95395.3 2907.32   5
   0   0 -12 732.784 318.384   5
   0   0 -13 3770.92 493.696  12
   0   0 -13 3567.30 615.487   5
   0   0 -14 51685.3 2462.30   5
   0   0 -14 47704.9 1186.82  18
   0   0 -15 479.110 179.614  19
   0   0 -15 665.111 163.699  18
   0   0 -16 3176.19 305.322  18
   0   0 -16 3290.83 367.993  19
   0   0 -17 1471.73 223.304  18
   0   0 -17 1379.93 251.945  19
   0   0 -18 1591.20 268.223  19
   0   0 -18 1954.92 299.541  25
   0   0 -19 5346.92 408.064  19
   0   0 -19 5772.14 430.817  25
   0   0 -20 1881.38 231.241  19
   0   0 -20 2058.14 250.841  25
   0   0 -21 244.319 107.508  19
   0   0 -21 386.723 115.535  25
   0   0 -22 289.389 96.6820  25
   0   1 -22 7593.56 281.450  19
   0   1 -21 8097.81 380.163  19
   0   1 -21 8582.90 394.059  25
   0   1 -20 3455.20 305.407  19
   0   1 -20 3146.08 296.323  25
   0   1 -19 4388.26 371.902  19
   0   1 -19 4106.34 366.340  25
   0   1 -18 6224.79 468.298  19
   0   1 -18 6161.87 477.805  25
   0   1 -17 7009.80 506.209  19
   0   1 -16 19798.1 849.466  19
   0   1 -15 14638.5 1353.47   5
   0   1 -14 64979.8 2760.03   5
   0   1 -13 72018.6 2805.49   5
   0   1 -12 712.515 349.322   5
   0   1 -11 143.295 202.797   5
   0   1 -10 34927.6 1268.20   7
   0   1 -10 32995.6 1585.04   5
   0   1 -10 34345.8 1240.43   3
   0   1  -9 38204.3 1560.69   5
   0   1  -9 35219.1 1213.47   7
   0   1  -9 35505.6 1111.55   2
   0   1  -8 2363.27 432.833   5
   0   1  -8 2931.49 331.035   7
   0   1  -8 2549.53 223.992   4
   0   1  -8 2848.05 309.000   2
   0   1  -7 22341.9 628.531   4
   0   1  -7 23104.6 837.504   7
   0   1  -7 23023.3 812.609   2
   0   1  -6 31975.8 918.907   7
   0   1  -6 31491.6 700.035   4
   0   1  -6 31617.0 901.223   2
   0   1  -5 67161.1 1001.03   4
   0   1  -5 67844.0 1297.63   2
   0   1  -5 68209.7 1438.09   1
   0   1  -4 23039.2 465.567   4
   0   1  -4 22617.2 666.045   2
   0   1  -4 24565.0 731.273   1
   0   1  -3 7283.67 200.919   4
   0   1  -3 7025.87 338.563   2
   0   1  -3 6914.37 336.654   1
   0   1  -2 102043. 1338.73   2
   0   1  -1 2153.71 143.895   2
   0   1   0 36996.7 543.752   2
   0   1   1 926.567 72.7085   3
   0  -1  -1 975.067 70.7535   3
   0  -1  -2 140463. 1686.19   4
   0  -1  -2 144054. 1423.40   3
   0  -1  -3 2787.28 217.892   4
   0  -1  -3 2579.31 207.873   7
   0   1   3 2667.47 112.115   2
   0  -1  -3 2574.93 152.179   3
   0  -1  -4 15180.7 608.185   6
   0  -1  -4 15317.3 548.255   4
   0  -1  -4 15614.0 566.900   7
   0  -1  -4 15058.2 426.285   3
   0  -1  -5 63698.2 1447.34   6
   0  -1  -5 64304.3 1297.78   4
   0  -1  -5 63944.0 1326.15   7
   0  -1  -5 64715.5 1082.96   3
   0  -1  -6 52568.6 1413.17   6
   0  -1  -6 51980.9 1239.24   4
   0  -1  -6 51471.6 1475.08   5
   0  -1  -6 54658.3 1313.45   7
   0  -1  -6 52420.4 1043.91   3
   0  -1  -7 89381.8 1777.16   4
   0  -1  -7 88194.2 2135.53   5
   0  -1  -7 90170.6 1546.40   3
   0  -1  -8 33673.8 1396.13   5
   0  -1  -8 35064.4 1124.13   4
   0  -1  -8 35917.9 976.170   3
   0  -1  -9 328529. 5212.81   5
   0  -1  -9 325912. 4329.71   4
   0  -1  -9 327459. 3892.08   3
   0  -1 -10 36492.0 1256.06   4
   0  -1 -10 36462.8 1662.53   5
   0  -1 -11 5122.70 684.530   5
   0  -1 -12-77.1618 217.872   5
   0  -1 -13 4840.80 398.191  19
   0  -1 -13 5040.67 752.481   5
   0  -1 -13 5036.21 486.707  12
   0  -1 -14 17187.2 709.829  22
   0  -1 -14 15111.3 1333.05   5
   0  -1 -14 16433.3 850.517  12
   0  -1 -14 16033.0 701.185  18
   0  -1 -14 17095.3 764.501  19
   0  -1 -15 1760.67 266.492  18
   0  -1 -15 1843.04 289.672  19
   0  -1 -15 2521.48 599.804   5
   0  -1 -16 1614.71 254.645  18
   0  -1 -16 1661.45 275.118  19
   0  -1 -17 42866.7 1143.64  18
   0  -1 -17 45069.4 1276.64  19
   0  -1 -17 44981.0 1338.18  25
   0  -1 -18 537.681 159.702  18
   0  -1 -18 97.1218 131.746  19
   0  -1 -18 76.4152 152.448  25
   0  -1 -19 409.790 161.664  18
   0  -1 -19 442.591 171.392  19
   0  -1 -19 856.950 227.360  25
   0  -1 -20 1277.78 202.403  19
   0  -1 -20 1100.89 206.662  25
   0  -1 -21 11204.4 437.796  19
   0  -1 -21 10329.8 463.247  25
   0  -1 -22 1360.42 161.783  25
   0   2 -21 1858.98 188.402  19
   0   2 -21 1426.24 164.219  25
   0   2 -20 1144.50 192.067  19
   0   2 -20 780.023 160.681  25
   0   2 -19 4654.03 381.190  19
   0   2 -19 4328.19 364.319  25
   0   2 -18 10563.1 589.674  19
   0   2 -17 534.516 196.756  19
   0   2 -17 333.489 148.746  14
   0   2 -16 987.312 202.560  14
   0   2 -15 2463.00 573.694   5
   0   2 -15 3522.05 346.201  14
   0   2 -14 44730.7 2315.23   5
   0   2 -14 48938.6 1299.65  16
   0   2 -13 153.667 224.006   5
   0   2 -13 267.700 151.294  16
   0   2 -12 22338.3 1465.17   5
   0   2 -11 32377.9 1665.19   5
   0   2 -10 31506.5 1557.71   5
   0   2 -10 31641.8 1180.61   7
   0   2 -10 30942.3 1190.74   2
   0   2  -9 4909.81 434.876   7
   0   2  -9 4846.87 464.100   2
   0   2  -8 24342.6 924.951   7
   0   2  -8 24105.9 971.284   2
   0   2  -7 2467.52 326.877   1
   0   2  -7 2839.86 329.347   2
   0   2  -6 37873.3 1100.68   2
   0   2  -6 37949.7 1150.84   1
   0   2  -5 7297.75 467.250   1
   0   2  -5 8215.45 485.680   2
   0   2  -4 186628. 2429.92   1
   0   2  -4 178769. 2503.11   2
   0   2  -3 32020.1 844.678   2
   0   2  -2 30802.2 777.413   2
   0  -2   1-21.8004 57.1170   4
   0   2  -1 36.4458 82.2922   2
   0  -2   0 999999. 8282.34   4
   0   2   0 977471. 8327.82   2
   0   2   1 23617.3 498.924   2
   0   2   2 11285.1 293.877   2
   0  -2  -2 11274.2 339.268   3
   0  -2  -3 102616. 1668.79   4
   0  -2  -3 105837. 1300.80   3
   0   2   3 105852. 1077.24   2
   0  -2  -4 7859.78 466.085   4
   0  -2  -4 8291.81 316.686   3
   0  -2  -5 18211.3 811.246   5
   0  -2  -5 18995.8 799.236   6
   0  -2  -5 19441.7 760.149   4
   0  -2  -5 18914.8 529.143   3
   0  -2  -6 125231. 2402.56   6
   0  -2  -6 130873. 2494.43   5
   0  -2  -6 122926. 2217.53   4
   0  -2  -6 123921. 1702.57   3
   0  -2  -7 6468.64 566.383   6
   0  -2  -7 6873.94 514.728   4
   0  -2  -7 7270.50 606.552   5
   0  -2  -7 6706.57 359.042   3
   0  -2  -8 4915.25 457.802   4
   0  -2  -8 5304.86 571.486   5
   0  -2  -8 4815.17 542.310   6
   0  -2  -8 5152.93 325.019   3
   0  -2  -9 3896.25 542.066   5
   0  -2  -9 4139.60 436.009   4
   0  -2 -10 1125.34 366.057   5
   0  -2 -10 1075.03 274.680   4
   0  -2 -11 66377.9 2440.67   5
   0  -2 -12 108481. 3334.74   5
   0  -2 -13 6211.38 557.113  26
   0  -2 -13 7624.17 532.751  12
   0  -2 -13 7045.07 459.563  19
   0  -2 -13 7337.43 910.623   5
   0  -2 -14 4194.28 368.459  22
   0  -2 -14 3677.48 358.169  19
   0  -2 -14 3729.66 368.547  18
   0  -2 -14 2909.80 655.634   5
   0  -2 -15 8060.86 511.139  22
   0  -2 -15 7467.64 519.600  19
   0  -2 -15 7776.75 509.723  18
   0  -2 -15 7868.41 1018.10   5
   0  -2 -16 10247.2 606.613  19
   0  -2 -16 12213.3 610.008  22
   0  -2 -16 10889.2 586.080  18
   0  -2 -17 810.351 201.815  18
   0  -2 -17 942.039 205.227  19
   0  -2 -17 1347.57 291.893  25
   0  -2 -18 7487.28 442.672  18
   0  -2 -18 7444.47 500.824  19
   0  -2 -18 8338.38 554.780  25
   0  -2 -19 254.179 156.255  18
   0  -2 -19 393.566 148.690  19
   0  -2 -19 9.08257 157.276  25
   0  -2 -20 6116.90 376.003  18
   0  -2 -20 6041.25 371.452  19
   0  -2 -20 6159.17 410.207  25
   0  -2 -21-89.0014 77.4141  19
   0  -2 -21-125.874 123.181  25
   0  -2 -22 457.678 151.642  25
   0   3 -21 2137.49 199.906  19
   0   3 -21 1904.55 161.863  25
   0   3 -20-11.1884 116.744  19
   0   3 -20-14.0179 89.1722  25
   0   3 -19 10683.4 553.594  19
   0   3 -19 9913.75 510.609  25
   0   3 -18 13884.3 676.356  19
   0   3 -18 13250.6 593.953  14
   0   3 -17 659.971 207.247  19
   0   3 -17 474.988 162.500  14
   0   3 -16 6974.56 480.702  14
   0   3 -15 136761. 4175.78   5
   0   3 -15 132188. 2365.13  20
   0   3 -14 13370.2 672.657  16
   0   3 -14 14447.7 725.613  20
   0   3 -13 41942.8 1178.40  16
   0   3 -13 40542.4 1221.65  20
   0   3 -12 1474.85 409.589   5
   0   3 -11 3610.90 598.618   5
   0   3 -10 21916.9 1092.76   2
   0   3  -9 3036.32 347.425   7
   0   3  -9 2749.18 384.415   2
   0   3  -8 77432.9 1988.71   1
   0   3  -8 77283.2 1955.95   2
   0   3  -7 51290.2 1482.50   1
   0   3  -7 50234.4 1498.07   2
   0   3  -6 98958.4 2088.86   2
   0   3  -6 104665. 2019.23   1
   0   3  -5 50574.1 1244.00   1
   0   3  -5 47415.4 1329.36   2
   0   3  -4 13262.4 645.160   2
   0   3  -3 154319. 2356.31   2
   0   3  -2 14279.9 597.296   2
   0  -3   1 3163.27 219.154   4
   0   3  -1 3449.30 305.930   2
   0  -3   0 21206.5 606.998   4
   0   3   0 20512.9 629.019   2
   0   3   1 1149.42 156.046   2
   0  -3  -2 60853.2 1191.81   6
   0   3   2 61381.1 991.205   2
   0   3   3 724.858 103.734   2
   0  -3  -3 768.398 136.595   3
   0  -3  -4 5471.47 423.199   4
   0  -3  -4 5439.95 417.633   5
   0  -3  -4 5461.23 419.096   6
   0  -3  -4 6439.02 313.199   3
   0   3   4 6117.17 207.024   2
   0  -3  -5 5470.25 453.912   6
   0  -3  -5 5229.90 448.382   4
   0  -3  -5 5176.21 459.437   5
   0  -3  -5 5540.37 294.149   3
   0  -3  -6 23361.1 1045.40   5
   0  -3  -6 24426.1 1047.09   6
   0  -3  -6 23922.6 988.423   4
   0  -3  -6 23741.0 652.474   3
   0  -3  -7 49811.9 1612.21   6
   0  -3  -7 48876.1 1510.83   4
   0  -3  -7 48339.4 1624.67   5
   0  -3  -7 49069.9 992.791   3
   0  -3  -8 7039.97 682.479   5
   0  -3  -8 7814.25 626.785   4
   0  -3  -8 7763.23 686.318   6
   0  -3  -9 210907. 3716.34   4
   0  -3  -9 210668. 4125.04   5
   0  -3 -10 50503.9 1758.84   4
   0  -3 -10 51314.0 2033.21   5
   0  -3 -11 62983.7 2054.58   4
   0  -3 -11 63763.4 2433.06   5
   0  -3 -12 5331.79 784.174   5
   0  -3 -13 50243.9 1416.49  26
   0  -3 -13 55382.8 1337.27  22
   0  -3 -13 49387.9 1253.10  12
   0  -3 -13 50364.6 1266.16  11
   0  -3 -13 53296.9 1316.61  19
   0  -3 -13 52312.1 1279.58  18
   0  -3 -13 50241.7 2392.36   5
   0  -3 -14 32814.8 1195.49  26
   0  -3 -14 35528.8 1098.47  22
   0  -3 -14 34251.6 1075.48  12
   0  -3 -14 34534.3 1099.64  19
   0  -3 -14 35997.3 1076.80  18
   0  -3 -14 34834.3 2074.92   5
   0  -3 -15 2256.32 296.984  22
   0  -3 -15 1802.78 270.921  19
   0  -3 -15 1768.85 280.430  18
   0  -3 -15 1242.70 399.390   5
   0  -3 -16-31.0629 136.437  22
   0  -3 -16 211.183 206.831  25
   0  -3 -16 143.281 171.761  18
   0  -3 -16 144.658 162.244  19
   0  -3 -17 18801.9 768.014  18
   0  -3 -17 18315.4 790.700  19
   0  -3 -17 19092.4 869.609  25
   0  -3 -18 7349.25 461.265  18
   0  -3 -18 6851.07 471.823  19
   0  -3 -18 6654.62 514.658  25
   0  -3 -19 21249.1 721.474  18
   0  -3 -19 20503.3 751.019  19
   0  -3 -19 19393.5 807.837  25
   0  -3 -20 1300.87 295.531  18
   0  -3 -20 999.797 166.995  19
   0  -3 -20 806.517 186.226  25
   0  -3 -21 340.278 95.1267  19
   0  -3 -21 376.222 130.548  25
   0  -3 -22 339.040 158.542  25
   0   4 -21 41.0339 78.3108  19
   0   4 -20 1208.19 192.762  19
   0   4 -20 830.406 141.664  25
   0   4 -19 10324.2 545.296  19
   0   4 -19 9219.09 447.539  14
   0   4 -19 9808.95 481.655  25
   0   4 -18 12086.0 575.180  14
   0   4 -18 13672.4 662.917  19
   0   4 -17 2481.17 293.865  14
   0   4 -16 986.817 221.124  14
   0   4 -15 933.624 227.588  14
   0   4 -15 258.889 214.455   5
   0   4 -14 13450.8 680.289  14
   0   4 -14 13410.7 676.499  16
   0   4 -14 11590.0 1173.13   5
   0   4 -14 12690.3 719.018  20
   0   4 -13 13687.3 674.303  16
   0   4 -13 11814.2 665.399  20
   0   4 -13 13519.0 1203.87   5
   0   4 -12 4193.92 672.938   5
   0   4 -11 1767.77 346.433   2
   0   4 -10 9888.81 795.835   2
   0   4  -9 17153.1 996.642   2
   0   4  -8 6386.51 593.258   2
   0   4  -8 5717.53 519.040   1
   0   4  -7 3665.17 401.000   1
   0   4  -7 3372.60 445.336   2
   0   4  -6 7166.05 592.986   2
   0   4  -6 7560.05 535.548   1
   0   4  -5 79287.7 1902.36   2
   0   4  -4 9498.53 612.186   2
   0   4  -3 139345. 2426.78   2
   0   4  -2 13924.5 680.289   2
   0  -4   1 110530. 1671.95   4
   0   4  -1 108147. 1916.61   2
   0  -4   0 5735.50 369.363   4
   0   4   0 5680.21 397.193   2
   0  -4  -1 5215.00 388.848   4
   0   4   1 5440.05 357.238   2
   0  -4  -2 63657.9 1355.11   6
   0   4   2 65177.7 1206.59   2
   0  -4  -3 260137. 3537.03   4
   0  -4  -3 257826. 3410.14   6
   0   4   3 261285. 2848.27   2
   0  -4  -4 5185.08 458.047   6
   0  -4  -4 4944.76 457.616   4
   0   4   4 5077.72 252.362   2
   0  -4  -5 25488.8 1061.95   4
   0  -4  -5 26549.3 1059.87   6
   0   4   5 26926.5 463.247   2
   0  -4  -5 25217.5 725.987   3
   0  -4  -6 70491.7 1918.69   6
   0  -4  -6 69467.7 1898.80   5
   0  -4  -6 70206.5 1869.17   4
   0  -4  -6 68493.0 1263.68   3
   0  -4  -7 179732. 3311.93   4
   0  -4  -7 179967. 3404.05   6
   0  -4  -7 179867. 3426.08   5
   0  -4  -7 177729. 2276.60   3
   0  -4  -8 198.115 201.162   4
   0  -4  -8 147.584 195.872   5
   0  -4  -8 51.4884 187.906   6
   0  -4  -9 92319.3 2688.90   5
   0  -4  -9 89426.6 2447.08   4
   0  -4  -9 90226.4 2600.40   6
   0  -4 -10 23650.9 1421.29   5
   0  -4 -10 24307.5 1294.72   4
   0  -4 -11 1793.77 443.076   5
   0  -4 -11 1880.06 385.490   4
   0  -4 -12 2561.23 529.337   5
   0  -4 -12 2581.02 457.237   4
   0  -4 -13 19171.1 784.525  22
   0  -4 -13 18722.0 755.897  11
   0  -4 -13 18283.4 740.845  12
   0  -4 -13 19901.0 789.355  19
   0  -4 -13 19313.0 780.860  18
   0  -4 -13 18403.4 823.830  26
   0  -4 -14 13735.6 682.914  22
   0  -4 -14 11698.9 645.188  11
   0  -4 -14 12181.4 659.199  12
   0  -4 -14 12449.0 646.185  19
   0  -4 -14 12713.7 655.180  18
   0  -4 -14 15415.5 779.998  26
   0  -4 -14 14874.7 763.262  25
   0  -4 -15 2506.66 303.681  22
   0  -4 -15 2310.84 530.612  26
   0  -4 -15 2660.69 360.280  25
   0  -4 -15 2574.62 464.068  12
   0  -4 -15 2719.87 320.668  19
   0  -4 -15 2590.25 325.688  18
   0  -4 -16 2989.24 372.765  25
   0  -4 -16 3360.55 369.006  18
   0  -4 -16 2528.23 304.736  19
   0  -4 -16 2221.50 556.933  12
   0  -4 -17 19726.2 800.036  18
   0  -4 -17 19675.2 807.763  19
   0  -4 -17 20245.6 894.243  25
   0  -4 -18 2524.13 288.477  19
   0  -4 -18 2936.94 334.789  18
   0  -4 -18 2898.18 376.213  25
   0  -4 -19 484.461 257.575  18
   0  -4 -19 972.268 195.692  19
   0  -4 -19 753.076 205.903  25
   0  -4 -20 5450.49 433.554  18
   0  -4 -20 5629.94 333.884  19
   0  -4 -20 5715.79 397.847  25
   0  -4 -21 1552.72 147.145  19
   0  -4 -21 1835.22 231.075  25
   0  -4 -22 2952.83 244.537  25
   0   5 -21 1354.25 150.118  19
   0   5 -20 6463.05 365.383  19
   0   5 -20 5694.05 289.568  14
   0   5 -19 13387.9 586.487  19
   0   5 -19 12084.7 524.486  14
   0   5 -19 12046.9 493.564  25
   0   5 -18 7610.17 463.847  14
   0   5 -18 7848.22 504.075  19
   0   5 -17 1727.14 269.520  14
   0   5 -16 2713.12 324.135  14
   0   5 -15 33067.5 1098.58  16
   0   5 -15 31046.5 1070.54  14
   0   5 -14 8852.54 564.883  14
   0   5 -14 8092.49 540.683  16
   0   5 -14 8978.93 1037.87   5
   0   5 -13 140.020 154.060  20
   0   5 -13 133.904 127.180  16
   0   5 -13 96.4110 105.816  17
   0   5 -13 551.571 312.202   5
   0   5 -12 30438.4 991.604  16
   0   5 -12 29193.8 1043.76  20
   0   5 -12 31872.8 1792.62   5
   0   5 -11 10685.2 914.014   2
   0   5 -10 93571.0 2666.16   2
   0   5  -9 2254.85 376.594   1
   0   5  -9 2079.99 395.985   2
   0   5  -8 5349.08 597.913   2
   0   5  -8 5238.58 510.715   1
   0   5  -7 34289.5 1233.25   1
   0   5  -7 31680.5 1387.21   2
   0   5  -6 52511.9 1714.74   2
   0   5  -6 54187.2 1490.46   1
   0   5  -5 17666.6 960.668   2
   0   5  -4 74511.5 1918.92   2
   0   5  -3 16249.9 844.614   2
   0   5  -2 193.207 169.163   2
   0  -5   1 303.617 144.525   4
   0   5  -1 72.4340 180.049   2
   0  -5   0 6157.53 448.008   4
   0   5   0 6538.75 477.547   2
   0  -5  -1 237.301 145.603   4
   0   5   1 279.898 139.912   2
   0  -5  -2 34207.0 1041.08   6
   0  -5  -2 34265.8 1136.89   4
   0   5   2 34373.7 960.181   2
   0  -5  -3 12309.7 667.356   6
   0  -5  -3 11643.9 705.057   4
   0   5   3 12134.5 532.259   2
   0  -5  -4 19657.1 952.840   4
   0  -5  -4 21669.1 945.688   6
   0   5   4 22082.4 647.191   2
   0  -5  -5 6451.45 591.763   4
   0  -5  -5 6453.24 571.907   6
   0   5   5 7102.62 306.755   2
   0  -5  -6 99654.9 2430.08   6
   0  -5  -6 98242.9 2423.88   4
   0  -5  -7 3218.80 446.534   4
   0  -5  -7 4314.88 528.744   6
   0  -5  -8 97642.0 2670.02   6
   0  -5  -8 93394.4 2571.94   4
   0  -5  -9 8008.93 798.077   6
   0  -5  -9 7175.99 721.771   4
   0  -5 -10 278.356 249.765   4
   0  -5 -11 95979.0 2892.78   4
   0  -5 -12 21122.1 853.795  25
   0  -5 -12 20974.7 826.786  26
   0  -5 -12 19364.0 786.948  22
   0  -5 -12 18489.4 737.890  11
   0  -5 -12 18295.1 701.745  12
   0  -5 -12 18908.2 773.432  18
   0  -5 -12 17272.9 1232.02   4
   0  -5 -13 66775.1 1566.66  22
   0  -5 -13 64886.9 1507.69  11
   0  -5 -13 65540.4 1454.75  12
   0  -5 -13 67676.4 1535.38  19
   0  -5 -13 65008.5 1552.14  18
   0  -5 -13 72242.6 1696.10  25
   0  -5 -13 71022.7 1660.75  26
   0  -5 -14 26777.0 988.701  22
   0  -5 -14 26389.4 953.841  19
   0  -5 -14 28035.9 1021.86  26
   0  -5 -14 28579.6 1056.88  25
   0  -5 -14 26834.9 970.828  18
   0  -5 -14 24965.0 898.943  12
   0  -5 -14 24954.3 930.794  11
   0  -5 -15 51007.6 1355.28  19
   0  -5 -15 51237.9 1482.46  26
   0  -5 -15 53390.6 1498.69  25
   0  -5 -15 50100.1 1363.85  18
   0  -5 -15 46963.9 1329.92  12
   0  -5 -16 3924.26 366.004  19
   0  -5 -16 4327.44 439.130  25
   0  -5 -16 4226.55 405.122  18
   0  -5 -16 3870.53 571.610  12
   0  -5 -17 19782.7 799.909  19
   0  -5 -17 18139.7 852.027  25
   0  -5 -17 18194.1 953.253  12
   0  -5 -17 19567.4 798.851  18
   0  -5 -18 28.2092 125.582  19
   0  -5 -18 343.526 235.877  18
   0  -5 -18 219.199 200.238  25
   0  -5 -19 16003.2 693.060  18
   0  -5 -19 15013.7 599.818  19
   0  -5 -19 14582.8 673.184  25
   0  -5 -20 1472.82 175.245  19
   0  -5 -20 1589.54 397.773  18
   0  -5 -20 1680.06 238.809  25
   0  -5 -21 113.612 297.960  18
   0  -5 -21 55.9484 192.788  25
   0   6 -21 0.37732 60.1000  19
   0   6 -20 1503.43 156.737  14
   0   6 -20 1581.34 181.617  19
   0   6 -19 3286.15 276.100  14
   0   6 -19 3164.88 292.434  19
   0   6 -18 1176.09 205.824  14
   0   6 -17 1512.29 254.089  14
   0   6 -16 754.287 205.348  14
   0   6 -15 19432.4 829.956  14
   0   6 -15 18160.2 823.431  16
   0   6 -14 5495.25 452.649  14
   0   6 -14 5567.72 461.110  16
   0   6 -14 5170.45 768.945   5
   0   6 -14 5797.11 410.656  17
   0   6 -13 5968.76 482.061  14
   0   6 -13 6426.53 486.631  16
   0   6 -13 5830.39 421.178  17
   0   6 -13 5547.94 807.281   5
   0   6 -12 34766.7 1035.59  17
   0   6 -12 35767.6 1100.12  16
   0   6 -12 32109.1 1164.69  20
   0   6 -11 339.925 211.474   2
   0   6 -10 22061.5 1356.59   2
   0   6  -9 61484.4 2212.90   2
   0   6  -9 61612.5 1913.30   1
   0   6  -8 1403.08 347.668   2
   0   6  -8 2268.51 350.844   1
   0   6  -7 103.441 117.632   1
   0   6  -7 310.880 235.450   2
   0   6  -6 397.309 217.536   2
   0   6  -5 1217.59 344.196   2
   0   6  -4 49895.0 1673.88   2
   0   6  -3 153175. 2959.93   2
   0   6  -2 147571. 2817.71   2
   0  -6   1 266800. 3529.80   4
   0   6  -1 266318. 3895.67   2
   0  -6   0 373.743 164.367   4
   0   6   0 807.396 225.986   2
   0  -6  -1 59846.5 1584.15   4
   0   6   1 59505.4 1505.94   2
   0  -6  -2 162.578 172.582   4
   0  -6  -2 403.943 160.812   6
   0   6   2 87.6916 125.203   2
   0  -6  -3 829.773 246.799   6
   0  -6  -3 1059.92 276.486   4
   0   6   3 974.444 190.779   2
   0  -6  -4 1070.49 298.296   4
   0  -6  -4 1184.24 284.190   6
   0   6   4 1103.95 174.975   2
   0  -6  -5 63785.2 1973.90   4
   0  -6  -5 65743.2 1910.46   6
   0   6   5 66149.6 1237.15   2
   0  -6  -6 41489.4 1643.84   4
   0  -6  -6 41386.6 1601.74   6
   0  -6  -7 6169.00 658.181   6
   0  -6  -7 6540.58 695.185   4
   0  -6  -8 1967.04 400.685   4
   0  -6  -8 2679.48 457.985   6
   0  -6  -9 35709.3 1740.13   6
   0  -6  -9 34221.5 1680.54   4
   0  -6 -10 13307.1 1086.84   4
   0  -6 -10 13140.6 1108.72   6
   0  -6 -11 1782.15 439.856   4
   0  -6 -12 23825.8 911.465  26
   0  -6 -12 25222.2 940.612  25
   0  -6 -12 23781.3 893.015  22
   0  -6 -12 23934.5 865.119  11
   0  -6 -12 23156.7 799.909  12
   0  -6 -12 23563.9 837.477  19
   0  -6 -12 24202.5 883.563  18
   0  -6 -12 21759.7 1468.87   4
   0  -6 -13 56450.6 1451.14  22
   0  -6 -13 57032.7 1395.51  19
   0  -6 -13 53525.0 1443.32  26
   0  -6 -13 56752.0 1498.02  25
   0  -6 -13 58228.6 1435.88  11
   0  -6 -13 60463.0 1375.92  12
   0  -6 -13 59121.8 1452.96  18
   0  -6 -14 1504.98 277.864  25
   0  -6 -14 1081.36 263.392  26
   0  -6 -14 1152.71 234.035  12
   0  -6 -14 1222.24 236.461  11
   0  -6 -14 919.219 259.329  18
   0  -6 -14 976.188 220.670  19
   0  -6 -15 1756.62 293.184  25
   0  -6 -15 1124.15 367.694  26
   0  -6 -15 2385.40 332.823  11
   0  -6 -15 2602.96 383.959  12
   0  -6 -15 2007.66 289.422  19
   0  -6 -15 2308.08 343.413  18
   0  -6 -16 187.498 174.260  25
   0  -6 -16 553.582 462.954  26
   0  -6 -16 348.272 161.875  19
   0  -6 -16 93.3188 170.039  18
   0  -6 -16 388.635 448.627  12
   0  -6 -17 14229.6 658.234  19
   0  -6 -17 13052.5 714.597  25
   0  -6 -17 13494.9 836.156  12
   0  -6 -17 13964.2 681.622  18
   0  -6 -18 775.241 331.346  18
   0  -6 -18 504.020 152.200  19
   0  -6 -18 491.350 219.377  25
   0  -6 -19 1942.93 210.239  19
   0  -6 -19 2292.21 444.803  18
   0  -6 -19 1625.16 259.616  25
   0  -6 -20 1815.80 442.939  18
   0  -6 -20 1268.96 147.125  19
   0  -6 -20 1401.38 264.622  25
   0  -6 -21 182.780 246.463  25
   0   7 -20 2282.57 182.819  14
   0   7 -20 2995.43 224.623  19
   0   7 -19 7417.83 393.803  14
   0   7 -19 7191.28 404.879  19
   0   7 -18 2077.27 244.668  14
   0   7 -17 550.542 184.542  14
   0   7 -16-130.387 175.744  14
   0   7 -15 3187.95 381.846  14
   0   7 -15 3317.81 322.029  17
   0   7 -14 477.305 216.846  16
   0   7 -14 374.509 202.896  14
   0   7 -14 230.011 145.090  17
   0   7 -13 30722.2 1079.05  14
   0   7 -13 32735.5 1089.07  16
   0   7 -13 32896.9 1039.56  17
   0   7 -13 32268.1 1948.11   5
   0   7 -12 18777.0 782.699  17
   0   7 -12 18716.2 801.163  16
   0   7 -12 19687.0 848.053  14
   0   7 -12 18445.4 1368.74   2
   0   7 -11 68.9430 114.907  17
   0   7 -11 120.113 205.281   2
   0   7 -11 113.395 140.664  16
   0   7 -11 250.294 149.138  14
   0   7 -10 944.638 351.610   2
   0   7  -9 14892.1 1132.45   2
   0   7  -8 236.469 142.653   1
   0   7  -8-115.030 239.475   2
   0   7  -7 8820.35 668.346   1
   0   7  -7 9390.09 866.553   2
   0   7  -6 44310.8 1809.14   2
   0   7  -5 27161.4 1369.08   2
   0   7  -4 2720.72 454.393   2
   0   7  -3 346.282 213.205   2
   0   7  -2 20525.9 1059.70   2
   0   7  -1 232711. 3833.85   2
   0  -7   1 236012. 3478.05   4
   0   7   0 11947.2 756.281   2
   0  -7   0 12129.3 723.769   4
   0   7   1 36131.3 1271.44   2
   0  -7  -1 34646.0 1290.44   4
   0  -7  -1 34022.1 1144.92   6
   0   7   2 91596.4 1998.36   2
   0  -7  -2 87610.3 2210.89   4
   0  -7  -2 89551.1 2021.38   6
   0   7   3 194336. 3006.38   2
   0  -7  -3 188088. 3521.56   4
   0  -7  -3 191821. 3291.19   6
   0   7   4 35769.8 1090.37   2
   0  -7  -4 33241.0 1346.22   6
   0  -7  -4 34729.1 1485.12   4
   0   7   5 27358.0 859.204   2
   0  -7  -5 25672.6 1242.01   6
   0  -7  -5 25317.4 1311.04   4
   0  -7  -6 155081. 3437.64   6
   0  -7  -6 166287. 3638.30   4
   0  -7  -7 1814.22 463.430   4
   0  -7  -7 2027.29 403.861   6
   0  -7  -8 1445.24 394.748   4
   0  -7  -8 2304.49 484.192   6
   0  -7  -9 8636.95 919.482   4
   0  -7  -9 9083.88 916.663   6
   0  -7 -10 5933.20 806.294   6
   0  -7 -10 4883.64 690.972   4
   0  -7 -11 7853.97 498.702  11
   0  -7 -11 7353.10 435.888  12
   0  -7 -11 6610.10 472.568  18
   0  -7 -11 7421.05 879.653   4
   0  -7 -11 6340.30 468.832  25
   0  -7 -11 6317.94 466.428  26
   0  -7 -12 405.322 148.587  11
   0  -7 -12 489.589 172.118  12
   0  -7 -12 129.185 143.011  25
   0  -7 -12 11.3596 144.366  26
   0  -7 -12 194.675 166.639  18
   0  -7 -12 236.846 122.937  19
   0  -7 -12 420.284 142.481   9
   0  -7 -13 45740.6 1244.27  19
   0  -7 -13 46277.5 1348.21  25
   0  -7 -13 44241.0 1325.15  26
   0  -7 -13 43244.1 1176.70  12
   0  -7 -13 44232.6 1261.85  11
   0  -7 -13 44647.1 1291.05  18
   0  -7 -14 1487.28 291.115  25
   0  -7 -14 869.015 238.713  26
   0  -7 -14 896.240 209.912  19
   0  -7 -14 1358.35 294.126  18
   0  -7 -14 1043.26 204.132  12
   0  -7 -14 773.773 200.109  11
   0  -7 -15 6910.90 481.098  19
   0  -7 -15 6808.20 533.265  25
   0  -7 -15 7747.79 550.648  18
   0  -7 -15 7843.36 550.589  12
   0  -7 -15 7871.18 534.083  11
   0  -7 -16 13216.9 641.160  19
   0  -7 -16 13285.8 828.264  26
   0  -7 -16 13249.5 718.722  25
   0  -7 -16 13286.7 689.337  18
   0  -7 -16 12849.1 718.757  12
   0  -7 -17 2787.70 290.665  19
   0  -7 -17 2905.87 352.148  25
   0  -7 -17 2692.15 405.213  18
   0  -7 -17 2620.16 558.474  12
   0  -7 -18 2274.41 458.873  18
   0  -7 -18 2748.33 267.814  19
   0  -7 -18 2671.98 336.282  25
   0  -7 -19 5817.41 563.254  18
   0  -7 -19 5767.95 330.307  19
   0  -7 -19 5907.80 441.887  25
   0  -7 -20 4409.82 501.125  18
   0  -7 -20 3714.16 374.368  25
   0  -7 -21 553.491 255.866  25
   0   8 -20 3023.84 205.540  19
   0   8 -19 278.877 111.430  14
   0   8 -19 411.840 114.945  19
   0   8 -18 275.119 145.431  14
   0   8 -17 396.457 176.710  14
   0   8 -16 3330.37 363.156  14
   0   8 -16 3082.28 282.467  17
   0   8 -15 33013.3 1101.51  14
   0   8 -15 33974.5 1008.71  17
   0   8 -14 4898.41 440.152  14
   0   8 -14 4966.63 441.258  16
   0   8 -14 4979.27 406.038  17
   0   8 -13 836.411 223.013  16
   0   8 -13 958.822 246.275  14
   0   8 -13 1022.76 215.476  17
   0   8 -13 1036.35 411.130   5
   0   8 -12 14380.0 689.355  17
   0   8 -12 14526.8 708.653  16
   0   8 -12 15507.0 755.911  14
   0   8 -12 12819.8 1193.86   2
   0   8 -11 25209.8 916.612  17
   0   8 -11 25755.0 918.601  16
   0   8 -11 22988.4 922.790  14
   0   8 -11 23195.8 1588.28   2
   0   8 -10 18924.0 771.721  17
   0   8 -10 18586.2 1383.41   2
   0   8 -10 19118.8 761.386  16
   0   8 -10 20459.8 819.389  14
   0   8  -9 824.992 293.134   2
   0   8  -8 294.679 309.182   2
   0   8  -7 22978.9 1429.88   2
   0   8  -6 1952.00 452.458   2
   0   8  -5 16234.1 1118.71   2
   0   8  -4 22921.2 1298.51   2
   0   8  -3 120716. 2974.78   2
   0   8  -2 48233.7 1788.53   2
   0   8  -1 39115.6 1539.21   2
   0  -8   1 36913.0 1147.15   6
   0   8   0 6081.40 598.376   2
   0  -8   0 6409.76 499.977   6
   0  -8   0 6056.30 559.937   4
   0   8   1 104273. 2428.08   2
   0  -8  -1 104707. 2501.76   4
   0  -8  -1 103833. 2203.33   6
   0   8   2 7501.90 600.740   2
   0  -8  -2 6842.99 577.935   6
   0  -8  -2 6779.39 659.475   4
   0   8   3 10456.2 680.173   2
   0  -8  -3 9884.23 818.506   4
   0  -8  -3 11046.2 765.932   6
   0   8   4 6713.45 517.176   2
   0  -8  -4 6559.46 691.990   4
   0  -8  -4 6446.03 615.570   6
   0  -8  -5 18330.1 1182.56   4
   0  -8  -5 16896.8 1070.95   6
   0  -8  -6 60771.4 2148.40   6
   0  -8  -6 59465.9 2228.31   4
   0  -8  -7 1313.72 400.901   4
   0  -8  -7 1599.16 366.428   6
   0  -8  -8 25523.9 1510.57   6
   0  -8  -8 24387.4 1534.42   4
   0  -8  -9 58405.7 2470.73   4
   0  -8  -9 59820.9 2475.90   6
   0  -8 -10 27991.1 925.520  11
   0  -8 -10 26649.1 903.498  18
   0  -8 -10 25473.7 1671.43   4
   0  -8 -10 26520.2 956.163  26
   0  -8 -11 133.980 123.524  11
   0  -8 -11-192.987 132.550  12
   0  -8 -11 195.539 173.464  25
   0  -8 -11 203.524 168.286  26
   0  -8 -11-17.1068 112.341  19
   0  -8 -11 268.309 158.506  18
   0  -8 -11 195.446 243.828   4
   0  -8 -11-10.3636 109.013   9
   0  -8 -12 35192.0 1072.69  19
   0  -8 -12 35725.0 1125.61  18
   0  -8 -12 35888.2 1107.89  11
   0  -8 -12 34302.6 1022.15  12
   0  -8 -12 34169.6 1030.07   9
   0  -8 -12 35772.9 1157.01  25
   0  -8 -12 36288.6 1166.01  26
   0  -8 -13 12.0526 168.930  11
   0  -8 -13-43.9256 147.890  12
   0  -8 -13 91.1885 179.961  18
   0  -8 -13 128.947 134.049  19
   0  -8 -13 2.59135 112.483   9
   0  -8 -13 245.182 178.820  25
   0  -8 -13 192.014 197.593  26
   0  -8 -14 1112.17 215.956  12
   0  -8 -14 1045.73 247.105  11
   0  -8 -14 1144.10 250.288  25
   0  -8 -14 954.533 239.253  26
   0  -8 -14 1217.33 271.025  18
   0  -8 -14 1082.05 222.708  19
   0  -8 -14 990.847 183.704   8
   0  -8 -15 7275.80 507.524  12
   0  -8 -15 7133.85 511.212  11
   0  -8 -15 7255.07 534.306  25
   0  -8 -15 8079.84 560.217  26
   0  -8 -15 7368.05 483.625  19
   0  -8 -15 7146.75 534.434  18
   0  -8 -15 6575.26 426.165   8
   0  -8 -16 8198.96 487.739  19
   0  -8 -16 9044.18 597.972  12
   0  -8 -16 7343.31 647.250  26
   0  -8 -16 7804.14 536.520  25
   0  -8 -16 8558.90 638.598  18
   0  -8 -17-626.446 451.750  12
   0  -8 -17-111.109 127.608  19
   0  -8 -17-299.620 494.932  18
   0  -8 -17 91.4400 210.299  25
   0  -8 -18 821.728 158.820  19
   0  -8 -18 498.300 502.663  18
   0  -8 -18 909.098 318.421  25
   0  -8 -19 3243.23 534.132  18
   0  -8 -19 3505.38 417.216  25
   0  -8 -19 3208.36 228.951  19
   0  -8 -20 2418.83 355.325  25
   0  -8 -20 3135.43 426.837  18
   0   9 -19 28531.4 691.579  19
   0   9 -19 28631.8 695.215  14
   0   9 -18 6558.08 388.313  14
   0   9 -17 8285.41 389.164  17
   0   9 -17 9345.91 508.384  14
   0   9 -16 7077.29 418.870  17
   0   9 -16 7070.21 490.903  14
   0   9 -15 1429.84 221.029  17
   0   9 -15 1660.97 299.628  14
   0   9 -14 23615.1 872.753  17
   0   9 -14 23332.1 898.902  16
   0   9 -14 23217.1 948.750  14
   0   9 -13 27850.7 971.935  17
   0   9 -13 27338.5 1023.58  14
   0   9 -13 27030.1 978.607  16
   0   9 -12 2414.74 311.687  17
   0   9 -12 2095.70 289.770  16
   0   9 -12 2358.81 326.273  14
   0   9 -11 245.585 135.643  17
   0   9 -11 604.058 291.294   2
   0   9 -11 677.727 203.734  14
   0   9 -11 378.617 160.624  16
   0   9 -10 3872.47 366.143  17
   0   9 -10 2298.84 532.386   2
   0   9 -10 2846.67 328.615  14
   0   9 -10 3612.37 341.999  16
   0   9  -9 853.155 186.040  17
   0   9  -9 512.036 288.019   2
   0   9  -9 1081.22 234.943  14
   0   9  -9 722.609 169.922  16
   0   9  -8 1182.70 417.913   2
   0   9  -7 6018.14 772.438   2
   0   9  -6 4262.55 638.007   2
   0   9  -5 469.210 315.846   2
   0   9  -4 18388.0 1255.20   2
   0   9  -3 11030.0 940.264   2
   0   9  -2 26360.3 1400.92   2
   0  -9   1 11727.5 668.286   6
   0   9  -1 12322.5 934.054   2
   0  -9   0 46071.4 1412.22   6
   0   9   0 45409.0 1739.37   2
   0  -9  -1 39238.8 1384.00   6
   0  -9  -1 35653.7 1509.31   4
   0   9   1 37833.5 1525.73   2
   0  -9  -2 238073. 4396.23   4
   0  -9  -2 241832. 4015.11   6
   0   9   2 246694. 4129.17   2
   0  -9  -3 989.566 316.887   4
   0  -9  -3 1166.20 282.645   6
   0   9   3 1269.52 282.799   2
   0  -9  -4 76.6154 179.828   6
   0  -9  -4-60.5290 254.595   4
   0   9   4 133.739 130.476   2
   0  -9  -5 7452.36 753.113   6
   0  -9  -5 7852.19 818.795   4
   0  -9  -6 35663.3 1715.15   6
   0  -9  -6 36794.3 1867.74   4
   0  -9  -7 178.362 333.554   4
   0  -9  -7 78.1652 186.777   6
   0  -9  -8 28246.4 1680.57   6
   0  -9  -8 29477.1 1773.55   4
   0  -9  -9 1249.35 231.798  18
   0  -9  -9 909.566 379.433   4
   0  -9  -9 1268.99 201.981   9
   0  -9  -9 923.985 298.414   6
   0  -9  -9 1226.02 228.448  26
   0  -9 -10 10.1226 134.283  11
   0  -9 -10 30.2821 129.765  12
   0  -9 -10 51.2996 105.970  19
   0  -9 -10 8.65524 181.207  18
   0  -9 -10-110.362 123.881   9
   0  -9 -10-351.266 373.318   4
   0  -9 -10-18.4043 107.841   8
   0  -9 -10-43.0475 147.463  25
   0  -9 -10 149.627 142.920  26
   0  -9 -11 274.067 158.260  11
   0  -9 -11 266.431 163.223  12
   0  -9 -11 325.054 175.882  25
   0  -9 -11 304.844 151.733  26
   0  -9 -11-28.5167 186.022  18
   0  -9 -11-58.4995 156.972  19
   0  -9 -11 66.7183 135.431   8
   0  -9 -11 5.90219 139.260   9
   0  -9 -12 31451.9 972.935  12
   0  -9 -12 31405.3 1015.15   9
   0  -9 -12 31601.5 1061.09  11
   0  -9 -12 33532.0 1144.21  26
   0  -9 -12 32843.2 1107.52  25
   0  -9 -12 31503.5 1018.38  19
   0  -9 -12 31701.8 1081.07  18
   0  -9 -12 30872.4 965.150   8
   0  -9 -13 104155. 1932.19   9
   0  -9 -13 100452. 1882.32  12
   0  -9 -13 103808. 2042.73  11
   0  -9 -13 105753. 2125.79  25
   0  -9 -13 106978. 2145.22  26
   0  -9 -13 104420. 1976.60  19
   0  -9 -13 100810. 2061.95  18
   0  -9 -13 102227. 1862.23   8
   0  -9 -14 680.219 175.082   9
   0  -9 -14 574.844 212.974  12
   0  -9 -14 683.932 209.584  11
   0  -9 -14 600.995 323.594  18
   0  -9 -14 470.618 169.505  19
   0  -9 -14 579.429 160.064   8
   0  -9 -14 457.342 181.659  26
   0  -9 -14 327.925 191.211  25
   0  -9 -15-167.673 267.044  12
   0  -9 -15 6.49401 182.356  11
   0  -9 -15 40.2117 109.036  19
   0  -9 -15-1.84252 469.491  18
   0  -9 -15-8.10647 98.3779   8
   0  -9 -15-240.934 221.140  26
   0  -9 -15 167.260 224.794  25
   0  -9 -16 381.342 240.001  11
   0  -9 -16 927.507 358.297  12
   0  -9 -16 1075.12 521.347  18
   0  -9 -16 663.549 160.298  19
   0  -9 -16 889.604 375.583  26
   0  -9 -16 821.228 320.683  25
   0  -9 -17 38450.6 964.609  19
   0  -9 -17 40055.4 1056.55  12
   0  -9 -17 41266.3 1226.11  18
   0  -9 -18 10596.3 771.485  18
   0  -9 -18 9430.77 587.724  25
   0  -9 -18 10132.2 423.685  19
   0  -9 -19 278.527 450.001  18
   0  -9 -19 1064.41 352.280  25
   0  -9 -20-177.883 255.465  25
   0  10 -19 6611.93 288.540  19
   0  10 -18 5574.60 329.999  14
   0  10 -17 1719.94 177.369  17
   0  10 -17 1847.53 247.940  14
   0  10 -16 118.210 118.364  17
   0  10 -16-4.37901 173.171  14
   0  10 -15 14527.7 632.583  17
   0  10 -15 14227.3 698.089  14
   0  10 -14 133.860 126.620  17
   0  10 -14 18.3897 180.351  14
   0  10 -13 11206.4 618.354  17
   0  10 -13 11810.6 677.458  14
   0  10 -13 11251.9 611.129  16
   0  10 -12 507.369 207.125  17
   0  10 -12 411.182 195.441  14
   0  10 -12 457.569 155.607  16
   0  10 -11 74643.0 1700.44  17
   0  10 -11 75850.7 1733.90  14
   0  10 -11 72448.2 1616.93  16
   0  10 -10 2430.09 327.106  17
   0  10 -10 2576.84 304.434  16
   0  10 -10 2802.91 331.633  14
   0  10 -10 2650.99 600.661   2
   0  10  -9 80252.9 1739.73  17
   0  10  -9 76999.5 1613.29  16
   0  10  -9 81394.1 1747.27  14
   0  10  -9 84319.3 3206.50   2
   0  10  -8 9550.41 569.826  17
   0  10  -8 9216.62 508.026  16
   0  10  -8 10026.8 559.442  14
   0  10  -8 8526.85 997.866   2
   0  10  -7 4839.90 756.667   2
   0  10  -7 3744.63 350.883  17
   0  10  -6 11650.7 1121.67   2
   0  10  -5 1449.13 439.495   2
   0  10  -4 3349.46 606.148   2
   0  10  -3 13517.0 1112.87   2
   0  10  -2 18340.7 1247.57   2
   0  10  -1 10061.8 915.731   2
   0  10   0 15626.6 1088.32   2
   0  10   1-16.4021 163.749   2
   0 -10  -1 315.983 174.225   6
   0  10   2 73619.5 2242.21   2
   0 -10  -2 73218.6 2145.09   6
   0 -10  -2 70895.3 2384.13   4
   0  10   3 7705.12 685.920   2
   0 -10  -3 7322.58 692.674   6
   0 -10  -3 7662.99 817.647   4
   0 -10  -4 7807.99 848.409   4
   0 -10  -4 7506.50 759.534   6
   0 -10  -5 14643.2 1078.45   6
   0 -10  -5 14693.3 1181.77   4
   0 -10  -6 7819.68 827.744   6
   0 -10  -6 7822.28 906.993   4
   0 -10  -7 1026.20 392.165   6
   0 -10  -7 968.230 416.422   4
   0 -10  -8 43344.1 1183.35   9
   0 -10  -8 44248.6 1285.06  26
   0 -10  -8 41819.3 2224.79   4
   0 -10  -8 41606.3 1097.05   8
   0 -10  -8 41267.3 2081.13   6
   0 -10  -8 43898.6 1166.66  18
   0 -10  -9 1128.81 250.813  25
   0 -10  -9 1019.84 237.689  26
   0 -10  -9 513.451 226.414  18
   0 -10  -9 1009.67 201.587  19
   0 -10  -9 487.557 111.107   8
   0 -10  -9 802.376 356.586   6
   0 -10  -9 942.821 208.685   9
   0 -10  -9 1146.04 433.065   4
   0 -10 -10 41669.6 1202.96   9
   0 -10 -10 43942.1 1248.84  11
   0 -10 -10 42131.3 1115.25  12
   0 -10 -10 45984.4 1324.63  26
   0 -10 -10 45969.4 1278.93  25
   0 -10 -10 44612.1 1203.20  19
   0 -10 -10 44540.3 1245.04  18
   0 -10 -10 42768.8 1145.03   8
   0 -10 -11 38561.4 1176.97  11
   0 -10 -11 37006.3 1134.12   9
   0 -10 -11 38760.5 1074.55  12
   0 -10 -11 32733.3 1145.02  26
   0 -10 -11 33755.1 1119.93  25
   0 -10 -11 34370.9 1069.02  19
   0 -10 -11 35521.0 1168.91  18
   0 -10 -11 38531.1 1099.09   8
   0 -10 -12 4866.28 411.016   9
   0 -10 -12 4339.82 406.555  11
   0 -10 -12 4218.55 370.547  12
   0 -10 -12 4460.42 414.339  26
   0 -10 -12 4597.51 452.363  25
   0 -10 -12 4314.18 370.479  19
   0 -10 -12 4989.34 534.586  18
   0 -10 -12 4548.74 382.264   8
   0 -10 -13 5759.98 467.943  11
   0 -10 -13 5721.53 434.059   9
   0 -10 -13 5264.22 407.569  12
   0 -10 -13 4762.56 437.966  26
   0 -10 -13 4215.94 459.682  25
   0 -10 -13 4842.42 398.057  19
   0 -10 -13 5132.16 602.541  18
   0 -10 -13 5617.39 406.565   8
   0 -10 -14 5147.85 391.837   9
   0 -10 -14 5017.86 441.269  11
   0 -10 -14 4806.70 367.833  12
   0 -10 -14 5022.55 505.203  25
   0 -10 -14 5182.56 442.761  26
   0 -10 -14 4834.10 384.433  19
   0 -10 -14 6287.10 751.947  18
   0 -10 -14 5075.95 379.828   8
   0 -10 -15 10605.2 552.884  12
   0 -10 -15 9483.75 491.057   9
   0 -10 -15 10048.5 579.245  11
   0 -10 -15 9252.52 585.659  26
   0 -10 -15 9602.91 632.600  25
   0 -10 -15 9892.35 535.122  19
   0 -10 -15 10804.8 861.749  18
   0 -10 -15 9847.16 483.500   8
   0 -10 -16 11860.6 528.839  19
   0 -10 -16 11201.7 838.807  18
   0 -10 -16 12139.3 611.967  11
   0 -10 -16 11679.5 585.180  12
   0 -10 -16 11249.5 677.220  25
   0 -10 -16 11081.0 642.637  26
   0 -10 -17 2710.84 257.156  19
   0 -10 -17 3282.82 655.011  18
   0 -10 -17 3393.57 421.368  12
   0 -10 -17 3490.46 480.522  25
   0 -10 -18 1260.57 418.385  25
   0 -10 -18 501.583 558.093  18
   0 -10 -19 1994.63 341.702  25
   0  11 -18 18233.4 519.997  19
   0  11 -18 18017.0 536.667  14
   0  11 -17 18945.6 524.955  17
   0  11 -17 21208.4 677.255  14
   0  11 -16 26242.1 739.611  17
   0  11 -16 27067.1 848.925  14
   0  11 -15 50.8316 123.375  17
   0  11 -15 227.645 176.770  14
   0  11 -14 13234.0 634.651  17
   0  11 -14 14791.5 718.223  14
   0  11 -13 25436.0 920.293  17
   0  11 -13 25864.6 970.889  14
   0  11 -12 290.455 174.493  17
   0  11 -12 277.323 179.866  14
   0  11 -12 488.933 168.387  16
   0  11 -11 12650.8 683.988  17
   0  11 -11 13325.7 711.969  14
   0  11 -11 13140.1 645.247  16
   0  11 -10 328.330 211.637  17
   0  11 -10 425.278 184.777  14
   0  11 -10 250.647 164.349  16
   0  11  -9 16076.8 757.563  17
   0  11  -9 14495.0 729.816  14
   0  11  -9 15113.0 676.587  16
   0  11  -8 3888.92 372.589  17
   0 -11   8 3830.31 337.739  15
   0  11  -8 4001.44 375.284  14
   0  11  -8 3779.15 327.907  16
   0  11  -8 3175.63 641.112   2
   0  11  -7 53887.3 1387.93  17
   0  11  -7 53884.1 1347.08  14
   0 -11   7 52569.7 1290.45  15
   0  11  -7 55589.7 2590.85   2
   0  11  -6 17295.1 749.850  17
   0 -11   6 18020.7 725.750  15
   0  11  -6 15880.7 690.039  14
   0  11  -6 17425.4 1413.62   2
   0  11  -5 926.619 429.391   2
   0  11  -4 18120.9 1372.79   2
   0  11  -3 8839.31 954.486   2
   0  11  -2 2012.60 471.392   2
   0  11  -1 51877.8 2181.73   2
   0  11   0-179.193 228.218   2
   0  11   1 1290.62 360.335   2
   0 -11  -2-8.12816 123.062   6
   0  11   2-73.7996 203.268   2
   0 -11  -3 58272.8 2089.90   6
   0  11   3 58131.0 2029.49   2
   0 -11  -4 21174.8 1309.48   6
   0 -11  -5 5443.13 688.915   6
   0 -11  -5 5402.60 791.407   4
   0 -11  -6 27683.3 932.723   9
   0 -11  -6 26941.3 1623.66   6
   0 -11  -6 26360.5 1725.40   4
   0 -11  -6 26441.5 864.403   8
   0 -11  -6 25546.7 961.553  26
   0 -11  -7 500.628 193.821  26
   0 -11  -7 725.063 240.678  19
   0 -11  -7 252.144 356.198  18
   0 -11  -7 444.800 146.237   8
   0 -11  -7 695.261 325.409   6
   0 -11  -7 582.890 180.612   9
   0 -11  -8 12590.3 664.097   9
   0 -11  -8 9654.23 607.701  26
   0 -11  -8 10561.3 623.007  18
   0 -11  -8 11448.0 1146.97   6
   0 -11  -8 12181.5 605.947   8
   0 -11  -8 10932.7 596.787  19
   0 -11  -9 4.57056 163.997  26
   0 -11  -9-496.062 274.006  25
   0 -11  -9 123.840 386.677  18
   0 -11  -9 147.915 181.493  19
   0 -11  -9 184.582 170.339   9
   0 -11  -9 147.109 154.717   8
   0 -11 -10 26872.7 992.857  11
   0 -11 -10 27690.5 993.240   9
   0 -11 -10 27586.9 893.344  12
   0 -11 -10 26692.2 971.963  25
   0 -11 -10 25642.1 1007.84  26
   0 -11 -10 27020.1 931.181  19
   0 -11 -10 26455.9 984.510  18
   0 -11 -10 25959.4 911.341   8
   0 -11 -11 1401.97 220.904  12
   0 -11 -11 1721.26 286.863  11
   0 -11 -11 2559.42 341.889  26
   0 -11 -11 2030.88 367.444  25
   0 -11 -11 2087.92 300.153  19
   0 -11 -11 1824.21 488.421  18
   0 -11 -11 1523.58 275.721   9
   0 -11 -11 1439.67 244.745   8
   0 -11 -12 124301. 2232.18   9
   0 -11 -12 125132. 2280.22  11
   0 -11 -12 124203. 2082.48  12
   0 -11 -12 121595. 2245.26  25
   0 -11 -12 126843. 2379.89  26
   0 -11 -12 126253. 2183.97  19
   0 -11 -12 125183. 2293.32  18
   0 -11 -12 122149. 2124.37   8
   0 -11 -13 7069.08 453.615  12
   0 -11 -13 6734.53 476.441   9
   0 -11 -13 7334.84 519.975  11
   0 -11 -13 7904.27 545.513  26
   0 -11 -13 8315.57 623.870  25
   0 -11 -13 7426.84 492.530  19
   0 -11 -13 6775.62 441.205   8
   0 -11 -14 10972.4 609.434  11
   0 -11 -14 11169.8 570.114   9
   0 -11 -14 11284.3 537.628  12
   0 -11 -14 11213.8 627.103  26
   0 -11 -14 11533.0 715.635  25
   0 -11 -14 11597.0 574.305  19
   0 -11 -14 10818.6 875.627  18
   0 -11 -14 10660.6 523.884   8
   0 -11 -15 4935.13 409.115  11
   0 -11 -15 4893.67 350.409   9
   0 -11 -15 4959.69 389.635  12
   0 -11 -15 5945.40 450.664  26
   0 -11 -15 5550.41 546.079  25
   0 -11 -15 5728.48 388.866  19
   0 -11 -15 5341.30 766.174  18
   0 -11 -15 4889.08 329.362   8
   0 -11 -16 4880.96 804.927  18
   0 -11 -16 5229.52 411.342  11
   0 -11 -16 4513.24 392.190  12
   0 -11 -16 4982.54 464.818  26
   0 -11 -16 3983.93 501.943  25
   0 -11 -17 13314.1 657.823  25
   0 -11 -17 14562.5 848.398  18
   0 -11 -18 2109.87 354.107  25
   0  12 -17 18005.8 444.650  17
   0  12 -17 19481.2 579.207  14
   0  12 -16 1592.41 178.064  17
   0  12 -16 1574.80 204.868  14
   0  12 -15 7767.79 423.693  17
   0  12 -15 7631.10 451.943  14
   0  12 -14 2400.85 285.360  17
   0  12 -14 2164.67 282.736  14
   0  12 -13 2262.19 292.635  17
   0  12 -13 1967.35 284.464  14
   0  12 -12 37257.7 1143.15  17
   0  12 -12 37142.2 1155.17  14
   0  12 -11 5470.39 451.546  17
   0  12 -11 5186.76 453.738  14
   0  12 -11 5646.93 412.667  16
   0  12 -10 78791.0 1783.62  17
   0  12 -10 81332.7 1633.05  16
   0  12 -10 79654.7 1769.54  14
   0  12  -9 80972.7 1813.83  17
   0  12  -9 85024.7 1648.59  16
   0  12  -9 83661.7 1807.35  14
   0  12  -8 7226.45 521.753  17
   0 -12   8 7307.16 476.287  15
   0  12  -8 7154.94 503.910  14
   0  12  -7 7635.39 525.481  17
   0 -12   7 7524.68 492.710  15
   0  12  -7 7091.39 490.570  14
   0  12  -7 7381.53 1016.54   2
   0  12  -6 9174.50 563.894  17
   0 -12   6 9213.31 548.805  15
   0  12  -6 9572.29 545.241  14
   0  12  -6 9935.27 1112.24   2
   0  12  -5 7543.58 507.183  17
   0 -12   5 8783.39 539.721  15
   0  12  -5 8566.74 1031.59   2
   0  12  -4 15711.9 708.338  17
   0 -12   4 16752.8 731.208  15
   0  12  -4 16138.2 1368.70   2
   0  12  -3 16213.9 700.609  17
   0 -12   3 15787.8 710.327  15
   0  12  -3 14945.6 1286.07   2
   0 -12   2 88786.6 1775.92  15
   0  12  -2 81170.4 2988.13   2
   0 -12   1 1862.84 267.356  15
   0  12  -1 1506.86 443.062   2
   0 -12   0 48268.1 1265.57  15
   0  12   0 47061.8 2139.81   2
   0 -12  -1 2041.04 270.232  15
   0  12   1 1818.72 415.430   2
   0 -12  -2 16567.4 723.404  15
   0  12   2 17508.6 1213.67   2
   0 -12  -3-67.7739 136.177   9
   0 -12  -3 93.0562 114.086  15
   0 -12  -4 8126.40 559.214  26
   0 -12  -4 6503.92 449.238   8
   0 -12  -4 6816.91 471.637  15
   0 -12  -4 7180.94 469.099   9
   0 -12  -5 4913.59 391.593  15
   0 -12  -5 4379.43 374.103   9
   0 -12  -5 3691.15 594.994   6
   0 -12  -5 4477.82 378.027   8
   0 -12  -6 6131.67 463.606   9
   0 -12  -6 4556.84 537.696  18
   0 -12  -6 6358.41 442.336   8
   0 -12  -6 6305.29 815.904   6
   0 -12  -6 5491.57 479.030  26
   0 -12  -7 3034.99 350.962   9
   0 -12  -7 2691.70 343.840  26
   0 -12  -7 3072.88 601.841   6
   0 -12  -7 2864.24 318.657   8
   0 -12  -7 2242.73 351.673  19
   0 -12  -7 2982.83 490.787  18
   0 -12  -8-117.379 169.760  26
   0 -12  -8 246.369 144.194   8
   0 -12  -8 241.468 147.410   9
   0 -12  -9 5862.24 476.153   9
   0 -12  -9 5368.43 459.655  26
   0 -12  -9 5101.95 469.952  19
   0 -12  -9 4967.11 641.088  18
   0 -12  -9 5099.71 420.590   8
   0 -12 -10 5545.37 450.336  11
   0 -12 -10 5320.29 450.306   9
   0 -12 -10 5815.67 399.157  12
   0 -12 -10 3596.33 486.782  25
   0 -12 -10 5453.28 480.117  26
   0 -12 -10 5577.97 481.891  19
   0 -12 -10 4505.01 679.443  18
   0 -12 -10 5658.25 443.007   8
   0 -12 -11 370.197 205.443  11
   0 -12 -11-128.769 125.393  12
   0 -12 -11 337.425 363.262  25
   0 -12 -11 514.256 220.982  26
   0 -12 -11-372.691 274.091  19
   0 -12 -11 648.578 629.551  18
   0 -12 -11 107.182 168.205   9
   0 -12 -11 145.726 123.840   8
   0 -12 -12 22969.6 788.636  12
   0 -12 -12 22121.5 869.792   9
   0 -12 -12 21726.0 872.717  11
   0 -12 -12 22648.9 917.460  25
   0 -12 -12 21225.2 893.886  26
   0 -12 -12 21534.5 828.968  19
   0 -12 -12 22096.9 1129.17  18
   0 -12 -12 21210.4 792.354   8
   0 -12 -13 9467.35 568.410  11
   0 -12 -13 9954.16 498.069  12
   0 -12 -13 9244.81 538.653   9
   0 -12 -13 8051.57 629.327  25
   0 -12 -13 8965.18 568.589  26
   0 -12 -13 9191.41 522.738  19
   0 -12 -13 7741.68 837.059  18
   0 -12 -13 9240.79 497.803   8
   0 -12 -14-524.583 427.865  25
   0 -12 -14 350.995 178.558  26
   0 -12 -14 117.205 235.401  19
   0 -12 -14-685.349 705.980  18
   0 -12 -14 181.081 125.390   8
   0 -12 -14 20.4932 129.849  12
   0 -12 -14 251.955 188.292  11
   0 -12 -14 284.849 159.487   9
   0 -12 -15 9574.95 842.636  18
   0 -12 -15 7701.11 467.386  11
   0 -12 -15 8676.13 451.309  12
   0 -12 -15 8393.15 433.597   9
   0 -12 -15 7875.25 574.499  25
   0 -12 -15 7132.66 492.531  26
   0 -12 -16 11761.4 488.837  12
   0 -12 -16 11920.9 613.423  25
   0 -12 -16 10843.0 553.866  26
   0  13 -17 1251.50 124.239  19
   0  13 -16 945.386 141.496  14
   0  13 -16 966.748 126.753  17
   0  13 -15 1243.19 196.509  14
   0  13 -15 1620.69 185.951  17
   0  13 -14 3150.06 305.396  14
   0  13 -14 3014.54 279.772  17
   0  13 -13 13392.6 632.072  14
   0  13 -13 14236.6 630.746  17
   0  13 -12 899.037 221.645  14
   0  13 -12 900.702 232.815  17
   0  13 -11 6775.06 483.276  14
   0  13 -11 6772.25 487.449  17
   0  13 -10 1768.77 269.552  14
   0  13 -10 1524.16 271.583  17
   0  13  -9 1002.34 237.979  14
   0 -13   9 828.831 178.549  15
   0  13  -9 548.413 213.791  17
   0 -13   8 953.393 199.927  15
   0  13  -8 935.043 199.220  14
   0  13  -8 1045.60 240.656  17
   0 -13   7 975.155 199.426  15
   0  13  -7 1089.55 219.872  14
   0  13  -7 1004.72 243.827  17
   0 -13   6 1507.08 251.952  15
   0  13  -6 1293.82 254.272  17
   0  13  -5 7279.32 1005.99   2
   0 -13   5 7401.99 512.694  15
   0  13  -5 6660.77 494.935  17
   0  13  -4 476.783 342.005   2
   0 -13   4 1157.28 233.216  15
   0  13  -4 1176.46 233.636  17
   0  13  -3 108.422 200.183   2
   0 -13   3 230.989 167.918  15
   0  13  -3 229.329 159.865  17
   0  13  -2 25519.1 1731.18   2
   0 -13   2 26116.8 959.434  15
   0  13  -2 23896.7 856.855  17
   0  13  -1 52794.9 2433.23   2
   0 -13   1 56461.7 1427.87  15
   0  13  -1 52414.7 1276.69  17
   0 -13   0 7079.60 494.879  15
   0  13   0 7290.55 905.951   2
   0 -13  -1 20759.0 762.625   9
   0 -13  -1 21382.7 857.808  15
   0  13   1 20241.5 1415.59   2
   0 -13  -2 3381.09 354.345  15
   0 -13  -2 2531.35 279.639   9
   0 -13  -3 2414.34 309.319  15
   0 -13  -3 2804.52 303.980   9
   0 -13  -4 6170.83 515.865  26
   0 -13  -4 7618.64 505.133  15
   0 -13  -5 72543.9 1746.39  26
   0 -13  -5 70411.1 1584.74  15
   0 -13  -5 69695.9 1611.26   9
   0 -13  -6 167.191 187.013  26
   0 -13  -6 250.125 127.463  15
   0 -13  -6-24.0345 145.831   9
   0 -13  -7 2134.08 321.303  26
   0 -13  -7 2037.75 288.198   8
   0 -13  -7 2003.33 289.976   9
   0 -13  -8 272.549 188.343  26
   0 -13  -8 158.261 181.508   8
   0 -13  -8 398.166 199.243   9
   0 -13  -9 1179.63 245.237  26
   0 -13  -9 1369.51 283.781   9
   0 -13  -9 1708.48 264.260   8
   0 -13  -9 1533.20 215.866  12
   0 -13 -10 183.748 193.083  26
   0 -13 -10 397.733 628.419  18
   0 -13 -10 72.5586 163.043   8
   0 -13 -10 162.359 176.713   9
   0 -13 -10 194.807 193.355  11
   0 -13 -10-22.8093 121.926  12
   0 -13 -11 424.163 205.595  26
   0 -13 -11 1091.89 643.209  18
   0 -13 -11 713.651 213.443   8
   0 -13 -11 353.200 159.248  11
   0 -13 -11 601.813 144.836  12
   0 -13 -11 946.400 256.052   9
   0 -13 -12 20911.7 860.489  26
   0 -13 -12 19976.2 968.653  18
   0 -13 -12 20821.6 755.836   8
   0 -13 -12 22170.9 863.165  11
   0 -13 -12 21458.0 836.374   9
   0 -13 -12 21736.6 721.213  12
   0 -13 -13 4789.45 313.476  12
   0 -13 -13 4647.90 366.983   9
   0 -13 -13 4971.75 407.080  11
   0 -13 -13 4736.94 405.137  26
   0 -13 -14 1879.81 242.399   9
   0 -13 -14 1438.66 202.195  12
   0 -13 -14 1557.71 240.877  11
   0 -13 -14 1318.05 221.105  26
   0 -13 -15 603.101 174.260  11
   0 -13 -15 611.279 138.161   9
   0 -13 -15 781.471 222.640  12
   0 -13 -15 634.709 194.921  26
   0 -13 -16 5122.08 379.970  26
   0  14 -15 1827.37 173.312  17
   0  14 -14 1830.35 213.103  14
   0  14 -14 1726.72 193.634  17
   0  14 -13 579.143 148.815  14
   0  14 -13 911.841 179.875  17
   0  14 -12 6721.00 430.695  14
   0  14 -12 6603.46 437.144  17
   0  14 -11 1884.05 258.393  14
   0  14 -11 1868.54 280.524  17
   0  14 -10 2221.42 283.085  14
   0  14 -10 2249.23 304.763  17
   0 -14   9 32591.6 973.519  15
   0  14  -9 33639.9 1037.45  14
   0  14  -9 31883.8 1062.09  17
   0  14  -8 734.413 183.249  14
   0 -14   8 925.640 211.601  15
   0  14  -8 723.316 212.094  17
   0 -14   7 30830.6 1022.15  15
   0  14  -7 30199.6 969.558  14
   0  14  -7 30669.4 1049.91  17
   0 -14   6 41764.7 1212.11  15
   0  14  -6 39659.1 1195.31  17
   0 -14   5 12826.2 677.267  15
   0  14  -5 13284.0 677.936  17
   0 -14   4 42118.0 1264.48  15
   0  14  -4 43978.9 1233.02  17
   0 -14   3 651.498 212.861  15
   0  14  -3 372.127 159.181  17
   0 -14   2 26431.3 997.672  15
   0  14  -2 26983.8 921.215  17
   0 -14   1 4937.29 451.859  15
   0  14  -1 5023.45 780.947   2
   0 -14   0 14778.8 744.402  15
   0  14   0 14352.2 1271.73   2
   0 -14  -1 222.970 164.692  15
   0 -14  -1 171.634 99.0501   9
   0 -14  -2 1355.56 266.063  15
   0 -14  -2 1163.75 207.147   9
   0 -14  -3 1116.84 264.500  26
   0 -14  -3 1119.14 243.276  15
   0 -14  -3 1146.47 212.855   9
   0 -14  -4 20957.6 856.079  15
   0 -14  -4 20176.2 831.270   9
   0 -14  -5 997.624 251.965  26
   0 -14  -5 1438.83 245.933  15
   0 -14  -6 33173.8 1175.72  26
   0 -14  -6 31390.5 1009.18  15
   0 -14  -6 31104.1 1058.97   9
   0 -14  -7 17400.7 851.363  26
   0 -14  -7 17675.5 802.803   9
   0 -14  -8 3652.98 397.647  26
   0 -14  -8 3184.30 363.147   9
   0 -14  -9 22835.3 946.369  26
   0 -14  -9 22100.5 882.918  11
   0 -14  -9 22087.7 752.576  12
   0 -14  -9 21602.1 883.543   9
   0 -14 -10 1612.91 285.282  26
   0 -14 -10 1700.65 226.355  12
   0 -14 -10 1622.25 256.856  11
   0 -14 -10 1863.90 302.875   9
   0 -14 -11 2563.93 314.058  26
   0 -14 -11 3233.92 276.989  12
   0 -14 -11 3088.44 329.557  11
   0 -14 -11 3022.51 331.562   9
   0 -14 -12 4514.17 395.776  26
   0 -14 -12 5637.06 334.232  12
   0 -14 -12 5762.59 427.411  11
   0 -14 -12 5151.11 408.355   9
   0 -14 -13 774.477 176.373  26
   0 -14 -13 554.015 173.897  11
   0 -14 -13 794.304 185.871   9
   0 -14 -14 3284.13 290.130  26
   0 -14 -14 3346.96 275.805   9
   0 -14 -14 3593.01 298.479  11
   0 -14 -15 7334.52 418.199  26
   0 -14 -15 8575.03 410.271  11
   0  15 -14 1061.85 142.460  17
   0  15 -13 2983.02 247.760  17
   0  15 -12 362.879 137.023  17
   0  15 -11 62.4897 133.587  17
   0  15 -11 34.6875 125.057  14
   0  15 -10 378.954 170.214  17
   0  15 -10 501.000 129.039  14
   0  15  -9 8494.80 526.702  17
   0 -15   9 8252.12 455.917  15
   0  15  -9 8310.22 469.326  14
   0  15  -8 2123.29 291.647  17
   0 -15   8 1661.10 225.607  15
   0  15  -7 10571.3 603.882  17
   0 -15   7 11601.6 605.191  15
   0  15  -6 11538.0 623.794  17
   0 -15   6 10966.3 610.770  15
   0  15  -5 224.447 160.785  17
   0 -15   5-71.3502 150.553  15
   0  15  -4 28399.6 959.873  17
   0 -15   4 28569.8 1031.95  15
   0  15  -3 10982.1 587.083  17
   0 -15   3 10641.6 631.392  15
   0  15  -2 26942.7 904.719  17
   0 -15   2 26622.4 1014.76  15
   0 -15   1 10382.0 625.971  15
   0 -15   0 1339.76 257.401  15
   0 -15  -1 23860.5 953.411  15
   0 -15  -1 25196.9 841.167   9
   0 -15  -2 1822.78 317.265  26
   0 -15  -2 1725.31 265.794  15
   0 -15  -2 1891.09 244.948   9
   0 -15  -3 4429.12 456.238  26
   0 -15  -3 4796.09 430.486  15
   0 -15  -3 4488.39 384.466   9
   0 -15  -4 4328.47 460.279  26
   0 -15  -4 4140.08 393.131  15
   0 -15  -4 3679.63 357.345   9
   0 -15  -5 29445.6 1112.43  26
   0 -15  -5 28606.1 984.693  15
   0 -15  -5 28803.9 990.954   9
   0 -15  -6 7657.06 564.589  26
   0 -15  -6 8782.10 523.563  15
   0 -15  -6 8534.89 546.315   9
   0 -15  -7 268.835 198.558  26
   0 -15  -7 303.008 194.670   9
   0 -15  -8 15428.5 781.414  26
   0 -15  -8 16882.1 756.255   9
   0 -15  -9 14331.1 720.331  26
   0 -15  -9 13753.6 680.703   9
   0 -15  -9 14903.6 692.762  11
   0 -15 -10 6225.63 472.395  26
   0 -15 -10 7137.35 477.563   9
   0 -15 -10 6606.11 461.227  11
   0 -15 -11 4583.79 379.703  26
   0 -15 -11 4083.68 358.122  11
   0 -15 -11 4223.58 361.079   9
   0 -15 -12 9400.57 496.802  11
   0 -15 -12 10070.8 505.906   9
   0 -15 -13-185.707 121.412  26
   0 -15 -13-17.9044 105.849   9
   0 -15 -14-16.0479 122.899  26
   0 -15 -14 20.6571 102.087  11
   0 -15 -15 2317.02 223.797  26
   0  16 -13 212.829 97.1429  17
   0  16 -12 14589.0 512.280  17
   0  16 -11 3511.03 284.014  17
   0  16 -10 488.312 147.783  17
   0  16  -9 1780.25 246.518  17
   0 -16   8 4109.01 331.684  15
   0  16  -8 4339.30 361.505  17
   0 -16   7 471.680 159.894  15
   0  16  -7 668.895 190.276  17
   0 -16   6 8430.26 519.891  15
   0  16  -6 8462.92 506.843  17
   0 -16   5 1013.05 217.729  15
   0  16  -5 768.518 194.602  17
   0 -16   4 14851.0 719.030  15
   0  16  -4 14379.0 656.199  17
   0 -16   3 1153.33 235.613  15
   0  16  -3 1234.21 210.024  17
   0 -16   2 8552.96 558.816  15
   0 -16   1 21952.3 908.661  15
   0 -16   0 643.173 207.630  15
   0 -16  -1 894.563 252.425  26
   0 -16  -1 1310.93 249.257  15
   0 -16  -2 602.310 223.444  26
   0 -16  -2 702.469 215.450  15
   0 -16  -2 540.165 161.421   9
   0 -16  -3 460.931 226.960  26
   0 -16  -3 384.625 173.240  15
   0 -16  -3 256.757 141.095   9
   0 -16  -4 5830.17 506.411  26
   0 -16  -4 5515.76 424.468  15
   0 -16  -4 4788.19 389.002   9
   0 -16  -5 8116.89 563.526  26
   0 -16  -5 7671.44 484.491  15
   0 -16  -5 7294.52 471.639   9
   0 -16  -6 9629.49 523.436  15
   0 -16  -6 9404.72 546.394   9
   0 -16  -7 5061.50 444.251  26
   0 -16  -7 5129.26 406.599   9
   0 -16  -8 957.592 226.561   9
   0 -16  -8 978.279 219.879  11
   0 -16  -9 17425.9 746.094  26
   0 -16  -9 17229.5 700.710   9
   0 -16  -9 16531.9 687.374  11
   0 -16 -10 2212.51 277.349  26
   0 -16 -10 1911.08 247.694  11
   0 -16 -10 2141.18 271.945   9
   0 -16 -11 820.906 200.227  26
   0 -16 -11 768.925 172.524  11
   0 -16 -11 794.966 160.787   9
   0 -16 -12 6655.66 379.283  26
   0 -16 -12 6842.68 375.756  11
   0 -16 -12 6951.89 380.233   9
   0 -16 -13 2384.67 206.147  26
   0 -16 -13 3117.41 237.019  11
   0  17 -12 2111.26 160.418  17
   0  17 -11 306.842 97.3730  17
   0  17 -10 5061.48 311.056  17
   0  17  -9 14077.4 540.139  17
   0  17  -8 1214.21 185.728  17
   0 -17   7 473.665 138.617  15
   0  17  -7 829.734 173.983  17
   0 -17   6 6414.39 425.179  15
   0  17  -6 6287.28 390.777  17
   0 -17   5 1198.83 203.035  15
   0  17  -5 1473.29 206.593  17
   0 -17   4 7621.25 503.553  15
   0  17  -4 7787.02 437.357  17
   0 -17   3 6590.20 482.681  15
   0  17  -3 5898.17 376.938  17
   0 -17   2 3532.18 383.753  15
   0 -17   1 1780.47 290.548  15
   0 -17   0 3939.18 433.573  26
   0 -17   0 4471.13 413.206  15
   0 -17  -1 81.3276 175.993  26
   0 -17  -1 140.457 157.213  15
   0 -17  -2 6666.04 514.205  26
   0 -17  -2 5877.62 458.559  15
   0 -17  -2 6073.88 370.931   9
   0 -17  -3 3639.34 387.162  26
   0 -17  -3 4137.93 373.734  15
   0 -17  -3 4096.36 317.379   9
   0 -17  -4 372.212 199.536  26
   0 -17  -4 60.8387 135.801  15
   0 -17  -4 214.610 134.889   9
   0 -17  -5 16920.4 781.869  26
   0 -17  -5 16059.0 667.374  15
   0 -17  -5 16434.0 662.781   9
   0 -17  -6 332.865 172.652  26
   0 -17  -6 145.042 94.1223  15
   0 -17  -6 144.607 124.718   9
   0 -17  -7 698.137 198.634  26
   0 -17  -7 948.865 196.881   9
   0 -17  -7 909.876 204.871  11
   0 -17  -8 9.58571 144.535  26
   0 -17  -8-124.484 134.156   9
   0 -17  -8 113.568 122.510  11
   0 -17  -9 8899.71 487.046  26
   0 -17  -9 10216.4 495.577   9
   0 -17  -9 10458.7 491.117  11
   0 -17 -10 5417.43 338.808  11
   0 -17 -10 5392.39 342.426   9
   0 -17 -11 11754.1 471.878  26
   0 -17 -11 11193.2 442.653  11
   0 -17 -12 483.644 108.121  26
   0 -17 -12 518.786 109.666  11
   0  18 -10 12106.8 371.955  17
   0  18  -9 1083.62 132.374  17
   0  18  -8 3657.68 245.472  17
   0  18  -7 735.186 128.295  17
   0 -18   6 4017.18 298.204  15
   0  18  -6 3788.97 264.922  17
   0 -18   5 2264.66 250.111  15
   0  18  -5 2047.61 200.799  17
   0 -18   4 1322.32 226.928  15
   0  18  -4 1162.54 150.884  17
   0 -18   3 1089.63 220.187  15
   0 -18   2 155.081 166.157  26
   0 -18   2 199.506 185.155  15
   0 -18   1 16367.3 738.157  26
   0 -18   1 16483.8 701.342  15
   0 -18   0 107.365 160.472  26
   0 -18   0 132.782 162.558  15
   0 -18  -1 1473.96 267.266  26
   0 -18  -1 1726.98 257.418  15
   0 -18  -2 405.124 173.078  26
   0 -18  -2 415.771 168.566  15
   0 -18  -3 12.4419 147.219  26
   0 -18  -3-29.0719 124.702  15
   0 -18  -4 600.934 185.748  26
   0 -18  -4 754.970 183.922  15
   0 -18  -5 19090.4 750.548  26
   0 -18  -5 19327.4 664.259  15
   0 -18  -6 1228.37 166.420  15
   0 -18  -6 1341.96 183.406  11
   0 -18  -7 2808.19 277.046  26
   0 -18  -7 3312.03 269.587  11
   0 -18  -8 2171.79 244.144  26
   0 -18  -8 2528.24 228.919  11
   0 -18  -9 2387.30 222.543  26
   0 -18  -9 2145.00 198.094  11
   0 -18 -10 24.2382 81.7100  26
   0 -18 -10 309.987 101.564  11
   0 -18 -11 184.025 67.0062  11
   0 -19   8-70.6737 74.6992  26
   0 -19   7 4690.32 284.994  26
   0 -19   6 4980.26 316.893  26
   0 -19   5 4580.93 323.338  26
   0 -19   4 776.275 167.557  26
   0 -19   4 1112.90 176.720  15
   0 -19   3 13920.0 594.881  26
   0 -19   3 15452.8 584.105  15
   0 -19   2 1150.90 202.150  26
   0 -19   2 1450.85 203.966  15
   0 -19   1 1653.18 243.180  26
   0 -19   1 2058.33 247.877  15
   0 -19   0 16835.2 669.724  26
   0 -19   0 17073.6 648.262  15
   0 -19  -1 1591.86 226.233  26
   0 -19  -1 2127.99 244.040  15
   0 -19  -2 480.745 166.575  26
   0 -19  -2 366.506 128.675  15
   0 -19  -3 1226.08 209.300  26
   0 -19  -3 1555.80 191.684  15
   0 -19  -4 17761.4 650.973  26
   0 -19  -4 16145.9 556.775  15
   0 -19  -4 17935.5 554.526  11
   0 -19  -5 2099.25 227.197  26
   0 -19  -5 2055.64 195.854  11
   0 -19  -6 3858.29 286.249  26
   0 -19  -6 4219.93 249.598  11
   0 -19  -7 1296.68 167.342  26
   0 -19  -7 1003.17 124.788  11
   0 -19  -8 1025.45 139.817  26
   0 -19  -8 1407.00 131.330  11
   0 -20   5 3475.98 218.385  26
   0 -20   4 188.161 85.1193  26
   0 -20   3 13408.1 471.327  26
   0 -20   2 11029.6 440.252  26
   0 -20   1 4515.69 293.326  26
   0 -20   0 5275.54 319.382  26
   0 -20   0 5668.49 310.111  15
   0 -20  -1 3615.57 264.734  26
   0 -20  -2 435.540 127.060  26
   0 -20  -3 56.5421 81.8017  26
   0 -20  -4 726.398 124.108  26
   0 -20  -5 760.471 116.614  26
   1 -20  -4 1386.35 136.236  26
   1 -20  -3 240.781 81.2471  26
   1 -20  -3 540.016 86.4595  11
   1 -20  -2 5016.93 278.268  26
   1 -20  -2 5589.92 279.509  15
   1 -20  -2 5766.42 245.080  11
   1 -20  -1 164.417 91.6563  26
   1 -20  -1 327.996 102.855  15
   1 -20   0 1062.85 146.355  26
   1 -20   0 952.554 134.101  15
   1 -20   1 4396.60 270.909  26
   1 -20   1 4623.94 278.463  15
   1 -20   2 241.058 93.4569  26
   1 -20   2 24.8225 77.4351  15
   1 -20   3 599.898 116.213  26
   1 -20   4 3796.94 228.517  26
   1 -20   5 2218.96 163.531  26
   1 -19  -8 3655.75 206.649  11
   1 -19  -7 501.599 100.316  26
   1 -19  -7 552.805 108.098  11
   1 -19  -6 1553.35 173.157  26
   1 -19  -6 2417.08 200.092  11
   1 -19  -5 13421.6 500.331  26
   1 -19  -5 12466.6 421.603  15
   1 -19  -4 142.853 111.005  26
   1 -19  -4 129.804 79.4285  15
   1 -19  -3 936.093 176.032  26
   1 -19  -3 660.207 138.854  15
   1 -19  -2 857.553 176.230  26
   1 -19  -2 904.513 163.783  15
   1 -19  -1 8222.68 445.356  26
   1 -19  -1 7375.75 408.009  15
   1 -19   0 1092.98 195.623  26
   1 -19   0 1217.01 195.504  15
   1 -19   1-4.31243 110.513  26
   1 -19   1 266.050 130.272  15
   1 -19   2 15335.3 608.084  26
   1 -19   2 16289.0 605.705  15
   1 -19   3 1028.16 184.678  26
   1 -19   3 1495.84 198.740  15
   1 -19   4 2276.29 244.382  26
   1 -19   4 3066.15 251.191  15
   1 -19   5 9256.29 438.418  26
   1 -19   5 9575.40 411.693  15
   1 -19   6 126.942 91.8358  26
   1 -19   7 830.220 142.217  26
   1 -19   8 1917.82 166.061  26
   1 -18 -11 2190.42 151.149  11
   1 -18 -10 15484.9 462.017  11
   1 -18  -9 4083.87 254.299  26
   1 -18  -9 5263.56 296.492  11
   1 -18  -8 18738.3 578.392   9
   1 -18  -8 19970.8 611.469  11
   1 -18  -7 3510.76 284.690  26
   1 -18  -7 2878.74 237.021   9
   1 -18  -7 2913.47 255.303  11
   1 -18  -6 8016.32 442.115  26
   1 -18  -6 7162.78 347.022  15
   1 -18  -6 7710.43 391.764   9
   1 -18  -6 8421.63 436.145  11
   1 -18  -5 1148.09 193.608  26
   1 -18  -5 1097.78 160.596  15
   1 -18  -5 1149.81 159.714   9
   1 -18  -4 9697.35 521.499  26
   1 -18  -4 9080.31 464.905  15
   1 -18  -4 9022.54 409.950   9
   1 -18  -3-55.0414 122.867  15
   1 -18  -3 181.326 149.612  26
   1 -18  -2 146.931 127.955  15
   1 -18  -2 162.229 159.522  26
   1 -18  -1 22081.8 790.780  15
   1 -18  -1 20008.5 795.665  26
   1 -18   0 2602.17 297.127  15
   1 -18   0 1983.10 280.494  26
   1 -18   1 10489.1 555.838  15
   1 -18   1 11175.7 594.904  26
   1 -18   2 547.266 186.816  15
   1 -18   2 103.531 158.949  26
   1 -18   3 17608.8 695.265  15
  -1  18  -4 1157.24 159.939  17
   1 -18   4 1139.52 203.732  15
  -1  18  -5 12786.1 492.398  17
   1 -18   5 13626.3 573.257  15
  -1  18  -6 3199.68 246.594  17
   1 -18   6 3248.10 272.516  15
  -1  18  -7 1268.14 166.857  17
   1 -18   7 1202.00 158.673  15
  -1  18  -8 6677.41 327.823  17
  -1  18  -9 1254.20 140.801  17
  -1  18 -10 13866.0 397.094  17
   1 -17 -12 2683.00 189.202  11
   1 -17 -11 321.375 96.6267  26
   1 -17 -11 282.767 98.9168  11
   1 -17 -11 434.118 119.401   9
   1 -17 -10 540.665 122.843  26
   1 -17 -10 459.987 124.475  11
   1 -17 -10 597.235 145.386   9
   1 -17  -9 126.728 110.058  26
   1 -17  -9 111.219 131.199   9
   1 -17  -9 61.0872 114.070  11
   1 -17  -8 16724.1 662.080  26
   1 -17  -8 17157.4 643.849   9
   1 -17  -8 17582.6 661.217  11
   1 -17  -7 533.340 165.913  26
   1 -17  -7 265.818 143.779   9
   1 -17  -6 25055.5 769.393  15
   1 -17  -6 27710.2 836.457   9
   1 -17  -5 13284.0 662.836  26
   1 -17  -5 14124.7 608.703  15
   1 -17  -5 14124.2 603.755   9
   1 -17  -4-24.5687 149.173  26
   1 -17  -4 238.338 150.208  15
   1 -17  -4 411.910 156.070   9
   1 -17  -3 6813.37 504.829  26
   1 -17  -3 6248.83 451.731  15
   1 -17  -3 6280.09 390.225   9
   1 -17  -2 358.629 200.550  26
   1 -17  -2 68.8353 155.328  15
   1 -17  -2 115.039 108.374   9
   1 -17  -1 56.4776 149.974  15
   1 -17  -1 146.862 184.758  26
   1 -17   0 1079.89 241.512  15
   1 -17   0 1048.59 248.676  26
   1 -17   1 20292.5 825.172  15
   1 -17   2 23787.4 892.678  15
  -1  17  -3 18490.4 672.631  17
   1 -17   3 19863.0 797.984  15
  -1  17  -4-25.3802 107.810  17
   1 -17   4 159.522 170.106  15
  -1  17  -5 9292.73 477.718  17
   1 -17   5 9547.49 518.900  15
  -1  17  -6 1154.66 192.986  17
   1 -17   6 1353.61 212.914  15
  -1  17  -7 1503.16 201.129  17
   1 -17   7 1576.66 211.155  15
  -1  17  -8 1641.34 212.170  17
   1 -17   8 1351.42 173.238  15
  -1  17  -9 3068.58 260.355  17
  -1  17 -10 465.660 130.491  17
  -1  17 -11 1306.41 152.157  17
  -1  17 -12 128.262 65.0493  17
   1 -16 -13 3034.87 204.311  26
   1 -16 -13 3783.54 246.128  11
   1 -16 -13 3430.59 233.767   9
   1 -16 -12 248.609 89.1269  26
   1 -16 -12 97.3041 106.502   9
   1 -16 -12 140.218 112.006  11
   1 -16 -11 927.584 168.174  26
   1 -16 -11 1310.58 198.647  11
   1 -16 -11 1056.20 183.854   9
   1 -16 -10 16342.6 645.538  26
   1 -16 -10 17657.3 666.036   9
   1 -16 -10 17396.5 663.809  11
   1 -16  -9 5.54688 136.378  26
   1 -16  -9 226.617 160.857  11
   1 -16  -9 181.711 162.667   9
   1 -16  -8 21621.2 824.473  26
   1 -16  -8 25786.1 862.146   9
   1 -16  -7 4950.53 411.876  26
   1 -16  -7 5203.74 408.775   9
   1 -16  -6 971.006 239.588  26
   1 -16  -6 1379.14 228.945  15
   1 -16  -6 1681.42 268.591   9
   1 -16  -5 1132.83 251.048  26
   1 -16  -5 1208.05 220.345  15
   1 -16  -5 1188.32 213.337   9
   1 -16  -4 3537.82 399.154  26
   1 -16  -4 3601.19 355.100  15
   1 -16  -4 3374.53 329.386   9
   1 -16  -3 2426.09 328.693  26
   1 -16  -3 3065.00 335.065  15
   1 -16  -3 2790.58 284.002   9
   1 -16  -2-87.0613 165.702  26
   1 -16  -2-44.9049 149.277  15
   1 -16  -2 133.337 117.967   9
   1 -16  -1 3618.96 386.325  15
   1 -16  -1 3992.86 428.844  26
   1 -16   0 1033.48 231.909  15
   1 -16   1 14873.5 736.883  15
  -1  16  -2 14297.7 623.105  17
   1 -16   2 13343.0 700.557  15
  -1  16  -3 11488.8 573.091  17
   1 -16   3 11202.7 638.189  15
  -1  16  -4 3976.64 349.714  17
   1 -16   4 4055.32 387.182  15
  -1  16  -5 507.720 176.832  17
   1 -16   5 374.317 168.229  15
  -1  16  -6 2994.70 317.595  17
   1 -16   6 3137.63 325.223  15
  -1  16  -7 3258.15 317.128  17
   1 -16   7 3441.55 316.943  15
  -1  16  -8 374.563 168.103  17
   1 -16   8 364.902 139.139  15
  -1  16  -9 10762.2 533.476  17
   1 -16   9 10106.5 452.136  15
  -1  16 -10 2399.61 251.003  17
  -1  16 -11 1942.73 212.475  17
  -1  16 -12 953.885 155.647  17
  -1  16 -13-17.3981 66.9130  17
   1 -15 -14 3435.45 246.945  26
   1 -15 -14 3681.62 242.660   9
   1 -15 -14 4202.03 271.847  11
   1 -15 -13-18.4088 96.6961  26
   1 -15 -13 96.6325 102.951   9
   1 -15 -13 45.4650 120.526  11
   1 -15 -12 3127.66 292.586  11
   1 -15 -12 2864.10 279.927   9
   1 -15 -11 3209.22 303.348  11
   1 -15 -11 3163.16 311.334   9
   1 -15 -10 4001.25 360.352  26
   1 -15 -10 4076.65 362.104  11
   1 -15 -10 4124.14 378.773   9
   1 -15  -9 172.594 172.152   9
   1 -15  -9 75.6338 160.550  11
   1 -15  -8 14600.0 710.078  26
   1 -15  -8 15998.7 725.104   9
   1 -15  -7 5372.51 467.925  26
   1 -15  -7 7651.13 518.774   9
   1 -15  -6 40115.9 1268.84  26
   1 -15  -6 43551.4 1166.92  15
   1 -15  -6 44170.2 1242.39   9
   1 -15  -5 170.986 170.646  26
   1 -15  -5 204.891 174.497   9
   1 -15  -5 464.241 169.299  15
   1 -15  -4 1281.12 273.942  26
   1 -15  -4 1095.28 229.488  15
   1 -15  -4 778.065 204.472   9
   1 -15  -3 432.236 213.360  26
   1 -15  -3 458.820 197.308  15
   1 -15  -3 573.515 188.478   9
   1 -15  -2 5010.10 475.194  26
   1 -15  -2 3776.41 374.465  15
   1 -15  -2 4664.84 368.561   9
   1 -15  -1 77.5959 146.881  15
   1 -15  -1 200.724 110.928   9
   1 -15   0 771.480 237.540  15
   1 -15   1 18951.8 857.884  15
  -1  15  -2 5981.11 426.523  17
   1 -15   2 5269.41 460.473  15
  -1  15  -3 21869.7 836.672  17
   1 -15   3 22167.1 914.615  15
  -1  15  -4 7881.18 520.679  17
   1 -15   4 7768.98 537.169  15
  -1  15  -5 22900.0 876.628  17
   1 -15   5 22581.0 886.412  15
  -1  15  -6 2388.41 308.341  17
   1 -15   6 2012.77 283.684  15
  -1  15  -7 1037.67 213.555  17
   1 -15   7 1097.07 220.998  15
  -1  15  -8 450.259 179.977  17
   1 -15   8 595.344 159.607  15
  -1  15  -9 2534.51 306.408  17
   1 -15   9 2615.10 255.030  15
  -1  15 -10-164.037 156.545  17
  -1  15 -10 176.928 129.612  14
  -1  15 -11 333.564 161.471  17
  -1  15 -11 419.937 122.498  14
  -1  15 -12 22001.0 711.006  17
  -1  15 -12 20933.1 638.579  14
  -1  15 -13 685.996 144.383  17
  -1  15 -14 3071.97 217.384  17
   1 -14 -15 11802.5 433.089  26
   1 -14 -15 12127.0 413.302   9
   1 -14 -14 276.459 153.258  26
   1 -14 -14 122.604 120.481  11
   1 -14 -14-37.6715 105.143   9
   1 -14 -13 5212.64 362.397  26
   1 -14 -13 4819.02 369.309  11
   1 -14 -13 4545.75 334.307   9
   1 -14 -12 56143.3 1307.32  11
   1 -14 -12 55337.5 1277.07   9
   1 -14 -11 1275.37 236.685  26
   1 -14 -11 1623.94 266.203  11
   1 -14 -11 1741.72 271.706   9
   1 -14 -10 83.4631 177.634   9
   1 -14 -10 407.102 197.464   8
   1 -14 -10 179.623 147.913  26
   1 -14 -10 422.591 207.548  11
   1 -14  -9 313.554 208.657   8
   1 -14  -9 230.947 188.364   9
   1 -14  -9 120.890 138.864  26
   1 -14  -8 24794.4 966.390  26
   1 -14  -8 25152.8 948.587   9
   1 -14  -7 5254.39 465.161  26
   1 -14  -7 5201.37 440.093   9
   1 -14  -6 2769.18 358.335  26
   1 -14  -6 2551.79 292.724  15
   1 -14  -6 3184.04 358.028   9
   1 -14  -5 153.301 160.595  26
   1 -14  -5-148.328 176.672   9
   1 -14  -5 41.5555 123.377  15
   1 -14  -4 20229.1 911.191  26
   1 -14  -4 20964.6 860.395  15
   1 -14  -4 22652.9 872.297   9
   1 -14  -3 6490.43 478.471  15
   1 -14  -3 6793.83 467.424   9
   1 -14  -2 4448.59 407.409  15
   1 -14  -2 4557.18 375.729   9
   1 -14  -1 11044.4 649.450  15
   1 -14  -1 11046.7 554.488   9
   1 -14   0 777.103 213.326  15
  -1  14  -1 3551.91 328.222  17
   1 -14   1 3561.14 396.246  15
  -1  14  -2 40723.7 1150.90  17
   1 -14   2 39167.4 1231.21  15
  -1  14  -3 9474.64 556.203  17
   1 -14   3 9875.37 594.611  15
  -1  14  -4 19885.5 820.882  17
   1 -14   4 20843.9 863.747  15
  -1  14  -5 958.833 208.043  17
   1 -14   5 1039.62 236.951  15
  -1  14  -6 553.731 203.189  17
   1 -14   6 448.942 156.225  15
  -1  14  -7 1477.40 253.617  17
   1 -14   7 1332.40 234.885  15
  -1  14  -8 17440.1 795.517  17
   1 -14   8 17209.3 723.182  15
  -1  14  -9 6030.65 465.978  17
  -1  14  -9 7269.30 466.911  14
   1 -14   9 6697.25 422.819  15
  -1  14 -10 1221.82 239.084  17
  -1  14 -10 1330.14 217.646  14
  -1  14 -11 5947.01 438.775  17
  -1  14 -11 5549.74 398.124  14
  -1  14 -12 341.256 166.064  17
  -1  14 -12 227.109 125.027  14
  -1  14 -13 252.117 134.330  17
  -1  14 -13 342.638 132.536  14
  -1  14 -14 2059.12 209.081  17
  -1  14 -14 1989.06 212.700  14
  -1  14 -15 17074.3 498.517  17
  -1  14 -15 17110.9 517.318  14
   1 -13 -15 137.717 84.3454   9
   1 -13 -15 216.225 140.349  11
   1 -13 -14 9237.01 483.735  11
   1 -13 -14 8935.26 450.624   9
   1 -13 -14 8790.65 439.114   8
   1 -13 -14 9573.61 485.910  26
   1 -13 -13 5340.66 387.721   9
   1 -13 -13 4567.57 380.551  11
   1 -13 -13 5256.17 374.075   8
   1 -13 -12 6501.50 472.796  11
   1 -13 -12 6253.41 431.690   9
   1 -13 -12 6021.89 418.256   8
   1 -13 -12 7233.69 483.288  26
   1 -13 -11 3046.96 357.110  11
   1 -13 -11 3891.38 369.318  26
   1 -13 -11 3374.35 418.594  19
   1 -13 -11 2446.68 296.654   8
   1 -13 -11 3174.76 349.170   9
   1 -13 -10 7790.67 588.749  19
   1 -13 -10 7911.52 509.859   8
   1 -13 -10 8109.46 545.647   9
   1 -13 -10 7854.07 542.677  11
   1 -13 -10 7183.91 520.502  26
   1 -13  -9 4281.55 395.863   8
   1 -13  -9 4458.95 424.568   9
   1 -13  -9 4323.69 414.349  26
   1 -13  -8 503.639 172.370   9
   1 -13  -8 414.175 179.488   8
   1 -13  -8 334.429 163.775  26
   1 -13  -7 4499.30 406.292   8
   1 -13  -7 4760.95 435.031   9
   1 -13  -6 495.857 185.179   8
   1 -13  -6 669.703 233.319   9
   1 -13  -6 264.878 137.849  15
   1 -13  -6 347.864 184.100  26
   1 -13  -5 1098.26 269.273   8
   1 -13  -5 1144.86 245.074   9
   1 -13  -5 1216.94 220.433  15
   1 -13  -5 975.024 247.583  26
   1 -13  -4 1628.06 263.163   9
   1 -13  -4 1235.08 225.439  15
   1 -13  -4 986.966 234.542  26
   1 -13  -3 1949.16 275.302   9
   1 -13  -3 2094.40 279.122  15
   1 -13  -2 24179.7 848.204   9
   1 -13  -2 23675.7 909.635  15
   1 -13  -1 6656.51 435.954   9
   1 -13  -1 7908.79 532.555  15
   1 -13   0 548.445 192.951  15
  -1  13   0 586.339 269.831   2
  -1  13  -1 58257.2 1368.61  17
   1 -13   1 61464.7 1518.95  15
  -1  13  -1 62681.0 2651.49   2
  -1  13  -2 27754.2 929.458  17
   1 -13   2 27948.5 1002.06  15
  -1  13  -2 29523.4 1852.55   2
  -1  13  -3 92756.9 1842.88  17
   1 -13   3 96110.4 1927.13  15
  -1  13  -3 90011.3 3365.12   2
  -1  13  -4 86998.1 1792.46  17
   1 -13   4 86070.6 1820.18  15
  -1  13  -4 88467.7 3384.15   2
   1 -13   5 36138.0 1130.87  15
  -1  13  -5 36788.0 1140.90  17
   1 -13   6 20743.5 842.125  15
  -1  13  -6 22221.9 888.296  17
   1 -13   7 26945.1 948.208  15
  -1  13  -7 26869.2 994.924  17
  -1  13  -8 9361.50 544.292  14
   1 -13   8 8979.14 526.128  15
  -1  13  -8 8943.72 579.653  17
  -1  13  -9 72935.9 1608.34  14
  -1  13  -9 71544.7 1673.41  17
  -1  13 -10-217.586 91.3049  16
  -1  13 -10-29.7642 149.512  17
  -1  13 -11 11489.7 612.872  14
  -1  13 -11 12115.0 558.068  16
  -1  13 -11 11532.5 631.036  17
  -1  13 -12 2191.32 271.343  14
  -1  13 -12 2251.60 299.697  17
  -1  13 -13 856.616 194.000  14
  -1  13 -13 1364.62 235.657  17
  -1  13 -14 1099.01 211.244  14
  -1  13 -14 845.680 168.453  17
  -1  13 -15 208.951 132.138  14
  -1  13 -15 47.0007 93.1490  17
  -1  13 -16 4334.35 275.034  14
  -1  13 -16 4172.62 233.897  17
   1 -12 -16 251.748 88.3332   9
   1 -12 -15 23033.7 737.067  19
   1 -12 -15 22981.3 702.308   9
   1 -12 -15 24005.9 784.465  11
   1 -12 -15 23184.4 691.376   8
   1 -12 -15 23000.7 907.459  25
   1 -12 -15 24867.2 778.562  26
   1 -12 -14 148.229 135.255   9
   1 -12 -14 178.496 153.998  11
   1 -12 -14-32.8086 136.862  26
   1 -12 -14 443.773 499.490  25
   1 -12 -14 110.730 234.701  19
   1 -12 -14 151.528 148.525   8
   1 -12 -13 12748.3 613.132   9
   1 -12 -13 12095.8 632.357  11
   1 -12 -13 10415.1 573.061  26
   1 -12 -13 11066.5 776.875  25
   1 -12 -13 11015.0 618.722  19
   1 -12 -13 11714.9 966.606  18
   1 -12 -13 12118.0 576.073   8
   1 -12 -12 26167.9 937.652   9
   1 -12 -12 27444.9 977.826  11
   1 -12 -12 27603.7 984.841  26
   1 -12 -12 27520.9 1049.73  25
   1 -12 -12 28517.9 973.735  19
   1 -12 -12 27710.5 1157.34  18
   1 -12 -12 25782.6 887.925   8
   1 -12 -11 15530.3 745.442   9
   1 -12 -11 16272.4 762.907  11
   1 -12 -11 15247.8 822.271  25
   1 -12 -11 15290.3 746.846  26
   1 -12 -11 15937.3 775.357  19
   1 -12 -11 15679.4 1058.49  18
   1 -12 -11 16107.2 712.198   8
   1 -12 -10 822.036 223.783  11
   1 -12 -10 859.170 450.782  25
   1 -12 -10 649.574 196.830  26
   1 -12 -10 564.136 293.507  19
   1 -12 -10 209.921 696.511  18
   1 -12 -10 817.086 211.206   8
   1 -12 -10 767.462 234.449   9
   1 -12  -9 13134.0 696.397   9
   1 -12  -9 16020.3 834.158  25
   1 -12  -9 16218.5 774.544  26
   1 -12  -9 15018.5 762.747  19
   1 -12  -9 14670.6 918.227  18
   1 -12  -9 13461.3 664.944   8
   1 -12  -8 8095.44 543.397   9
   1 -12  -8 5335.81 544.822  25
   1 -12  -8 7338.76 534.598  26
   1 -12  -8 6853.33 515.949  19
   1 -12  -8 5931.77 633.605  18
   1 -12  -8 7146.99 998.387   4
   1 -12  -8 7970.53 516.521   8
   1 -12  -7 10585.3 644.372  19
   1 -12  -7 10530.3 612.304   9
   1 -12  -7 10908.2 604.281   8
   1 -12  -7 11241.9 1209.74   4
   1 -12  -7 11757.4 667.805  26
   1 -12  -6 72587.7 1710.01  26
   1 -12  -6 71253.7 1641.75  19
   1 -12  -6 72013.4 1581.15   8
   1 -12  -6 76139.8 3087.54   4
   1 -12  -6 74587.7 1647.24   9
   1 -12  -6 71067.9 1549.36  15
   1 -12  -5 14526.3 691.263   9
   1 -12  -5 14403.3 728.437  26
   1 -12  -5 13790.1 663.140  15
   1 -12  -5 15236.5 1346.82   4
   1 -12  -5 14157.4 660.495   8
   1 -12  -4 1743.12 250.263  15
   1 -12  -4 2235.16 549.941   4
   1 -12  -4 1296.36 220.141   8
   1 -12  -4 1481.43 244.996   9
   1 -12  -3 72.5172 113.931  15
   1 -12  -3-1.17145 206.141   4
   1 -12  -3 212.027 158.597   8
   1 -12  -3 120.935 111.479   9
   1 -12  -2 978.006 208.598  15
   1 -12  -2 519.618 147.515   9
   1 -12  -1 8612.11 522.894  15
  -1  12   1 7178.34 815.183   2
   1 -12   0 18107.9 765.353  15
  -1  12   0 18495.1 1324.75   2
   1 -12   1 125.361 117.372  15
  -1  12  -1 67.4272 255.667   2
   1 -12   2 14337.4 680.518  15
  -1  12  -2 13624.6 1211.71   2
  -1  12  -3 65939.2 1482.48  17
   1 -12   3 65094.6 1516.00  15
  -1  12  -3 67093.0 2757.49   2
  -1  12  -4 6822.47 464.472  17
   1 -12   4 7634.61 496.535  15
  -1  12  -5 40534.2 1177.06  17
   1 -12   5 40387.7 1170.63  15
  -1  12  -5 39136.0 2199.59   2
  -1  12  -6 6242.97 458.549  17
   1 -12   6 6704.29 474.111  15
  -1  12  -6 6950.38 965.497   2
  -1  12  -7 1322.29 223.747  14
   1 -12   7 1058.41 208.776  15
  -1  12  -7 1027.64 232.137  17
  -1  12  -7 1833.28 559.143   2
  -1  12  -8 95979.4 1902.47  14
   1 -12   8 100243. 1859.44  15
  -1  12  -8 97599.2 1982.54  17
  -1  12  -9 1323.88 232.602  14
  -1  12  -9 1126.70 220.620  16
  -1  12  -9 1257.20 244.009  17
  -1  12 -10 18981.2 749.129  16
  -1  12 -10 18597.7 802.437  14
  -1  12 -10 18741.9 832.692  17
  -1  12 -11 3994.45 390.153  14
  -1  12 -11 3690.41 340.610  16
  -1  12 -11 3793.52 386.173  17
  -1  12 -12 93.9552 127.844  16
  -1  12 -12-208.359 167.034  14
  -1  12 -12-94.3685 143.165  17
  -1  12 -13 5506.33 426.770  14
  -1  12 -13 5270.58 415.197  17
  -1  12 -14 15591.5 680.038  14
  -1  12 -14 15200.1 640.539  17
  -1  12 -15 22640.6 767.935  14
  -1  12 -15 21205.8 695.990  17
  -1  12 -16 179.082 109.462  14
  -1  12 -16 67.5429 72.9308  17
  -1  12 -17 3809.55 258.343  14
  -1  12 -17 3677.09 189.027  17
  -1  12 -18 7060.11 268.599  19
   1 -11 -17 2433.39 250.206  19
   1 -11 -17 2757.84 473.854  25
   1 -11 -16 34294.2 889.564  19
   1 -11 -16 37381.8 966.252  11
   1 -11 -16 31203.2 1050.45  25
   1 -11 -16 31113.6 931.490  26
   1 -11 -16 35157.1 834.453   8
   1 -11 -15 5479.61 612.176  25
   1 -11 -15 6348.67 450.458  26
   1 -11 -15 6184.27 434.900  19
   1 -11 -15 5444.92 892.174  18
   1 -11 -15 6763.07 403.518   8
   1 -11 -15 6963.42 396.582   9
   1 -11 -15 7083.27 457.283  11
   1 -11 -14 389.637 150.957  26
   1 -11 -14 676.142 489.445  25
   1 -11 -14 1222.91 243.980  11
   1 -11 -14 895.493 235.388  12
   1 -11 -14 847.122 170.713   9
   1 -11 -14 600.282 229.462  19
   1 -11 -14 965.979 190.219   8
   1 -11 -13 9221.67 561.140  26
   1 -11 -13 9486.48 709.354  25
   1 -11 -13 9736.13 575.189  19
   1 -11 -13 8933.85 897.159  18
   1 -11 -13 9880.96 544.253   8
   1 -11 -13 11085.7 616.115  11
   1 -11 -13 10381.6 565.396   9
   1 -11 -13 10809.9 516.275  12
   1 -11 -12 698.079 405.877  25
   1 -11 -12 1196.60 245.410  26
   1 -11 -12 688.218 718.117  18
   1 -11 -12 982.947 276.672  19
   1 -11 -12 1007.08 205.278   8
   1 -11 -12 1033.17 216.013   9
   1 -11 -12 1030.92 245.314  11
   1 -11 -12 989.602 177.494  12
   1 -11 -11-587.217 384.269  25
   1 -11 -11 43.8912 159.913  26
   1 -11 -11-32.1314 157.460  11
   1 -11 -11 49.7658 196.132  19
   1 -11 -11-20.5857 687.354  18
   1 -11 -11 250.762 145.558   8
   1 -11 -11-59.4634 153.688   9
   1 -11 -10 18273.2 822.329  26
   1 -11 -10 16343.8 823.901  25
   1 -11 -10 17159.6 770.127  19
   1 -11 -10 16266.3 755.112   9
   1 -11 -10 14563.1 912.220  18
   1 -11 -10 14327.9 686.016   8
   1 -11  -9 7785.27 642.976  25
   1 -11  -9 7048.37 523.920  26
   1 -11  -9 7763.47 559.684  19
   1 -11  -9 9273.76 575.076   9
   1 -11  -9 9859.48 854.713  18
   1 -11  -9 9261.96 1119.62   4
   1 -11  -9 8548.43 531.051   8
   1 -11  -8 33418.7 1109.05  26
   1 -11  -8 34441.1 1108.47  25
   1 -11  -8 31761.2 1039.23  19
   1 -11  -8 31250.3 1053.59   9
   1 -11  -8 32990.4 1146.17  18
   1 -11  -8 31857.7 2030.49   4
   1 -11  -8 31150.4 1000.82   8
   1 -11  -7 6476.08 479.155  26
   1 -11  -7 6612.96 533.180  25
   1 -11  -7 6691.90 495.951  19
   1 -11  -7 6305.23 468.831   9
   1 -11  -7 7151.53 615.806  18
   1 -11  -7 7287.35 951.741   4
   1 -11  -7 7432.23 476.642   8
   1 -11  -6 16175.1 755.451  26
   1 -11  -6 16072.9 719.852   9
   1 -11  -6 16159.7 764.208  18
   1 -11  -6 15796.9 717.873  19
   1 -11  -6 15628.5 1338.42   4
   1 -11  -6 15958.1 679.724   8
   1 -11  -5 20482.2 755.663   8
   1 -11  -5 20361.0 1494.03   4
   1 -11  -5 20226.4 783.431   9
   1 -11  -4 1483.35 392.342   4
   1 -11  -4 1176.70 315.953   6
   1 -11  -3 204.901 204.295   4
  -1  11   2 75914.6 2407.32   2
   1 -11  -2 70356.7 2535.48   4
  -1  11   1 32184.3 1601.94   2
   1 -11  -1 32559.9 1629.12   4
  -1  11   0 28553.7 1564.70   2
  -1  11  -1 6793.51 779.327   2
  -1  11  -2 13407.6 1135.52   2
  -1  11  -3 54242.4 2344.71   2
  -1  11  -4 3437.34 604.822   2
  -1  11  -5 1820.22 525.978   2
  -1  11  -5 1534.07 234.063  17
   1 -11   6 3967.30 353.312  15
  -1  11  -6 4053.42 705.049   2
  -1  11  -6 4266.42 375.944  17
  -1  11  -7 3193.56 323.119  14
   1 -11   7 3094.80 321.536  15
  -1  11  -7 2729.05 615.392   2
  -1  11  -7 3235.22 341.208  17
  -1  11  -8 315.015 340.078   2
  -1  11  -8 921.235 202.504  14
   1 -11   8 653.284 141.386  15
  -1  11  -8 712.462 193.949  17
  -1  11  -8 641.279 159.866  16
  -1  11  -9 32050.1 1075.80  17
  -1  11  -9 29628.2 959.726  16
  -1  11  -9 30199.8 1023.45  14
  -1  11 -10 1473.93 261.724  17
  -1  11 -10 1909.63 276.489  14
  -1  11 -10 1651.43 244.786  16
  -1  11 -11 608.170 191.258  17
  -1  11 -11 890.720 202.585  16
  -1  11 -11 869.586 219.528  14
  -1  11 -12 2609.92 328.009  17
  -1  11 -12 2542.69 332.759  14
  -1  11 -12 2805.63 323.675  16
  -1  11 -13 1708.37 261.139  17
  -1  11 -13 2052.53 282.028  16
  -1  11 -13 1767.30 269.560  14
  -1  11 -14 4771.65 377.678  17
  -1  11 -14 4859.05 388.120  16
  -1  11 -14 4775.11 415.439  14
  -1  11 -15 20266.7 715.528  17
  -1  11 -15 20033.9 783.847  14
  -1  11 -16 4945.73 309.939  17
  -1  11 -16 5235.19 381.697  14
  -1  11 -17 346.838 90.0133  17
  -1  11 -17 286.309 131.556  14
  -1  11 -18 182.782 95.5810  14
   1 -10 -18 4177.86 484.730  25
   1 -10 -18 4169.10 274.688  19
   1 -10 -17-410.233 481.124  25
   1 -10 -17 101.841 163.588  19
   1 -10 -17-85.4053 638.335  18
   1 -10 -17-9.48000 80.1329   8
   1 -10 -16 2865.72 522.814  25
   1 -10 -16 2303.89 397.192  26
   1 -10 -16 3998.13 340.130  19
   1 -10 -16 5085.69 857.994  18
   1 -10 -16 3866.21 291.173   8
   1 -10 -16 3822.63 359.534  11
   1 -10 -16 3785.50 393.691  12
   1 -10 -15 3477.24 384.136  26
   1 -10 -15 3231.96 546.923  25
   1 -10 -15 2452.02 312.064  11
   1 -10 -15 2409.79 253.084   9
   1 -10 -15 3057.33 365.251  12
   1 -10 -15 2819.20 304.826  19
   1 -10 -15 2115.77 841.941  18
   1 -10 -15 2385.10 261.069   8
   1 -10 -14 7175.58 489.946  26
   1 -10 -14 7027.64 628.641  25
   1 -10 -14 6877.41 480.709  19
   1 -10 -14 6956.68 832.700  18
   1 -10 -14 6823.18 444.054   8
   1 -10 -14 7030.12 468.119  12
   1 -10 -14 7246.77 486.612  11
   1 -10 -14 6427.12 437.295   9
   1 -10 -13 3264.25 481.279  25
   1 -10 -13 3118.31 356.638  26
   1 -10 -13 3053.59 290.967  12
   1 -10 -13 3334.58 376.279  11
   1 -10 -13 2912.17 317.134   9
   1 -10 -13 2853.95 316.014  19
   1 -10 -13 2940.39 645.341  18
   1 -10 -13 2865.15 315.399   8
   1 -10 -12 8983.26 633.399  25
   1 -10 -12 9804.02 608.129  26
   1 -10 -12 8367.68 537.964  19
   1 -10 -12 7478.05 502.527   9
   1 -10 -12 8009.72 531.582  11
   1 -10 -12 8420.74 481.984  12
   1 -10 -12 8933.77 786.982  18
   1 -10 -12 7027.17 487.008   8
   1 -10 -11 53352.6 1447.56  26
   1 -10 -11 52390.9 1472.99  25
   1 -10 -11 56304.6 1434.42  19
   1 -10 -11 57251.1 1538.72  18
   1 -10 -11 59506.1 1435.23   8
   1 -10 -11 62278.7 2904.08   4
   1 -10 -11 61219.5 1334.54  12
   1 -10 -11 59724.5 1471.48   9
   1 -10 -11 59964.5 1502.64  11
   1 -10 -10 1604.45 260.840  26
   1 -10 -10 1792.70 325.057  25
   1 -10 -10 2001.71 228.367  12
   1 -10 -10 1055.84 418.680  18
   1 -10 -10 1830.25 269.487  19
   1 -10 -10 2262.94 297.851   9
   1 -10 -10 1914.20 268.354   8
   1 -10 -10 2162.15 599.967   4
   1 -10  -9 39688.8 1205.64  26
   1 -10  -9 41143.6 1218.16  25
   1 -10  -9 40678.6 1172.20  19
   1 -10  -9 40571.7 1234.07  18
   1 -10  -9 42671.4 2320.10   4
   1 -10  -9 41520.1 1141.47   8
   1 -10  -8 1147.91 248.194  26
   1 -10  -8 803.804 256.261  25
   1 -10  -8 1365.39 241.661  19
   1 -10  -8 1792.02 369.035  18
   1 -10  -8 1884.93 283.298   9
   1 -10  -8 1511.72 220.119   8
   1 -10  -8 1453.27 426.272   4
   1 -10  -7 1885.69 258.835   9
   1 -10  -7 1832.62 506.408   4
   1 -10  -7 1647.75 197.950   8
   1 -10  -6 26876.6 1694.47   4
   1 -10  -6 26208.9 1549.25   6
   1 -10  -5 10302.7 1011.34   4
   1 -10  -5 10166.2 901.169   6
   1 -10  -4 58475.3 2338.25   4
   1 -10  -4 60776.2 2125.91   6
  -1  10   3 2408.22 396.917   2
   1 -10  -3 2557.80 416.972   6
   1 -10  -3 2000.83 459.261   4
  -1  10   2 36.2815 197.269   2
   1 -10  -2 5.26953 183.492   4
   1 -10  -2-26.2175 142.675   6
  -1  10   1 32522.6 1506.08   2
   1 -10  -1 31096.5 1515.19   4
  -1  10   0 37445.3 1679.10   2
   1 -10   0 38403.9 1604.59   4
  -1  10  -1 104258. 2974.17   2
  -1  10  -2 19387.7 1279.89   2
  -1  10  -3 194.642 231.123   2
  -1  10  -4 8707.48 914.920   2
  -1  10  -5 20239.8 1443.05   2
  -1  10  -6 7797.35 936.489   2
  -1  10  -7 20640.3 805.074  17
  -1  10  -7 19181.9 1475.17   2
  -1  10  -8 14820.2 707.488  17
  -1  10  -8 15221.2 1330.16   2
  -1  10  -8 14812.7 643.573  16
  -1  10  -8 15619.6 704.894  14
  -1  10  -9 8948.19 551.052  17
  -1  10  -9 9244.05 1073.29   2
  -1  10  -9 9029.68 545.361  14
  -1  10  -9 8402.48 511.408  16
  -1  10 -10 936.183 199.824  17
  -1  10 -10 727.533 258.409   2
  -1  10 -10 1084.71 245.271  14
  -1  10 -10 1271.62 228.143  16
  -1  10 -11 131.608 134.572  17
  -1  10 -11 461.781 213.786  14
  -1  10 -11 283.010 173.285  16
  -1  10 -12 20870.3 864.690  17
  -1  10 -12 21072.6 848.312  16
  -1  10 -12 22175.0 907.131  14
  -1  10 -13 978.533 214.495  17
  -1  10 -13 1145.24 226.416  14
  -1  10 -13 1169.02 228.734  16
  -1  10 -14 52515.5 1302.77  17
  -1  10 -14 51829.2 1327.29  16
  -1  10 -14 53363.7 1406.36  14
  -1  10 -15 30338.9 912.883  17
  -1  10 -15 31455.1 1031.12  14
  -1  10 -16 8940.91 441.737  17
  -1  10 -16 8874.52 524.346  14
  -1  10 -17 13327.6 460.376  17
  -1  10 -17 13922.9 589.236  14
  -1  10 -18 3972.38 286.830  14
  -1  10 -19 632.112 103.819  19
  -1  10 -19 895.211 120.268  14
   1  -9 -19 448.719 361.596  25
   1  -9 -19 590.860 132.529  19
   1  -9 -18 1710.86 473.047  25
   1  -9 -18 714.870 587.212  18
   1  -9 -18 600.472 158.482  19
   1  -9 -17 1669.33 496.699  25
   1  -9 -17 612.678 154.817  19
   1  -9 -17 1394.08 712.217  18
   1  -9 -16 40439.4 1152.06  26
   1  -9 -16 40431.5 1256.25  25
   1  -9 -16 39122.7 1073.93  19
   1  -9 -16 38747.5 1091.01  11
   1  -9 -16 39432.1 1026.94  12
   1  -9 -16 40694.8 1353.59  18
   1  -9 -16 38201.8 978.228   8
   1  -9 -15 5175.45 550.387  25
   1  -9 -15 5550.72 472.428  26
   1  -9 -15 4924.20 411.370  19
   1  -9 -15 5532.46 482.113  12
   1  -9 -15 6030.79 461.700  11
   1  -9 -15 5293.66 746.609  18
   1  -9 -15 5872.77 402.093   8
   1  -9 -14 26190.8 966.589  26
   1  -9 -14 24835.6 1002.38  25
   1  -9 -14 25783.4 936.900  19
   1  -9 -14 26417.9 1095.43  18
   1  -9 -14 26038.7 895.875   8
   1  -9 -14 27610.2 902.908   9
   1  -9 -14 27808.7 882.351  12
   1  -9 -14 26037.0 948.438  11
   1  -9 -13 44.7795 160.699  26
   1  -9 -13-332.438 270.699  25
   1  -9 -13 191.784 112.696  12
   1  -9 -13 402.567 191.673  11
   1  -9 -13-525.732 452.518  18
   1  -9 -13 216.211 173.223  19
   1  -9 -13 215.937 143.042   9
   1  -9 -13 297.707 147.320   8
   1  -9 -12 34515.3 1129.28  26
   1  -9 -12 34159.3 1169.38  25
   1  -9 -12 33559.5 1088.82  19
   1  -9 -12 33479.0 976.935  12
   1  -9 -12 31322.9 1030.12   9
   1  -9 -12 32579.5 1077.33  11
   1  -9 -12 35488.6 1176.86  18
   1  -9 -12 32849.1 2066.16   4
   1  -9 -11 40223.2 1214.36  26
   1  -9 -11 40986.5 1234.28  25
   1  -9 -11 38665.3 1159.51  19
   1  -9 -11 37315.3 1020.47  12
   1  -9 -11 36420.7 1103.34   9
   1  -9 -11 36615.5 1137.15  11
   1  -9 -11 36705.6 1181.30  18
   1  -9 -11 36693.6 2166.37   4
   1  -9 -10 5182.52 440.536  25
   1  -9 -10 5291.75 423.879  26
   1  -9 -10 3967.58 367.842  19
   1  -9 -10 2674.78 269.953  12
   1  -9 -10 3707.08 397.683  18
   1  -9 -10 1869.51 496.250   4
   1  -9 -10 2416.44 301.561   9
   1  -9  -9 28205.5 958.433  25
   1  -9  -9 26716.3 943.781  26
   1  -9  -9 24319.7 868.761   9
   1  -9  -9 25197.9 888.664  19
   1  -9  -9 26227.1 914.345  18
   1  -9  -9 23620.9 1646.80   4
   1  -9  -8 3087.00 603.949   4
   1  -9  -7 5226.07 731.656   4
   1  -9  -6 1670.31 413.099   4
   1  -9  -6 1679.88 417.968   6
   1  -9  -5 27505.0 1565.03   4
   1  -9  -5 26104.6 1403.61   6
   1  -9  -4 27266.1 1497.07   4
   1  -9  -4 27154.0 1371.10   6
  -1   9   3 33634.7 1306.49   2
   1  -9  -3 34416.0 1423.97   6
   1  -9  -3 34234.8 1627.63   4
  -1   9   2 19218.4 1026.40   2
   1  -9  -2 19974.8 1011.14   6
   1  -9  -2 18357.4 1139.76   4
  -1   9   1 50.6694 173.496   2
   1  -9  -1 326.299 193.587   4
   1  -9  -1 33.9142 114.147   6
  -1   9   0 95197.4 2574.25   2
   1  -9   0 98911.5 2496.29   4
  -1   9  -1 3103.38 483.821   2
   1  -9   1 3424.31 430.584   4
  -1   9  -2 23028.2 1318.10   2
  -1   9  -3 25784.1 1444.21   2
  -1   9  -4 58630.7 2257.03   2
  -1   9  -5-149.772 238.018   2
  -1   9  -6 15409.8 1232.19   2
  -1   9  -7 4436.28 693.999   2
  -1   9  -8 107.635 254.206   2
  -1   9  -9 12390.7 629.863  17
  -1   9  -9 10915.8 1113.54   2
  -1   9  -9 12045.6 592.447  16
  -1   9 -10 750.562 197.440  17
  -1   9 -10 1117.02 402.145   2
  -1   9 -10 744.023 225.111  14
  -1   9 -10 632.988 183.644  16
  -1   9 -11 63.5321 141.341  17
  -1   9 -11 40.6229 202.083   2
  -1   9 -11-47.1963 130.705  16
  -1   9 -11-55.8439 169.649  14
  -1   9 -12 21363.9 860.063  17
  -1   9 -12 21210.4 854.981  16
  -1   9 -12 23240.0 907.283  14
  -1   9 -13 379.477 168.428  17
  -1   9 -13 254.110 196.239  14
  -1   9 -13 364.943 164.396  16
  -1   9 -14-99.2010 124.107  17
  -1   9 -14 10.2941 150.158  16
  -1   9 -14 90.9928 197.724  14
  -1   9 -15 172.341 127.952  17
  -1   9 -15 331.735 170.000  16
  -1   9 -15 271.860 170.181  14
  -1   9 -16 131.007 119.167  17
  -1   9 -16-265.540 179.757  14
  -1   9 -17 4925.33 392.469  14
  -1   9 -18 8380.04 441.174  14
  -1   9 -19 140.085 100.687  19
  -1   9 -19-145.142 109.522  14
   1  -8 -20 2768.82 369.727  25
   1  -8 -19 595.128 384.619  25
   1  -8 -19 68.1154 464.700  18
   1  -8 -19 233.123 110.492  19
   1  -8 -18 1427.44 423.262  25
   1  -8 -18 1956.28 622.646  18
   1  -8 -18 1236.55 179.839  19
   1  -8 -17 1328.98 392.710  25
   1  -8 -17 1062.68 203.606  19
   1  -8 -17 1284.64 645.742  18
   1  -8 -17 1109.14 164.886   8
   1  -8 -16 39274.6 1238.44  25
   1  -8 -16 37919.1 1103.86  19
   1  -8 -16 40533.1 1279.17  18
   1  -8 -16 38522.2 1018.24   8
   1  -8 -16 36585.8 1082.81  12
   1  -8 -16 39192.7 1130.28  11
   1  -8 -15 2750.73 577.759  18
   1  -8 -15 2096.32 275.117  19
   1  -8 -15 2048.81 340.649  25
   1  -8 -15 1963.76 361.278  26
   1  -8 -15 1773.69 276.720  11
   1  -8 -15 2183.07 403.283  12
   1  -8 -14 806.029 209.103  26
   1  -8 -14 696.861 242.893  25
   1  -8 -14 628.747 227.759  12
   1  -8 -14 878.057 201.857  11
   1  -8 -14 883.883 402.357  18
   1  -8 -14 880.060 208.774  19
   1  -8 -14 903.634 182.171   9
   1  -8 -13 24137.6 919.186  19
   1  -8 -13 23094.3 834.661   9
   1  -8 -13 22933.2 818.653  12
   1  -8 -13 22180.7 889.324  11
   1  -8 -13 24418.6 983.734  18
   1  -8 -13 24227.7 943.760  26
   1  -8 -13 23916.5 974.955  25
   1  -8 -12 16345.8 765.927  26
   1  -8 -12 17887.3 825.696  25
   1  -8 -12 16053.5 752.107  19
   1  -8 -12 15766.3 662.669  12
   1  -8 -12 14726.2 715.779  11
   1  -8 -12 14899.9 672.203   9
   1  -8 -12 16700.0 798.367  18
   1  -8 -12 13939.8 1301.38   4
   1  -8 -11 17798.5 791.706  26
   1  -8 -11 18988.8 823.059  25
   1  -8 -11 17901.1 760.462  19
   1  -8 -11 18828.0 777.603  11
   1  -8 -11 19326.2 706.160  12
   1  -8 -11 18292.2 798.000  18
   1  -8 -11 19037.4 1492.54   4
   1  -8 -10 11966.7 627.599  25
   1  -8 -10 11647.3 615.128  26
   1  -8 -10 10315.3 547.462   9
   1  -8 -10 10083.8 556.478  11
   1  -8 -10 11301.1 589.160  19
   1  -8 -10 9778.89 1037.71   4
   1  -8 -10 10394.5 592.147  18
   1  -8  -9 40799.9 2076.28   4
   1  -8  -8 2307.43 516.953   4
   1  -8  -7 130715. 3559.71   4
   1  -8  -7 128643. 3399.54   6
   1  -8  -6 20650.2 1334.80   4
   1  -8  -6 21039.2 1246.02   6
   1  -8  -5 1671.62 409.672   4
   1  -8  -5 1616.55 401.998   6
   1  -8  -4 21598.3 1241.01   4
   1  -8  -4 21301.7 1133.80   6
  -1   8   4 20918.9 862.706   2
   1  -8  -3 7066.63 704.748   4
   1  -8  -3 7034.17 614.973   6
  -1   8   3 7493.04 563.044   2
   1  -8  -2 60361.3 1954.13   4
   1  -8  -2 61655.9 1727.23   6
  -1   8   2 62123.0 1741.91   2
   1  -8  -1 2257.78 303.080   6
   1  -8  -1 2128.64 374.932   4
  -1   8   1 2470.92 382.574   2
   1  -8   0 7902.22 646.925   4
   1  -8   0 8082.76 512.386   6
  -1   8   0 7740.37 675.374   2
   1  -8   1 65953.9 1785.21   4
  -1   8  -1 64070.3 2012.18   2
   1  -8   2 11459.6 695.387   4
  -1   8  -2 11549.9 875.049   2
  -1   8  -3 6639.25 692.053   2
  -1   8  -4 29739.9 1502.72   2
  -1   8  -5 189.661 235.623   2
  -1   8  -6 7433.34 814.380   2
  -1   8  -7 13047.2 1086.86   2
  -1   8  -8 14246.9 1177.74   2
  -1   8  -9 4083.40 662.242   2
  -1   8 -10 49.8167 138.801  20
  -1   8 -10-80.0597 147.292  16
  -1   8 -10 103.961 201.186   2
  -1   8 -10 7.72950 141.035  17
  -1   8 -11 501.509 164.221  16
  -1   8 -11 624.253 365.029   2
  -1   8 -11 355.374 142.295  17
  -1   8 -12 8079.93 531.186  16
  -1   8 -12 7745.37 952.382   2
  -1   8 -12 8110.81 518.922  17
  -1   8 -13 4043.75 378.603  17
  -1   8 -13 3915.23 390.816  16
  -1   8 -13 4096.33 422.629  14
  -1   8 -14 27425.2 932.058  17
  -1   8 -14 27134.8 986.103  16
  -1   8 -14 28608.7 1033.25  14
  -1   8 -15 5395.19 391.538  17
  -1   8 -15 5639.13 466.573  14
  -1   8 -15 5283.58 441.685  16
  -1   8 -16 660.237 156.725  17
  -1   8 -16 520.005 200.719  14
  -1   8 -17 2716.98 320.430  14
  -1   8 -18 747.646 175.104  14
  -1   8 -19 360.707 119.165  19
  -1   8 -19 697.532 147.120  14
  -1   8 -20 5325.40 267.255  19
  -1   8 -20 5370.82 260.095  14
   1  -7 -21 635.197 238.370  25
   1  -7 -20 4884.08 439.665  25
   1  -7 -20 4746.14 250.259  19
   1  -7 -19 2550.87 557.840  18
   1  -7 -19 2458.65 405.509  25
   1  -7 -19 2834.47 242.201  19
   1  -7 -18 223.543 308.962  25
   1  -7 -18-77.1145 125.724  19
   1  -7 -17 355.668 238.376  25
   1  -7 -17 212.024 123.926  19
   1  -7 -17 553.778 557.082  18
   1  -7 -17 91.3070 90.9149   8
   1  -7 -16 14634.1 767.399  12
   1  -7 -16 15824.0 801.723  18
   1  -7 -16 16780.0 818.635  25
   1  -7 -16 15557.1 717.289  19
   1  -7 -15-4.40872 367.550  12
   1  -7 -15-248.764 169.915  11
   1  -7 -15 433.061 335.842  18
   1  -7 -15 83.7266 139.631  19
   1  -7 -15 249.985 314.523  26
   1  -7 -15 55.9458 194.687  25
   1  -7 -14 39798.3 1105.90  12
   1  -7 -14 37030.1 1154.59  11
   1  -7 -14 39110.4 1187.84  19
   1  -7 -14 40249.7 1226.70  18
   1  -7 -14 42760.0 1328.02  25
   1  -7 -14 42908.8 1249.78  26
   1  -7 -13 39.9121 148.995  26
   1  -7 -13 284.483 170.426  25
   1  -7 -13-150.487 184.149  22
   1  -7 -13 30.4630 146.297  12
   1  -7 -13 53.0935 132.532  11
   1  -7 -13-102.572 166.544  19
   1  -7 -13 123.147 181.778  18
   1  -7 -13-62.4092 244.778   4
   1  -7 -12 14458.2 730.433  25
   1  -7 -12 13888.6 699.168  26
   1  -7 -12 13854.1 711.885  22
   1  -7 -12 14280.8 631.770  12
   1  -7 -12 13538.6 663.147  11
   1  -7 -12 13304.5 608.597   9
   1  -7 -12 13691.0 679.490  19
   1  -7 -12 13127.6 688.328  18
   1  -7 -12 13055.9 1213.28   4
   1  -7 -11 705.815 187.014  22
   1  -7 -11 718.150 195.299  26
   1  -7 -11 560.531 170.579  25
   1  -7 -11 667.664 177.228  12
   1  -7 -11 217.931 129.005  11
   1  -7 -11 692.363 349.298   4
   1  -7 -11 517.826 137.433   9
   1  -7 -11 553.748 176.790  19
   1  -7 -11 474.089 176.091  18
   1  -7 -10 1365.46 405.760   4
   1  -7  -9 57912.2 2365.15   4
   1  -7  -8 742.053 324.512   4
   1  -7  -7 10660.3 947.781   4
   1  -7  -7 10756.1 913.663   6
   1  -7  -6 9707.01 865.134   4
   1  -7  -6 9900.04 837.204   6
   1  -7  -5 17525.2 1096.29   4
   1  -7  -5 17325.1 1035.18   6
   1  -7  -4 89.8677 194.079   4
   1  -7  -4 134.063 156.200   6
  -1   7   4 145.726 116.964   2
   1  -7  -3 5996.80 608.420   4
   1  -7  -3 5290.99 496.596   6
  -1   7   3 6106.92 454.230   2
   1  -7  -2 28305.0 1236.44   4
   1  -7  -2 27724.4 1076.47   6
  -1   7   2 28775.6 1073.68   2
   1  -7  -1 52044.9 1375.70   6
   1  -7  -1 49553.3 1575.77   4
  -1   7   1 51326.8 1523.77   2
   1  -7   0 27989.5 915.417   6
   1  -7   0 26746.7 1092.26   4
  -1   7   0 25732.7 1124.07   2
   1  -7   1 1356.24 199.676   6
   1  -7   1 1484.13 268.671   4
  -1   7  -1 1133.11 284.646   2
   1  -7   2 75179.2 1695.90   4
  -1   7  -2 73527.6 2087.65   2
  -1   7  -3 13702.7 923.210   2
  -1   7  -4 12674.4 908.915   2
  -1   7  -5 10144.4 849.634   2
  -1   7  -6 34597.2 1625.91   2
  -1   7  -7 6676.87 741.629   2
  -1   7  -8 138214. 3573.88   2
  -1   7  -9 4366.74 649.596   2
  -1   7 -10 15948.7 1246.08   2
  -1   7 -11 15078.2 804.491  20
  -1   7 -11 14664.8 674.725  16
  -1   7 -11 14643.0 664.678  17
  -1   7 -11 13451.3 1173.23   2
  -1   7 -12 3307.77 409.310  20
  -1   7 -12 3641.50 352.160  17
  -1   7 -12 3599.25 637.640   2
  -1   7 -12 3248.43 337.114  16
  -1   7 -13 19880.1 838.486  16
  -1   7 -13 19913.8 798.987  17
  -1   7 -14 281.149 194.356  16
  -1   7 -14 68.2340 171.138  14
  -1   7 -14 138.647 126.332  17
  -1   7 -15 216.331 165.759  16
  -1   7 -15 353.028 173.004  14
  -1   7 -15 327.188 154.373  17
  -1   7 -16 7684.51 516.896  14
  -1   7 -16 7223.14 504.578  16
  -1   7 -17 20765.5 803.630  14
  -1   7 -18 5242.49 383.394  14
  -1   7 -19 15150.3 569.162  14
  -1   7 -19 13325.2 543.707  19
  -1   7 -20 28.9703 70.5240  14
  -1   7 -20 34.4971 77.2603  19
   1  -6 -21 259.829 257.810  25
   1  -6 -20 154.937 93.6637  19
   1  -6 -20 187.138 301.252  25
   1  -6 -19 7094.12 615.025  18
   1  -6 -19 7398.26 503.584  25
   1  -6 -19 6702.53 383.415  19
   1  -6 -18 29955.7 1013.27  25
   1  -6 -18 31773.7 1031.78  18
   1  -6 -18 33310.0 815.259   8
   1  -6 -18 30333.2 923.316  19
   1  -6 -17 1090.80 198.562  19
   1  -6 -17 839.780 406.086  18
   1  -6 -17 1199.33 257.980  25
   1  -6 -16 5930.30 647.953  12
   1  -6 -16 7700.48 581.223  18
   1  -6 -16 7924.47 566.378  25
   1  -6 -16 7106.69 500.822  19
   1  -6 -15 14060.8 700.280  11
   1  -6 -15 14986.0 789.885  12
   1  -6 -15 15536.0 736.668  19
   1  -6 -15 14333.9 727.290  18
   1  -6 -15 14746.7 777.589  25
   1  -6 -15 15901.2 801.046  26
   1  -6 -14 1546.29 287.595  22
   1  -6 -14 1329.86 250.902  11
   1  -6 -14 1063.30 289.266  12
   1  -6 -14 1536.73 248.977  19
   1  -6 -14 1383.69 247.257  18
   1  -6 -14 1943.35 312.830  26
   1  -6 -14 1792.23 303.855  25
   1  -6 -13 13750.7 739.842  25
   1  -6 -13 13656.1 687.880  26
   1  -6 -13 13179.8 701.389  22
   1  -6 -13 11899.2 609.866  12
   1  -6 -13 10671.0 594.918  11
   1  -6 -13 12309.5 645.986  19
   1  -6 -13 12185.5 653.220  18
   1  -6 -13 9963.07 1024.73   4
   1  -6 -12 36661.3 1171.82  25
   1  -6 -12 36390.9 1122.01  26
   1  -6 -12 36608.9 1145.54  22
   1  -6 -12 33528.3 1032.57  11
   1  -6 -12 32416.7 965.601  12
   1  -6 -12 35000.7 1075.11  19
   1  -6 -12 34350.4 1089.30  18
   1  -6 -12 32109.9 1814.31   4
   1  -6 -11 2875.54 324.871  25
   1  -6 -11 2742.28 300.350  22
   1  -6 -11 2364.72 520.334   4
   1  -6 -11 2535.17 295.495  18
   1  -6 -10 14236.2 1143.34   4
   1  -6  -9 18885.0 1278.86   4
   1  -6  -8-79.5804 252.020   4
   1  -6  -7 2603.04 442.961   4
   1  -6  -7 2496.48 438.568   6
   1  -6  -6 7595.90 683.172   6
   1  -6  -6 7515.40 729.096   4
   1  -6  -5 914.955 304.814   6
   1  -6  -5 861.609 321.163   4
   1  -6  -4 5853.83 588.197   4
   1  -6  -4 6158.15 574.116   6
  -1   6   4 6219.32 369.193   2
   1  -6  -3 103693. 2404.62   4
   1  -6  -3 107238. 2254.82   6
  -1   6   3 111114. 1897.76   2
   1  -6  -2 32385.2 1234.89   4
   1  -6  -2 32295.5 1089.88   6
  -1   6   2 32500.6 1035.14   2
   1  -6  -1 5348.03 409.042   6
   1  -6  -1 5474.46 483.944   4
  -1   6   1 4970.81 419.404   2
   1  -6   0 97741.1 2010.81   4
   1  -6   0 98611.9 1707.53   6
  -1   6   0 99185.5 2097.86   2
   1  -6   1 68903.0 1557.51   4
   1  -6   1 65750.9 1216.75   6
  -1   6  -1 66625.6 1760.78   2
   1  -6   2 12824.0 402.063   6
   1  -6   2 13168.3 613.097   4
  -1   6  -2 12196.5 772.460   2
   1  -6   3 69672.6 1364.01   4
  -1   6  -3 69030.6 1940.24   2
  -1   6  -4 15869.2 964.975   2
  -1   6  -5 294.371 218.504   2
  -1   6  -6 671.278 169.181   1
  -1   6  -6 556.226 289.190   2
  -1   6  -7 365.703 145.374   1
  -1   6  -7 597.909 311.156   2
  -1   6  -8 33987.7 1612.43   2
  -1   6  -9 37099.1 1739.70   2
  -1   6 -10 13830.5 1097.10   2
  -1   6 -11 23824.4 1474.98   2
  -1   6 -12 1180.04 264.538  20
  -1   6 -12 739.132 185.582  16
  -1   6 -12 992.098 199.410  17
  -1   6 -12 588.189 230.570   2
  -1   6 -13 4419.61 364.240  17
  -1   6 -13 3748.20 425.832  20
  -1   6 -13 4681.47 414.768  16
  -1   6 -14 11630.9 695.917  20
  -1   6 -14 11587.9 576.484  17
  -1   6 -14 9833.59 1135.70   5
  -1   6 -14 11157.6 645.981  16
  -1   6 -15 19616.0 846.793  16
  -1   6 -15 19290.5 851.492  14
  -1   6 -16 987.341 233.671  16
  -1   6 -16 855.115 225.789  14
  -1   6 -17 8617.87 534.966  14
  -1   6 -18 2103.29 261.347  14
  -1   6 -19 2114.39 207.130  25
  -1   6 -19 2897.91 277.585  19
  -1   6 -19 2328.46 240.068  14
  -1   6 -20 252.227 115.366  19
  -1   6 -20 265.574 95.5477  14
  -1   6 -21 611.612 97.4170  19
   1  -5 -21 6032.73 389.713  25
   1  -5 -21 5835.14 254.917  19
   1  -5 -20 62.2035 85.1155  19
   1  -5 -20 43.0746 376.136  18
   1  -5 -20 15.1789 232.241  25
   1  -5 -19 76.3850 113.523  19
   1  -5 -19-181.458 208.278  25
   1  -5 -18 1146.97 207.906  19
   1  -5 -18 1198.07 447.766  18
   1  -5 -18 1574.63 277.926  25
   1  -5 -17 3085.36 419.153  18
   1  -5 -17 3639.98 385.180  25
   1  -5 -17 3044.73 336.303  19
   1  -5 -16 12053.7 813.401  12
   1  -5 -16 12646.2 666.186  19
   1  -5 -16 13257.6 683.337  18
   1  -5 -16 11644.8 695.904  25
   1  -5 -15 46596.4 1336.21  22
   1  -5 -15 43121.8 1248.06  12
   1  -5 -15 45404.5 1294.50  19
   1  -5 -15 45771.1 1271.72  18
   1  -5 -15 45433.9 1385.33  25
   1  -5 -14 40066.8 1232.56  22
   1  -5 -14 39294.3 1144.11  12
   1  -5 -14 36294.7 1116.20  11
   1  -5 -14 38980.9 1194.63  19
   1  -5 -14 36661.7 1260.66  26
   1  -5 -14 40135.5 1285.61  25
   1  -5 -13 495.142 188.445  22
   1  -5 -13 141.891 192.719  12
   1  -5 -13 380.896 173.474  11
   1  -5 -13 421.571 152.599  19
   1  -5 -13 419.391 173.030  18
   1  -5 -13 132.662 157.412  26
   1  -5 -13 378.009 168.115  25
   1  -5 -12 9858.85 600.001  25
   1  -5 -12 9534.36 562.117  26
   1  -5 -12 10102.2 579.293  22
   1  -5 -12 9485.77 525.687  11
   1  -5 -12 9695.36 515.948  12
   1  -5 -12 9505.92 549.608  19
   1  -5 -12 9133.70 917.745   4
   1  -5 -12 9404.41 556.152  18
   1  -5 -11 3484.55 574.389   4
   1  -5 -10 19591.1 1266.30   4
   1  -5  -9 4789.94 619.932   4
   1  -5  -8 77227.9 2379.39   4
   1  -5  -7 17581.3 1054.16   4
   1  -5  -7 16924.4 1039.66   6
   1  -5  -6 95108.2 2433.70   4
   1  -5  -6 94583.7 2408.70   6
   1  -5  -5 50025.8 1666.17   4
   1  -5  -5 51975.8 1642.31   6
  -1   5   4 8259.40 351.832   2
   1  -5  -4 8300.69 609.516   6
   1  -5  -4 8631.92 663.458   4
  -1   5   3 7547.25 397.524   2
   1  -5  -3 7034.77 564.749   4
   1  -5  -3 7622.72 544.067   6
  -1   5   2 13008.5 571.197   2
   1  -5  -2 12717.6 633.309   6
   1  -5  -2 12930.5 713.930   4
  -1   5   1 77226.8 1575.86   2
   1  -5  -1 75438.3 1689.33   4
   1  -5  -1 73596.2 1476.42   6
  -1   5   0 310.571 153.208   2
   1  -5   0 59.4951 148.715   4
   1  -5   0 450.717 133.970   6
   1  -5   1 1648.32 220.029   4
  -1   5  -1 1447.95 267.864   2
   1  -5   1 1435.20 155.482   6
  -1   5  -2 254636. 3661.05   2
   1  -5   2 252932. 3021.44   4
   1  -5   2 249325. 2391.80   6
  -1   5  -3 83022.7 1992.38   2
   1  -5   3 83086.0 1355.49   4
  -1   5  -4 18766.0 958.568   2
  -1   5  -5 130.913 114.087   1
  -1   5  -5 12.9953 197.756   2
  -1   5  -6 122861. 2095.86   1
  -1   5  -6 116997. 2703.15   2
  -1   5  -7 25876.5 1271.90   2
  -1   5  -7 26963.7 975.653   1
  -1   5  -8 53380.6 1908.97   2
  -1   5  -9 2807.31 461.502   2
  -1   5 -10 3361.18 530.915   2
  -1   5 -11 19403.0 1260.78   2
  -1   5 -12 1932.42 303.386  20
  -1   5 -12 2101.86 272.523  16
  -1   5 -13 577.618 201.811  20
  -1   5 -13 972.448 206.761  16
  -1   5 -13 820.334 372.510   5
  -1   5 -14 36536.4 1241.90  20
  -1   5 -14 36687.5 1151.48  16
  -1   5 -14 33825.6 2039.51   5
  -1   5 -15 17226.9 790.760  16
  -1   5 -15 15191.6 798.687  20
  -1   5 -16 3523.67 361.154  14
  -1   5 -16 3394.22 372.120  16
  -1   5 -17 1548.39 244.256  14
  -1   5 -18 18029.0 720.773  14
  -1   5 -19 752.245 180.775  19
  -1   5 -19 381.787 145.059  14
  -1   5 -20 7863.79 356.199  25
  -1   5 -20 7993.10 373.476  14
  -1   5 -20 8916.34 418.541  19
  -1   5 -21 1200.99 140.340  19
   1  -4 -21 7329.43 410.540  25
   1  -4 -21 8705.40 343.560  19
   1  -4 -20 8353.82 497.088  18
   1  -4 -20 7684.78 455.071  25
   1  -4 -20 8133.37 407.548  19
   1  -4 -19 516.173 419.913  18
   1  -4 -19 33.7590 126.226  19
   1  -4 -19 126.688 162.385  25
   1  -4 -18 9908.92 596.641  18
   1  -4 -18 8872.36 571.204  25
   1  -4 -18 8992.39 532.478  19
   1  -4 -17 15846.9 725.986  18
   1  -4 -17 16295.4 794.243  25
   1  -4 -17 14282.6 692.756  19
   1  -4 -16 398.134 175.461  22
   1  -4 -16 362.444 157.302  19
   1  -4 -16 847.376 233.874  18
   1  -4 -16 634.524 216.821  25
   1  -4 -15 138.703 161.702  22
   1  -4 -15-144.355 466.125  12
   1  -4 -15 126.238 140.507  19
   1  -4 -15 61.6247 164.352  18
   1  -4 -15 425.522 207.848  25
   1  -4 -14 17657.8 797.621  22
   1  -4 -14 18887.4 782.967  12
   1  -4 -14 17154.3 754.323  11
   1  -4 -14 17666.7 699.365  10
   1  -4 -14 17333.3 795.109  19
   1  -4 -14 18813.5 782.966  18
   1  -4 -14 16823.1 847.815  26
   1  -4 -14 18397.7 866.044  25
   1  -4 -13 880.415 190.048  11
   1  -4 -13 882.271 183.310  10
   1  -4 -13 1483.60 333.674  12
   1  -4 -13 972.969 236.278  18
   1  -4 -13 1240.44 230.445  19
   1  -4 -13 1530.54 267.221  26
   1  -4 -13 1483.13 265.948  25
   1  -4 -13 1266.03 239.511  22
   1  -4 -12 33889.9 1083.19  25
   1  -4 -12 31443.9 1618.15   4
   1  -4 -11 24323.5 1378.75   4
   1  -4 -10 46161.7 1849.22   4
   1  -4  -9 6489.33 666.095   4
   1  -4  -8 57400.3 1911.45   4
   1  -4  -7 122856. 2769.46   4
   1  -4  -6 68349.6 1936.27   6
   1  -4  -6 71299.9 1963.48   4
   1  -4  -5 789.517 224.173   4
   1  -4  -5 595.549 220.156   6
  -1   4   4 159467. 1640.49   2
   1  -4  -4 159644. 2737.93   6
   1  -4  -4 156088. 2782.14   4
   1  -4  -3 6.30156 157.515   4
  -1   4   3 72.2035 83.0499   2
   1  -4  -3 163.833 153.057   6
  -1   4   2 46435.6 971.395   2
   1  -4  -2 45641.0 1148.40   6
   1  -4  -2 46461.8 1250.86   4
   1  -4  -1 796.611 193.930   4
  -1   4   1 827.100 154.927   2
   1  -4  -1 593.379 139.410   6
  -1   4   0 208200. 2770.32   2
   1  -4   0 209656. 2728.64   4
   1  -4   0 204480. 2391.23   6
  -1   4  -1 231310. 3070.16   2
   1  -4   1 227988. 2734.90   4
   1  -4   1 223320. 2308.37   6
  -1   4  -2 5788.52 454.136   2
   1  -4   2 5740.01 317.555   4
  -1   4  -3 145911. 2538.04   2
   1  -4   3 146173. 1723.61   4
  -1   4  -4 6579.71 535.356   2
  -1   4  -5 6311.16 552.489   2
  -1   4  -5 6961.38 403.120   1
  -1   4  -6 78795.2 1585.18   1
  -1   4  -6 74846.2 1980.13   2
  -1   4  -7-10.5056 179.594   2
  -1   4  -7 360.310 122.939   1
  -1   4  -8 7780.97 683.279   2
  -1   4  -9 10599.9 821.498   2
  -1   4 -10 26023.4 1332.67   2
  -1   4 -11 86.1381 129.676   2
  -1   4 -13 1576.19 267.433  20
  -1   4 -13 1343.98 236.103  16
  -1   4 -13 1353.14 406.705   5
  -1   4 -14 43397.6 1331.58  20
  -1   4 -14 44709.6 1267.22  16
  -1   4 -15 53704.2 1495.91  20
  -1   4 -15 55869.4 1439.13  16
  -1   4 -15 56690.7 2705.81   5
  -1   4 -16 15366.6 727.773  14
  -1   4 -16 14364.6 704.956  16
  -1   4 -16 13402.8 749.963  20
  -1   4 -17 3072.06 327.745  14
  -1   4 -18 611.154 179.943  14
  -1   4 -18 777.523 200.020  19
  -1   4 -19 283.303 111.188  14
  -1   4 -19 498.934 172.239  19
  -1   4 -20 30.2958 89.3041  25
  -1   4 -20 185.852 118.716  19
  -1   4 -20-31.3566 76.7569  14
  -1   4 -21 6310.79 278.809  25
  -1   4 -21 7358.80 335.050  19
   1  -3 -21 1231.54 221.804  25
   1  -3 -21 1276.95 150.158  19
   1  -3 -20 252.955 147.360  25
   1  -3 -20 211.647 114.745  19
   1  -3 -19 1448.50 249.657  25
   1  -3 -19 2225.76 381.680  18
   1  -3 -19 2104.78 263.874  19
   1  -3 -18 858.272 221.163  25
   1  -3 -18 1002.71 290.325  18
   1  -3 -18 939.212 219.060  19
   1  -3 -17 736.271 204.057  22
   1  -3 -17 660.661 197.951  19
   1  -3 -17 932.531 236.965  18
   1  -3 -17 375.694 197.283  25
   1  -3 -16 21965.0 871.558  22
   1  -3 -16 21829.1 904.373  19
   1  -3 -16 22904.8 855.431  18
   1  -3 -16 21793.6 949.437  25
   1  -3 -15 19687.8 830.683  22
   1  -3 -15 16172.7 925.322  12
   1  -3 -15 17897.0 708.052  10
   1  -3 -15 19370.2 850.781  19
   1  -3 -15 17782.9 766.583  18
   1  -3 -15 19748.5 911.484  25
   1  -3 -14 9256.56 568.688  22
   1  -3 -14 10133.0 541.569  10
   1  -3 -14 10136.1 672.768  12
   1  -3 -14 9181.26 570.201  19
   1  -3 -14 9789.98 548.416  18
   1  -3 -14 9069.08 601.178  25
   1  -3 -13 4289.92 405.896  25
   1  -3 -13 3775.62 428.099  26
   1  -3 -13 4664.09 400.712  22
   1  -3 -13 4760.22 445.689  12
   1  -3 -13 4777.76 351.924  10
   1  -3 -13 4779.08 380.127  11
   1  -3 -13 4395.01 384.470  19
   1  -3 -13 4616.10 732.912   5
   1  -3 -13 4955.58 390.110  18
   1  -3 -12 43453.8 2130.56   5
   1  -3 -11 856.609 274.451   4
   1  -3 -11 845.370 325.878   5
   1  -3 -10 13281.2 931.122   4
   1  -3 -10 15396.9 1142.93   5
   1  -3  -9 28544.7 1454.60   5
   1  -3  -9 29456.3 1328.81   4
   1  -3  -8 27420.7 1338.64   5
   1  -3  -8 29754.7 1272.96   4
   1  -3  -7 29960.3 1281.68   5
   1  -3  -7 29360.6 1204.64   4
   1  -3  -6 33414.1 1275.88   6
   1  -3  -6 32907.8 1202.63   4
   1  -3  -6 31731.7 1248.22   5
   1  -3  -5 176766. 2964.27   6
   1  -3  -5 180316. 2972.04   5
   1  -3  -5 174345. 2918.44   4
   1  -3  -4 347.863 178.973   4
   1  -3  -4 584.148 223.086   6
  -1   3   3 74372.6 945.457   2
   1  -3  -3 73557.1 1531.35   6
  -1   3   2 45703.3 815.021   2
   1  -3  -2 44424.8 1051.25   6
  -1   3   1 35514.6 791.397   2
   1  -3  -1 34635.0 914.907   4
   1  -3  -1 36131.4 826.673   6
   1  -3   0 314.390 120.271   4
   1  -3   0 413.738 88.4018   6
  -1   3  -1 27240.2 796.961   2
   1  -3   1 27101.6 465.817   6
   1  -3   1 27489.7 670.547   4
  -1   3  -2 137395. 2136.72   2
   1  -3   2 136517. 1622.33   4
  -1   3  -3 4974.10 436.121   2
   1  -3   3 5100.99 192.469   4
  -1   3  -4 78410.8 1723.08   2
  -1   3  -4 83457.0 1302.23   1
  -1   3  -5 4736.34 326.450   1
  -1   3  -5 4577.57 446.614   2
  -1   3  -6 30755.3 935.286   1
  -1   3  -6 31767.8 1164.88   2
  -1   3  -7 3816.82 442.238   2
  -1   3  -7 4147.67 295.442   7
  -1   3  -8 48023.8 1575.24   2
  -1   3  -9 2664.08 396.974   2
  -1   3 -10 1659.87 333.702   2
  -1   3 -11 53405.8 1879.15   2
  -1   3 -12 10544.1 898.322   3
  -1   3 -12 10274.5 1050.73   5
  -1   3 -13 370.277 155.612  20
  -1   3 -13 369.833 149.360  16
  -1   3 -13 162.493 284.650   5
  -1   3 -14 24954.2 968.704  20
  -1   3 -14 24426.2 909.402  16
  -1   3 -14 25250.8 1749.19   5
  -1   3 -15 28571.3 1054.27  20
  -1   3 -15 28614.7 1003.29  16
  -1   3 -16 7880.53 530.894  16
  -1   3 -16 8137.79 527.119  14
  -1   3 -16 7534.74 540.199  20
  -1   3 -17 5698.41 424.229  14
  -1   3 -18 585.513 168.811  19
  -1   3 -18 816.562 174.695  14
  -1   3 -19 1649.67 241.626  19
  -1   3 -19 1616.77 203.759  14
  -1   3 -20 19851.7 674.411  25
  -1   3 -20 20207.9 675.913  19
  -1   3 -21 2165.54 192.219  25
  -1   3 -21 2649.12 218.162  19
   1  -2 -21 3512.37 279.217  25
   1  -2 -21 4001.26 258.621  19
   1  -2 -20 943.923 164.986  19
   1  -2 -20 911.675 178.069  25
   1  -2 -19-281.184 297.704  18
   1  -2 -19-6.06474 130.506  19
   1  -2 -19 207.290 155.459  25
   1  -2 -18 6742.10 439.267  18
   1  -2 -18 6870.52 501.822  25
   1  -2 -18 6568.29 475.563  19
   1  -2 -17 20409.7 806.528  22
   1  -2 -17 19904.4 836.407  19
   1  -2 -17 19364.1 747.392  18
   1  -2 -17 18845.6 866.940  25
   1  -2 -16 16051.4 727.243  22
   1  -2 -16 18386.1 706.843  10
   1  -2 -16 16774.2 790.809  19
   1  -2 -16 18417.8 744.153  18
   1  -2 -16 14706.2 772.211  25
   1  -2 -15 500.783 130.318  10
   1  -2 -15 822.624 187.644  22
   1  -2 -15 607.845 188.637  18
   1  -2 -15 891.629 225.946  19
   1  -2 -15 729.436 209.503  25
   1  -2 -14 1054.93 213.823  22
   1  -2 -14 1303.21 210.062  10
   1  -2 -14 1113.76 471.212  12
   1  -2 -14 999.265 213.330  18
   1  -2 -14 716.550 189.365  19
   1  -2 -14 1017.94 367.817   5
   1  -2 -13 27224.8 919.195  22
   1  -2 -13 26469.0 898.199  12
   1  -2 -13 26108.7 831.313  10
   1  -2 -13 27138.5 948.018  19
   1  -2 -13 26564.1 875.653  18
   1  -2 -13 27178.7 1727.90   5
   1  -2 -12 42207.8 2057.86   5
   1  -2 -11 13478.5 906.769   4
   1  -2 -11 13116.8 1079.97   5
   1  -2 -10 142473. 3003.55   4
   1  -2 -10 141870. 3465.50   5
   1  -2  -9 8798.98 681.376   4
   1  -2  -9 8029.16 755.251   5
   1  -2  -8 28280.0 1163.17   4
   1  -2  -8 28012.4 1293.40   5
   1  -2  -7 20827.3 944.783   4
   1  -2  -7 20462.4 970.679   7
   1  -2  -7 20544.0 1034.67   5
   1  -2  -6 10205.4 651.914   7
   1  -2  -6 10157.2 676.766   5
   1  -2  -6 10473.1 620.563   4
   1  -2  -5 17965.2 831.514   5
   1  -2  -5 17747.4 780.731   4
   1  -2  -5 18094.2 797.327   7
   1  -2  -4 33490.1 1036.09   5
   1  -2  -4 34142.4 1016.89   4
   1  -2  -4 34443.3 1026.06   7
   1  -2  -3 111749. 1849.87   4
   1  -2  -2 12235.3 500.365   6
  -1   2   2 10930.1 291.502   2
   1  -2  -1 100194. 1398.62   6
  -1   2   1 98936.3 1270.02   2
   1  -2   0 215180. 2377.13   4
  -1   2   0 216602. 2365.30   2
   1  -2   1 147922. 1681.25   4
  -1   2  -1 147972. 1929.71   2
   1  -2   2 12137.1 310.423   4
  -1   2  -2 11540.5 503.468   2
  -1   2  -3 690.897 193.518   2
  -1   2  -3 456.692 96.7649   1
  -1   2  -4 1919.39 192.778   1
  -1   2  -4 1540.37 241.486   2
  -1   2  -5 6809.35 468.775   2
  -1   2  -6 24364.5 639.003   7
  -1   2  -6 23533.6 914.918   2
  -1   2  -7 988.095 151.326   7
  -1   2  -7 863.501 209.689   2
  -1   2  -8 311.993 122.042   7
  -1   2  -8 422.949 174.589   2
  -1   2  -9 590.762 193.488   2
  -1   2 -10 318.384 193.556   2
  -1   2 -11 20640.4 1352.52   5
  -1   2 -11 22355.1 1198.52   3
  -1   2 -12 15586.8 1246.16   5
  -1   2 -13 96073.1 1826.32  16
  -1   2 -13 97505.6 3319.31   5
  -1   2 -14 13236.5 687.971  20
  -1   2 -14 13956.5 673.481  16
  -1   2 -14 14813.9 1347.18   5
  -1   2 -15 102233. 2042.16  20
  -1   2 -15 102413. 1982.86  16
  -1   2 -16 5208.09 442.605  20
  -1   2 -17 5687.11 450.582  19
  -1   2 -17 6638.97 440.498  14
  -1   2 -17 5475.08 442.331  20
  -1   2 -18 934.334 239.899  19
  -1   2 -18 918.853 170.193  14
  -1   2 -19 3736.08 336.871  19
  -1   2 -20 6448.02 403.436  25
  -1   2 -20 6718.98 392.515  19
  -1   2 -21 16265.5 541.804  25
  -1   2 -21 15946.3 518.816  19
   1  -1 -21 402.621 116.921  19
   1  -1 -21 514.198 141.526  25
   1  -1 -20 2197.46 244.982  19
   1  -1 -20 1569.67 213.774  25
   1  -1 -19 5171.36 403.710  25
   1  -1 -19 5167.31 396.020  19
   1  -1 -18-19.5381 107.979  22
   1  -1 -18 178.023 169.483  19
   1  -1 -18-55.7099 157.393  25
   1  -1 -17 23352.5 842.005  22
   1  -1 -17 26189.9 819.657  10
   1  -1 -17 23156.9 918.316  19
   1  -1 -17 24689.1 805.921  18
   1  -1 -17 20841.3 900.834  25
   1  -1 -16 3346.30 338.500  22
   1  -1 -16 3035.71 292.210  10
   1  -1 -16 3014.54 365.023  19
   1  -1 -16 2850.05 306.399  18
   1  -1 -16 2945.25 348.080  25
   1  -1 -15 3891.14 380.513  22
   1  -1 -15 4764.02 366.639  10
   1  -1 -15 4241.33 418.504  19
   1  -1 -15 4224.53 352.922  18
   1  -1 -15 4446.74 755.743   5
   1  -1 -14 41993.3 1182.54  22
   1  -1 -14 43555.3 1111.06  10
   1  -1 -14 39815.5 1215.19  19
   1  -1 -14 39846.7 1115.19  18
   1  -1 -14 45550.5 2310.03   5
   1  -1 -13 19093.8 831.607  12
   1  -1 -13 19928.2 722.897  10
   1  -1 -13 21493.8 835.446  19
   1  -1 -13 21463.2 1509.76   5
   1  -1 -13 20081.3 771.336  22
   1  -1 -12 75936.8 2745.67   5
   1  -1 -11 6182.88 744.278   5
   1  -1 -10-15.5038 138.497   4
   1  -1 -10 207.318 260.101   5
   1  -1  -9 32907.3 1490.58   5
   1  -1  -9 36948.7 1425.17   7
   1  -1  -9 35529.0 1274.62   4
   1  -1  -8 34808.3 1413.42   5
   1  -1  -8 35790.0 1323.66   7
   1  -1  -8 35987.9 1225.34   4
   1  -1  -7 34479.2 642.353   3
   1  -1  -7 36554.4 1341.26   5
   1  -1  -7 35330.7 1151.01   4
   1  -1  -7 36766.1 1259.93   7
   1  -1  -6 81142.6 1023.15   3
   1  -1  -6 86317.6 1929.47   5
   1  -1  -6 83650.9 1832.06   7
   1  -1  -6 84818.1 1737.04   4
   1  -1  -5 128795. 1294.52   3
   1  -1  -5 133778. 2314.98   5
   1  -1  -5 131634. 2231.75   7
   1  -1  -5 130912. 2125.17   4
   1  -1  -4 207897. 2840.75   5
   1  -1  -4 206710. 2735.49   4
   1  -1  -3 543779. 4388.45   2
   1  -1  -3 550567. 5289.65   5
   1  -1  -2 72786.9 1191.21   1
   1  -1  -2 73644.3 1183.86   5
   1  -1  -1 813185. 6870.75   1
  -1   1   0 94638.4 1181.07   2
   1  -1   0 92884.2 1127.05   7
  -1   1  -1 969748. 8201.56   2
  -1   1  -2 5017.19 281.017   2
  -1   1  -3 308.402 129.750   2
  -1   1  -3 390.959 74.1030   6
  -1   1  -3 321.542 43.1183   7
  -1   1  -4 29804.0 829.591   2
  -1   1  -4 29544.1 527.803   7
  -1   1  -4 29643.3 689.344   6
  -1   1  -5 210408. 2758.95   2
  -1   1  -5 207765. 2224.45   7
  -1   1  -6 64579.9 1427.08   2
  -1   1  -6 61570.8 1105.03   7
  -1   1  -7 18804.4 785.666   2
  -1   1  -7 18740.8 637.705   7
  -1   1  -8 16745.4 790.228   2
  -1   1  -9 14028.2 752.684   2
  -1   1  -9 14082.4 812.520   3
  -1   1 -10 3760.33 405.561   2
  -1   1 -10 3228.57 429.423   3
  -1   1 -10 3106.98 515.866   5
  -1   1 -11 57050.8 1831.24   3
  -1   1 -11 56949.0 2248.10   5
  -1   1 -12 3496.09 590.519   5
  -1   1 -13 8264.61 583.864  12
  -1   1 -13 7488.01 897.211   5
  -1   1 -14 118.508 112.982  20
  -1   1 -14-30.4709 120.019  16
  -1   1 -14 383.556 327.372   5
  -1   1 -15 20435.2 827.159  20
  -1   1 -15 21220.2 1663.36   5
  -1   1 -15 20641.3 822.809  16
  -1   1 -16 40528.8 1220.65  19
  -1   1 -16 41796.2 1098.86  18
  -1   1 -17 4933.64 369.606  18
  -1   1 -17 4412.06 396.729  19
  -1   1 -18 5763.31 435.207  19
  -1   1 -19 780.227 185.947  19
  -1   1 -19 428.976 180.379  25
  -1   1 -20 17927.2 693.262  25
  -1   1 -20 18063.7 649.331  19
  -1   1 -21 3587.35 272.542  25
  -1   1 -21 4146.02 264.107  19
  -1   1 -22 601.668 105.246  25
   1   0 -21 1129.38 162.547  25
   1   0 -21 1684.15 187.296  19
   1   0 -20-113.574 106.377  25
   1   0 -20 75.9586 119.921  19
   1   0 -19 306.427 141.504  25
   1   0 -19 344.896 173.299  19
   1   0 -18 1336.21 186.307  10
   1   0 -18 1522.48 264.123  19
   1   0 -18 1342.35 249.803  25
   1   0 -17 10129.1 614.922  19
   1   0 -17 8641.66 462.488  10
   1   0 -17 10032.0 616.226  25
   1   0 -16 5919.19 481.691  19
   1   0 -16 5831.72 401.271  10
   1   0 -16 6161.37 443.460  22
   1   0 -16 6036.21 485.814  25
   1   0 -15 7682.51 463.848  10
   1   0 -15 6872.59 505.988  19
   1   0 -15 6567.19 462.168  22
   1   0 -14 15521.5 654.119  10
   1   0 -14 18405.9 805.658  19
   1   0 -14 20354.3 786.679  22
   1   0 -14 13624.3 1257.49   5
   1   0 -13 40266.1 2077.65   5
   1   0 -12 7770.41 871.791   5
   1   0 -11 1548.90 379.338   5
   1   0 -10 8064.50 787.392   5
   1   0 -10 8073.89 687.785   7
   1   0  -9 9137.82 772.816   5
   1   0  -9 9953.95 608.914   4
   1   0  -9 9460.18 704.222   7
   1   0  -8 35239.3 1112.70   4
   1   0  -8 35247.1 1277.47   7
   1   0  -8 34469.5 1393.73   5
   1   0  -8 34525.5 815.418   2
   1   0  -8 35424.9 895.184   3
   1   0  -7 33021.1 1263.31   5
   1   0  -7 34286.5 1187.04   7
   1   0  -7 35174.4 1052.43   4
   1   0  -7 33738.1 798.478   2
   1   0  -6 101468. 2094.10   5
   1   0  -6 104564. 2031.14   7
   1   0  -6 101035. 1794.35   4
   1   0  -6 100602. 1480.56   2
   1   0  -5 609.120 184.754   7
   1   0  -5 293.212 166.935   5
   1   0  -5 572.673 148.231   4
   1   0  -5 692.815 220.625   1
   1   0  -5 450.357 101.092   2
   1   0  -4 263211. 3020.39   4
   1   0  -4 265281. 3213.10   5
   1   0  -4 264917. 2668.51   2
   1   0  -4 263901. 3316.45   1
   1   0  -3 281217. 3091.26   5
   1   0  -3 278548. 2708.68   2
   1   0  -3 283176. 3216.95   1
   1   0  -2 18575.8 482.591   5
   1   0  -2 18297.4 538.201   1
   1   0  -1 189457. 1827.74   5
  -1   0   1 188155. 1758.58   3
  -1   0   0 41796.8 630.534   3
  -1   0  -1 79461.3 1070.50   3
  -1   0  -2 11286.5 376.081   2
  -1   0  -2 10499.2 380.674   3
  -1   0  -3 735439. 6347.65   6
  -1   0  -3 709174. 6424.58   2
  -1   0  -4 14347.6 513.770   6
  -1   0  -4 13772.7 504.120   2
  -1   0  -5 49095.6 1114.13   6
  -1   0  -5 50941.3 1073.48   2
  -1   0  -5 48630.4 1147.90   3
  -1   0  -6 4422.95 370.462   6
  -1   0  -6 5281.09 359.464   2
  -1   0  -6 4553.25 376.816   3
  -1   0  -7 5210.09 447.193   6
  -1   0  -7 5653.82 440.132   3
  -1   0  -7 5747.38 397.022   2
  -1   0  -8 3564.77 527.070   5
  -1   0  -8 4352.90 417.805   3
  -1   0  -8 4236.01 367.231   2
  -1   0  -9 4576.86 578.406   5
  -1   0  -9 3962.69 420.505   3
  -1   0 -10 6831.63 742.935   5
  -1   0 -10 6898.02 561.720   3
  -1   0 -11 21344.3 1351.37   5
  -1   0 -12-78.8946 218.336   5
  -1   0 -13 391.598 323.093  12
  -1   0 -13 250.694 228.228   5
  -1   0 -14 12574.6 798.757  12
  -1   0 -14 13545.2 1265.82   5
  -1   0 -14 13232.1 625.312  16
  -1   0 -15 4456.65 406.647  19
  -1   0 -15 4917.96 804.162   5
  -1   0 -16 1477.85 247.693  19
  -1   0 -16 2000.65 261.971  18
  -1   0 -17 213.268 140.796  18
  -1   0 -17 122.276 134.156  19
  -1   0 -18 299.242 156.080  19
  -1   0 -18 185.409 134.628  18
  -1   0 -19 27173.2 888.350  19
  -1   0 -19 27316.0 953.287  25
  -1   0 -19 27875.0 774.308  18
  -1   0 -20 35333.1 1004.89  25
  -1   0 -20 34442.9 908.916  19
  -1   0 -21 7658.34 402.673  25
  -1   0 -21 8159.25 365.958  19
  -1   0 -22 2564.74 193.625  25
   1   1 -22 675.883 91.6344  19
   1   1 -21 811.168 138.139  25
   1   1 -21 830.411 135.165  19
   1   1 -20 1604.73 204.056  25
   1   1 -20 1662.12 222.597  19
   1   1 -19 2935.29 320.452  19
   1   1 -19 3447.44 322.979  25
   1   1 -18 22295.3 862.461  19
   1   1 -18 22729.4 703.668  10
   1   1 -18 20341.3 830.985  25
   1   1 -17 42943.5 1265.27  19
   1   1 -17 41458.0 1239.87  25
   1   1 -17 43409.2 1082.82  10
   1   1 -16 1413.83 210.549  10
   1   1 -16 1006.60 255.813  19
   1   1 -15 51213.6 1237.29  10
   1   1 -15 54838.5 1449.81  19
   1   1 -15 48233.3 2446.80   5
   1   1 -14 61908.8 1411.04  22
   1   1 -14 66761.4 2766.99   5
   1   1 -13 22009.4 1520.26   5
   1   1 -12 937.857 400.418   5
   1   1 -11 6606.47 750.426   5
   1   1 -11 5875.68 606.225   7
   1   1 -10 3216.31 438.173   7
   1   1 -10 2954.38 495.741   5
   1   1  -9 943.855 258.110   7
   1   1  -9 1087.11 306.102   5
   1   1  -8 27655.0 1220.36   5
   1   1  -8 27583.9 1115.59   7
   1   1  -8 25644.7 853.464   4
   1   1  -8 27041.2 883.573   2
   1   1  -7 154.349 160.958   7
   1   1  -7 231.576 195.909   5
   1   1  -7 173.359 92.2235   4
   1   1  -7 141.104 196.582   1
   1   1  -7 150.106 102.980   2
   1   1  -6 11.0907 143.663   5
   1   1  -6 8.61587 151.431   1
   1   1  -6 58.5215 94.3204   2
   1   1  -6 107.461 105.052   4
   1   1  -5 39938.0 922.880   4
   1   1  -5 40764.1 957.384   2
   1   1  -5 40083.3 1194.27   1
   1   1  -4 232067. 2714.16   2
   1   1  -4 236223. 3076.76   1
   1   1  -3 239172. 2665.77   2
   1   1  -2 37007.3 755.856   2
  -1  -1   1 271611. 2670.87   3
  -1  -1   0 153595. 1695.18   3
  -1  -1  -1 477816. 4072.22   5
  -1  -1  -1 473506. 4308.10   3
  -1  -1  -2 9696.47 359.221   5
  -1  -1  -2 10074.8 371.368   3
  -1  -1  -3 87591.0 1434.10   5
  -1  -1  -3 89539.8 1375.47   4
  -1  -1  -3 91675.1 1368.61   3
  -1  -1  -4 347040. 3800.31   6
  -1  -1  -4 351410. 3695.71   4
  -1  -1  -4 340842. 3969.64   5
  -1  -1  -4 350547. 3695.40   3
  -1  -1  -5 1939.68 217.201   4
  -1  -1  -5 1810.39 244.567   6
  -1  -1  -5 1799.04 304.187   5
  -1  -1  -5 2070.56 234.032   3
  -1  -1  -6 7543.08 554.376   5
  -1  -1  -6 7670.34 446.437   4
  -1  -1  -6 7398.69 506.847   6
  -1  -1  -6 7316.57 446.920   3
  -1  -1  -7 601.347 158.647   4
  -1  -1  -7 790.395 219.144   6
  -1  -1  -7 559.591 210.587   5
  -1  -1  -7 702.728 158.324   3
  -1  -1  -8 91944.4 2149.82   6
  -1  -1  -8 93405.1 2396.90   5
  -1  -1  -8 95498.6 1923.90   3
  -1  -1  -9 5524.90 550.745   6
  -1  -1  -9 4987.13 612.354   5
  -1  -1  -9 5584.30 467.091   3
  -1  -1 -10 38729.6 1723.21   5
  -1  -1 -10 40092.5 1319.88   3
  -1  -1 -11 275.482 291.919   5
  -1  -1 -12 4079.66 676.731   5
  -1  -1 -13 122783. 2060.07  12
  -1  -1 -13 119298. 3709.38   5
  -1  -1 -14 449.594 265.180   5
  -1  -1 -14 1138.46 470.776  12
  -1  -1 -14 565.884 199.215  19
  -1  -1 -15 8832.08 1066.56   5
  -1  -1 -15 8340.61 774.848  12
  -1  -1 -15 11264.2 591.662  18
  -1  -1 -15 10546.4 604.076  19
  -1  -1 -16 7705.56 521.785  19
  -1  -1 -16 7734.14 499.947  18
  -1  -1 -17 6134.48 461.189  19
  -1  -1 -17 5619.81 419.454  18
  -1  -1 -18-190.928 140.638  19
  -1  -1 -18 146.241 159.062  18
  -1  -1 -19 770.496 210.790  25
  -1  -1 -19 833.181 198.926  19
  -1  -1 -19 809.918 166.565  18
  -1  -1 -20 135.493 155.220  25
  -1  -1 -20 62.0421 119.060  18
  -1  -1 -20 257.064 115.915  19
  -1  -1 -21 4077.66 305.059  25
  -1  -1 -21 3847.65 253.210  19
  -1  -1 -22 1798.56 166.239  25
   1   2 -21 2202.74 174.294  25
   1   2 -21 2877.74 227.886  19
   1   2 -20 1589.76 215.068  19
   1   2 -20 1400.55 172.589  25
   1   2 -19 1348.02 234.753  19
   1   2 -19 910.978 183.798  25
   1   2 -18 15249.6 714.551  19
   1   2 -18 15670.8 580.968  10
   1   2 -17 17029.3 789.856  19
   1   2 -17 17780.1 782.357  25
   1   2 -17 16229.3 636.750  10
   1   2 -16 37762.5 1208.89  19
   1   2 -16 36236.4 1016.12  10
   1   2 -15 225.849 119.640  14
   1   2 -15-72.8245 206.716   5
   1   2 -14 57994.0 1365.27  14
   1   2 -14 51628.7 2428.27   5
   1   2 -13 2949.03 302.831  14
   1   2 -13 2216.23 481.746   5
   1   2 -12 8283.46 902.596   5
   1   2 -11 147130. 3169.08   7
   1   2 -11 143660. 3600.30   5
   1   2 -10 29253.6 1462.17   5
   1   2 -10 27921.4 1258.76   7
   1   2  -9 111749. 2785.85   5
   1   2  -9 113336. 2495.09   7
   1   2  -9 113215. 2266.53   2
   1   2  -8 131868. 2808.52   5
   1   2  -8 131069. 2404.14   2
   1   2  -8 127864. 2790.79   1
   1   2  -7 2155.97 209.099   4
   1   2  -7 2586.42 373.466   1
   1   2  -7 2463.21 309.469   2
   1   2  -6 101314. 1545.55   4
   1   2  -6 103794. 1916.89   2
   1   2  -6 100862. 2139.40   1
   1   2  -5 25764.5 857.244   2
   1   2  -5 25323.2 950.541   1
   1   2  -4 11713.9 552.689   2
   1   2  -3 958.587 185.548   2
   1   2  -2 161875. 2135.01   2
   1   2  -1 103821. 1524.64   2
  -1  -2   0 428971. 4158.28   3
   1   2   0 435441. 4148.34   2
  -1  -2  -1 4072.93 256.854   3
  -1  -2  -2 20161.9 566.813   5
  -1  -2  -2 20665.3 586.577   3
  -1  -2  -3 324778. 3637.47   4
  -1  -2  -3 320065. 3546.63   5
  -1  -2  -3 332239. 3437.11   3
  -1  -2  -4 125736. 2039.45   5
  -1  -2  -4 123279. 1991.60   4
  -1  -2  -4 125158. 2022.03   6
  -1  -2  -4 126453. 1822.93   3
  -1  -2  -5 323086. 3886.82   4
  -1  -2  -5 317320. 4048.06   5
  -1  -2  -5 323111. 3978.87   6
  -1  -2  -5 324682. 3627.55   3
  -1  -2  -6 160821. 2692.57   6
  -1  -2  -6 156021. 2763.85   5
  -1  -2  -6 155943. 2534.25   4
  -1  -2  -6 158009. 2314.03   3
  -1  -2  -7 26730.5 1156.01   5
  -1  -2  -7 25960.2 977.602   4
  -1  -2  -7 26664.5 1089.61   6
  -1  -2  -7 26832.7 891.843   3
  -1  -2  -8 237394. 4027.38   5
  -1  -2  -8 232314. 3810.87   6
  -1  -2  -8 225434. 3478.78   4
  -1  -2  -8 230239. 3224.86   3
  -1  -2  -9 32426.5 1489.74   5
  -1  -2  -9 31338.7 1361.81   6
  -1  -2  -9 32885.3 1214.14   4
  -1  -2  -9 32717.7 1093.41   3
  -1  -2 -10 35487.1 1530.86   6
  -1  -2 -10 35650.0 1659.44   5
  -1  -2 -11 35023.3 1760.62   5
  -1  -2 -12 3607.87 621.746   5
  -1  -2 -13 1312.76 339.402  26
  -1  -2 -13 1317.40 467.632   5
  -1  -2 -13 893.681 207.087  12
  -1  -2 -14 65888.2 1497.99  19
  -1  -2 -14 65363.1 1479.59  12
  -1  -2 -15 10303.7 593.353  19
  -1  -2 -15 10276.7 1171.52   5
  -1  -2 -15 12785.9 856.200  12
  -1  -2 -15 10572.3 593.684  18
  -1  -2 -16 176.942 568.129  12
  -1  -2 -16 480.432 186.578  19
  -1  -2 -16 327.974 162.708  18
  -1  -2 -17 27938.5 969.102  19
  -1  -2 -17 28923.1 967.503  18
  -1  -2 -18 482.652 182.294  25
  -1  -2 -18 652.327 199.095  18
  -1  -2 -18 594.391 185.079  19
  -1  -2 -19 1214.09 244.951  25
  -1  -2 -19 1457.47 212.526  19
  -1  -2 -19 1372.80 219.344  18
  -1  -2 -20 246.509 153.634  25
  -1  -2 -20 385.331 109.186  19
  -1  -2 -20 667.699 164.200  18
  -1  -2 -21 3999.87 304.299  25
  -1  -2 -21 3919.18 243.794  19
  -1  -2 -22 2175.29 192.241  25
   1   3 -21 7662.02 356.610  19
   1   3 -20 6521.24 326.221  25
   1   3 -20 7699.18 414.200  19
   1   3 -19 1787.72 219.563  25
   1   3 -19 1572.82 240.775  19
   1   3 -18 19451.2 799.641  19
   1   3 -18 18976.2 737.172  25
   1   3 -17 226.715 103.774  10
   1   3 -17 530.542 182.011  25
   1   3 -17 382.214 200.430  19
   1   3 -17 399.791 145.756  14
   1   3 -16 158.797 101.072  10
   1   3 -16 158.078 112.442  14
   1   3 -15 227.575 126.280  14
   1   3 -15 952.031 388.045   5
   1   3 -14 1326.17 235.441  14
   1   3 -14 935.604 340.464   5
   1   3 -13 4868.73 395.150  14
   1   3 -13 5303.14 750.345   5
   1   3 -12 66821.0 2523.03   5
   1   3 -11 4242.61 610.804   5
   1   3 -10 1944.83 329.006   2
   1   3 -10 2423.74 389.131   7
   1   3 -10 1602.88 380.615   5
   1   3  -9 38694.9 1392.01   2
   1   3  -9 39182.9 1585.25   1
   1   3  -9 36926.2 1594.49   5
   1   3  -8 6676.73 545.559   2
   1   3  -8 6695.04 609.563   1
   1   3  -7 15093.3 796.333   2
   1   3  -7 14412.0 832.229   1
   1   3  -6 21905.6 920.759   2
   1   3  -6 22088.1 967.252   1
   1   3  -6 22658.8 587.775   4
   1   3  -5 46289.2 1300.33   2
   1   3  -4 82239.1 1718.73   2
   1   3  -3 39698.5 1098.23   2
   1   3  -2 120654. 1972.20   2
   1   3  -1 35690.5 938.836   2
   1   3   0 4413.58 307.884   2
  -1  -3   0 4708.85 332.114   3
   1   3   1 9034.14 420.148   2
  -1  -3  -1 9707.54 444.997   3
  -1  -3  -2 2550.85 248.735   3
  -1  -3  -3 19394.9 652.687   3
  -1  -3  -3 18396.6 683.201   5
  -1  -3  -3 19512.8 755.018   4
  -1  -3  -4 121659. 1864.59   3
  -1  -3  -4 122434. 2076.26   5
  -1  -3  -4 120165. 2130.05   4
  -1  -3  -5 33973.0 929.831   3
  -1  -3  -5 33409.0 1108.73   5
  -1  -3  -5 34857.2 1121.97   4
  -1  -3  -5 32051.0 1094.70   6
  -1  -3  -6 62313.9 1349.94   3
  -1  -3  -6 61971.3 1616.66   4
  -1  -3  -6 62504.1 1670.37   6
  -1  -3  -6 60156.3 1673.09   5
  -1  -3  -7 4907.56 379.426   3
  -1  -3  -7 4002.05 489.758   5
  -1  -3  -7 5225.18 499.434   4
  -1  -3  -7 4623.32 497.583   6
  -1  -3  -8 18615.5 767.710   3
  -1  -3  -8 18736.9 947.993   4
  -1  -3  -8 17239.6 1031.03   5
  -1  -3  -8 18876.0 1042.29   6
  -1  -3  -9 7976.07 519.914   3
  -1  -3  -9 7538.29 760.120   5
  -1  -3  -9 6978.37 679.259   6
  -1  -3  -9 8084.62 658.276   4
  -1  -3 -10 6701.77 748.658   5
  -1  -3 -10 6590.74 682.313   6
  -1  -3 -11 706.108 284.834   5
  -1  -3 -12 388.112 277.977   5
  -1  -3 -13 101476. 1898.90  11
  -1  -3 -13 101733. 1854.47  12
  -1  -3 -13 98131.9 3382.60   5
  -1  -3 -14 5090.86 509.248  26
  -1  -3 -14 5266.54 412.081  22
  -1  -3 -14 5096.48 411.932  19
  -1  -3 -14 4696.93 768.977   5
  -1  -3 -14 5279.03 415.295  18
  -1  -3 -14 4700.72 437.016  12
  -1  -3 -15 25564.7 924.328  19
  -1  -3 -15 27202.5 1890.24   5
  -1  -3 -15 27666.8 1020.97  12
  -1  -3 -15 24975.3 936.743  18
  -1  -3 -16 4448.58 391.017  19
  -1  -3 -16 4318.88 382.099  18
  -1  -3 -16 3645.66 605.262  12
  -1  -3 -17 5199.09 427.515  18
  -1  -3 -17 3783.11 408.807  25
  -1  -3 -17 4834.79 401.830  19
  -1  -3 -18 19040.7 751.908  18
  -1  -3 -18 19353.8 860.644  25
  -1  -3 -18 18292.8 744.491  19
  -1  -3 -19 3186.68 307.678  18
  -1  -3 -19 3147.35 366.409  25
  -1  -3 -19 3033.92 294.452  19
  -1  -3 -20 6.17140 186.296  18
  -1  -3 -20 185.106 106.052  19
  -1  -3 -20-21.5863 151.082  25
  -1  -3 -21 1236.30 135.504  19
  -1  -3 -21 961.810 244.910  18
  -1  -3 -21 1261.29 191.173  25
  -1  -3 -22 107.140 116.317  25
   1   4 -21 494.333 107.658  19
   1   4 -20 7581.02 405.193  19
   1   4 -19 8579.75 418.334  25
   1   4 -19 10269.8 526.162  19
   1   4 -18 21724.1 753.319  25
   1   4 -18 24610.9 881.110  19
   1   4 -18 23690.5 780.966  14
   1   4 -17 20173.2 699.923  10
   1   4 -17 20809.4 864.537  19
   1   4 -17 19154.2 755.262  14
   1   4 -17 21229.2 787.823  25
   1   4 -16 1311.90 213.671  14
   1   4 -15 2399.83 295.326  14
   1   4 -14 23649.4 1658.57   5
   1   4 -14 25457.9 929.189  14
   1   4 -13 7868.21 909.255   5
   1   4 -13 7714.22 516.769  16
   1   4 -13 8134.79 516.768  14
   1   4 -12 2825.30 515.771   5
   1   4 -12 2910.51 312.066  16
   1   4 -11 11122.7 970.578   5
   1   4 -10 5148.17 627.384   5
   1   4 -10 5691.74 563.592   7
   1   4 -10 5137.58 562.126   2
   1   4  -9 32110.3 1374.05   2
   1   4  -9 33555.2 1467.41   1
   1   4  -8 53283.9 1775.87   1
   1   4  -8 54436.5 1737.40   2
   1   4  -7 66851.1 1882.54   1
   1   4  -7 66213.3 1862.07   2
   1   4  -6 7868.34 611.591   2
   1   4  -6 7562.93 597.527   1
   1   4  -5 293.214 166.875   2
   1   4  -4 5397.45 469.190   2
   1   4  -3 24581.4 942.926   2
   1   4  -2 4637.82 421.886   2
   1   4  -1 72200.2 1540.55   2
   1   4   0 2943.43 320.325   2
  -1  -4  -1 101143. 1807.84   4
   1   4   1 99105.7 1720.10   2
  -1  -4  -2 356438. 4032.45   3
   1   4   2 351984. 3897.02   2
  -1  -4  -3 24247.3 915.849   4
  -1  -4  -3 24136.5 807.925   3
   1   4   3 24454.2 737.434   2
  -1  -4  -4 95338.5 2017.04   4
   1   4   4 99531.9 1565.10   2
  -1  -4  -4 96316.1 1728.37   3
  -1  -4  -5 2580.87 347.738   6
  -1  -4  -5 2538.84 350.275   4
  -1  -4  -5 2479.47 337.636   5
  -1  -4  -5 2311.33 253.555   3
   1   4   5 2567.17 231.841   2
  -1  -4  -6 564.145 239.918   4
  -1  -4  -6 171.830 170.047   6
  -1  -4  -6 271.641 187.669   5
  -1  -4  -6 451.002 129.479   3
   1   4   6 348.168 95.9094   2
  -1  -4  -7 138.922 186.582   4
  -1  -4  -7 198.252 233.938   6
  -1  -4  -7 349.304 281.528   5
  -1  -4  -7-32.5972 90.2513   3
  -1  -4  -8 709.839 261.580   6
  -1  -4  -8 448.405 209.938   4
  -1  -4  -8 498.122 226.758   5
  -1  -4  -8 685.014 166.026   3
  -1  -4  -9 1104.00 264.127   4
  -1  -4  -9 1220.32 327.716   6
  -1  -4  -9 1190.90 332.708   5
  -1  -4 -10 6663.26 749.732   5
  -1  -4 -10 7294.05 767.519   6
  -1  -4 -10 6841.63 674.766   4
  -1  -4 -11 49296.9 2157.65   5
  -1  -4 -11 48083.8 2047.80   6
  -1  -4 -12 2595.54 549.027   5
  -1  -4 -13 734.974 210.412  26
  -1  -4 -13 772.491 188.854  22
  -1  -4 -13 620.635 245.978   5
  -1  -4 -13 988.632 198.004  19
  -1  -4 -13 884.388 205.131  18
  -1  -4 -13 702.719 187.799  11
  -1  -4 -13 729.174 155.271  12
  -1  -4 -14 79543.0 1650.76  12
  -1  -4 -14 85376.3 1872.89  26
  -1  -4 -14 80235.7 1681.50  19
  -1  -4 -14 79328.4 1719.11  18
  -1  -4 -14 78111.1 3161.66   5
  -1  -4 -15 29849.9 997.104  19
  -1  -4 -15 30756.0 1139.63  26
  -1  -4 -15 26875.1 1003.61  12
  -1  -4 -15 29769.3 1030.71  18
  -1  -4 -16 2196.78 344.743  25
  -1  -4 -16 1970.39 272.380  19
  -1  -4 -16 2441.25 330.939  18
  -1  -4 -16 3030.11 611.010  12
  -1  -4 -17 14113.8 662.743  19
  -1  -4 -17 12689.5 717.455  25
  -1  -4 -17 15057.6 897.544  12
  -1  -4 -17 13103.4 654.001  18
  -1  -4 -18 1196.00 251.727  18
  -1  -4 -18 1209.95 196.603  19
  -1  -4 -18 1093.94 245.656  25
  -1  -4 -19 42.2645 113.952  19
  -1  -4 -19 71.6556 155.806  18
  -1  -4 -19 3.11784 167.456  25
  -1  -4 -20 6379.05 409.625  18
  -1  -4 -20 6983.57 442.678  25
  -1  -4 -20 6280.46 340.541  19
  -1  -4 -21-249.661 266.736  18
  -1  -4 -21 195.750 123.008  25
  -1  -4 -22 4564.58 267.575  25
   1   5 -21 21941.6 547.070  19
   1   5 -20 8181.95 404.163  19
   1   5 -19 1347.20 207.403  19
   1   5 -19 906.882 153.404  14
   1   5 -18 681.534 196.820  19
   1   5 -18 294.051 133.106  14
   1   5 -17 1292.90 193.759  10
   1   5 -17 1165.46 217.259  14
   1   5 -16 149.000 179.777  14
   1   5 -15 15348.5 736.038  14
   1   5 -14 8451.93 553.586  14
   1   5 -14 8076.30 957.228   5
   1   5 -14 8107.74 487.906  17
   1   5 -13 9701.77 587.724  16
   1   5 -13 10075.9 584.458  14
   1   5 -13 10608.7 1057.86   5
   1   5 -13 9825.32 546.331  17
   1   5 -12 34185.6 1062.29  14
   1   5 -12 34281.9 1072.97  16
   1   5 -12 34904.2 1019.23  17
   1   5 -11 72526.8 2558.25   5
   1   5 -10 3542.76 505.334   2
   1   5 -10 4096.49 541.900   1
   1   5  -9 5666.52 615.786   1
   1   5  -9 5132.34 600.859   2
   1   5  -8 75045.6 2222.85   2
   1   5  -8 78542.9 2192.54   1
   1   5  -7 12936.1 878.162   2
   1   5  -7 13736.4 856.679   1
   1   5  -6 420.608 228.069   2
   1   5  -5 5916.23 562.724   2
   1   5  -4 6339.14 560.683   2
   1   5  -3 4192.74 453.675   2
   1   5  -2 205506. 3201.82   2
   1   5  -1 222659. 3279.69   2
   1   5   0 275929. 3695.56   2
   1   5   1 144407. 2401.38   2
  -1  -5  -1 149779. 2490.69   4
   1   5   2 75366.3 1576.53   2
  -1  -5  -2 75176.1 1764.49   4
  -1  -5  -3 88831.1 1797.06   3
   1   5   3 91415.2 1703.75   2
  -1  -5  -3 91844.2 2044.84   4
   1   5   4 62702.0 1318.16   2
  -1  -5  -4 59453.6 1429.49   3
  -1  -5  -4 58261.6 1612.39   6
  -1  -5  -4 59130.1 1685.72   4
   1   5   5-67.6012 94.8756   2
  -1  -5  -5 75.4093 130.112   3
  -1  -5  -5-88.1044 194.997   6
  -1  -5  -5-238.592 234.459   4
  -1  -5  -6 44.8009 112.167   3
   1   5   6 53.5315 70.0836   2
  -1  -5  -6 201.089 194.825   4
  -1  -5  -6 209.910 219.852   6
  -1  -5  -7 14074.6 697.215   3
  -1  -5  -7 12241.5 872.869   5
  -1  -5  -7 12847.4 882.866   4
  -1  -5  -7 13420.1 890.232   6
  -1  -5  -8 1993.96 275.596   3
  -1  -5  -8 1874.61 369.601   4
  -1  -5  -8 1941.68 405.374   6
  -1  -5  -8 1609.74 374.705   5
  -1  -5  -9 31923.5 1509.31   4
  -1  -5  -9 33746.7 1597.95   6
  -1  -5  -9 32547.2 1598.39   5
  -1  -5 -10 471.029 266.698   6
  -1  -5 -10 468.993 296.221   5
  -1  -5 -10 271.429 197.586   4
  -1  -5 -11 33462.3 1814.29   5
  -1  -5 -11 33834.2 1767.83   6
  -1  -5 -12 749.227 183.704  26
  -1  -5 -12 366.006 131.766  12
  -1  -5 -12 240.422 132.196  11
  -1  -5 -12 307.941 138.827  18
  -1  -5 -13 1772.53 292.861  26
  -1  -5 -13 1933.32 272.274  18
  -1  -5 -13 1648.76 236.770  19
  -1  -5 -13 1842.28 267.166  11
  -1  -5 -13 1949.00 256.544  12
  -1  -5 -14 7882.97 499.909  19
  -1  -5 -14 7339.91 558.829  26
  -1  -5 -14 7903.36 555.150  25
  -1  -5 -14 7610.36 512.649  18
  -1  -5 -14 7400.91 488.415  12
  -1  -5 -14 7472.96 511.645  11
  -1  -5 -15 16511.8 726.296  19
  -1  -5 -15 14483.6 870.573  26
  -1  -5 -15 17004.5 823.200  25
  -1  -5 -15 16715.6 779.708  18
  -1  -5 -15 17214.9 768.716  12
  -1  -5 -16 17110.8 737.201  19
  -1  -5 -16 17016.8 950.573  26
  -1  -5 -16 16932.0 832.622  25
  -1  -5 -16 16968.6 775.898  18
  -1  -5 -16 14860.0 835.617  12
  -1  -5 -17 2809.59 302.994  19
  -1  -5 -17 2096.58 328.692  25
  -1  -5 -17 2549.31 335.644  18
  -1  -5 -17 2762.83 630.540  12
  -1  -5 -18 19541.1 773.309  18
  -1  -5 -18 19367.7 715.337  19
  -1  -5 -18 20094.6 850.181  25
  -1  -5 -19 1113.97 177.902  19
  -1  -5 -19 1265.37 259.298  18
  -1  -5 -19 1292.47 231.482  25
  -1  -5 -20 70.2790 263.069  18
  -1  -5 -20 72.8475 144.253  25
  -1  -5 -21 307.333 286.830  18
  -1  -5 -21 136.641 145.379  25
  -1  -5 -22 401.403 164.416  25
   1   6 -21 905.223 109.825  19
   1   6 -20 1062.37 157.985  19
   1   6 -19 4441.67 295.854  14
   1   6 -19 5097.95 353.847  19
   1   6 -18 3980.35 324.398  14
   1   6 -18 4441.16 376.411  19
   1   6 -17 4153.35 367.562  14
   1   6 -16 1853.55 292.754  14
   1   6 -15 1661.70 301.804  14
   1   6 -15 1481.40 212.181  17
   1   6 -14 8066.37 559.825  14
   1   6 -14 8576.03 513.761  17
   1   6 -13 30650.2 1062.12  14
   1   6 -13 29709.3 1042.38  16
   1   6 -13 29533.8 1781.51   5
   1   6 -13 29781.4 972.047  17
   1   6 -12 8006.80 520.953  16
   1   6 -12 7789.59 524.273  14
   1   6 -12 8363.64 515.398  17
   1   6 -12 7495.10 879.969   5
   1   6 -11 16498.1 1176.42   2
   1   6 -11 17155.6 1238.85   5
   1   6 -11 18205.3 762.037  14
   1   6 -11 18371.1 745.782  16
   1   6 -10 275.924 220.289   1
   1   6 -10 187.465 199.448   2
   1   6  -9 1366.02 359.056   2
   1   6  -9 1402.36 358.097   1
   1   6  -8 262.534 205.600   2
   1   6  -8 232.317 178.697   1
   1   6  -7 41913.8 1550.78   1
   1   6  -7 41815.4 1689.89   2
   1   6  -6 13209.4 921.328   2
   1   6  -5 21481.4 1132.43   2
   1   6  -4 62322.6 1885.24   2
   1   6  -3 20024.7 1018.37   2
   1   6  -2 165893. 3047.06   2
   1   6  -1 19041.8 941.893   2
   1   6   0 1324.81 270.776   2
   1   6   1 2415.58 316.666   2
   1   6   2 8241.09 551.504   2
  -1  -6  -2 7637.11 593.258   4
   1   6   3 5960.42 452.756   2
  -1  -6  -3 5774.87 549.773   4
   1   6   4 41464.0 1159.57   2
  -1  -6  -4 39213.7 1379.29   6
  -1  -6  -4 39612.1 1478.77   4
   1   6   5 159.595 100.440   2
  -1  -6  -5-8.04737 199.520   6
  -1  -6  -5 126.906 229.656   4
   1   6   6 173.177 84.7612   2
  -1  -6  -6-200.949 197.509   4
  -1  -6  -6 331.791 261.180   6
  -1  -6  -7 9678.44 814.833   4
  -1  -6  -7 9479.64 814.530   6
  -1  -6  -8 5160.22 616.620   6
  -1  -6  -8 5118.60 638.211   4
  -1  -6  -9 2129.54 447.411   6
  -1  -6  -9 2266.48 475.191   4
  -1  -6 -10 39066.8 1895.08   6
  -1  -6 -11 1701.44 437.715   6
  -1  -6 -12 5829.05 468.596  26
  -1  -6 -12 6159.68 465.064  25
  -1  -6 -12 6666.17 471.213  18
  -1  -6 -12 6998.01 448.130  12
  -1  -6 -12 6932.24 466.814  11
  -1  -6 -13 22363.1 816.222  19
  -1  -6 -13 20559.4 874.261  26
  -1  -6 -13 20877.4 882.089  25
  -1  -6 -13 22186.2 881.934  18
  -1  -6 -13 24981.7 917.999  11
  -1  -6 -13 24929.8 859.582  12
  -1  -6 -14 39064.7 1124.14  19
  -1  -6 -14 38238.3 1233.92  25
  -1  -6 -14 38271.6 1245.52  26
  -1  -6 -14 38658.1 1181.97  18
  -1  -6 -14 39234.1 1191.27  11
  -1  -6 -14 38553.4 1131.98  12
  -1  -6 -15 5536.31 422.036  19
  -1  -6 -15 5097.28 502.651  26
  -1  -6 -15 4658.43 442.466  25
  -1  -6 -15 5542.38 464.984  18
  -1  -6 -15 5773.79 473.342  12
  -1  -6 -15 6387.71 504.234  11
  -1  -6 -16 7868.43 490.916  19
  -1  -6 -16 7208.03 692.352  26
  -1  -6 -16 7368.08 545.845  25
  -1  -6 -16 9573.48 634.593  12
  -1  -6 -16 8304.43 554.543  18
  -1  -6 -17 1250.06 284.153  25
  -1  -6 -17 1185.93 214.351  19
  -1  -6 -17 1381.21 258.930  18
  -1  -6 -17 650.427 529.151  12
  -1  -6 -18 7897.93 440.148  19
  -1  -6 -18 9108.59 552.768  25
  -1  -6 -18 8025.82 499.261  18
  -1  -6 -18 8269.75 731.261  12
  -1  -6 -19 1793.58 196.072  19
  -1  -6 -19 1589.61 253.475  25
  -1  -6 -20 1222.78 359.175  18
  -1  -6 -20 769.859 193.257  25
  -1  -6 -21 2491.49 357.490  18
  -1  -6 -21 2081.60 248.128  25
   1   7 -20 2079.26 180.907  19
   1   7 -19 2031.05 208.058  14
   1   7 -19 2106.26 224.369  19
   1   7 -18 6242.50 397.207  14
   1   7 -18 6175.66 419.851  19
   1   7 -17 538.641 173.420  14
   1   7 -16 805.829 211.286  14
   1   7 -16 921.123 165.410  17
   1   7 -15 32495.8 1099.42  14
   1   7 -15 33362.5 1005.79  17
   1   7 -14 95718.2 1991.54  14
   1   7 -14 97092.8 1878.42  17
   1   7 -13 16202.8 784.740  14
   1   7 -13 16386.0 768.303  16
   1   7 -13 16043.4 720.238  17
   1   7 -12 17677.7 797.083  14
   1   7 -12 16957.7 760.127  16
   1   7 -12 15664.9 719.418  17
   1   7 -12 16925.0 1313.66   5
   1   7 -11 959.052 204.277  17
   1   7 -11 1158.05 324.325   2
   1   7 -11 882.480 201.447  16
   1   7 -11 1032.49 197.979  14
   1   7 -10 3807.46 609.951   2
   1   7 -10 4184.35 580.835   1
   1   7  -9 539.324 208.595   1
   1   7  -9 1202.48 345.247   2
   1   7  -8 241.614 152.746   1
   1   7  -8 497.125 280.302   2
   1   7  -7 18943.4 1202.95   2
   1   7  -6 6494.88 704.984   2
   1   7  -5 16113.8 1051.63   2
   1   7  -4 1238.77 330.486   2
   1   7  -3 17377.0 1035.56   2
   1   7  -2 83745.0 2240.24   2
   1   7  -1 124197. 2673.33   2
   1   7   0 139034. 2782.60   2
   1   7   1 18616.0 935.427   2
   1   7   2 65453.1 1750.24   2
  -1  -7  -2 65097.2 1886.80   4
   1   7   3 23764.1 987.807   2
  -1  -7  -3 23387.1 1159.93   4
   1   7   4 6289.93 488.889   2
  -1  -7  -4 6758.05 608.260   6
  -1  -7  -4 6015.70 635.112   4
   1   7   5 3590.45 351.083   2
  -1  -7  -5 3290.86 457.290   6
  -1  -7  -5 3348.31 514.381   4
  -1  -7  -6 6062.91 679.595   4
  -1  -7  -6 4979.03 599.444   6
  -1  -7  -7 16561.2 1145.45   4
  -1  -7  -7 16198.3 1101.16   6
  -1  -7  -8 22738.2 1390.98   4
  -1  -7  -8 24748.2 1415.80   6
  -1  -7  -9 15520.9 1180.64   6
  -1  -7  -9 14620.7 1142.89   4
  -1  -7 -10 31263.6 1766.65   6
  -1  -7 -11 85690.2 1614.43  12
  -1  -7 -11 84264.8 1689.43  11
  -1  -7 -11 80258.3 1765.64  26
  -1  -7 -11 82374.3 1699.99  18
  -1  -7 -11 85895.3 3080.05   6
  -1  -7 -12 4288.16 337.469  19
  -1  -7 -12 3266.28 345.771  11
  -1  -7 -12 2742.91 275.852   9
  -1  -7 -12 2867.48 312.731  12
  -1  -7 -12 3610.55 359.572  18
  -1  -7 -12 5630.52 456.094  26
  -1  -7 -12 5239.49 439.984  25
  -1  -7 -13 36452.2 1060.13  19
  -1  -7 -13 35453.3 1116.94  11
  -1  -7 -13 34961.9 1060.89  12
  -1  -7 -13 38175.0 1164.18  18
  -1  -7 -13 37088.3 1187.45  25
  -1  -7 -13 37941.6 1228.55  26
  -1  -7 -14 21162.5 807.908  19
  -1  -7 -14 18253.0 811.876  11
  -1  -7 -14 18134.0 773.729  12
  -1  -7 -14 19612.4 846.561  18
  -1  -7 -14 22012.8 923.424  25
  -1  -7 -14 22849.6 950.840  26
  -1  -7 -15 41933.0 1149.61  19
  -1  -7 -15 43781.7 1199.34  12
  -1  -7 -15 42800.6 1262.60  11
  -1  -7 -15 41623.2 1258.85  18
  -1  -7 -15 38412.0 1247.49  25
  -1  -7 -15 42291.3 1303.46  26
  -1  -7 -16 7096.72 456.134  19
  -1  -7 -16 7262.69 579.519  12
  -1  -7 -16 8338.40 554.684  18
  -1  -7 -16 7432.69 640.478  26
  -1  -7 -16 6700.20 511.078  25
  -1  -7 -17 6563.88 413.139  19
  -1  -7 -17 7569.62 653.946  12
  -1  -7 -17 5852.22 462.069  25
  -1  -7 -17 6839.49 498.791  18
  -1  -7 -18 422.485 496.581  12
  -1  -7 -18 52.3743 273.641  18
  -1  -7 -18 204.329 147.273  25
  -1  -7 -19 1022.77 333.673  18
  -1  -7 -19 790.153 202.748  25
  -1  -7 -20 1612.34 404.220  18
  -1  -7 -20 1254.40 244.559  25
  -1  -7 -21-3.42028 293.041  18
  -1  -7 -21 37.1526 210.403  25
   1   8 -20-6.43356 65.7460  19
   1   8 -19 8543.28 380.043  14
   1   8 -19 8840.78 406.539  19
   1   8 -18 1907.23 240.095  19
   1   8 -18 1853.69 217.785  14
   1   8 -17 663.784 134.173  17
   1   8 -17 685.843 171.111  14
   1   8 -16 740.419 164.775  17
   1   8 -16 860.424 215.656  14
   1   8 -15 3874.98 338.160  17
   1   8 -15 3735.38 397.999  14
   1   8 -14 4148.39 372.797  17
   1   8 -14 4077.14 410.476  14
   1   8 -13 551.144 168.357  17
   1   8 -13 596.358 198.117  14
   1   8 -12 23993.4 908.935  17
   1   8 -12 23267.1 916.327  16
   1   8 -12 24550.9 977.520  14
   1   8 -11 1137.87 228.518  17
   1   8 -11 1306.11 218.714  16
   1   8 -11 1621.30 271.074  14
   1   8 -10 13929.9 668.883  17
   1   8 -10 13604.4 649.533  16
   1   8 -10 14209.4 687.182  14
   1   8 -10 13711.4 1189.71   2
   1   8  -9 74362.6 2728.09   2
   1   8  -9 78967.7 2454.23   1
   1   8  -8 378.662 294.347   2
   1   8  -8 70.9554 135.110   1
   1   8  -7 1265.00 409.976   2
   1   8  -6 267.849 219.909   2
   1   8  -5 2932.62 504.300   2
   1   8  -4 7787.34 763.387   2
   1   8  -3 54254.4 1957.86   2
   1   8  -2 7544.55 695.112   2
   1   8  -1 78925.1 2244.93   2
   1   8   0 36706.4 1469.12   2
   1   8   1 37899.6 1460.13   2
   1   8   2 43801.2 1511.74   2
  -1  -8  -3 31687.5 1445.21   4
  -1  -8  -3 31213.2 1329.50   6
   1   8   3 32639.7 1258.55   2
  -1  -8  -4 26291.1 1274.67   6
  -1  -8  -4 27944.9 1408.90   4
   1   8   4 28452.5 1129.12   2
  -1  -8  -5 74519.1 2438.65   4
  -1  -8  -5 74856.5 2294.44   6
   1   8   5 79053.5 1860.61   2
  -1  -8  -6 12664.0 971.559   6
  -1  -8  -6 13194.6 1058.25   4
  -1  -8  -7 26054.8 1531.78   4
  -1  -8  -7 28232.9 1533.03   6
  -1  -8  -8 7146.90 828.523   4
  -1  -8  -8 6843.62 792.865   6
  -1  -8  -9 14898.5 1201.49   6
  -1  -8 -10 3039.24 315.127  11
  -1  -8 -10 2969.31 590.600   6
  -1  -8 -10 3054.90 342.593  26
  -1  -8 -11 1231.78 221.120  11
  -1  -8 -11 952.651 173.149  12
  -1  -8 -11 1109.06 239.106  18
  -1  -8 -11 1165.19 215.885   9
  -1  -8 -11 946.684 383.922   6
  -1  -8 -11 1008.25 232.052  25
  -1  -8 -11 973.542 247.824  26
  -1  -8 -12 2169.50 273.183  12
  -1  -8 -12 2137.07 300.760  11
  -1  -8 -12 1697.57 277.460  26
  -1  -8 -12 1757.57 265.670  25
  -1  -8 -12 2039.07 303.728  18
  -1  -8 -12 1796.70 245.875   9
  -1  -8 -13 53930.2 1310.30  19
  -1  -8 -13 52239.0 1321.84  12
  -1  -8 -13 52551.9 1399.32  11
  -1  -8 -13 52885.9 1293.13   9
  -1  -8 -13 52246.3 1417.57  25
  -1  -8 -13 51590.5 1462.18  26
  -1  -8 -13 51855.6 1398.43  18
  -1  -8 -14 110.230 157.299  12
  -1  -8 -14 303.944 196.083  11
  -1  -8 -14 376.237 204.756  26
  -1  -8 -14-159.976 170.010  25
  -1  -8 -14 86.7183 108.885  19
  -1  -8 -14 30.5463 253.477  18
  -1  -8 -15 1751.36 285.805  11
  -1  -8 -15 1397.08 252.333  12
  -1  -8 -15 1319.62 265.296  18
  -1  -8 -15 1372.88 210.696  19
  -1  -8 -15 766.679 261.482  26
  -1  -8 -15 1268.11 244.070  25
  -1  -8 -16 3246.77 299.299  19
  -1  -8 -16 2966.20 350.200  18
  -1  -8 -16 2719.37 387.218  12
  -1  -8 -16 2610.46 313.891  25
  -1  -8 -16 2646.32 466.109  26
  -1  -8 -17 50.1077 297.135  18
  -1  -8 -17-105.775 398.694  12
  -1  -8 -17-14.8395 141.672  25
  -1  -8 -17 114.210 502.516  26
  -1  -8 -18 3566.07 547.677  12
  -1  -8 -18 2816.02 320.037  25
  -1  -8 -19 11094.4 543.217  25
  -1  -8 -19 11154.3 641.552  18
  -1  -8 -20 1280.72 275.228  25
  -1  -8 -20 1844.69 421.273  18
   1   9 -19-91.4101 89.2350  19
   1   9 -18 4120.23 300.332  19
   1   9 -18 3499.87 283.411  14
   1   9 -17 6261.77 341.242  17
   1   9 -17 6869.75 432.663  14
   1   9 -16 682.088 166.850  17
   1   9 -16 635.875 182.388  14
   1   9 -15 660.496 187.156  17
   1   9 -15 894.579 234.676  14
   1   9 -14 1669.13 244.106  17
   1   9 -14 1963.66 306.764  14
   1   9 -13 12313.4 655.664  17
   1   9 -13 12213.1 688.391  14
   1   9 -12 2551.39 313.716  17
   1   9 -12 2283.26 289.985  16
   1   9 -12 2685.78 338.750  14
   1   9 -11 156.932 143.843  17
   1   9 -11 104.969 119.893  16
   1   9 -11 393.092 208.240  14
   1   9 -11 432.862 298.414   2
   1   9 -10 11575.7 634.716  17
   1   9 -10 11996.6 654.446  14
   1   9 -10 11130.2 598.156  16
   1   9 -10 10394.0 1095.51   2
   1   9  -9 335.041 115.796  17
   1   9  -9 490.417 158.764  14
   1   9  -9 298.572 111.820  16
   1   9  -9 272.123 205.716   2
   1   9  -8 8806.36 962.320   2
   1   9  -7 36.8674 205.667   2
   1   9  -6 13026.7 1117.40   2
   1   9  -5 794.219 362.538   2
   1   9  -4 41722.8 1872.09   2
   1   9  -3 8454.80 833.360   2
   1   9  -2 10879.6 917.449   2
   1   9  -1 351.506 321.271   2
   1   9   0 324.772 177.142   2
   1   9   1 20722.0 1157.70   2
  -1  -9  -2 50884.0 1738.52   6
   1   9   2 54525.1 1820.87   2
  -1  -9  -3 1383.37 318.391   6
   1   9   3 1583.46 329.505   2
  -1  -9  -4 12099.3 915.230   6
   1   9   4 13056.7 824.945   2
  -1  -9  -5 135684. 3304.49   6
  -1  -9  -6 517.133 228.309   6
  -1  -9  -7-68.4798 225.045   6
  -1  -9  -8 2349.93 504.429   6
  -1  -9  -9 3778.98 341.063   9
  -1  -9  -9 3658.52 649.105   6
  -1  -9  -9 2970.20 338.199  26
  -1  -9 -10 5365.16 424.360  11
  -1  -9 -10 5277.76 400.311   9
  -1  -9 -10 4775.83 397.318  18
  -1  -9 -10 4536.92 728.962   6
  -1  -9 -10 4941.69 359.684   8
  -1  -9 -10 5676.45 424.731  25
  -1  -9 -10 6203.92 493.884  26
  -1  -9 -11 58368.3 1413.47   9
  -1  -9 -11 59897.0 1468.12  11
  -1  -9 -11 58863.9 1361.67  12
  -1  -9 -11 60443.9 1453.51  18
  -1  -9 -11 59303.7 1318.94   8
  -1  -9 -11 63555.4 2778.76   6
  -1  -9 -11 61323.8 1475.20  25
  -1  -9 -11 62782.8 1589.34  26
  -1  -9 -12 46332.0 1310.58  11
  -1  -9 -12 45999.8 1245.77   9
  -1  -9 -12 46693.3 1224.59  12
  -1  -9 -12 53212.8 1387.96  18
  -1  -9 -12 46046.2 1168.06   8
  -1  -9 -12 52104.6 1385.75  25
  -1  -9 -12 54691.6 1495.23  26
  -1  -9 -13 27030.7 932.550   9
  -1  -9 -13 27701.5 946.162  12
  -1  -9 -13 28637.7 1023.60  11
  -1  -9 -13 28620.5 1087.32  26
  -1  -9 -13 28831.4 1024.30  25
  -1  -9 -13 27189.3 1016.69  18
  -1  -9 -14 46864.8 1250.78  12
  -1  -9 -14 48059.8 1204.76   9
  -1  -9 -14 47635.1 1337.53  11
  -1  -9 -14 45797.8 1311.18  25
  -1  -9 -14 45384.2 1378.20  26
  -1  -9 -14 47423.5 1336.94  18
  -1  -9 -15 1093.65 243.872  12
  -1  -9 -15 1207.86 255.075  11
  -1  -9 -15 1055.41 236.558  25
  -1  -9 -15 1173.18 271.376  26
  -1  -9 -15 1547.96 300.188  18
  -1  -9 -16 3107.03 393.684  12
  -1  -9 -16 2878.76 431.514  26
  -1  -9 -16 2945.23 342.516  25
  -1  -9 -16 3168.49 452.554  18
  -1  -9 -17 4257.94 483.121  12
  -1  -9 -17 6182.14 624.371  26
  -1  -9 -17 5856.53 452.649  25
  -1  -9 -17 5104.00 569.264  18
  -1  -9 -18 3201.22 460.424  12
  -1  -9 -18 2344.61 499.658  18
  -1  -9 -18 2546.68 360.930  25
  -1  -9 -19 3843.66 525.715  18
  -1  -9 -19 3288.36 360.612  25
  -1  -9 -20 1722.62 358.854  18
  -1  -9 -20 1597.37 270.451  25
   1  10 -19 6483.34 270.449  19
   1  10 -18 2071.75 205.032  19
   1  10 -18 2076.23 210.749  14
   1  10 -17 11278.7 431.305  17
   1  10 -17 12314.1 543.403  14
   1  10 -16 933.621 171.591  17
   1  10 -16 710.316 190.386  14
   1  10 -15 4292.41 349.041  17
   1  10 -15 4664.52 428.764  14
   1  10 -14 258.363 143.368  17
   1  10 -14 33.3803 218.277  14
   1  10 -13 14933.2 717.544  17
   1  10 -13 14070.5 741.181  14
   1  10 -12 37051.1 1164.42  17
   1  10 -12 37358.6 1212.18  14
   1  10 -11 26183.2 975.193  17
   1  10 -11 25137.6 908.877  16
   1  10 -11 25505.5 989.534  14
   1  10 -10 19074.9 834.207  17
   1  10 -10 18270.9 1493.72   2
   1  10 -10 18912.7 838.357  14
   1  10 -10 18806.8 777.268  16
   1  10  -9 31846.9 1056.08  17
   1  10  -9 26630.6 1772.87   2
   1  10  -9 29241.9 1036.22  14
   1  10  -9 28648.5 937.358  16
   1  10  -8 3242.67 344.494  17
   1  10  -8 3238.80 614.532   2
   1  10  -8 3232.14 337.410  14
   1  10  -8 2830.92 289.242  16
   1  10  -7 35203.1 1070.57  17
   1  10  -7 31063.4 1849.74   2
   1  10  -6 4317.75 709.847   2
   1  10  -5 6593.91 820.478   2
   1  10  -4 14221.3 1155.68   2
   1  10  -3 5633.67 736.385   2
   1  10  -2 21854.1 1371.20   2
   1  10  -1 25595.4 1448.29   2
  -1 -10   0 3036.39 410.751   6
   1  10   0 2651.66 473.144   2
  -1 -10  -1 2004.29 383.721   6
   1  10   1 2337.92 443.904   2
  -1 -10  -2 1906.91 386.168   6
   1  10   2 2271.93 412.041   2
  -1 -10  -3 10038.4 852.622   6
   1  10   3 11491.7 848.135   2
  -1 -10  -4-68.1200 210.420   6
   1  10   4-25.5113 129.285   2
  -1 -10  -5 366.230 220.680   6
  -1 -10  -6 5945.84 732.953   6
  -1 -10  -7 7088.09 839.387   6
  -1 -10  -8 15.2937 193.005   6
  -1 -10  -8 313.588 124.726   9
  -1 -10  -8 91.4912 152.803  26
  -1 -10  -9 71.9938 147.101  26
  -1 -10  -9 146.625 161.493  18
  -1 -10  -9 127.897 231.252   6
  -1 -10  -9 282.443 141.094   9
  -1 -10  -9 490.492 144.697   8
  -1 -10 -10 28964.1 959.715  25
  -1 -10 -10 29529.3 1076.79  26
  -1 -10 -10 28937.0 976.261  18
  -1 -10 -10 30418.1 924.484   8
  -1 -10 -10 31184.7 1953.08   6
  -1 -10 -10 30217.5 1023.40  11
  -1 -10 -10 30061.9 1000.79   9
  -1 -10 -11 82714.5 1746.86  25
  -1 -10 -11 84757.4 1907.43  26
  -1 -10 -11 86189.6 1801.89  18
  -1 -10 -11 86163.8 1653.34   8
  -1 -10 -11 87330.6 3370.32   6
  -1 -10 -11 84984.2 1822.19  11
  -1 -10 -11 83385.4 1686.94  12
  -1 -10 -11 82248.8 1767.43   9
  -1 -10 -12 4906.17 458.172  26
  -1 -10 -12 4666.37 416.731  25
  -1 -10 -12 5285.87 467.140  18
  -1 -10 -12 6264.77 418.681   8
  -1 -10 -12 6207.49 456.914   9
  -1 -10 -12 5876.57 432.877  12
  -1 -10 -12 5900.62 475.549  11
  -1 -10 -13 29490.3 1029.61  18
  -1 -10 -13 25832.1 924.816   9
  -1 -10 -13 26709.6 922.138  12
  -1 -10 -13 26845.7 996.476  11
  -1 -10 -13 30751.8 1033.09  25
  -1 -10 -13 31042.6 1121.85  26
  -1 -10 -14 24349.1 956.017  18
  -1 -10 -14 23724.1 859.315  12
  -1 -10 -14 24520.0 851.730   9
  -1 -10 -14 23955.0 929.473  11
  -1 -10 -14 23365.9 959.479  26
  -1 -10 -14 22718.5 897.667  25
  -1 -10 -15 4865.78 544.892  18
  -1 -10 -15 4499.84 395.271  11
  -1 -10 -15 4531.50 376.835  12
  -1 -10 -15 4539.48 334.255   9
  -1 -10 -15 4898.35 479.758  25
  -1 -10 -15 4190.29 405.221  26
  -1 -10 -16 461.270 511.210  18
  -1 -10 -16 128.876 262.742  12
  -1 -10 -16 202.698 277.049  26
  -1 -10 -16 111.362 285.001  25
  -1 -10 -17 5479.71 636.513  18
  -1 -10 -17 6727.59 482.564  12
  -1 -10 -17 6815.07 568.784  26
  -1 -10 -17 5838.49 488.348  25
  -1 -10 -18 3687.82 406.778  25
  -1 -10 -18 4173.40 608.580  18
  -1 -10 -19 14778.9 533.852  25
  -1 -10 -19 17858.9 687.342  18
   1  11 -18 466.189 100.087  19
   1  11 -17 5600.53 279.762  17
   1  11 -17 6023.90 360.553  14
   1  11 -16 2780.38 242.179  17
   1  11 -16 2924.81 291.402  14
   1  11 -15 738.860 161.229  17
   1  11 -15 737.853 199.465  14
   1  11 -14 5861.45 423.866  17
   1  11 -14 6045.30 466.417  14
   1  11 -13 19294.7 800.026  17
   1  11 -13 18431.2 820.235  14
   1  11 -12 11729.0 643.760  17
   1  11 -12 12737.2 694.233  14
   1  11 -11 13672.4 714.405  17
   1  11 -11 15004.7 763.181  14
   1  11 -10 996.722 231.648  17
   1  11 -10 934.084 229.065  14
   1  11  -9 4639.62 419.387  17
   1  11  -9 4564.92 372.484  16
   1  11  -9 4760.00 437.142  14
   1  11  -8 979.395 224.035  17
   1  11  -8 941.701 361.427   2
  -1 -11   8 907.305 194.923  15
   1  11  -8 945.189 213.260  14
   1  11  -7 951.949 205.232  17
  -1 -11   7 962.770 193.694  15
   1  11  -7 987.084 212.151  14
   1  11  -6 7307.49 489.871  17
   1  11  -6 6706.51 892.844   2
  -1 -11   6 7681.12 486.505  15
   1  11  -6 7930.20 501.905  14
   1  11  -5 33124.8 1020.99  17
   1  11  -5 33031.2 1907.93   2
   1  11  -4 9660.01 1025.99   2
   1  11  -3 45082.2 2138.18   2
   1  11  -2 76340.8 2740.73   2
   1  11  -1 2520.31 484.912   2
   1  11   0 24214.3 1456.22   2
   1  11   1 64939.5 2346.37   2
  -1 -11  -1 64915.4 2090.94   6
   1  11   2 97663.0 2829.13   2
  -1 -11  -2 93617.5 2660.92   6
   1  11   3 2571.86 444.553   2
  -1 -11  -3 2386.24 448.053   6
  -1 -11  -4 16558.4 1184.64   6
  -1 -11  -5 359.251 285.909   6
  -1 -11  -6 332.925 152.399  26
  -1 -11  -6 308.727 134.658   8
  -1 -11  -6 524.424 303.776   6
  -1 -11  -6 360.977 136.236   9
  -1 -11  -7 5758.62 476.513  26
  -1 -11  -7 5473.71 448.030  18
  -1 -11  -7 6054.67 824.098   6
  -1 -11  -7 6332.45 412.015   8
  -1 -11  -7 6081.69 450.043   9
  -1 -11  -8 3471.16 369.585  26
  -1 -11  -8 3946.23 402.914  18
  -1 -11  -8 4116.93 718.605   6
  -1 -11  -8 3914.35 339.113   8
  -1 -11  -8 3986.86 382.567   9
  -1 -11  -9 1217.15 267.362  26
  -1 -11  -9 1378.89 286.777  18
  -1 -11  -9 1200.34 208.251   8
  -1 -11  -9 1025.61 226.068   9
  -1 -11  -9 786.398 350.635   6
  -1 -11 -10 522.955 201.254  26
  -1 -11 -10 738.182 293.650  18
  -1 -11 -10 1188.76 434.995   6
  -1 -11 -10 1022.65 224.447   9
  -1 -11 -10 990.329 193.917   8
  -1 -11 -10 1087.58 245.258  11
  -1 -11 -11 1770.80 308.759  26
  -1 -11 -11 1703.02 345.572  18
  -1 -11 -11 899.662 186.669   8
  -1 -11 -11 602.354 196.265  11
  -1 -11 -11 746.349 181.613  12
  -1 -11 -11 542.480 186.441   9
  -1 -11 -12 9342.73 569.922  25
  -1 -11 -12 8921.26 616.949  26
  -1 -11 -12 9796.18 658.763  18
  -1 -11 -12 8793.66 500.663   8
  -1 -11 -12 8610.31 544.889   9
  -1 -11 -12 8924.51 574.705  11
  -1 -11 -12 8920.50 518.108  12
  -1 -11 -13 162.484 190.491  26
  -1 -11 -13-281.321 310.297  25
  -1 -11 -13-87.0122 418.910  18
  -1 -11 -13-4.28263 108.585   8
  -1 -11 -13-34.1126 155.604  12
  -1 -11 -13 10.4549 162.022   9
  -1 -11 -13-47.0915 162.379  11
  -1 -11 -14 5942.34 622.512  18
  -1 -11 -14 6400.08 431.385  12
  -1 -11 -14 6557.85 491.674  11
  -1 -11 -14 6331.68 433.078   9
  -1 -11 -14 5787.72 499.691  25
  -1 -11 -14 5518.53 470.313  26
  -1 -11 -15 1362.17 546.211  18
  -1 -11 -15 577.051 166.546  12
  -1 -11 -15 544.006 196.307  11
  -1 -11 -15 785.348 170.024   9
  -1 -11 -15 1305.99 373.924  25
  -1 -11 -15 1017.97 243.844  26
  -1 -11 -16 2992.59 349.573  12
  -1 -11 -16 3428.05 449.677  25
  -1 -11 -16 2859.76 399.797  26
  -1 -11 -17 943.482 604.151  18
  -1 -11 -17 1537.79 349.329  12
  -1 -11 -17 1244.16 391.425  26
  -1 -11 -17 503.419 335.256  25
  -1 -11 -18 549.380 276.198  25
  -1 -11 -18 574.596 477.037  18
   1  12 -17 2956.62 174.773  17
   1  12 -17 2750.06 201.224  19
   1  12 -16 3307.45 273.109  14
   1  12 -16 3046.79 229.613  17
   1  12 -15 2931.14 305.071  14
   1  12 -15 2357.73 237.890  17
   1  12 -14-193.803 184.565  14
   1  12 -14-13.7312 123.209  17
   1  12 -13 2659.71 339.641  14
   1  12 -13 2348.15 311.835  17
   1  12 -12 36280.6 1149.26  14
   1  12 -12 35393.0 1107.43  17
   1  12 -11 4145.36 402.293  14
   1  12 -11 4370.99 416.832  17
   1  12 -10 580.200 223.310  14
   1  12 -10 575.806 219.183  17
   1  12  -9 322.174 158.741  14
   1  12  -9 113.045 148.803  17
  -1 -12   8 4558.99 381.452  15
   1  12  -8 4808.70 431.549  14
   1  12  -8 4721.73 429.234  17
   1  12  -7 141.062 126.428  14
  -1 -12   7 188.120 131.065  15
   1  12  -7 307.177 181.085  17
   1  12  -6 32634.1 2025.46   2
   1  12  -6 33952.9 1081.07  14
  -1 -12   6 34182.4 1078.52  15
   1  12  -6 35261.1 1118.89  17
   1  12  -5 22595.5 1657.60   2
  -1 -12   5 20591.2 831.724  15
   1  12  -5 19696.8 790.049  14
   1  12  -5 19971.2 812.882  17
   1  12  -4 3585.72 647.533   2
  -1 -12   4 4018.47 369.989  15
   1  12  -4 4257.80 381.522  17
   1  12  -3 17520.5 1402.04   2
  -1 -12   3 19671.8 802.952  15
   1  12  -3 18851.5 756.135  17
   1  12  -2 44360.4 2181.67   2
  -1 -12   2 43420.6 1214.54  15
   1  12  -1 141308. 3922.02   2
  -1 -12   1 146533. 2408.78  15
   1  12   0 10126.6 993.041   2
  -1 -12   0 10407.5 581.034  15
   1  12   1 12370.9 1078.51   2
   1  12   2 27885.1 1566.85   2
  -1 -12  -2 28404.7 966.622  15
  -1 -12  -3 13291.1 1060.44   6
  -1 -12  -3 12348.2 621.053  15
  -1 -12  -3 12328.2 599.664   9
  -1 -12  -4 141.667 145.571  26
  -1 -12  -4-70.0901 130.346   9
  -1 -12  -4-148.556 165.714   6
  -1 -12  -4 186.612 121.595  15
  -1 -12  -5 62953.1 1589.35  26
  -1 -12  -5 61101.3 2477.50   6
  -1 -12  -5 58920.3 1402.11  15
  -1 -12  -5 63033.2 1467.98   9
  -1 -12  -6-97.3637 172.792  26
  -1 -12  -6-11.7424 310.905   6
  -1 -12  -6 32.1461 129.318   9
  -1 -12  -6 156.836 166.422   8
  -1 -12  -7 1593.39 290.750  26
  -1 -12  -7 1641.71 246.863   8
  -1 -12  -7 1874.15 275.670   9
  -1 -12  -7 1716.35 440.109   6
  -1 -12  -8 36894.3 1227.74  26
  -1 -12  -8 37503.4 1126.83  18
  -1 -12  -8 34686.6 1045.97   8
  -1 -12  -8 34250.8 2017.03   6
  -1 -12  -8 36101.0 1141.72   9
  -1 -12  -9 45142.4 1384.20  26
  -1 -12  -9 49639.2 1293.42  18
  -1 -12  -9 50334.2 1266.42   8
  -1 -12  -9 50607.9 2522.81   6
  -1 -12  -9 51112.2 1390.17   9
  -1 -12 -10 22077.8 941.501  26
  -1 -12 -10 21015.2 918.360  18
  -1 -12 -10 18893.8 756.179   8
  -1 -12 -10 20153.9 859.068  11
  -1 -12 -10 18301.9 818.979   9
  -1 -12 -11 17653.4 850.168  26
  -1 -12 -11 18899.8 919.047  18
  -1 -12 -11 19982.8 757.861   8
  -1 -12 -11 19272.7 835.384   9
  -1 -12 -11 20255.5 784.127  12
  -1 -12 -11 20511.7 853.093  11
  -1 -12 -12 12999.1 827.689  18
  -1 -12 -12 13671.3 606.486   8
  -1 -12 -12 12596.5 609.799  12
  -1 -12 -12 12824.4 671.160  11
  -1 -12 -12 12687.3 657.494   9
  -1 -12 -13 28325.4 1040.36  26
  -1 -12 -13 26561.4 1037.60  18
  -1 -12 -13 25374.8 798.797   8
  -1 -12 -13 25007.8 883.520   9
  -1 -12 -13 24822.3 835.643  12
  -1 -12 -13 24736.1 923.022  11
  -1 -12 -14 4643.35 729.661  18
  -1 -12 -14 3028.34 367.496  26
  -1 -12 -14 2217.20 377.713  25
  -1 -12 -14 3340.01 308.716  12
  -1 -12 -14 3554.13 319.460   9
  -1 -12 -14 3677.87 360.797  11
  -1 -12 -15 2454.26 700.208  18
  -1 -12 -15 1383.58 261.405  26
  -1 -12 -15 1585.01 408.381  25
  -1 -12 -15 1173.60 180.292   9
  -1 -12 -15 1568.65 230.480  12
  -1 -12 -15 1620.69 267.083  11
  -1 -12 -16 887.976 601.965  18
  -1 -12 -16 1653.75 358.876  25
  -1 -12 -16 1662.08 332.646  26
  -1 -12 -16 2230.98 285.972  12
  -1 -12 -17 1671.85 279.870  12
   1  13 -16 16622.3 469.938  17
   1  13 -15 11527.5 502.146  14
   1  13 -15 11197.3 460.047  17
   1  13 -14 293.877 148.401  14
   1  13 -14 301.141 130.459  17
   1  13 -13 1386.94 239.778  14
   1  13 -13 1329.61 222.934  17
   1  13 -12 6117.87 456.680  14
   1  13 -12 6427.29 457.942  17
   1  13 -11 994.941 243.640  14
   1  13 -11 996.394 220.777  17
   1  13 -10 11235.7 631.113  14
   1  13 -10 11140.3 634.674  17
   1  13  -9 666.105 207.981  14
  -1 -13   9 686.451 151.471  15
   1  13  -9 603.934 204.591  17
  -1 -13   8 11389.9 605.432  15
   1  13  -8 11792.3 643.876  14
   1  13  -8 11647.9 654.940  17
  -1 -13   7 2258.18 285.805  15
   1  13  -7 2157.15 277.548  14
   1  13  -7 2363.09 311.189  17
  -1 -13   6 4133.02 399.668  15
   1  13  -6 4198.31 382.022  14
   1  13  -6 3801.39 384.998  17
   1  13  -5 53184.0 2653.12   2
  -1 -13   5 57290.6 1462.27  15
   1  13  -5 56291.1 1428.85  17
   1  13  -4 87.8603 293.247   2
  -1 -13   4 119.701 151.514  15
   1  13  -4 75.0278 135.382  17
   1  13  -3 24116.5 1709.44   2
  -1 -13   3 24366.3 939.234  15
   1  13  -3 23765.6 870.129  17
   1  13  -2 83888.1 3179.56   2
   1  13  -2 83707.3 1694.68  17
  -1 -13   2 89250.8 1865.37  15
  -1 -13   1 13811.4 652.567  21
   1  13  -1 11225.8 1147.66   2
  -1 -13   1 12498.3 661.099  15
  -1 -13   0 77053.6 1599.16  21
  -1 -13   0 79843.1 1743.14  15
   1  13   0 75581.2 2880.55   2
  -1 -13  -1 24303.3 843.253  21
  -1 -13  -1 23150.2 807.392   9
  -1 -13  -1 23293.7 907.253  15
   1  13   1 22768.3 1529.20   2
  -1 -13  -2 5158.17 435.303  15
  -1 -13  -2 4512.32 379.857   9
  -1 -13  -3 37176.8 1139.18  15
  -1 -13  -3 39205.2 1123.83   9
  -1 -13  -4 18915.5 864.980  26
  -1 -13  -4 17986.6 777.128  15
  -1 -13  -4 19214.4 793.639   9
  -1 -13  -5 39103.4 1146.84  15
  -1 -13  -5 38394.4 1163.65   9
  -1 -13  -6 20698.9 919.189  26
  -1 -13  -6 19083.4 1449.67   6
  -1 -13  -6 18839.3 764.682  15
  -1 -13  -6 18898.0 812.141   9
  -1 -13  -7 402.749 191.705  26
  -1 -13  -7 882.023 221.085   9
  -1 -13  -8 3378.79 523.780  18
  -1 -13  -8 3060.16 380.092  26
  -1 -13  -9 495.975 515.084  18
  -1 -13  -9 161.480 177.342  26
  -1 -13  -9 124.873 145.020  11
  -1 -13  -9 8.32667 159.672   9
  -1 -13 -10 26553.7 1039.73  18
  -1 -13 -10 26358.7 1058.59  26
  -1 -13 -10 26520.3 904.163  12
  -1 -13 -10 28913.3 1028.42   9
  -1 -13 -10 28378.1 1002.88  11
  -1 -13 -11 957.128 607.959  18
  -1 -13 -11 1447.94 281.753  26
  -1 -13 -11 809.441 185.119  12
  -1 -13 -11 829.395 232.652   9
  -1 -13 -11 648.659 209.777  11
  -1 -13 -12 5510.17 735.232  18
  -1 -13 -12 4816.74 451.648  26
  -1 -13 -12 5223.72 428.009   9
  -1 -13 -12 5872.03 405.281  12
  -1 -13 -12 5329.34 432.985  11
  -1 -13 -13-353.952 645.368  18
  -1 -13 -13 53.0771 153.004  26
  -1 -13 -13 212.301 144.727   9
  -1 -13 -13 124.356 123.108  12
  -1 -13 -13 220.439 158.824  11
  -1 -13 -14 2290.03 297.382  26
  -1 -13 -14 2176.86 239.004  12
  -1 -13 -14 2147.85 236.809   9
  -1 -13 -14 1912.50 260.716  11
  -1 -13 -15 5247.83 397.057  26
  -1 -13 -15 4903.75 332.082  12
  -1 -13 -15 5785.91 389.570  11
  -1 -13 -16 4889.83 380.131  26
  -1 -13 -16 4832.00 326.976  12
   1  14 -15 596.239 106.412  17
   1  14 -14 1780.50 200.832  17
   1  14 -13 20548.4 703.402  17
   1  14 -13 20614.2 714.899  14
   1  14 -12 108.923 134.710  17
   1  14 -12 193.076 137.721  14
   1  14 -11 583.308 193.075  17
   1  14 -11 446.922 193.773  14
   1  14 -10 4243.15 391.524  17
   1  14 -10 4510.98 385.632  14
   1  14  -9 3374.33 360.974  17
   1  14  -9 4034.93 387.897  14
  -1 -14   9 3874.93 329.786  15
   1  14  -8 48789.0 1338.26  17
   1  14  -8 50897.6 1327.72  14
  -1 -14   8 50339.4 1301.07  15
   1  14  -7 1744.52 284.443  17
  -1 -14   7 1639.14 248.385  15
   1  14  -7 1897.68 274.113  14
   1  14  -6 5008.71 428.330  17
  -1 -14   6 5170.13 431.527  15
   1  14  -6 5076.16 398.528  14
   1  14  -5 16996.7 767.216  17
  -1 -14   5 16538.7 779.427  15
   1  14  -4 19012.6 797.405  17
  -1 -14   4 18862.9 836.567  15
   1  14  -3-197.274 143.825  17
  -1 -14   3 10.0576 140.244  15
   1  14  -2 350.846 153.104  17
  -1 -14   2 339.013 145.798  21
  -1 -14   2 323.114 185.305  15
  -1 -14   1 9154.28 538.739  21
   1  14  -1 10324.6 1132.26   2
  -1 -14   1 10173.0 618.998  15
  -1 -14   0 16640.1 714.553  21
  -1 -14   0 17380.8 806.948  15
  -1 -14  -1 10264.8 544.141   9
  -1 -14  -1 10462.1 625.303  15
  -1 -14  -2 734.079 193.758   9
  -1 -14  -2 560.538 196.416  15
  -1 -14  -3 7594.10 493.791   9
  -1 -14  -3 7137.43 510.946  15
  -1 -14  -3 8291.16 592.525  26
  -1 -14  -4 37440.9 1145.77   9
  -1 -14  -4 38342.1 1180.50  15
  -1 -14  -5 37726.0 1154.44   9
  -1 -14  -5 35063.0 1106.26  15
  -1 -14  -5 35056.6 1223.14  26
  -1 -14  -6 30388.0 1050.82   9
  -1 -14  -6 30550.6 1000.67  15
  -1 -14  -6 32037.5 1165.55  26
  -1 -14  -7 10794.4 638.407   9
  -1 -14  -7 9788.61 646.164  26
  -1 -14  -8 2432.86 334.569   9
  -1 -14  -8 2470.13 346.677  26
  -1 -14  -9 8574.61 551.309   9
  -1 -14  -9 9004.13 559.797  11
  -1 -14  -9 10406.1 666.622  26
  -1 -14 -10 450.905 204.578   9
  -1 -14 -10 379.137 135.591  12
  -1 -14 -10 431.088 197.240  11
  -1 -14 -10 489.199 230.133  26
  -1 -14 -11 640.597 198.016  11
  -1 -14 -11 406.803 181.605   9
  -1 -14 -11 594.232 174.370  12
  -1 -14 -11 370.034 220.141  26
  -1 -14 -12 13398.3 560.615  12
  -1 -14 -12 12811.2 624.134   9
  -1 -14 -12 13737.4 639.218  11
  -1 -14 -13 16231.0 652.187   9
  -1 -14 -13 16868.8 677.529  11
  -1 -14 -13 15922.5 577.248  12
  -1 -14 -13 14799.6 673.931  26
  -1 -14 -14 15902.5 535.602  12
  -1 -14 -14 16447.6 622.084  11
  -1 -14 -14 14672.0 628.063  26
  -1 -14 -15 844.446 192.782  12
  -1 -14 -15 1118.98 213.668  26
  -1 -14 -16 3046.59 293.438  26
   1  15 -14 3059.50 216.405  17
   1  15 -13 745.159 144.388  17
   1  15 -12 621.774 169.741  17
   1  15 -11 356.685 164.945  17
   1  15 -10 487.764 182.166  17
   1  15  -9 602.885 173.260  17
  -1 -15   8 3937.13 347.641  15
   1  15  -8 4077.03 379.030  17
  -1 -15   7 844.941 203.107  15
   1  15  -7 1216.19 233.362  17
  -1 -15   6 97.3151 166.260  15
   1  15  -6 187.995 149.687  17
  -1 -15   5 542.894 209.903  15
   1  15  -5 210.437 121.101  17
  -1 -15   4 9114.73 579.799  15
   1  15  -4 9439.31 549.557  17
  -1 -15   3 943.216 172.688  21
  -1 -15   3 1504.28 304.164  15
   1  15  -3 1436.42 226.818  17
  -1 -15   2 2115.03 264.383  21
  -1 -15   2 2768.34 360.306  15
   1  15  -2 2641.11 292.679  17
  -1 -15   1 6248.31 506.761  15
  -1 -15   1 5615.50 420.335  21
  -1 -15   0 567.435 202.811  15
  -1 -15  -1 10775.9 547.533   9
  -1 -15  -1 10710.6 637.808  15
  -1 -15  -2-61.3154 138.499   9
  -1 -15  -2-20.5838 158.212  15
  -1 -15  -2 106.714 174.323  26
  -1 -15  -3 5297.81 419.362   9
  -1 -15  -3 5271.24 438.451  15
  -1 -15  -3 4859.83 480.729  26
  -1 -15  -4 58172.7 1423.51   9
  -1 -15  -4 55527.9 1434.22  15
  -1 -15  -4 54576.5 1563.74  26
  -1 -15  -5 22838.3 871.897   9
  -1 -15  -5 21924.5 864.828  15
  -1 -15  -6 4796.71 418.085   9
  -1 -15  -6 4484.03 378.776  15
  -1 -15  -6 5759.82 503.522  26
  -1 -15  -7 3930.46 381.180   9
  -1 -15  -7 4378.18 445.601  26
  -1 -15  -8 9432.63 563.287  11
  -1 -15  -8 9779.28 576.798   9
  -1 -15  -8 9349.76 624.978  26
  -1 -15  -9 207.926 169.529   9
  -1 -15  -9 188.364 129.796  12
  -1 -15  -9 313.179 178.821  11
  -1 -15  -9 222.764 197.984  26
  -1 -15 -10 45555.4 1216.60   9
  -1 -15 -10 43439.9 1047.88  12
  -1 -15 -10 46137.6 1197.35  11
  -1 -15 -10 44691.2 1289.12  26
  -1 -15 -11 4302.16 305.512  12
  -1 -15 -11 4599.14 370.725  11
  -1 -15 -11 4638.95 373.807   9
  -1 -15 -11 5522.43 438.281  26
  -1 -15 -12 28561.7 860.288   9
  -1 -15 -12 27638.2 735.120  12
  -1 -15 -12 28826.7 865.386  11
  -1 -15 -13 6577.34 320.479  12
  -1 -15 -13 7009.77 396.545  11
  -1 -15 -13 6474.32 412.613  26
  -1 -15 -14 7507.89 381.307  11
  -1 -15 -14 7244.80 302.560  12
  -1 -15 -14 7607.02 404.416  26
  -1 -15 -15 5678.26 325.134  26
   1  16 -13 5181.95 265.070  17
   1  16 -12 5265.50 302.644  17
  -1 -16  12 4554.48 255.960  21
   1  16 -11 873.712 153.239  17
   1  16 -10 6557.22 395.985  17
   1  16  -9 8942.33 485.959  17
   1  16  -8 15155.7 647.016  17
   1  16  -7 3863.69 341.843  17
  -1 -16   7 3509.63 328.679  15
   1  16  -6 478.309 150.252  17
  -1 -16   6 432.966 161.976  15
  -1 -16   6 23.1089 109.036  21
   1  16  -5 3333.99 322.617  17
  -1 -16   5 3674.42 379.908  15
  -1 -16   5 2813.01 296.643  21
   1  16  -4 916.423 188.720  17
  -1 -16   4 992.425 237.223  15
  -1 -16   4 584.876 151.898  21
   1  16  -3 598.989 162.028  17
  -1 -16   3 332.340 134.762  21
  -1 -16   3 245.439 169.733  15
  -1 -16   2 7378.52 540.302  15
  -1 -16   1 15544.5 764.431  15
  -1 -16   0 388.544 195.248  15
  -1 -16  -1 3219.14 369.910  15
  -1 -16  -1 2646.75 383.390  26
  -1 -16  -2 13280.3 599.774   9
  -1 -16  -2 13439.6 698.263  15
  -1 -16  -2 12234.0 731.332  26
  -1 -16  -3 13870.7 637.372   9
  -1 -16  -3 12868.7 675.339  15
  -1 -16  -3 13029.3 758.454  26
  -1 -16  -4 3655.55 340.015   9
  -1 -16  -4 2727.74 327.168  15
  -1 -16  -4 2454.63 364.320  26
  -1 -16  -5 5072.37 400.673   9
  -1 -16  -5 4625.38 388.112  15
  -1 -16  -5 4669.37 459.398  26
  -1 -16  -6 244.731 189.313   9
  -1 -16  -6 166.634 99.8709  15
  -1 -16  -6 353.352 209.105  26
  -1 -16  -7 920.205 228.544   9
  -1 -16  -7 610.445 206.248  26
  -1 -16  -8 362.800 150.057  11
  -1 -16  -8 297.138 191.023   9
  -1 -16  -8 494.728 211.543  26
  -1 -16  -9 4784.37 318.031  12
  -1 -16  -9 4743.16 381.787   9
  -1 -16  -9 4755.38 374.417  11
  -1 -16  -9 5115.09 434.805  26
  -1 -16 -10 6.65082 148.915   9
  -1 -16 -10 109.269 91.4573  12
  -1 -16 -10-169.477 140.819  11
  -1 -16 -10 53.4688 156.226  26
  -1 -16 -11 17102.5 527.031  12
  -1 -16 -11 18218.8 651.723  11
  -1 -16 -11 18676.9 674.594   9
  -1 -16 -12 15608.1 560.773  11
  -1 -16 -12 16657.0 631.140  26
  -1 -16 -13-18.4072 90.8084  11
  -1 -16 -13 30.8894 108.343  26
  -1 -16 -14 7989.12 360.657  26
   1  17 -12 2300.27 164.673  17
   1  17 -11 4729.29 264.815  17
   1  17 -10 2352.81 212.622  17
  -1 -17  10 1734.26 152.568  21
   1  17  -9 2502.64 231.776  17
  -1 -17   9 2299.68 193.876  21
   1  17  -8 1952.59 223.561  17
  -1 -17   8 1612.10 171.008  21
   1  17  -7 472.488 139.850  17
  -1 -17   7 451.687 113.976  21
   1  17  -6 106.982 117.507  17
  -1 -17   6 307.630 168.964  15
  -1 -17   6 130.769 101.117  21
   1  17  -5 4089.37 319.599  17
  -1 -17   5 4200.28 376.391  15
  -1 -17   5 3749.85 292.080  21
  -1 -17   4 6645.55 472.887  15
   1  17  -4 6362.45 387.166  17
  -1 -17   3 268.849 172.085  15
  -1 -17   2 4916.72 435.053  15
  -1 -17   1 6872.13 506.571  15
  -1 -17   0 5357.62 497.284  26
  -1 -17   0 5150.00 441.604  15
  -1 -17  -1 7760.65 577.936  26
  -1 -17  -1 6893.96 504.490  15
  -1 -17  -2 7926.62 565.306  26
  -1 -17  -2 8696.55 538.641  15
  -1 -17  -3 6652.78 530.738  26
  -1 -17  -3 6089.41 453.657  15
  -1 -17  -4 15810.1 772.461  26
  -1 -17  -4 16188.0 712.832  15
  -1 -17  -4 16997.9 663.567   9
  -1 -17  -5 1790.97 294.664  26
  -1 -17  -5 1402.25 223.959  15
  -1 -17  -5 1509.37 225.199   9
  -1 -17  -6 14268.9 704.930  26
  -1 -17  -6 12285.2 553.010  15
  -1 -17  -6 13310.1 598.969   9
  -1 -17  -6 13832.8 602.316  11
  -1 -17  -7 1919.93 291.621  26
  -1 -17  -7 1349.45 203.913  11
  -1 -17  -7 1800.98 249.128   9
  -1 -17  -8 69.3168 149.292  26
  -1 -17  -8 115.900 114.030  11
  -1 -17  -8 160.558 142.237   9
  -1 -17  -8 159.451 103.610  12
  -1 -17  -9 153.515 150.117  26
  -1 -17  -9-52.9711 150.026   9
  -1 -17  -9 64.2784 121.005  11
  -1 -17  -9 79.1600 85.6954  12
  -1 -17 -10 9890.53 500.879  26
  -1 -17 -10 9240.79 431.770  11
  -1 -17 -11 5130.49 332.377  26
  -1 -17 -11 4995.29 298.731  11
  -1 -17 -12 5181.88 303.019  26
  -1 -17 -12 5642.23 286.115  11
  -1 -17 -13 1451.98 153.972  26
   1  18 -10 8865.35 306.707  17
   1  18  -9 44.2552 70.0578  17
   1  18  -8 5321.22 285.324  17
   1  18  -7 463.328 111.650  17
   1  18  -6 4590.74 286.032  17
  -1 -18   5 2402.91 263.875  15
   1  18  -5 2448.10 212.250  17
  -1 -18   4 2682.30 285.536  15
  -1 -18   3 20566.0 772.846  15
  -1 -18   2 23488.6 890.735  26
  -1 -18   2 24910.5 878.975  15
  -1 -18   1 5109.90 451.406  26
  -1 -18   1 5838.40 444.298  15
  -1 -18   0 659.803 242.302  26
  -1 -18   0 12.5276 146.970  15
  -1 -18  -1 1573.81 285.855  26
  -1 -18  -1 1453.05 256.917  15
  -1 -18  -2 1157.33 262.154  26
  -1 -18  -2 1135.97 212.691  15
  -1 -18  -3 2155.56 298.729  26
  -1 -18  -3 2062.44 258.880  15
  -1 -18  -4 914.620 222.873  26
  -1 -18  -4 710.784 156.247  15
  -1 -18  -5 3373.56 354.883  26
  -1 -18  -5 3458.32 283.396  15
  -1 -18  -5 3731.29 285.628  11
  -1 -18  -6 3182.08 329.782  26
  -1 -18  -6 3354.73 267.706  11
  -1 -18  -7 70.0857 138.491  26
  -1 -18  -7 38.0872 92.4764  11
  -1 -18  -8 10708.2 512.170  26
  -1 -18  -8 11594.4 449.234  11
  -1 -18  -9 505.448 140.500  26
  -1 -18  -9 456.090 103.316  11
  -1 -18 -10 2430.57 215.129  26
  -1 -18 -10 2059.99 171.654  11
  -1 -18 -11 4343.43 250.269  26
  -1 -18 -11 4438.68 213.566  11
  -1 -19   8 637.078 104.199  26
  -1 -19   7 573.950 118.158  26
  -1 -19   6 5019.76 314.309  26
  -1 -19   5 4892.98 329.195  26
  -1 -19   4 2174.14 241.199  26
  -1 -19   3 10771.1 518.137  26
  -1 -19   2 3499.24 325.162  26
  -1 -19   2 3847.35 321.004  15
  -1 -19   1 6217.87 415.156  26
  -1 -19   1 6401.55 405.382  15
  -1 -19   0 3277.67 320.554  26
  -1 -19   0 2689.07 262.762  15
  -1 -19  -1 423.561 174.771  26
  -1 -19  -1 740.181 169.320  15
  -1 -19  -2 33.5580 150.489  26
  -1 -19  -2 83.2449 109.104  15
  -1 -19  -3 55.6813 123.457  26
  -1 -19  -3 207.624 114.880  15
  -1 -19  -4 533.973 169.169  26
  -1 -19  -4 603.674 107.568  11
  -1 -19  -5 5510.11 369.343  26
  -1 -19  -5 5593.22 277.761  11
  -1 -19  -6 2381.47 243.345  26
  -1 -19  -6 1473.51 142.477  11
  -1 -19  -7 2095.51 216.085  26
  -1 -19  -7 2438.97 173.523  11
  -1 -19  -8 149.477 93.4200  26
  -1 -19  -9 3732.43 228.373  26
  -1 -20   5 427.691 95.5870  26
  -1 -20   4 4089.89 253.628  26
  -1 -20   3 161.675 96.4446  26
  -1 -20   2 12747.7 482.530  26
  -1 -20   1 2685.00 233.417  26
  -1 -20   0 163.049 97.1763  26
  -1 -20  -1 557.023 135.813  26
  -1 -20  -2 37.6845 88.3260  26
  -1 -20  -3 73.8465 100.986  26
  -1 -20  -4 3507.29 249.800  26
  -1 -20  -5 2169.21 190.611  26
  -1 -20  -6 2696.37 195.587  26
   2 -20  -2 3592.85 206.715  15
   2 -20  -2 3604.60 192.614  11
   2 -20  -1 185.728 83.4622  15
   2 -20   0 2436.03 188.020  15
   2 -20   1 3.03997 58.5651  26
   2 -20   1 26.1612 71.5092  15
   2 -20   2-54.9469 67.6142  15
   2 -20   3 4074.17 225.378  15
   2 -19  -8 374.564 78.9801  11
   2 -19  -7 24951.7 571.408  11
   2 -19  -6 2619.02 201.517  11
   2 -19  -5 80.3640 76.0815  26
   2 -19  -5 158.076 63.8834  15
   2 -19  -5 103.138 85.1435  11
   2 -19  -4 9533.66 393.345  26
   2 -19  -4 9588.49 378.967  15
   2 -19  -3 63.3403 93.4303  26
   2 -19  -3 153.004 99.2120  15
   2 -19  -2-29.3825 101.623  26
   2 -19  -2 60.1324 93.6841  15
   2 -19  -1 812.647 144.348  26
   2 -19  -1 1315.35 179.737  15
   2 -19   0 483.166 133.783  26
   2 -19   0 331.559 122.955  15
   2 -19   1 371.320 125.886  26
   2 -19   1 490.755 146.468  15
   2 -19   2 8138.83 405.393  26
   2 -19   2 8048.00 406.735  15
   2 -19   3 3917.32 290.025  26
   2 -19   3 3605.59 273.567  15
   2 -19   4 3571.77 263.738  26
   2 -19   4 3951.16 269.821  15
   2 -19   5 3895.29 268.696  26
   2 -19   5 4437.36 268.598  15
   2 -19   6 6914.73 328.732  26
   2 -19   6 7133.56 300.698  15
   2 -19   7 383.600 90.0858  26
   2 -18 -10 884.590 111.072  11
   2 -18  -9 2854.39 210.486  11
   2 -18  -9 3046.31 209.884   9
   2 -18  -8 8762.83 331.240  26
   2 -18  -8 9283.42 374.212   9
   2 -18  -8 9823.21 409.925  11
   2 -18  -7 8356.86 378.351  26
   2 -18  -7 9480.23 425.469  11
   2 -18  -7 8906.00 384.626   9
   2 -18  -6 1230.55 168.292  26
   2 -18  -6 828.839 149.174   9
   2 -18  -5 994.613 168.166  26
   2 -18  -5 906.615 141.993  15
   2 -18  -5 854.007 146.794   9
   2 -18  -4 5076.47 350.932  26
   2 -18  -4 5532.19 354.473  15
   2 -18  -4 5422.05 309.606   9
   2 -18  -3-12.7125 104.024  26
   2 -18  -3-16.8882 123.391  15
   2 -18  -3-54.4753 85.8246   9
   2 -18  -2 3053.09 296.617  15
   2 -18  -2 3641.12 321.596  26
   2 -18  -1 1583.30 242.667  15
   2 -18  -1 1849.97 248.167  26
   2 -18   0 838.462 193.470  15
   2 -18   0 760.047 187.194  26
   2 -18   1 3033.28 298.852  15
   2 -18   1 2577.55 286.195  26
   2 -18   2 11760.4 561.427  15
   2 -18   2 10212.1 540.286  26
   2 -18   3 1785.69 237.534  15
   2 -18   3 1371.07 221.558  26
  -2  18  -4 853.965 143.047  17
   2 -18   4 816.067 174.011  15
  -2  18  -5 1303.93 160.901  17
   2 -18   5 1349.42 198.216  15
  -2  18  -6 343.174 102.985  17
   2 -18   6 203.906 103.790  15
  -2  18  -7 1160.13 155.111  17
   2 -18   7 1349.12 159.263  15
  -2  18  -8 2130.93 183.969  17
  -2  18  -9 7782.11 315.681  17
  -2  18 -10 1209.11 116.244  17
   2 -17 -12 243.195 71.5988  11
   2 -17 -11 3390.98 231.235  11
   2 -17 -11 3096.97 214.870   9
   2 -17 -10 1742.23 187.568  11
   2 -17 -10 1563.00 176.681   9
   2 -17  -9 10776.7 429.090  26
   2 -17  -9 11508.4 481.363   9
   2 -17  -9 11998.5 501.574  11
   2 -17  -8 1434.50 185.346  26
   2 -17  -8 1419.19 195.671   9
   2 -17  -8 970.916 179.483  11
   2 -17  -7 24382.8 767.350  26
   2 -17  -7 28636.1 811.235   9
   2 -17  -6 8563.67 475.522  26
   2 -17  -6 7900.62 409.813  15
   2 -17  -6 8734.48 460.651   9
   2 -17  -5 196.702 162.731  26
   2 -17  -5 171.053 108.475  15
   2 -17  -5 156.448 106.737   9
   2 -17  -4 34997.3 1041.63  26
   2 -17  -4 36602.8 1017.30  15
   2 -17  -3 3106.54 322.618  26
   2 -17  -3 3167.65 316.419  15
   2 -17  -3 3214.26 272.449   9
   2 -17  -2 1638.53 255.305  26
   2 -17  -2 1795.72 270.254  15
   2 -17  -2 2071.92 213.048   9
   2 -17  -1 1756.95 271.376  15
   2 -17  -1 2192.20 286.820  26
   2 -17   0 2911.78 332.228  15
   2 -17   0 2225.06 297.842  26
   2 -17   1 16849.9 744.904  15
   2 -17   1 14539.3 713.423  26
  -2  17  -2 3306.97 281.947  17
   2 -17   2 3061.77 331.794  15
  -2  17  -3 2623.98 252.582  17
   2 -17   3 3231.76 341.534  15
  -2  17  -4 211.279 120.125  17
   2 -17   4 169.362 165.453  15
  -2  17  -5 1827.18 221.880  17
   2 -17   5 1934.40 256.805  15
  -2  17  -6 880.153 164.703  17
   2 -17   6 773.464 170.026  15
  -2  17  -7 371.118 142.748  17
   2 -17   7 705.084 145.597  15
  -2  17  -8 1367.95 197.633  17
   2 -17   8 1036.00 143.029  15
  -2  17  -9 350.895 118.065  17
  -2  17 -10 3104.59 238.555  17
  -2  17 -11 552.127 109.500  17
  -2  17 -12 39.2512 55.4615  17
   2 -16 -13 7380.31 305.030   9
   2 -16 -13 7556.86 313.774  11
   2 -16 -12 3433.94 249.890   9
   2 -16 -12 3854.62 266.098  11
   2 -16 -11 1885.80 182.729  26
   2 -16 -11 2741.20 253.846   9
   2 -16 -11 2505.65 248.271  11
   2 -16 -10 8034.46 437.050   9
   2 -16 -10 8165.63 434.915  11
   2 -16  -9 4755.29 336.792  26
   2 -16  -9 4866.75 368.597  11
   2 -16  -9 4966.32 365.652   9
   2 -16  -8 3958.83 337.657  26
   2 -16  -8 5834.45 411.579   9
   2 -16  -7 13999.5 634.777  26
   2 -16  -7 16675.7 682.837   9
   2 -16  -6 3227.31 293.592  15
   2 -16  -6 4130.00 365.727   9
   2 -16  -5 3199.70 355.311  26
   2 -16  -5 3796.63 337.910  15
   2 -16  -5 3802.03 341.234   9
   2 -16  -4 7846.28 487.396  15
   2 -16  -4 8366.90 484.802   9
   2 -16  -3 4200.68 380.409  15
   2 -16  -3 5101.12 385.806   9
   2 -16  -2 19925.3 855.256  26
   2 -16  -2 19393.8 828.289  15
   2 -16  -2 20182.8 727.161   9
   2 -16  -1 9830.32 586.657  15
   2 -16  -1 8935.03 589.904  26
   2 -16   0 865.141 220.793  15
   2 -16   1 40703.0 1215.16  15
  -2  16  -2 27232.8 877.979  17
   2 -16   2 27588.0 985.743  15
  -2  16  -3 38.2217 108.361  17
   2 -16   3-26.2577 161.265  15
  -2  16  -4 117.978 130.380  17
   2 -16   4 156.540 167.163  15
  -2  16  -5 9754.10 537.393  17
   2 -16   5 10306.9 563.141  15
  -2  16  -6 5874.17 418.412  17
   2 -16   6 5836.51 417.038  15
  -2  16  -7 3816.45 349.553  17
   2 -16   7 3826.87 329.827  15
  -2  16  -8 28269.9 886.884  17
   2 -16   8 27681.4 817.120  15
  -2  16  -9-82.0708 129.916  17
  -2  16 -10 12313.6 530.811  17
  -2  16 -11 1856.05 210.475  17
  -2  16 -12 1394.66 165.673  17
  -2  16 -13 2623.50 185.716  17
   2 -15 -14 7909.68 337.868  11
   2 -15 -14 7572.56 314.359   9
   2 -15 -13 3083.19 238.668   9
   2 -15 -13 3168.71 251.114  11
   2 -15 -12 491.064 105.123  26
   2 -15 -12 776.192 167.434  11
   2 -15 -12 676.743 159.854   9
   2 -15 -11 2470.16 241.009  26
   2 -15 -11 2883.92 291.343   9
   2 -15 -11 2902.87 296.684  11
   2 -15 -10 3991.37 326.383  26
   2 -15 -10 4219.25 364.415  11
   2 -15 -10 4046.60 357.105   9
   2 -15  -9 4714.02 370.541  26
   2 -15  -9 4768.83 395.673  11
   2 -15  -9 4659.82 397.699   9
   2 -15  -8 59555.0 1404.22  26
   2 -15  -8 57355.1 1386.50   9
   2 -15  -7 25426.0 923.764  26
   2 -15  -7 28975.5 965.571   9
   2 -15  -6 5261.08 433.517  26
   2 -15  -6 6386.12 433.397  15
   2 -15  -6 6336.48 461.915   9
   2 -15  -5 1254.56 271.674  26
   2 -15  -5 1334.41 231.588  15
   2 -15  -5 1221.22 226.200   9
   2 -15  -4 387.907 199.243  26
   2 -15  -4 135.522 155.623  15
   2 -15  -4-158.050 149.939   9
   2 -15  -3 319.954 171.442  26
   2 -15  -3 515.341 166.250   9
   2 -15  -3 393.282 172.238  15
   2 -15  -2 4259.70 418.149  26
   2 -15  -2 4671.33 418.604  15
   2 -15  -1 27963.4 1035.27  15
   2 -15  -1 27969.1 880.478   9
   2 -15   0 1230.88 247.000  15
  -2  15  -1 465.859 147.709  17
   2 -15   1 453.515 199.031  15
   2 -15   2 1675.26 280.142  15
  -2  15  -2 1856.81 240.481  17
   2 -15   3 137.167 175.668  15
  -2  15  -3 196.125 119.756  17
  -2  15  -4 4126.36 370.279  17
   2 -15   4 4597.81 422.180  15
  -2  15  -5 21148.3 846.395  17
   2 -15   5 21978.9 865.181  15
  -2  15  -6 366.590 160.682  17
   2 -15   6 355.544 174.777  15
  -2  15  -7 215.547 163.471  17
   2 -15   7 101.410 127.544  15
  -2  15  -8 7239.03 492.225  17
   2 -15   8 7604.34 450.942  15
  -2  15  -9 2435.46 299.203  17
   2 -15   9 2508.87 255.564  15
  -2  15 -10 667.838 194.513  17
  -2  15 -11 1410.71 222.562  17
  -2  15 -12 2600.99 247.148  17
  -2  15 -12 2573.47 212.786  14
  -2  15 -13 189.566 92.3040  17
  -2  15 -14 239.641 80.9715  17
   2 -14 -15 2771.00 188.803   9
   2 -14 -14 6395.14 334.198   9
   2 -14 -14 7011.83 365.378  11
   2 -14 -13 2685.53 237.998  26
   2 -14 -13 3432.95 291.621   9
   2 -14 -13 3236.74 285.049  11
   2 -14 -12 539.824 195.364   8
   2 -14 -12 124.590 106.804  26
   2 -14 -12 244.599 143.267   9
   2 -14 -12 252.189 161.443  11
   2 -14 -11 4520.79 379.494   8
   2 -14 -11 4752.79 355.624  26
   2 -14 -11 5126.30 397.534   9
   2 -14 -11 4762.96 384.349  11
   2 -14 -10 3513.63 358.679   8
   2 -14 -10 3769.16 350.885  26
   2 -14 -10 4069.60 380.410  11
   2 -14 -10 3896.69 375.512   9
   2 -14  -9 1965.52 256.498  26
   2 -14  -9 2376.64 310.145   8
   2 -14  -9 2787.56 345.422   9
   2 -14  -8 521.920 184.036  26
   2 -14  -8 185.227 164.673   9
   2 -14  -8 115.133 201.968   8
   2 -14  -7 3047.15 342.027  26
   2 -14  -7 2654.29 341.167   8
   2 -14  -7 3279.95 358.986   9
   2 -14  -6 198.061 177.683  26
   2 -14  -6-33.8201 139.052  15
   2 -14  -6-228.716 203.108   9
   2 -14  -5 8.95641 164.318  26
   2 -14  -5 409.829 174.777  15
   2 -14  -5 517.581 199.053   9
   2 -14  -4 985.410 230.068  26
   2 -14  -4 1847.54 275.901   9
   2 -14  -4 1526.11 264.885  15
   2 -14  -3 2039.25 294.063  26
   2 -14  -3 2518.86 314.711  15
   2 -14  -3 3019.78 326.003   9
   2 -14  -2 34169.6 1177.09  26
   2 -14  -2 34499.0 1130.68  15
   2 -14  -2 36373.2 1054.54   9
   2 -14  -1 4250.55 402.463  15
   2 -14  -1 4991.26 366.490   9
   2 -14   0 30076.5 1058.07  15
  -2  14  -1 23903.9 861.688  17
   2 -14   1 23221.2 933.490  15
  -2  14  -2 15635.6 711.276  17
   2 -14   2 15875.6 773.228  15
  -2  14  -3 5241.54 419.635  17
   2 -14   3 4843.23 440.101  15
  -2  14  -4 21151.0 847.885  17
   2 -14   4 19752.8 853.202  15
  -2  14  -5 45909.2 1291.00  17
   2 -14   5 47637.9 1307.99  15
  -2  14  -6 12682.7 671.652  17
   2 -14   6 11550.3 627.022  15
  -2  14  -7 6.06006 143.984  17
   2 -14   7-126.081 138.709  15
  -2  14  -8 19737.7 842.260  17
   2 -14   8 21406.5 793.815  15
  -2  14  -9 25333.0 937.289  17
   2 -14   9 26176.1 830.323  15
  -2  14 -10 5704.22 448.489  17
  -2  14 -10 5508.92 382.817  14
  -2  14 -11 16.0831 140.228  17
  -2  14 -11-26.6416 117.093  14
  -2  14 -12 6726.78 428.859  17
  -2  14 -12 7193.13 411.171  14
  -2  14 -13 1265.13 194.105  17
  -2  14 -13 1465.45 196.872  14
  -2  14 -14 7901.94 380.147  17
  -2  14 -14 7042.99 357.175  14
  -2  14 -15 696.555 109.066  17
  -2  14 -15 963.597 132.497  14
   2 -13 -15 817.546 128.045   9
   2 -13 -15 957.877 163.149  11
   2 -13 -14 5326.35 338.115   9
   2 -13 -14 5275.50 354.703  11
   2 -13 -14 5180.77 334.680   8
   2 -13 -13 2617.40 289.839  11
   2 -13 -13 2868.91 288.981   9
   2 -13 -13 2304.46 269.438   8
   2 -13 -12 507.090 187.567  11
   2 -13 -12 304.614 309.902  19
   2 -13 -12 567.379 195.639   8
   2 -13 -12 683.480 199.266   9
   2 -13 -12 622.617 161.530  26
   2 -13 -11 5631.56 442.913  11
   2 -13 -11 5822.28 441.599   9
   2 -13 -11 6643.85 454.027  26
   2 -13 -11 6020.19 533.821  19
   2 -13 -11 5158.44 406.972   8
   2 -13 -10 8271.67 627.131  19
   2 -13 -10 9050.43 540.973  26
   2 -13 -10 8598.09 528.242   8
   2 -13 -10 9527.27 581.270   9
   2 -13 -10 8722.69 560.299  11
   2 -13  -9 109.940 154.999  26
   2 -13  -9-148.204 359.795  19
   2 -13  -9 109.192 174.223   9
   2 -13  -9-213.378 178.943   8
   2 -13  -8 9021.98 568.095   8
   2 -13  -8 10030.1 607.389   9
   2 -13  -7 3549.74 362.930   8
   2 -13  -7 3736.49 389.552   9
   2 -13  -7 2881.43 333.222  26
   2 -13  -6 10210.5 598.539   9
   2 -13  -6 10171.9 596.442   8
   2 -13  -6 10080.6 572.174  15
   2 -13  -6 9771.82 607.591  26
   2 -13  -5 257.674 166.433   8
   2 -13  -5 491.897 194.062   9
   2 -13  -5 475.947 371.793   4
   2 -13  -5 209.013 127.409  15
   2 -13  -5 319.646 204.655  26
   2 -13  -4 4854.74 410.599   9
   2 -13  -4 4600.66 424.197   8
   2 -13  -4 4437.84 756.982   4
   2 -13  -4 4471.72 408.931  15
   2 -13  -4 4526.48 427.543  26
   2 -13  -3 27112.1 922.520   9
   2 -13  -3 25740.8 1697.94   4
   2 -13  -3 25413.8 951.572  15
   2 -13  -3 24197.5 959.394  26
   2 -13  -2 6414.66 480.212  15
   2 -13  -2 6185.22 432.738   9
   2 -13  -1 86454.0 1851.07  15
   2 -13  -1 90094.2 1705.53   9
   2 -13   0 1882.66 301.980  15
   2 -13   1 69987.7 1644.48  15
  -2  13  -1 69295.1 2825.34   2
   2 -13   2 396.177 198.741  15
  -2  13  -2 105.431 260.143   2
   2 -13   3 26290.2 978.949  15
  -2  13  -3 26828.3 1827.46   2
  -2  13  -4 253.186 152.191  17
   2 -13   4 305.637 171.866  15
  -2  13  -5 16250.3 755.642  17
   2 -13   5 15570.2 734.524  15
   2 -13   6 1359.14 253.290  15
  -2  13  -6 1280.48 235.758  17
   2 -13   7 310.279 123.561  15
  -2  13  -7 495.245 186.559  17
  -2  13  -8 499.361 191.035  17
   2 -13   8 285.382 135.537  15
  -2  13  -8 313.008 130.142  14
  -2  13  -9 24673.2 944.785  17
  -2  13  -9 23522.5 805.294  16
  -2  13  -9 24692.6 868.739  14
  -2  13 -10 3973.50 385.259  17
  -2  13 -10 3574.05 344.211  14
  -2  13 -10 3972.72 329.975  16
  -2  13 -11 875.930 220.007  17
  -2  13 -11 326.175 122.041  16
  -2  13 -11 580.630 182.353  14
  -2  13 -12 8458.85 512.111  17
  -2  13 -12 8018.48 440.360  16
  -2  13 -12 7448.88 472.326  14
  -2  13 -13-83.5157 139.254  17
  -2  13 -13 115.106 137.074  14
  -2  13 -14 1174.57 177.576  17
  -2  13 -14 1339.61 209.455  14
  -2  13 -15 6344.15 336.126  17
  -2  13 -15 6766.82 367.511  14
  -2  13 -16 1188.22 130.903  17
  -2  13 -16 1216.23 155.309  14
   2 -12 -16 4766.50 245.715   9
   2 -12 -16 5067.39 284.732   8
   2 -12 -15 1964.65 312.005  19
   2 -12 -15 1898.34 218.735  11
   2 -12 -15 2137.94 212.833   9
   2 -12 -15 1897.57 213.883   8
   2 -12 -14 4305.41 329.030   9
   2 -12 -14 4360.37 357.897  11
   2 -12 -14 4448.44 416.335  19
   2 -12 -14 4333.76 331.100   8
   2 -12 -14 4121.40 342.168  26
   2 -12 -13 2706.42 310.947  11
   2 -12 -13 2227.38 399.286  19
   2 -12 -13 2734.84 298.988   8
   2 -12 -13 2523.04 290.910   9
   2 -12 -13 1443.87 587.895  25
   2 -12 -13 1863.95 242.383  26
   2 -12 -12 2114.01 290.520  11
   2 -12 -12 1617.68 562.101  25
   2 -12 -12 2673.56 286.827  26
   2 -12 -12 2618.67 419.667  19
   2 -12 -12 2031.42 283.670   8
   2 -12 -12 2219.55 285.891   9
   2 -12 -11 8551.55 630.155  19
   2 -12 -11 7737.71 528.672  11
   2 -12 -11 7925.37 527.519   9
   2 -12 -11 7804.61 507.648   8
   2 -12 -11 9532.71 559.521  26
   2 -12 -11 9353.13 750.299  25
   2 -12 -10 1712.00 561.801  25
   2 -12 -10 1632.81 271.540  26
   2 -12 -10 1246.00 333.065  19
   2 -12 -10 1506.55 245.774   8
   2 -12 -10 1294.07 258.967   9
   2 -12  -9 96011.7 2012.81  19
   2 -12  -9 99868.0 1990.85  26
   2 -12  -9 98498.7 1990.29   9
   2 -12  -9 97317.4 1921.08   8
   2 -12  -8 8222.46 619.728  19
   2 -12  -8 7055.07 513.781   9
   2 -12  -8 6969.04 505.135   8
   2 -12  -7 4528.28 415.997   9
   2 -12  -7 4615.60 419.349  26
   2 -12  -7 5325.95 509.471  19
   2 -12  -7 4508.12 785.729   4
   2 -12  -7 4373.07 397.014   8
   2 -12  -6 19333.6 837.556  26
   2 -12  -6 19023.1 841.348  19
   2 -12  -6 18670.1 789.958   8
   2 -12  -6 19871.8 1595.19   4
   2 -12  -6 19089.2 815.963   9
   2 -12  -6 20496.8 799.148  15
   2 -12  -5 19223.3 795.339   9
   2 -12  -5 19967.6 1533.87   4
   2 -12  -5 18945.8 780.693   8
   2 -12  -5 17903.4 750.393  15
   2 -12  -5 16861.3 778.734  26
   2 -12  -4 10675.2 586.928   9
   2 -12  -4 10975.8 1134.62   4
   2 -12  -4 10956.4 578.431   8
   2 -12  -4 10769.0 596.852  15
   2 -12  -4 11159.1 623.865  26
   2 -12  -3 1029.43 359.907   4
   2 -12  -3 915.222 189.536   8
   2 -12  -3 1273.47 225.726   9
   2 -12  -3 1078.67 248.190  15
   2 -12  -2 3790.37 367.911  15
   2 -12  -2 3923.33 627.817   4
   2 -12  -2 3435.66 327.799   9
   2 -12  -1 131.694 128.296  15
   2 -12  -1 323.087 232.731   4
   2 -12  -1-0.29297 107.088   9
  -2  12   0 19905.1 1390.46   2
   2 -12   0 21660.1 845.008  15
  -2  12  -1 4381.36 677.584   2
   2 -12   1 5224.81 429.077  15
  -2  12  -2 11047.5 1092.81   2
   2 -12   2 9858.83 584.569  15
  -2  12  -3 10845.9 1130.59   2
   2 -12   3 11391.8 625.448  15
  -2  12  -4 119464. 3878.34   2
   2 -12   4 118589. 2143.83  15
  -2  12  -5 1333.02 472.881   2
   2 -12   5 1002.80 207.520  15
  -2  12  -6 14221.9 700.002  17
  -2  12  -6 13146.9 1327.32   2
   2 -12   6 13154.3 650.493  15
  -2  12  -7 13226.0 688.502  17
   2 -12   7 13623.8 647.721  15
  -2  12  -8 1715.78 273.272  17
   2 -12   8 1861.96 240.363  15
  -2  12  -8 2141.48 251.419  16
  -2  12  -8 2412.73 300.237  14
  -2  12  -9 20730.9 870.676  17
  -2  12  -9 19888.8 774.021  16
  -2  12  -9 21395.6 839.660  14
  -2  12 -10 1616.85 281.643  17
  -2  12 -10 1473.08 233.272  16
  -2  12 -10 1472.98 243.412  14
  -2  12 -11 10349.7 607.950  17
  -2  12 -11 10467.2 559.217  16
  -2  12 -11 10181.6 582.125  14
  -2  12 -12 1685.90 258.021  17
  -2  12 -12 1511.23 226.174  16
  -2  12 -12 1581.57 247.063  14
  -2  12 -13 3816.83 353.304  17
  -2  12 -13 3563.15 320.010  16
  -2  12 -13 3351.64 328.362  14
  -2  12 -14 33099.0 939.565  17
  -2  12 -14 32636.4 914.145  16
  -2  12 -14 33733.4 979.103  14
  -2  12 -15 7732.20 402.668  17
  -2  12 -15 8215.02 451.173  14
  -2  12 -16 12141.7 439.172  17
  -2  12 -16 12646.8 508.863  14
  -2  12 -17 211.827 95.1811  14
   2 -11 -17 3300.77 278.274  19
   2 -11 -17 3511.51 216.849   8
   2 -11 -16 1664.67 272.388  19
   2 -11 -16 1417.79 184.195   8
   2 -11 -15 4716.36 315.455   9
   2 -11 -15 5012.52 372.035  11
   2 -11 -15 4731.56 411.333  19
   2 -11 -15 4372.08 322.922   8
   2 -11 -15 5491.20 699.917  25
   2 -11 -15 5413.63 410.552  26
   2 -11 -14 3444.26 307.447   9
   2 -11 -14 3778.99 352.184  11
   2 -11 -14 3488.11 369.501  19
   2 -11 -14 3400.76 326.088   8
   2 -11 -14 3790.23 650.246  25
   2 -11 -14 3251.91 323.667  26
   2 -11 -13 2082.07 285.981  11
   2 -11 -13 2171.23 271.180  26
   2 -11 -13 1459.08 572.408  25
   2 -11 -13 2130.62 335.971  19
   2 -11 -13 2526.16 890.748  18
   2 -11 -13 1524.93 247.725   9
   2 -11 -13 1813.59 266.399   8
   2 -11 -12 18185.3 778.810   9
   2 -11 -12 19318.0 805.679  11
   2 -11 -12 14331.4 927.001  25
   2 -11 -12 15839.9 722.282  26
   2 -11 -12 16483.5 775.782  19
   2 -11 -12 18343.6 1209.06  18
   2 -11 -12 18311.3 767.150   8
   2 -11 -11 2855.85 344.334  11
   2 -11 -11 2152.79 553.757  25
   2 -11 -11 3312.23 354.015  26
   2 -11 -11 3248.60 392.117  19
   2 -11 -11 3289.85 787.468  18
   2 -11 -11 2970.33 336.058   8
   2 -11 -11 3009.81 347.053   9
   2 -11 -10 49869.9 1375.30   9
   2 -11 -10 48962.7 1337.35  26
   2 -11 -10 49080.9 1438.79  25
   2 -11 -10 50902.4 1375.77  19
   2 -11 -10 50710.4 1534.78  18
   2 -11 -10 50934.2 1329.56   8
   2 -11  -9 35412.8 1124.14   9
   2 -11  -9 32345.1 1182.53  25
   2 -11  -9 33441.0 1099.00  26
   2 -11  -9 34849.1 1151.54  19
   2 -11  -9 32485.6 1234.04  18
   2 -11  -9 35184.5 1083.10   8
   2 -11  -9 35898.7 2207.80   4
   2 -11  -8 21867.9 883.307   9
   2 -11  -8 22540.4 887.044  26
   2 -11  -8 20683.8 911.529  25
   2 -11  -8 20590.5 855.509  19
   2 -11  -8 19153.0 916.901  18
   2 -11  -8 21412.7 844.904   8
   2 -11  -8 21280.0 1679.30   4
   2 -11  -7 36958.6 1138.39   9
   2 -11  -7 37967.2 1172.80  19
   2 -11  -7 34072.4 1164.42  18
   2 -11  -7 36846.9 1099.50   8
   2 -11  -7 38126.3 2179.18   4
   2 -11  -7 42184.6 1230.77  25
   2 -11  -7 40553.3 1199.05  26
   2 -11  -6 309.443 150.872   8
   2 -11  -6 339.609 169.843   9
   2 -11  -6 508.864 279.443   4
   2 -11  -6 456.449 168.332  26
   2 -11  -6 451.311 282.055  19
   2 -11  -6 63.6781 105.610  15
   2 -11  -5 12690.7 640.155  26
   2 -11  -5 12232.7 617.066   9
   2 -11  -5 12371.4 609.531  15
   2 -11  -5 13520.7 685.351  19
   2 -11  -5 11372.2 1127.70   4
   2 -11  -5 12131.5 594.782   8
   2 -11  -4 13347.2 660.094  19
   2 -11  -4 14758.6 650.918   9
   2 -11  -4 14894.3 637.677   8
   2 -11  -4 14966.8 1251.77   4
   2 -11  -3 437.085 195.771   4
   2 -11  -2 46464.3 2075.38   4
  -2  11   1 107.057 146.010   2
   2 -11  -1 57.2631 204.567   4
  -2  11   0 61978.0 2343.81   2
   2 -11   0 64676.2 2275.43   4
  -2  11  -1 95193.8 3036.61   2
   2 -11   1 95255.3 2687.58   4
  -2  11  -2 2236.23 536.009   2
  -2  11  -3 23867.9 1588.54   2
  -2  11  -4 3556.55 660.499   2
  -2  11  -5 3136.28 630.952   2
   2 -11   5 3455.30 334.836  15
  -2  11  -6 480.914 376.278   2
   2 -11   6 99.3660 109.006  15
  -2  11  -7 1730.42 492.512   2
  -2  11  -7 1555.68 239.390  14
   2 -11   7 1565.31 223.508  15
  -2  11  -7 1329.65 247.783  17
  -2  11  -7 1293.66 199.519  16
  -2  11  -8 14030.4 697.776  17
  -2  11  -8 12134.6 1265.39   2
  -2  11  -8 13707.2 657.367  14
   2 -11   8 13798.8 621.533  15
  -2  11  -8 13432.0 627.690  16
  -2  11  -9 21076.6 870.602  17
  -2  11  -9 21109.7 809.502  16
  -2  11  -9 19095.2 807.114  14
  -2  11 -10 159.425 170.985  17
  -2  11 -10 170.110 143.273  14
  -2  11 -10 161.232 120.932  16
  -2  11 -11 7884.76 548.685  17
  -2  11 -11 7387.54 492.664  16
  -2  11 -11 8236.53 541.918  14
  -2  11 -12 15466.5 732.348  17
  -2  11 -12 15654.7 714.423  16
  -2  11 -12 16665.8 759.105  14
  -2  11 -13 4579.48 386.823  17
  -2  11 -13 4417.82 397.743  14
  -2  11 -13 4806.17 395.049  16
  -2  11 -14 729.360 190.627  17
  -2  11 -14 695.424 195.693  16
  -2  11 -14 518.834 175.703  14
  -2  11 -15 19255.9 678.563  17
  -2  11 -15 18620.2 696.829  16
  -2  11 -15 19132.7 744.788  14
  -2  11 -16 5987.97 334.948  17
  -2  11 -16 6131.78 401.452  14
  -2  11 -17 4641.64 234.764  17
  -2  11 -17 4850.24 324.080  14
  -2  11 -18 15011.8 479.925  14
   2 -10 -18 526.725 396.528  25
   2 -10 -18 394.204 82.8445   8
   2 -10 -18 253.546 161.475  19
   2 -10 -17 203.551 92.6837   8
   2 -10 -17 406.791 181.981  19
   2 -10 -16 2489.84 628.509  25
   2 -10 -16 2197.64 287.500  19
   2 -10 -16 1679.24 209.796   8
   2 -10 -15 5656.55 451.068  26
   2 -10 -15 6311.96 726.331  25
   2 -10 -15 6253.38 445.085  19
   2 -10 -15 6823.59 401.977   9
   2 -10 -15 6778.77 441.109  11
   2 -10 -15 7643.90 952.319  18
   2 -10 -15 7497.94 442.766   8
   2 -10 -14 9389.05 516.969  26
   2 -10 -14 9573.42 772.257  25
   2 -10 -14 9544.38 572.457  19
   2 -10 -14 10393.4 532.043   9
   2 -10 -14 10324.7 570.382  11
   2 -10 -14 10559.6 558.914   8
   2 -10 -13 17497.0 745.604  26
   2 -10 -13 17149.6 904.633  25
   2 -10 -13 16228.1 760.392  19
   2 -10 -13 16414.9 713.877   9
   2 -10 -13 16459.6 735.751  11
   2 -10 -13 17061.1 1220.57  18
   2 -10 -13 15397.5 697.977   8
   2 -10 -12 6869.03 657.124  25
   2 -10 -12 6772.98 477.242  26
   2 -10 -12 6462.89 493.517  19
   2 -10 -12 5282.65 842.866  18
   2 -10 -12 5446.42 419.074   8
   2 -10 -12 6071.23 456.951   9
   2 -10 -12 5869.36 465.655  11
   2 -10 -11 487.362 380.041  25
   2 -10 -11 24.9042 124.797  26
   2 -10 -11 86.8409 145.025  11
   2 -10 -11 395.608 189.386  19
   2 -10 -11 270.847 678.235  18
   2 -10 -11 158.954 165.867   9
   2 -10 -11-31.2507 139.929   8
   2 -10 -10 8172.36 540.339  26
   2 -10 -10 7726.96 620.312  25
   2 -10 -10 8044.91 545.630  19
   2 -10 -10 8487.55 537.718   9
   2 -10 -10 7146.22 780.016  18
   2 -10 -10 9064.05 542.031   8
   2 -10  -9 3747.72 371.962  26
   2 -10  -9 3442.22 489.090  25
   2 -10  -9 3281.14 357.216  19
   2 -10  -9 2766.36 636.502  18
   2 -10  -9 2466.85 307.094   9
   2 -10  -9 2261.43 539.837   4
   2 -10  -9 2461.41 303.940   8
   2 -10  -8 3121.88 339.645  26
   2 -10  -8 2995.11 454.509  25
   2 -10  -8 3151.87 369.104  19
   2 -10  -8 3307.45 380.386   9
   2 -10  -8 2853.95 625.373  18
   2 -10  -8 3462.07 339.967   8
   2 -10  -8 3418.63 730.511   4
   2 -10  -7 4388.26 474.526  25
   2 -10  -7 4233.04 363.270  26
   2 -10  -7 4632.95 381.653   9
   2 -10  -7 4028.87 355.718  19
   2 -10  -7 4082.75 534.663  18
   2 -10  -7 3871.71 676.623   4
   2 -10  -7 4433.81 364.123   8
   2 -10  -6 412.725 157.244   9
   2 -10  -6 266.835 125.705   8
   2 -10  -6 407.259 296.649   4
   2 -10  -5 13252.4 1158.07   4
   2 -10  -4 59430.0 2413.48   4
   2 -10  -3 27221.8 1549.33   4
  -2  10   2 57788.7 1954.63   2
   2 -10  -2 53753.0 2137.24   4
  -2  10   1 15309.9 1044.81   2
   2 -10  -1 13959.1 1034.09   4
  -2  10   0 416.670 219.396   2
   2 -10   0 119.830 184.758   4
  -2  10  -1 10591.5 943.440   2
   2 -10   1 9664.92 788.508   4
  -2  10  -2 6581.42 769.276   2
  -2  10  -3 133011. 3635.57   2
  -2  10  -4 1674.53 469.181   2
  -2  10  -5 26868.7 1678.51   2
  -2  10  -6 24271.2 1640.70   2
  -2  10  -7 51969.2 2462.44   2
  -2  10  -8 66.5748 248.352   2
  -2  10  -8-80.8951 111.067  16
  -2  10  -8 262.347 147.159  17
  -2  10  -9 11023.4 594.613  16
  -2  10  -9 9987.43 1135.36   2
  -2  10  -9 11785.7 625.233  17
  -2  10 -10 6850.91 507.263  14
  -2  10 -10 6383.26 462.164  16
  -2  10 -10 6624.69 941.399   2
  -2  10 -10 7018.86 504.066  17
  -2  10 -11 34302.1 1102.76  17
  -2  10 -11 33492.5 1069.59  16
  -2  10 -11 36991.1 1145.89  14
  -2  10 -12 685.210 214.790  17
  -2  10 -12 349.037 171.473  16
  -2  10 -12 449.788 173.410  14
  -2  10 -13 542.592 168.300  17
  -2  10 -13 396.946 148.466  16
  -2  10 -13 552.299 196.141  14
  -2  10 -14 7629.20 475.332  17
  -2  10 -14 7456.94 516.540  14
  -2  10 -14 7263.21 490.677  16
  -2  10 -15 8140.98 460.082  17
  -2  10 -15 7933.03 516.617  14
  -2  10 -15 8258.77 503.540  16
  -2  10 -16 9388.06 440.478  17
  -2  10 -16 9349.34 523.688  14
  -2  10 -17 289.328 149.629  14
  -2  10 -18 363.332 127.983  14
  -2  10 -19 1282.38 130.638  19
  -2  10 -19 1225.13 136.615  14
   2  -9 -19 4798.28 437.743  25
   2  -9 -19 5517.73 271.707  19
   2  -9 -18 1711.96 506.048  25
   2  -9 -18 1603.30 199.431  19
   2  -9 -18 1359.19 145.861   8
   2  -9 -17 28454.5 1045.44  25
   2  -9 -17 31220.5 802.128   8
   2  -9 -17 29101.1 853.609  19
   2  -9 -16 5630.23 680.794  25
   2  -9 -16 5193.00 393.112  19
   2  -9 -16 4891.82 820.950  18
   2  -9 -16 4760.80 345.411   8
   2  -9 -15 53238.0 1498.71  25
   2  -9 -15 49103.6 1284.69  26
   2  -9 -15 53833.5 1343.46  19
   2  -9 -15 53120.2 1593.79  18
   2  -9 -15 50435.3 1229.79   8
   2  -9 -15 51092.9 1145.42   9
   2  -9 -15 52363.5 1270.16  11
   2  -9 -14 104.774 209.195  26
   2  -9 -14 550.042 444.672  25
   2  -9 -14 70.0084 142.490  11
   2  -9 -14 246.422 169.607  19
   2  -9 -14 121.422 104.458   9
   2  -9 -14 161.759 164.105   8
   2  -9 -13 15465.7 743.901  19
   2  -9 -13 15851.4 728.319  11
   2  -9 -13 16188.1 706.115   9
   2  -9 -13 15437.8 995.841  18
   2  -9 -13 14083.8 813.012  25
   2  -9 -13 14993.7 708.962  26
   2  -9 -12 10203.1 617.663  19
   2  -9 -12 8847.79 556.972  11
   2  -9 -12 9395.03 558.890   9
   2  -9 -12 9920.40 866.034  18
   2  -9 -12 9659.18 686.624  25
   2  -9 -12 10940.0 609.795  26
   2  -9 -11 23219.7 899.559  26
   2  -9 -11 22828.3 972.265  25
   2  -9 -11 22808.9 916.893  19
   2  -9 -11 22271.4 866.338   9
   2  -9 -11 23195.0 894.594  11
   2  -9 -11 23701.7 1022.83  18
   2  -9 -11 22432.6 1723.67   4
   2  -9 -10 4974.64 413.270  26
   2  -9 -10 5095.51 502.384  25
   2  -9 -10 5923.29 472.037  19
   2  -9 -10 7045.73 478.122   9
   2  -9 -10 6501.57 645.144  18
   2  -9 -10 6756.92 917.382   4
   2  -9  -9 45440.2 1311.85  25
   2  -9  -9 45328.5 1244.97  26
   2  -9  -9 45805.7 1260.42  19
   2  -9  -9 45517.0 1227.78   9
   2  -9  -9 47130.7 1310.25  18
   2  -9  -9 46190.0 2362.76   4
   2  -9  -8 17833.0 791.694  25
   2  -9  -8 19383.1 763.457   9
   2  -9  -8 18754.7 776.331  19
   2  -9  -8 19071.6 1464.22   4
   2  -9  -8 17706.2 829.879  18
   2  -9  -7 537.970 295.336   4
   2  -9  -6 7854.94 888.931   4
   2  -9  -5 6557.85 801.045   4
   2  -9  -4 1407.88 360.231   4
  -2   9   3 15808.7 881.980   2
   2  -9  -3 15490.2 1102.28   4
  -2   9   2 3519.30 456.058   2
   2  -9  -2 3918.03 569.161   4
  -2   9   1 7683.66 696.139   2
   2  -9  -1 8044.16 744.857   4
  -2   9   0 5176.53 588.906   2
   2  -9   0 6307.91 638.773   4
  -2   9  -1 39733.6 1714.15   2
   2  -9   1 44419.1 1591.25   4
  -2   9  -2 1845.20 409.811   2
   2  -9   2 1409.06 267.780   4
  -2   9  -3 741.336 321.313   2
  -2   9  -4 15179.7 1160.42   2
  -2   9  -5 1085.55 366.958   2
  -2   9  -6 607.916 352.134   2
  -2   9  -7 12780.1 1181.44   2
  -2   9  -8 19977.5 777.145  17
  -2   9  -8 17119.2 1385.58   2
  -2   9  -9 5609.28 472.367  20
  -2   9  -9 5848.66 442.313  17
  -2   9  -9 5326.28 799.450   2
  -2   9  -9 5384.16 402.328  16
  -2   9 -10 295.781 295.352   2
  -2   9 -10 62.9285 124.853  17
  -2   9 -10 38.9023 146.544  16
  -2   9 -11 41810.3 1211.95  17
  -2   9 -11 40182.9 2265.89   2
  -2   9 -11 41640.7 1207.14  16
  -2   9 -12 2246.66 303.756  16
  -2   9 -12 2179.68 294.667  17
  -2   9 -13 790.921 207.983  16
  -2   9 -13 638.256 194.989  14
  -2   9 -13 746.911 207.773  17
  -2   9 -14 26450.0 982.745  14
  -2   9 -14 25423.4 942.437  16
  -2   9 -14 28086.4 929.811  17
  -2   9 -15 13212.2 659.051  16
  -2   9 -15 13746.2 695.678  14
  -2   9 -15 13098.3 598.607  17
  -2   9 -16 1203.07 227.034  16
  -2   9 -16 1008.16 222.933  14
  -2   9 -16 889.648 163.533  17
  -2   9 -17 389.933 163.145  14
  -2   9 -18 5197.37 351.757  14
  -2   9 -19 2047.38 193.198  14
  -2   9 -19 2031.76 179.916  19
   2  -8 -20 4051.91 358.756  25
   2  -8 -19 2280.95 445.579  25
   2  -8 -19 3002.95 230.895  19
   2  -8 -18 3143.17 538.964  25
   2  -8 -18 3076.48 226.540   8
   2  -8 -18 3188.13 277.753  19
   2  -8 -17 10262.9 739.396  25
   2  -8 -17 11952.4 911.078  18
   2  -8 -17 10506.5 481.847   8
   2  -8 -17 10247.7 526.651  19
   2  -8 -16 2910.36 519.839  25
   2  -8 -16 3052.54 319.852  19
   2  -8 -16 3487.45 812.093  18
   2  -8 -16 2581.89 268.107   8
   2  -8 -15 174.200 364.343  12
   2  -8 -15 179.495 164.746  11
   2  -8 -15 118.366 166.220  19
   2  -8 -15 56.9330 695.850  18
   2  -8 -15-84.8342 296.027  26
   2  -8 -15 625.346 379.464  25
   2  -8 -14 13676.0 670.066  11
   2  -8 -14 15143.9 641.251   9
   2  -8 -14 14015.6 933.534  18
   2  -8 -14 13248.1 758.904  25
   2  -8 -14 12385.9 690.287  26
   2  -8 -14 13590.8 705.627  19
   2  -8 -13 4478.91 372.398   9
   2  -8 -13 4583.09 403.335  11
   2  -8 -13 4918.16 435.298  19
   2  -8 -13 5215.59 674.857  18
   2  -8 -13 5977.73 451.393  26
   2  -8 -13 5829.01 535.057  25
   2  -8 -12 5613.19 479.195  25
   2  -8 -12 5813.18 445.390  26
   2  -8 -12 4787.34 450.058  22
   2  -8 -12 2982.63 328.196   9
   2  -8 -12 3114.19 347.292  11
   2  -8 -12 4289.59 403.463  19
   2  -8 -12 3820.60 532.692  18
   2  -8 -12 2186.87 546.910   4
   2  -8 -11 25417.0 1003.60  25
   2  -8 -11 25309.9 922.052  26
   2  -8 -11 25979.3 989.622  22
   2  -8 -11 26555.0 940.186  11
   2  -8 -11 26940.0 927.565   9
   2  -8 -11 25075.9 947.216  19
   2  -8 -11 26840.8 1023.74  18
   2  -8 -11 27334.5 1834.12   4
   2  -8 -10 48.5230 191.742  25
   2  -8 -10 272.211 153.131  26
   2  -8 -10 155.194 156.177  22
   2  -8 -10 13.2331 161.938  19
   2  -8 -10 499.949 366.674  18
   2  -8 -10 144.908 107.674   9
   2  -8 -10 244.900 259.557   4
   2  -8  -9 20910.9 841.797  25
   2  -8  -9 21597.8 845.517  22
   2  -8  -9 25763.9 869.678   9
   2  -8  -9 22956.5 847.813  19
   2  -8  -9 26386.0 1702.33   4
   2  -8  -9 21674.5 864.301  18
   2  -8  -8 1207.97 399.264   4
   2  -8  -7 8058.16 886.040   4
   2  -8  -6 3103.20 576.438   4
   2  -8  -5 6085.13 712.550   4
   2  -8  -4 18655.7 1194.89   4
   2  -8  -3 47360.4 1835.85   4
  -2   8   3 46663.1 1439.03   2
  -2   8   2 1986.38 307.359   2
   2  -8  -2 1372.54 317.482   4
   2  -8  -1 35749.4 1467.07   4
  -2   8   1 36239.9 1398.23   2
   2  -8   0 105838. 2502.67   4
  -2   8   0 106033. 2580.10   2
   2  -8   1 1098.76 254.105   4
  -2   8  -1 1157.06 304.209   2
   2  -8   2 638.572 190.990   4
  -2   8  -2 517.180 210.703   2
   2  -8   3 24384.5 967.626   4
  -2   8  -3 22212.7 1286.74   2
  -2   8  -4 6187.93 722.258   2
  -2   8  -5 66890.3 2396.26   2
  -2   8  -6 695.265 323.604   2
  -2   8  -7 26606.8 1609.88   2
  -2   8  -8 1888.36 473.772   2
  -2   8  -9 78705.5 2939.07   2
  -2   8 -10 3635.81 398.421  20
  -2   8 -10 3853.92 355.738  16
  -2   8 -10 3628.17 346.287  17
  -2   8 -10 3010.84 619.642   2
  -2   8 -11 289.281 194.567  20
  -2   8 -11 357.394 178.515  16
  -2   8 -11 38.1440 133.647  17
  -2   8 -11 239.476 253.627   2
  -2   8 -12 2016.51 321.978  20
  -2   8 -12 2247.94 299.621  16
  -2   8 -12 2210.26 544.293   2
  -2   8 -12 2142.84 283.281  17
  -2   8 -13 8811.20 530.177  17
  -2   8 -13 8879.24 570.808  16
  -2   8 -14 3079.59 312.234  17
  -2   8 -14 3308.09 378.069  14
  -2   8 -14 2683.05 333.702  16
  -2   8 -15 25004.3 834.955  17
  -2   8 -15 24908.2 936.835  16
  -2   8 -15 24441.0 925.293  14
  -2   8 -16 5441.58 439.231  14
  -2   8 -16 5202.32 420.936  16
  -2   8 -17 927.775 211.387  14
  -2   8 -18 21116.0 727.509  14
  -2   8 -19-57.1340 104.187  19
  -2   8 -19 233.690 122.677  14
  -2   8 -20 3276.70 202.965  19
  -2   8 -20 3770.71 223.023  14
   2  -7 -20 153.574 87.8129  19
   2  -7 -20-20.2472 324.542  25
   2  -7 -19 4671.97 520.474  25
   2  -7 -19 4402.18 231.212   8
   2  -7 -19 4627.31 303.195  19
   2  -7 -18 12820.0 715.501  25
   2  -7 -18 12787.0 764.167  18
   2  -7 -18 13022.2 491.095   8
   2  -7 -18 12688.7 559.652  19
   2  -7 -17 37435.4 1200.35  18
   2  -7 -17 39013.8 1201.04  25
   2  -7 -17 38119.9 1076.57  19
   2  -7 -16 15739.1 942.597  18
   2  -7 -16 15359.9 809.470  25
   2  -7 -16 15325.8 718.809  19
   2  -7 -15 18483.6 775.586  12
   2  -7 -15 17707.4 741.598  11
   2  -7 -15 18256.7 804.324  19
   2  -7 -15 19461.5 991.436  18
   2  -7 -15 18144.8 857.268  26
   2  -7 -15 18574.5 877.018  25
   2  -7 -14 162.841 162.433  22
   2  -7 -14-29.3977 152.556  11
   2  -7 -14 583.055 393.505  12
   2  -7 -14 423.302 222.244  19
   2  -7 -14-58.1522 452.290  18
   2  -7 -14-133.296 241.039  26
   2  -7 -14 382.362 276.187  25
   2  -7 -13 18213.0 795.507  26
   2  -7 -13 19007.4 876.476  25
   2  -7 -13 18119.8 847.998  22
   2  -7 -13 20196.8 782.913  12
   2  -7 -13 18291.3 776.696  11
   2  -7 -13 19361.0 746.827   9
   2  -7 -13 18682.1 829.821  19
   2  -7 -13 17992.0 898.282  18
   2  -7 -13 18067.8 1484.65   4
   2  -7 -12 13755.6 669.000  26
   2  -7 -12 13764.1 741.418  25
   2  -7 -12 12825.8 707.758  22
   2  -7 -12 12543.6 614.131   9
   2  -7 -12 11984.2 622.643  11
   2  -7 -12 11953.9 654.399  19
   2  -7 -12 11482.1 688.014  18
   2  -7 -12 13321.1 1259.48   4
   2  -7 -11 72352.9 1590.46  26
   2  -7 -11 77788.4 1747.97  25
   2  -7 -11 71143.2 1656.53  22
   2  -7 -11 62548.5 1425.18   9
   2  -7 -11 65514.6 1488.59  11
   2  -7 -11 69998.7 1586.46  19
   2  -7 -11 66920.9 1584.72  18
   2  -7 -11 65539.4 2737.55   4
   2  -7 -10 36525.2 1136.44  25
   2  -7 -10 35897.4 1099.80  22
   2  -7 -10 37760.6 1065.16  11
   2  -7 -10 37568.6 1101.31  19
   2  -7 -10 39370.3 2060.77   4
   2  -7 -10 36903.8 1095.23  18
   2  -7  -9 11800.7 1101.00   4
   2  -7  -8 4033.36 669.400   4
   2  -7  -7 1102.13 373.956   4
   2  -7  -6 190.843 213.670   4
   2  -7  -5 81788.8 2512.60   4
   2  -7  -4 963.700 309.898   4
   2  -7  -3 19423.2 1105.52   4
  -2   7   3 20900.1 861.447   2
   2  -7  -2 30749.9 1332.83   4
  -2   7   2 30729.0 1119.02   2
   2  -7  -1 87857.1 2219.43   4
  -2   7   1 87800.4 2070.65   2
   2  -7   0 7676.70 610.334   4
  -2   7   0 7325.09 623.011   2
   2  -7   1 76011.9 1860.52   4
  -2   7  -1 75875.5 2085.09   2
   2  -7   2 757.217 193.043   4
  -2   7  -2 1148.86 301.168   2
   2  -7   3 34994.3 1087.18   4
  -2   7  -3 33312.0 1476.41   2
  -2   7  -4 8824.75 787.794   2
  -2   7  -5 29337.7 1481.72   2
  -2   7  -6 32060.8 1602.74   2
  -2   7  -7 19237.0 1281.73   2
  -2   7  -8 17054.5 1244.95   2
  -2   7  -9 1301.10 436.233   2
  -2   7 -10 242.615 216.349   2
  -2   7 -11 1429.34 281.857  20
  -2   7 -11 1950.68 269.070  16
  -2   7 -11 1870.79 255.357  17
  -2   7 -11 1542.56 449.686   2
  -2   7 -12 6035.16 518.836  20
  -2   7 -12 6359.38 470.102  16
  -2   7 -12 6023.91 430.984  17
  -2   7 -12 5326.97 779.599   2
  -2   7 -13 949.368 253.614  20
  -2   7 -13 1512.37 272.109  16
  -2   7 -13 1243.84 225.671  17
  -2   7 -13 1645.11 478.691   3
  -2   7 -14 48513.9 1228.17  17
  -2   7 -14 46081.8 1454.84  20
  -2   7 -14 47333.4 1330.29  16
  -2   7 -15 6248.66 479.250  16
  -2   7 -15 6832.67 520.156  14
  -2   7 -16 22293.2 883.181  16
  -2   7 -16 24459.6 916.269  14
  -2   7 -17 1591.43 253.069  16
  -2   7 -17 2007.35 293.121  14
  -2   7 -18 1843.47 249.219  14
  -2   7 -19 811.875 164.561  19
  -2   7 -19 1145.51 176.587  14
  -2   7 -20 2291.10 193.306  19
  -2   7 -20 2102.42 185.849  14
   2  -6 -21-130.288 226.166  25
   2  -6 -20 6656.34 498.468  25
   2  -6 -20 5963.21 302.952  19
   2  -6 -19 5655.09 526.138  25
   2  -6 -19 5547.61 277.956   8
   2  -6 -19 5228.71 340.872  19
   2  -6 -18-59.9941 326.776  25
   2  -6 -18 157.213 154.540  19
   2  -6 -17 19604.9 793.708  19
   2  -6 -17 19066.8 937.181  18
   2  -6 -17 17852.5 822.707  25
   2  -6 -16 768.897 194.009  19
   2  -6 -16 190.500 549.685  18
   2  -6 -16 853.446 295.230  25
   2  -6 -15 442.283 199.886  22
   2  -6 -15 1295.15 516.914  12
   2  -6 -15 1115.92 222.234  11
   2  -6 -15 735.102 210.560  19
   2  -6 -15 1226.00 480.964  18
   2  -6 -15 548.190 220.977  25
   2  -6 -14 3581.15 396.356  22
   2  -6 -14 3606.58 350.589  11
   2  -6 -14 3336.51 463.305  12
   2  -6 -14 3701.51 387.115  19
   2  -6 -14 3810.67 495.384  18
   2  -6 -14 3352.62 409.097  26
   2  -6 -14 3210.35 394.430  25
   2  -6 -13 13975.2 689.845  26
   2  -6 -13 14170.0 755.112  25
   2  -6 -13 14181.1 738.954  22
   2  -6 -13 16931.4 716.853  12
   2  -6 -13 14432.0 677.958  11
   2  -6 -13 14157.2 724.369  19
   2  -6 -13 13989.0 771.067  18
   2  -6 -13 14381.8 1269.45   4
   2  -6 -12 25354.9 984.420  25
   2  -6 -12 23046.5 878.248  26
   2  -6 -12 24602.4 950.697  22
   2  -6 -12 28768.4 892.109   9
   2  -6 -12 28517.0 876.505  12
   2  -6 -12 26250.3 907.870  11
   2  -6 -12 26004.0 951.978  19
   2  -6 -12 25501.7 953.879  18
   2  -6 -12 29632.5 1788.86   4
   2  -6 -11 27156.3 996.022  25
   2  -6 -11 27116.8 950.724  22
   2  -6 -11 23029.6 792.727   9
   2  -6 -11 24710.6 851.013  11
   2  -6 -11 25442.8 911.347  19
   2  -6 -11 23617.3 1542.78   4
   2  -6 -11 24502.1 888.078  18
   2  -6 -10 37794.6 1928.58   4
   2  -6  -9 6181.46 749.818   4
   2  -6  -8 1197.73 377.318   4
   2  -6  -7 19211.6 1235.39   4
   2  -6  -6 2136.15 423.570   4
   2  -6  -5 10942.0 866.467   4
  -2   6   4 23918.4 744.070   2
   2  -6  -4 23724.1 1213.04   4
  -2   6   3 11164.1 563.266   2
   2  -6  -3 10504.7 766.685   4
   2  -6  -2 2944.30 425.058   4
  -2   6   2 2170.15 284.099   2
  -2   6   1-175.323 154.447   2
   2  -6  -1 31.4208 166.686   4
  -2   6   0 28529.1 1102.44   2
   2  -6   0 27071.1 1066.23   4
  -2   6  -1 2986.63 397.863   2
   2  -6   1 2979.38 352.618   4
  -2   6  -2 16410.7 927.849   2
   2  -6   2 16630.2 736.285   4
  -2   6  -3 13558.6 882.511   2
   2  -6   3 14327.7 620.321   4
  -2   6  -4 7655.85 699.399   2
   2  -6   4 7647.36 395.134   4
  -2   6  -5 129866. 3020.04   2
  -2   6  -6 544.844 283.089   2
  -2   6  -7 616.448 297.572   2
  -2   6  -8 16484.3 1160.99   2
  -2   6  -9 195.990 257.389   2
  -2   6 -10 18417.2 1307.17   2
  -2   6 -11 266.658 146.439  20
  -2   6 -11 46.4776 114.202  16
  -2   6 -11 254.295 249.103   2
  -2   6 -12 2358.98 290.928  16
  -2   6 -12 2446.26 282.669  17
  -2   6 -12 3046.47 572.234   2
  -2   6 -13 1446.65 297.070  20
  -2   6 -13 1328.75 238.776  16
  -2   6 -13 1466.65 219.095  17
  -2   6 -13 1610.44 491.975   3
  -2   6 -14 3301.08 420.356  20
  -2   6 -14 3754.57 387.571  16
  -2   6 -15 94066.1 1932.88  16
  -2   6 -15 92909.6 2093.52  20
  -2   6 -16 22205.5 889.405  14
  -2   6 -16 20367.7 846.910  16
  -2   6 -17 5360.81 418.938  14
  -2   6 -17 5605.82 432.031  16
  -2   6 -18 13800.0 622.803  14
  -2   6 -19 7.29740 124.932  14
  -2   6 -19-165.282 121.914  19
  -2   6 -20 66.0916 77.6061  25
  -2   6 -20-77.8192 90.7672  14
  -2   6 -20-36.6026 81.7368  19
   2  -5 -21 17759.7 551.172  25
   2  -5 -20 4800.96 438.499  25
   2  -5 -20 5623.02 317.495  19
   2  -5 -19 9036.16 568.394  25
   2  -5 -19 8793.63 455.334  19
   2  -5 -18 481.477 148.711  19
   2  -5 -18 344.661 510.905  18
   2  -5 -18 538.772 247.185  25
   2  -5 -17 134.473 159.000  19
   2  -5 -17 263.376 519.732  18
   2  -5 -17 40.0866 217.801  25
   2  -5 -16 27778.4 1009.12  22
   2  -5 -16 27587.1 1041.18  18
   2  -5 -16 28784.6 1065.86  25
   2  -5 -16 26747.8 980.871  19
   2  -5 -15 321.326 176.010  22
   2  -5 -15 134.384 148.193  19
   2  -5 -15-154.469 339.631  18
   2  -5 -15 39.7746 165.198  25
   2  -5 -14 1015.70 236.769  22
   2  -5 -14 683.257 205.456  19
   2  -5 -14 765.102 264.823  18
   2  -5 -14 198.998 321.741  26
   2  -5 -14 638.768 225.196  25
   2  -5 -14 502.847 154.231  11
   2  -5 -14 967.841 450.894  12
   2  -5 -13 517.650 203.178  22
   2  -5 -13 586.559 172.536  11
   2  -5 -13 841.618 354.006  12
   2  -5 -13 649.079 178.035  19
   2  -5 -13 596.470 206.980  18
   2  -5 -13 758.604 271.821  26
   2  -5 -13 764.288 250.166  25
   2  -5 -12 20299.1 861.850  25
   2  -5 -12 18256.5 770.427  26
   2  -5 -12 19203.1 820.140  22
   2  -5 -12 21661.7 769.249  12
   2  -5 -12 20659.6 767.008  10
   2  -5 -12 20950.8 778.316  11
   2  -5 -12 19796.2 823.093  19
   2  -5 -12 20000.2 805.631  18
   2  -5 -12 22553.7 1492.47   4
   2  -5 -11 37485.9 1102.33  22
   2  -5 -11 36713.1 1142.84  25
   2  -5 -11 33800.1 1783.76   4
   2  -5 -10 24564.1 1470.75   4
   2  -5  -9 14184.1 1076.87   4
   2  -5  -8 7058.57 754.466   4
   2  -5  -7 307.306 244.318   4
   2  -5  -6 15916.4 1027.97   4
   2  -5  -5 40302.9 1564.08   4
   2  -5  -4 21545.0 1077.09   4
  -2   5   3 42363.5 1015.10   2
   2  -5  -3 41025.1 1425.00   4
  -2   5   2 345.981 138.531   2
   2  -5  -2 563.207 231.553   4
   2  -5  -1 210.770 181.947   4
  -2   5   1 297.643 135.518   2
  -2   5   0 192594. 2948.84   2
   2  -5   0 189626. 2924.68   4
  -2   5  -1 55914.8 1505.86   2
   2  -5   1 55905.2 1358.49   4
  -2   5  -2 158200. 2874.60   2
   2  -5   2 164200. 2391.31   4
  -2   5  -3 1526.55 310.910   2
   2  -5   3 2197.92 229.391   4
  -2   5  -4 154126. 1668.79   1
   2  -5   4 156410. 1956.60   4
  -2   5  -5 123839. 2773.47   2
  -2   5  -6 499.227 264.796   2
  -2   5  -7 20134.3 1170.41   2
  -2   5  -8 13577.6 992.547   2
  -2   5  -9 7850.90 784.398   2
  -2   5 -10-293.812 273.966   2
  -2   5 -11 121506. 3390.27   2
  -2   5 -12 3108.32 576.112   2
  -2   5 -12 3266.31 331.011  16
  -2   5 -12 2812.02 356.245  20
  -2   5 -13 1978.60 481.912   3
  -2   5 -13 2925.27 354.398  20
  -2   5 -13 2697.92 319.410  16
  -2   5 -14 52477.2 1502.24  20
  -2   5 -14 50149.9 1366.44  16
  -2   5 -15 9776.38 596.245  16
  -2   5 -15 9391.61 628.195  20
  -2   5 -16 4630.33 421.834  16
  -2   5 -16 3468.28 432.449  20
  -2   5 -17 9667.78 565.464  14
  -2   5 -17 9614.92 563.539  16
  -2   5 -18 2960.02 297.623  14
  -2   5 -19 80.2432 109.592  19
  -2   5 -19 164.457 136.967  14
  -2   5 -20 3836.94 267.254  25
  -2   5 -20 3604.29 262.458  19
  -2   5 -21 2.84762 63.7370  19
   2  -4 -21 67.4585 69.8256  19
   2  -4 -21 310.562 250.950  25
   2  -4 -20 9042.80 508.051  25
   2  -4 -20 9174.42 422.428  19
   2  -4 -19 282.028 220.093  25
   2  -4 -19 427.447 161.781  19
   2  -4 -19-230.839 396.200  18
   2  -4 -18 175.915 174.925  25
   2  -4 -18-61.9477 144.736  19
   2  -4 -17 877.669 214.542  22
   2  -4 -17 789.916 200.238  19
   2  -4 -17 939.456 420.825  18
   2  -4 -17 818.103 220.907  25
   2  -4 -16 14951.6 726.228  22
   2  -4 -16 13909.6 714.458  18
   2  -4 -16 14108.5 755.348  25
   2  -4 -16 13513.3 706.233  19
   2  -4 -15 91.7102 156.334  22
   2  -4 -15 277.300 197.758  19
   2  -4 -15 129.020 256.281  18
   2  -4 -15 118.421 188.198  25
   2  -4 -14-329.268 495.188  12
   2  -4 -14 338.239 144.111  10
   2  -4 -14-61.7730 156.131  11
   2  -4 -14 211.355 179.464  22
   2  -4 -14 169.651 167.907  19
   2  -4 -14-148.112 202.239  18
   2  -4 -14 32.6571 172.214  25
   2  -4 -13 1125.40 206.514  11
   2  -4 -13 898.468 196.387  10
   2  -4 -13 1038.64 377.335  12
   2  -4 -13 824.151 186.885  22
   2  -4 -13 1105.11 239.049  19
   2  -4 -13 1093.51 213.755  18
   2  -4 -13 1050.38 311.881  26
   2  -4 -13 972.081 240.728  25
   2  -4 -12 1382.89 252.985  24
   2  -4 -12 1340.51 248.933  25
   2  -4 -12 1569.98 233.817  11
   2  -4 -12 1248.60 195.932  10
   2  -4 -12 922.344 236.367  12
   2  -4 -12 1530.91 258.981  19
   2  -4 -12 1041.67 211.261  18
   2  -4 -12 1303.27 381.807   4
   2  -4 -12 1189.91 213.947  22
   2  -4 -11 1165.99 366.951   4
   2  -4 -10 2020.18 398.745   4
   2  -4  -9 6167.06 681.750   4
   2  -4  -8 9118.49 797.708   4
   2  -4  -7 1979.52 365.153   4
   2  -4  -6 57.3528 206.388   4
   2  -4  -5 6164.31 592.182   4
   2  -4  -4 4926.32 510.335   4
   2  -4  -3 219276. 3433.21   4
  -2   4   3 227610. 2623.33   2
   2  -4  -2 146987. 2564.53   4
  -2   4   2 148697. 2098.86   2
   2  -4  -1 126314. 2266.87   4
  -2   4   1 133590. 2067.39   2
   2  -4   0 75453.3 1571.06   4
  -2   4   0 74869.2 1568.84   2
   2  -4   1 270956. 3323.65   4
  -2   4  -1 271951. 3585.90   2
   2  -4   2 108624. 1727.73   4
  -2   4  -2 107116. 2108.97   2
  -2   4  -3 0.87534 163.548   2
   2  -4   3 56.6715 73.4642   4
   2  -4   4 100273. 1331.10   4
  -2   4  -4 96313.1 2190.57   2
  -2   4  -5 26983.0 1175.36   2
  -2   4  -6 21453.9 1093.98   2
  -2   4  -7 21884.9 1141.09   2
  -2   4  -8 20250.7 1144.66   2
  -2   4  -9 168.951 183.745   2
  -2   4 -10-129.908 178.699   2
  -2   4 -11 1180.73 319.780   2
  -2   4 -12 1126.31 321.667   2
  -2   4 -12 1568.66 411.179   3
  -2   4 -12 1956.65 257.421  16
  -2   4 -12 1718.17 230.262  13
  -2   4 -13 2976.47 362.906  20
  -2   4 -13 3900.86 378.692  16
  -2   4 -13 4298.67 678.762   3
  -2   4 -13 4194.88 692.114   5
  -2   4 -14 19278.3 879.191  20
  -2   4 -14 19275.1 823.303  16
  -2   4 -14 18586.9 1529.65   5
  -2   4 -15 17400.6 783.249  16
  -2   4 -15 14918.8 790.572  20
  -2   4 -16 40728.6 1210.25  16
  -2   4 -16 37875.4 1257.01  20
  -2   4 -17 29688.9 991.132  16
  -2   4 -17 30256.8 1002.96  14
  -2   4 -18 1892.36 254.113  14
  -2   4 -19 189.009 123.334  19
  -2   4 -19 5.38009 107.724  14
  -2   4 -20 6586.08 372.831  25
  -2   4 -20 6604.43 347.701  14
  -2   4 -20 7487.93 389.746  19
  -2   4 -21 1061.88 126.585  19
  -2   4 -21 1352.87 151.539  25
   2  -3 -21 8799.69 426.241  25
   2  -3 -21 9024.04 354.771  19
   2  -3 -20 24.5471 224.331  25
   2  -3 -20 53.9000 98.1816  19
   2  -3 -19-289.219 195.352  25
   2  -3 -19 9.65143 126.218  19
   2  -3 -18 1687.05 241.068  22
   2  -3 -18 1318.73 239.566  25
   2  -3 -18 1578.81 250.477  19
   2  -3 -18 1499.86 411.472  18
   2  -3 -17-197.001 155.365  22
   2  -3 -17 147.955 172.436  19
   2  -3 -17 24.6155 340.028  18
   2  -3 -17 99.8839 155.319  25
   2  -3 -16 11367.8 639.646  22
   2  -3 -16 11817.6 591.359  10
   2  -3 -16 11214.9 650.900  19
   2  -3 -16 11660.8 629.627  18
   2  -3 -16 10020.6 630.331  25
   2  -3 -15 1125.34 218.179  22
   2  -3 -15 1175.74 205.864  10
   2  -3 -15 1173.58 244.214  19
   2  -3 -15 1318.67 264.526  18
   2  -3 -15 844.827 235.458  25
   2  -3 -14 6356.72 491.605  22
   2  -3 -14 5926.69 422.915  10
   2  -3 -14 6731.27 506.259  19
   2  -3 -14 6302.48 455.048  18
   2  -3 -14 6450.43 512.734  25
   2  -3 -13 8555.94 538.849  22
   2  -3 -13 7752.97 473.916  10
   2  -3 -13 8126.89 608.484  12
   2  -3 -13 8737.86 491.857  11
   2  -3 -13 7801.82 527.637  19
   2  -3 -13 7812.73 487.943  18
   2  -3 -13 8102.09 559.417  25
   2  -3 -12 1695.67 228.788  10
   2  -3 -12 1897.42 268.599  19
   2  -3 -12 1659.33 253.976  25
   2  -3 -12 1813.86 254.305  22
   2  -3 -11 76303.6 2460.37   4
   2  -3 -10 183360. 3849.49   4
   2  -3  -9 4394.91 543.873   4
   2  -3  -8 5446.51 593.398   4
   2  -3  -7 666.310 365.952   4
   2  -3  -6 8720.51 675.624   4
   2  -3  -6 9531.28 710.534   7
   2  -3  -5 102735. 2273.47   4
   2  -3  -5 103721. 2277.38   7
   2  -3  -4 22704.7 967.911   4
   2  -3  -4 22681.4 960.848   7
   2  -3  -3 42808.1 1237.91   7
   2  -3  -3 41343.9 1262.40   4
  -2   3   2 130998. 1794.77   2
  -2   3   1 89811.9 1502.23   2
   2  -3  -1 89153.4 1706.99   4
  -2   3   0 409413. 4372.30   2
   2  -3   0 399620. 4388.49   4
  -2   3  -1 186614. 2646.89   2
   2  -3   1 185190. 2431.90   4
  -2   3  -2 255928. 3403.92   2
   2  -3   2 259444. 2909.38   4
  -2   3  -3 1969.64 299.289   2
   2  -3   3 2280.07 191.433   4
  -2   3  -4 8764.80 591.326   2
   2  -3   4 8481.32 297.426   4
  -2   3  -5 1732.14 312.904   2
  -2   3  -6 54878.5 1641.30   2
  -2   3  -7 5236.48 529.855   2
  -2   3  -8 47140.2 1652.36   2
  -2   3  -9 6513.10 643.268   2
  -2   3 -10 9216.10 784.119   2
  -2   3 -11 71307.8 2416.46   3
  -2   3 -11 72986.9 2340.24   2
  -2   3 -12 10643.2 955.129   3
  -2   3 -13 5027.23 433.648  20
  -2   3 -13 5781.23 431.643  16
  -2   3 -13 5939.99 414.249  13
  -2   3 -13 4810.06 780.937   5
  -2   3 -14 50086.4 1388.03  20
  -2   3 -14 50274.9 1329.51  16
  -2   3 -14 50188.3 2502.12   5
  -2   3 -15 3999.80 407.289  20
  -2   3 -15 3761.71 361.460  16
  -2   3 -15 4223.87 813.772   5
  -2   3 -16 580.803 166.394  16
  -2   3 -16 371.307 170.545  20
  -2   3 -17 9165.41 551.297  16
  -2   3 -17 8908.01 577.198  20
  -2   3 -18 8386.97 508.185  19
  -2   3 -18 8226.33 482.435  14
  -2   3 -19 1472.66 216.747  19
  -2   3 -19 1447.63 200.572  14
  -2   3 -20 6109.70 378.396  25
  -2   3 -20 6051.39 328.065  14
  -2   3 -20 6469.83 362.780  19
  -2   3 -21 8530.32 383.312  25
  -2   3 -21 8961.27 357.389  19
   2  -2 -21 586.555 112.373  19
   2  -2 -21 371.068 213.669  25
   2  -2 -20-225.233 134.506  19
   2  -2 -20-23.7784 182.422  25
   2  -2 -19 251.797 161.920  19
   2  -2 -19 40.2319 151.369  25
   2  -2 -18 5100.03 419.874  19
   2  -2 -18 5262.56 385.049  22
   2  -2 -18 4539.68 406.683  25
   2  -2 -17 1867.98 266.814  22
   2  -2 -17 1715.00 320.203  18
   2  -2 -17 1903.51 295.467  19
   2  -2 -17 1561.55 280.684  25
   2  -2 -17 1702.76 220.828  10
   2  -2 -16 1822.61 271.009  22
   2  -2 -16 1207.82 210.671  10
   2  -2 -16 1817.31 316.168  19
   2  -2 -16 1404.18 272.712  18
   2  -2 -16 1771.13 305.515  25
   2  -2 -15 23419.4 920.592  22
   2  -2 -15 25301.5 876.601  10
   2  -2 -15 24425.4 964.328  19
   2  -2 -15 25528.0 868.584  18
   2  -2 -15 22852.6 952.556  25
   2  -2 -14 3902.98 376.059  22
   2  -2 -14 3441.78 328.741  10
   2  -2 -14 3279.12 352.664  19
   2  -2 -14 3024.22 322.728  18
   2  -2 -14 3411.45 382.031  25
   2  -2 -13 68483.6 1566.36  22
   2  -2 -13 69710.8 1606.82  19
   2  -2 -13 66333.1 1452.69  18
   2  -2 -13 69826.0 1653.20  25
   2  -2 -13 68892.1 1461.17  10
   2  -2 -12 1077.83 360.092   5
   2  -2 -11 31673.4 1702.49   5
   2  -2 -11 33731.8 1507.10   4
   2  -2 -10 10775.6 827.857   4
   2  -2 -10 10897.3 948.807   5
   2  -2  -9 10198.9 847.439   5
   2  -2  -9 10793.8 860.315   7
   2  -2  -9 10724.8 800.921   4
   2  -2  -8 76999.3 2246.40   5
   2  -2  -8 79402.6 2259.89   7
   2  -2  -8 80901.2 2156.42   4
   2  -2  -7 34248.2 1314.84   4
   2  -2  -7 33821.6 1354.51   5
   2  -2  -7 34307.0 1383.53   7
   2  -2  -6 13485.1 797.058   5
   2  -2  -6 14778.7 847.519   7
   2  -2  -6 14724.5 811.693   4
   2  -2  -5 115277. 2333.41   7
   2  -2  -5 115079. 2295.91   4
   2  -2  -4 200459. 3073.90   7
   2  -2  -4 206299. 3077.70   4
   2  -2  -3 111007. 2040.03   4
  -2   2   2 3086.76 171.255   3
  -2   2   1 5836.77 331.984   2
   2  -2  -1 5840.62 362.055   7
  -2   2   0 92328.6 1506.16   2
   2  -2   0 89020.1 1384.61   7
  -2   2  -1 56809.8 1201.84   2
  -2   2  -2 13754.3 619.406   2
  -2   2  -3 60878.9 1400.74   2
  -2   2  -4 187926. 2863.03   2
  -2   2  -4 193317. 1970.88   6
  -2   2  -5 29594.4 1058.75   2
  -2   2  -5 28765.8 653.172   6
  -2   2  -6 845.021 241.055   2
  -2   2  -7 32012.9 1228.40   2
  -2   2  -8 5381.78 523.379   2
  -2   2  -9 58560.3 1932.20   3
  -2   2  -9 61839.8 1873.46   2
  -2   2 -10 5478.88 582.470   2
  -2   2 -10 5088.14 593.178   3
  -2   2 -11 3022.96 492.864   3
  -2   2 -12 1480.89 354.607   3
  -2   2 -12 1075.40 408.257   5
  -2   2 -13 69765.4 1570.73  20
  -2   2 -13 67859.7 1484.74  16
  -2   2 -13 66306.5 1430.13  13
  -2   2 -13 68278.5 2792.87   5
  -2   2 -14 4484.53 419.451  20
  -2   2 -14 4561.88 385.454  16
  -2   2 -14 3718.45 695.493   5
  -2   2 -15 10832.3 644.906  20
  -2   2 -15 11447.1 619.591  16
  -2   2 -15 11749.6 1250.79   5
  -2   2 -16 7836.39 519.304  16
  -2   2 -16 7201.56 523.451  20
  -2   2 -17 18648.8 786.636  19
  -2   2 -17 19354.0 714.180  18
  -2   2 -17 18198.0 810.905  20
  -2   2 -18 7593.64 485.232  19
  -2   2 -18 8443.64 485.776  14
  -2   2 -18 7558.46 496.711  20
  -2   2 -19-39.0279 101.957  14
  -2   2 -19-141.258 115.597  19
  -2   2 -20 425.057 127.358  19
  -2   2 -20-43.6586 125.542  25
  -2   2 -21 10616.9 452.832  25
  -2   2 -21 10776.7 396.760  19
  -2   2 -22 2061.40 160.977  25
   2  -1 -21 145.631 86.1615  19
   2  -1 -21 127.108 186.753  25
   2  -1 -20 2601.18 262.127  25
   2  -1 -20 3011.05 272.757  19
   2  -1 -19 3365.57 323.705  25
   2  -1 -19 3094.35 317.900  19
   2  -1 -18 2061.25 235.144  22
   2  -1 -18 2354.95 296.714  19
   2  -1 -18 1930.49 290.323  25
   2  -1 -17 7209.88 509.406  19
   2  -1 -17 8094.67 500.042  22
   2  -1 -17 8388.12 563.637  25
   2  -1 -16 1550.60 244.704  22
   2  -1 -16 2122.52 256.476  10
   2  -1 -16 1644.94 292.915  19
   2  -1 -16 1686.12 274.961  25
   2  -1 -15 11711.6 664.425  19
   2  -1 -15 10769.0 571.454  10
   2  -1 -15 12138.0 646.290  22
   2  -1 -14 4066.01 374.638  22
   2  -1 -14 5771.21 417.284  10
   2  -1 -14 4990.08 439.843  19
   2  -1 -14 5368.44 802.822   5
   2  -1 -14 4062.42 406.444  25
   2  -1 -13 4728.51 394.686  22
   2  -1 -13 5859.70 408.073  10
   2  -1 -13 5120.90 754.274   5
   2  -1 -13 3721.70 369.784  25
   2  -1 -13 4742.82 422.297  19
   2  -1 -12 1180.62 447.824   5
   2  -1 -11 33854.1 1724.67   5
   2  -1 -10 54793.0 2063.56   5
   2  -1 -10 55139.1 2009.74   7
   2  -1 -10 54897.9 1789.41   4
   2  -1  -9 455.842 186.903   4
   2  -1  -9 355.306 185.523   7
   2  -1  -9 85.0101 217.334   5
   2  -1  -8 508.605 221.303   4
   2  -1  -8 659.403 237.888   7
   2  -1  -8 502.007 218.901   5
   2  -1  -7 99484.6 2168.14   4
   2  -1  -7 92044.1 2232.26   5
   2  -1  -7 95357.5 2302.33   7
   2  -1  -6 110839. 1227.50   2
   2  -1  -6 112742. 2293.97   5
   2  -1  -6 111861. 2228.74   4
   2  -1  -6 111091. 2372.34   7
   2  -1  -5 219492. 2255.10   2
   2  -1  -5 220841. 3370.73   1
   2  -1  -5 216465. 3170.62   5
   2  -1  -5 220320. 3351.80   7
   2  -1  -5 225864. 3253.27   4
   2  -1  -4 4882.23 246.192   2
   2  -1  -4 4578.66 407.586   1
   2  -1  -4 5061.55 416.581   4
   2  -1  -4 4682.87 410.771   7
   2  -1  -4 4612.18 387.066   5
   2  -1  -3 973.274 317.240   1
  -2   1   2 39099.1 629.709   3
   2  -1  -2 39135.2 934.457   1
   2  -1  -1 6344.80 317.188   1
  -2   1   1 6351.88 274.742   3
   2  -1   0 11132.8 347.020   1
  -2   1   0 10797.6 416.020   3
  -2   1  -1 1218.52 196.808   2
  -2   1  -2 1013.67 202.807   2
   2  -1   2 427.820 60.0341   7
  -2   1  -3 50447.7 1190.96   2
  -2   1  -4 94220.6 1778.74   2
  -2   1  -5 22136.3 849.550   2
  -2   1  -5 22066.3 656.260   6
  -2   1  -6 210256. 3155.93   2
  -2   1  -6 210579. 2724.45   6
  -2   1  -7 69865.5 1830.45   3
  -2   1  -7 71700.9 1745.39   2
  -2   1  -7 70220.2 1494.87   6
  -2   1  -8 196855. 3430.93   3
  -2   1  -8 201195. 2962.23   6
  -2   1  -9 31556.7 1240.82   2
  -2   1  -9 31002.8 1324.37   3
  -2   1 -10 4781.92 546.301   3
  -2   1 -11 13264.1 935.911   3
  -2   1 -11 13001.9 1079.88   5
  -2   1 -12 1706.68 376.726   3
  -2   1 -12 2324.35 493.549   5
  -2   1 -13 21612.1 862.789  12
  -2   1 -13 26265.9 1704.39   5
  -2   1 -14 2657.71 329.077  20
  -2   1 -14 3079.70 325.983  16
  -2   1 -14 3682.88 711.953   5
  -2   1 -15 2830.82 326.708  20
  -2   1 -15 3051.44 332.863  16
  -2   1 -15 2983.68 651.504   5
  -2   1 -16 31126.3 1016.47  16
  -2   1 -16 30360.8 1052.63  20
  -2   1 -17 1548.11 242.871  18
  -2   1 -17 1359.11 235.228  19
  -2   1 -17 1774.06 259.046  20
  -2   1 -18 11068.7 535.235  18
  -2   1 -18 12065.5 550.097  14
  -2   1 -18 10449.6 571.308  20
  -2   1 -18 10479.1 572.784  19
  -2   1 -19 115.876 109.644  18
  -2   1 -19 117.239 128.685  19
  -2   1 -20 6546.33 434.895  25
  -2   1 -20 6834.66 377.497  19
  -2   1 -21 1110.08 177.558  25
  -2   1 -21 1018.83 132.887  19
  -2   1 -22 5558.37 273.803  25
   2   0 -21 441.848 171.516  25
   2   0 -21 428.837 109.108  19
   2   0 -20 3805.34 308.414  19
   2   0 -20 3064.22 263.771  25
   2   0 -19 4513.64 377.629  19
   2   0 -19 4250.74 352.150  25
   2   0 -18 31554.5 1028.42  19
   2   0 -18 31066.0 906.537  22
   2   0 -18 29651.8 977.361  25
   2   0 -18 31667.5 877.752  10
   2   0 -17 845.631 194.206  22
   2   0 -17 937.083 191.205  10
   2   0 -17 786.668 229.732  19
   2   0 -17 794.797 204.092  25
   2   0 -16 50256.6 1393.14  19
   2   0 -16 48378.6 1226.72  10
   2   0 -16 48681.4 1381.90  25
   2   0 -16 51907.5 1332.08  22
   2   0 -15 31712.7 1043.83  22
   2   0 -15 33783.8 1017.92  10
   2   0 -15 33385.7 1125.66  19
   2   0 -15 30717.3 1083.85  25
   2   0 -15 32473.0 1982.89   5
   2   0 -14 551.211 175.185  22
   2   0 -14 459.827 173.044  25
   2   0 -14 360.889 143.957  10
   2   0 -14 663.436 225.192  19
   2   0 -14 708.487 303.831   5
   2   0 -13 4903.35 366.101  10
   2   0 -13 4920.16 429.395  19
   2   0 -13 4968.52 731.105   5
   2   0 -13 4873.11 395.021  22
   2   0 -12 79722.6 2780.95   5
   2   0 -11 41714.6 1781.06   7
   2   0 -11 40936.7 1858.06   5
   2   0 -10 23760.7 1278.08   7
   2   0 -10 22918.8 1058.92   4
   2   0 -10 22154.0 1280.69   5
   2   0  -9 3396.39 502.239   5
   2   0  -9 3640.78 478.499   7
   2   0  -9 3941.86 435.894   4
   2   0  -8 14548.7 891.468   5
   2   0  -8 14955.6 794.783   4
   2   0  -8 14680.2 912.806   7
   2   0  -7 118786. 2664.53   1
   2   0  -7 117083. 1701.11   2
   2   0  -7 119816. 2313.19   4
   2   0  -7 115452. 2473.78   5
   2   0  -7 119490. 2563.49   7
   2   0  -6 19374.9 953.364   1
   2   0  -6 19132.7 600.153   2
   2   0  -6 19455.0 874.370   5
   2   0  -6 19704.2 936.024   7
   2   0  -6 19755.1 843.546   4
   2   0  -5 12384.9 483.218   2
   2   0  -5 12316.5 704.722   1
   2   0  -5 13340.9 650.400   5
   2   0  -5 13142.2 648.721   4
   2   0  -4 696013. 6352.46   2
   2   0  -4 703424. 7179.45   1
   2   0  -4 696200. 6794.21   5
   2   0  -3 170334. 2487.04   1
   2   0  -3 171713. 2204.32   5
  -2   0   2 237807. 2411.44   3
  -2   0   1 47528.3 835.802   3
  -2   0   0 58716.0 1025.67   3
  -2   0  -1 33011.0 788.940   3
  -2   0  -2 249259. 2926.50   3
  -2   0  -3 76732.3 1467.00   3
  -2   0  -4 694316. 6879.31   3
  -2   0  -5 7540.75 511.821   3
  -2   0  -5 7357.48 422.075   6
  -2   0  -6 128403. 2350.60   3
  -2   0  -6 124718. 2082.11   6
  -2   0  -7 241922. 3621.97   3
  -2   0  -7 245370. 3379.75   6
  -2   0  -8 29000.9 1167.33   3
  -2   0  -8 28683.5 1061.62   6
  -2   0  -9 38075.0 1397.20   3
  -2   0  -9 35850.6 1578.06   5
  -2   0  -9 37121.4 1319.10   6
  -2   0 -10 9778.96 750.743   3
  -2   0 -10 10195.1 915.137   5
  -2   0 -11 827.396 228.471   3
  -2   0 -11 273.773 216.591   5
  -2   0 -12 53232.0 2313.18   5
  -2   0 -13 79363.0 1622.35  12
  -2   0 -13 87538.4 3118.69   5
  -2   0 -14 32245.5 1024.38  20
  -2   0 -14 28181.4 886.356  13
  -2   0 -14 30896.5 953.264  16
  -2   0 -14 30112.6 1040.15  12
  -2   0 -14 27637.6 1839.04   5
  -2   0 -15 11087.1 615.033  20
  -2   0 -15 9670.86 541.410  16
  -2   0 -15 11549.7 866.128  12
  -2   0 -15 9766.44 1125.84   5
  -2   0 -16 36844.5 1126.45  19
  -2   0 -16 35910.6 1116.55  20
  -2   0 -17 12940.4 628.722  18
  -2   0 -17 12333.4 629.457  19
  -2   0 -18 1655.64 242.627  18
  -2   0 -18 1113.44 215.937  19
  -2   0 -19 660.356 170.856  18
  -2   0 -19 395.458 147.576  19
  -2   0 -20 9.13285 91.4008  19
  -2   0 -20 85.6984 91.1037  18
  -2   0 -20 86.5379 153.147  25
  -2   0 -21 1057.33 135.015  19
  -2   0 -21 1096.82 184.071  25
  -2   0 -22 302.847 86.0697  25
   2   1 -21 5512.37 298.065  19
   2   1 -20 5286.29 315.867  25
   2   1 -20 5798.67 365.062  19
   2   1 -19 4365.57 287.528  10
   2   1 -19 3996.29 317.058  25
   2   1 -19 4628.82 389.183  19
   2   1 -18 170.977 110.346  10
   2   1 -18 33.7298 166.139  19
   2   1 -18 105.569 127.998  25
   2   1 -17 23712.0 930.360  19
   2   1 -17 22487.2 787.899  10
   2   1 -17 24587.9 847.226  22
   2   1 -16 7553.86 542.119  19
   2   1 -16 7161.89 462.981  10
   2   1 -16 7306.48 505.473  25
   2   1 -16 7536.15 493.192  22
   2   1 -15 4016.86 372.706  22
   2   1 -15 4128.30 387.712  25
   2   1 -15 2849.04 308.391  10
   2   1 -15 3117.91 354.477  19
   2   1 -15 2638.11 581.912   5
   2   1 -14 9856.62 616.519  19
   2   1 -14 9212.31 552.217  22
   2   1 -14 11156.6 1109.93   5
   2   1 -13 5161.99 399.333  22
   2   1 -13 5596.50 771.262   5
   2   1 -12 38115.0 1758.57   7
   2   1 -12 36529.8 1859.39   5
   2   1 -11 26699.8 1492.79   5
   2   1 -11 27443.5 1435.59   7
   2   1 -10 116569. 3027.20   5
   2   1 -10 122052. 2977.37   7
   2   1  -9 62465.0 1986.91   7
   2   1  -9 64096.9 2031.73   5
   2   1  -9 65667.9 1660.50   4
   2   1  -8 20739.6 772.551   2
   2   1  -8 20740.7 1138.09   1
   2   1  -8 20363.2 880.147   4
   2   1  -8 19514.0 1043.15   7
   2   1  -8 22012.6 1081.35   5
   2   1  -7 4808.66 537.127   1
   2   1  -7 5559.98 395.645   2
   2   1  -7 4784.38 486.983   5
   2   1  -7 4954.90 413.064   4
   2   1  -6 41050.2 1066.01   2
   2   1  -6 42010.9 1417.71   1
   2   1  -6 41990.5 1182.09   4
   2   1  -6 42644.0 1281.96   5
   2   1  -5 18937.9 886.004   1
   2   1  -5 19371.5 687.758   2
   2   1  -5 18603.1 760.982   5
   2   1  -4 6868.56 396.679   2
   2   1  -4 6986.74 513.849   1
   2   1  -4 6836.74 398.457   5
   2   1  -3 47839.8 1038.93   2
   2   1  -3 48645.6 957.968   5
  -2  -1   2 2862.54 227.246   3
   2   1  -2 2878.09 177.319   5
  -2  -1   1 346.831 123.764   3
  -2  -1   0 15461.2 524.447   3
  -2  -1  -1 44970.7 958.970   3
  -2  -1  -2 92179.3 1538.04   3
  -2  -1  -3 427597. 4550.86   3
  -2  -1  -4 6449.04 433.522   3
  -2  -1  -5 105465. 1954.34   3
  -2  -1  -6 45.6516 129.004   3
  -2  -1  -6 11.6854 137.407   6
  -2  -1  -7 14.5802 152.546   3
  -2  -1  -7 238.976 149.997   6
  -2  -1  -7 175.885 198.667   5
  -2  -1  -8 130832. 2545.68   3
  -2  -1  -8 124495. 2828.32   5
  -2  -1  -8 129566. 2554.89   6
  -2  -1  -9 14310.0 835.714   3
  -2  -1  -9 13921.8 970.552   5
  -2  -1  -9 15345.6 882.266   6
  -2  -1 -10 57963.4 1812.74   3
  -2  -1 -10 57385.0 2114.85   5
  -2  -1 -10 56222.8 1830.32   6
  -2  -1 -11 1129.49 266.526   3
  -2  -1 -11 750.907 306.313   5
  -2  -1 -12 5222.03 727.325   5
  -2  -1 -13 76676.5 1541.85  12
  -2  -1 -13 73729.8 2892.41   5
  -2  -1 -14 19027.2 765.075  20
  -2  -1 -14 16590.8 794.005  12
  -2  -1 -14 16641.9 1431.21   5
  -2  -1 -14 18616.9 751.319  19
  -2  -1 -15 52662.8 1500.79  12
  -2  -1 -15 52760.7 1342.89  19
  -2  -1 -16 1171.54 230.743  19
  -2  -1 -16 753.509 581.624  12
  -2  -1 -17 3401.80 342.778  18
  -2  -1 -17 3066.33 325.590  19
  -2  -1 -18 501.280 180.433  18
  -2  -1 -18 381.126 133.420  19
  -2  -1 -19 222.956 144.044  18
  -2  -1 -19 169.259 98.4455  19
  -2  -1 -19 265.540 172.730  25
  -2  -1 -20 268.555 110.563  19
  -2  -1 -20 305.593 109.079  18
  -2  -1 -20 328.006 164.562  25
  -2  -1 -21 1730.10 180.788  18
  -2  -1 -21 1809.56 219.140  25
  -2  -1 -22 214.483 91.6017  25
   2   2 -21 10.9844 79.4775  19
   2   2 -20 3117.16 231.856  25
   2   2 -20 3818.52 300.211  19
   2   2 -19 2553.82 214.796  10
   2   2 -19 2318.73 235.936  25
   2   2 -19 2995.72 323.020  19
   2   2 -18 17697.0 637.276  10
   2   2 -18 18635.4 715.864  25
   2   2 -18 17937.0 767.558  19
   2   2 -17 665.909 158.813  10
   2   2 -17 585.979 188.889  19
   2   2 -17 750.103 194.092  25
   2   2 -16 7934.25 489.736  10
   2   2 -16 8533.75 569.288  19
   2   2 -16 9345.74 565.526  25
   2   2 -16 9037.28 518.774  22
   2   2 -15 3301.04 380.069  19
   2   2 -15 3876.24 373.195  25
   2   2 -15 4307.64 381.537  22
   2   2 -14 56249.0 2524.70   5
   2   2 -14 58080.4 1390.29  22
   2   2 -13 3575.23 593.126   5
   2   2 -13 2465.94 284.449  22
   2   2 -12 2354.50 459.810   7
   2   2 -12 2194.05 468.139   5
   2   2 -11 15828.8 1150.35   5
   2   2 -11 15929.1 1080.04   7
   2   2 -10 18781.2 1116.50   7
   2   2 -10 19306.2 1182.25   5
   2   2  -9 31.2599 147.694   7
   2   2  -9 308.901 191.365   5
   2   2  -9-10.8423 209.876   1
   2   2  -8 2115.82 263.945   4
   2   2  -8 1737.11 319.990   5
   2   2  -8 2053.86 290.579   2
   2   2  -8 2270.04 431.108   1
   2   2  -7 848.626 284.143   5
   2   2  -7 618.867 186.014   2
   2   2  -7 711.139 177.011   4
   2   2  -7 493.939 255.812   1
   2   2  -6 22031.7 905.186   5
   2   2  -6 21167.4 1021.67   1
   2   2  -6 22672.2 870.698   2
   2   2  -5 88619.4 1771.22   5
   2   2  -5 94995.7 2088.86   1
   2   2  -5 91818.9 1788.46   2
   2   2  -4 91547.7 1611.35   5
   2   2  -4 90177.6 1717.25   2
   2   2  -3 20962.3 752.100   2
   2   2  -2 112565. 1827.12   2
  -2  -2   1 10805.1 480.842   3
  -2  -2   0 742797. 6887.46   3
  -2  -2  -1 1057.43 98.9420   5
  -2  -2  -1 979.779 178.558   3
  -2  -2  -2 30704.1 684.269   5
  -2  -2  -2 31031.2 871.760   3
  -2  -2  -3 27035.2 749.481   5
  -2  -2  -3 26200.5 830.932   3
  -2  -2  -4 79283.7 1575.19   5
  -2  -2  -4 81544.2 1605.46   3
  -2  -2  -5 184.733 151.480   5
  -2  -2  -5 47.5250 141.225   3
  -2  -2  -6 39614.9 1232.94   6
  -2  -2  -6 39003.5 1277.50   5
  -2  -2  -6 39595.5 1187.51   3
  -2  -2  -7 73941.8 1968.43   5
  -2  -2  -7 74097.2 1849.00   6
  -2  -2  -7 74699.4 1759.97   3
  -2  -2  -8 111412. 2630.47   5
  -2  -2  -8 111830. 2456.86   6
  -2  -2  -8 105109. 2237.95   3
  -2  -2  -9 6280.16 593.829   6
  -2  -2  -9 6078.37 660.073   5
  -2  -2  -9 5996.45 532.568   3
  -2  -2 -10 14742.8 1077.48   5
  -2  -2 -10 15421.7 988.884   6
  -2  -2 -10 15850.2 894.466   3
  -2  -2 -11 22289.5 1403.59   5
  -2  -2 -11 23122.7 1280.56   6
  -2  -2 -12 21778.2 1477.31   5
  -2  -2 -13 68754.1 2781.51   5
  -2  -2 -13 71168.2 1508.98  12
  -2  -2 -14 182330. 2672.48  19
  -2  -2 -14 179440. 4822.24   5
  -2  -2 -14 178709. 2679.37  12
  -2  -2 -15 12323.1 625.453  19
  -2  -2 -15 12974.5 1295.74   5
  -2  -2 -15 14230.1 855.855  12
  -2  -2 -16 9171.84 575.161  18
  -2  -2 -16 8386.48 520.395  19
  -2  -2 -16 8809.03 733.762  12
  -2  -2 -17 4873.17 392.126  19
  -2  -2 -17 5030.65 425.437  18
  -2  -2 -18 58.2455 150.681  18
  -2  -2 -18 157.643 134.202  19
  -2  -2 -19 39685.9 1002.22  19
  -2  -2 -19 41320.5 1196.86  25
  -2  -2 -19 39987.1 1038.29  18
  -2  -2 -20 17096.6 564.818  19
  -2  -2 -20 18842.4 734.005  25
  -2  -2 -20 16991.4 596.619  18
  -2  -2 -21 1529.08 214.301  25
  -2  -2 -21 1791.67 204.485  18
  -2  -2 -22 748.671 127.127  25
   2   3 -21 795.101 127.428  19
   2   3 -20 2394.03 239.408  19
   2   3 -19 14128.5 608.077  19
   2   3 -19 13672.2 480.973  10
   2   3 -18 5316.46 442.676  19
   2   3 -18 5273.51 340.820  10
   2   3 -18 4865.86 346.439  25
   2   3 -17 6750.57 499.979  19
   2   3 -17 7325.33 454.850  25
   2   3 -17 6355.29 409.106  10
   2   3 -16 5123.47 409.084  25
   2   3 -16 5245.00 396.237  10
   2   3 -16 5278.51 448.641  19
   2   3 -16 5662.94 410.149  14
   2   3 -15 9231.53 545.893  25
   2   3 -15 8916.36 516.584  22
   2   3 -15 9482.41 557.506  14
   2   3 -14 669.752 313.206   5
   2   3 -14 337.490 130.183  22
   2   3 -14 320.742 150.723  14
   2   3 -13 48688.8 2197.51   5
   2   3 -13 44799.2 1195.15  22
   2   3 -13 45491.1 1226.01  14
   2   3 -12 2553.51 468.351   5
   2   3 -11 19580.0 1248.56   5
   2   3 -11 18239.9 1159.32   7
   2   3 -10 19828.3 1204.53   5
   2   3 -10 19632.9 1163.15   7
   2   3 -10 19518.3 1254.48   1
   2   3  -9 86650.3 2380.61   5
   2   3  -9 84015.0 2107.32   2
   2   3  -9 81294.3 2488.40   1
   2   3  -8 20015.6 1045.64   5
   2   3  -8 21210.2 1170.64   1
   2   3  -8 21658.8 1003.91   2
   2   3  -7 68859.4 1452.23   4
   2   3  -7 69097.1 1846.79   5
   2   3  -7 64488.0 1952.79   1
   2   3  -6 33998.7 1175.15   2
   2   3  -6 34902.7 1334.54   1
   2   3  -5 4434.45 422.865   2
   2   3  -4 8125.78 542.021   2
   2   3  -3 165639. 2584.79   2
   2   3  -2 11741.1 606.451   2
   2   3  -1 677778. 6767.72   2
  -2  -3   1 688276. 6727.34   3
  -2  -3   0 47232.1 1157.48   3
  -2  -3  -1 96252.3 1729.68   3
  -2  -3  -2 58478.5 1064.35   5
  -2  -3  -2 57752.1 1299.05   3
  -2  -3  -3 44800.0 1045.75   5
  -2  -3  -3 46638.1 1185.52   3
  -2  -3  -4 28830.7 929.980   5
  -2  -3  -4 29648.7 965.651   3
  -2  -3  -5 172.815 142.739   5
  -2  -3  -5 214.574 147.481   3
  -2  -3  -6 2202.73 331.939   6
  -2  -3  -6 1849.50 311.771   5
  -2  -3  -6 1807.65 264.248   3
  -2  -3  -7 3192.78 420.770   6
  -2  -3  -7 2987.05 426.163   5
  -2  -3  -7 3576.69 373.279   3
  -2  -3  -8 71.9571 197.461   6
  -2  -3  -8-144.043 202.447   5
  -2  -3  -8 235.130 151.223   3
  -2  -3  -9 55920.1 1986.14   5
  -2  -3  -9 53878.3 1860.53   6
  -2  -3  -9 54949.9 1625.57   3
  -2  -3 -10 5688.35 699.932   5
  -2  -3 -10 5167.57 595.474   6
  -2  -3 -10 5817.65 528.053   3
  -2  -3 -11-41.1303 197.209   6
  -2  -3 -11 112.840 237.835   5
  -2  -3 -12 18989.7 1396.13   5
  -2  -3 -13 12401.6 666.796  26
  -2  -3 -13 10211.7 556.982  12
  -2  -3 -13 10994.1 1108.76   5
  -2  -3 -14 3947.46 341.673  19
  -2  -3 -14 4545.61 497.512  26
  -2  -3 -14 3701.08 702.288   5
  -2  -3 -14 3217.33 365.603  12
  -2  -3 -15 10179.6 555.742  19
  -2  -3 -15 10219.3 1160.92   5
  -2  -3 -15 9499.23 643.610  12
  -2  -3 -16 3797.50 388.389  18
  -2  -3 -16 4036.60 362.074  19
  -2  -3 -16 3041.32 551.549  12
  -2  -3 -17 3827.61 397.830  18
  -2  -3 -17 3535.24 333.018  19
  -2  -3 -18 186.997 188.871  25
  -2  -3 -18-0.97973 172.724  18
  -2  -3 -18 114.194 114.472  19
  -2  -3 -19 6186.87 368.197  19
  -2  -3 -19 6180.43 463.783  25
  -2  -3 -19 6405.91 415.252  18
  -2  -3 -20 581.078 180.733  25
  -2  -3 -20 715.928 167.671  18
  -2  -3 -21 11576.3 498.992  25
  -2  -3 -21 10310.1 422.341  18
  -2  -3 -22 1044.78 138.641  25
   2   4 -21 232.301 74.1326  19
   2   4 -20 4577.46 302.111  19
   2   4 -19 22784.9 607.758  10
   2   4 -19 22106.9 753.055  19
   2   4 -18 6031.75 360.852  10
   2   4 -18 6892.53 463.254  19
   2   4 -17 5125.87 367.506  10
   2   4 -17 4116.17 386.392  19
   2   4 -17 4729.83 379.023  14
   2   4 -16 314.955 161.402  19
   2   4 -16 242.627 118.340  14
   2   4 -15 6392.52 485.555  14
   2   4 -14 55398.0 1421.49  14
   2   4 -13 6460.66 474.139  14
   2   4 -13 7068.71 458.416  17
   2   4 -13 5984.65 793.476   5
   2   4 -13 7325.29 461.205  22
   2   4 -12 1349.66 239.527  14
   2   4 -12 1358.53 405.094   5
   2   4 -12 1355.14 202.431  17
   2   4 -11-29.1722 173.548   7
   2   4 -11 171.336 214.558   5
   2   4 -10 36920.6 1641.53   5
   2   4 -10 33425.8 1431.52   2
   2   4 -10 34539.7 1675.68   1
   2   4  -9 5309.65 583.411   5
   2   4  -9 5316.79 645.159   1
   2   4  -9 5288.22 569.696   2
   2   4  -8 34204.8 1400.80   5
   2   4  -8 37009.8 1427.11   2
   2   4  -8 35849.1 1537.00   1
   2   4  -7 7727.78 628.833   2
   2   4  -7 7784.18 692.683   1
   2   4  -6 22317.2 1042.82   2
   2   4  -5 9426.55 664.475   2
   2   4  -4 402604. 5060.75   2
   2   4  -3 34375.8 1176.42   2
   2   4  -2 1599.84 271.140   2
   2   4  -1 708.569 228.780   2
  -2  -4   0 214991. 3029.11   3
   2   4   0 204837. 2989.68   2
  -2  -4  -1 10735.0 597.074   3
   2   4   1 10729.7 579.660   2
  -2  -4  -2 110507. 2021.69   3
  -2  -4  -3 168.731 154.054   3
  -2  -4  -4 66442.2 1519.72   5
  -2  -4  -4 67439.2 1572.59   3
  -2  -4  -5 7846.95 564.568   5
  -2  -4  -5 8261.19 551.191   3
  -2  -4  -6 2357.19 382.743   6
  -2  -4  -6 2313.80 350.571   5
  -2  -4  -6 2045.66 287.486   3
  -2  -4  -7 1812.88 339.638   6
  -2  -4  -7 2191.34 361.198   5
  -2  -4  -7 2371.72 334.169   3
  -2  -4  -8 5009.31 581.090   5
  -2  -4  -8 5433.76 608.536   6
  -2  -4  -8 5133.69 470.447   3
  -2  -4  -9 8910.21 799.759   5
  -2  -4  -9 8446.93 760.592   6
  -2  -4  -9 8132.87 617.346   3
  -2  -4 -10 25381.8 1439.98   5
  -2  -4 -10 24373.7 1368.03   6
  -2  -4 -11 31978.7 1718.67   5
  -2  -4 -11 31243.4 1631.21   6
  -2  -4 -12 222.663 184.307   6
  -2  -4 -12 76.7076 192.302   5
  -2  -4 -13 72074.7 1725.12  26
  -2  -4 -13 72086.1 2905.54   5
  -2  -4 -13 71896.6 1539.52  12
  -2  -4 -13 73441.5 1599.22  11
  -2  -4 -14 19470.2 916.620  26
  -2  -4 -14 20812.4 1619.84   5
  -2  -4 -14 20108.8 806.957  12
  -2  -4 -15 3953.41 437.419  12
  -2  -4 -15 3105.19 567.680  26
  -2  -4 -15 3455.53 329.109  19
  -2  -4 -15 3494.88 375.099  18
  -2  -4 -15 3031.24 662.331   5
  -2  -4 -16 28533.2 934.561  19
  -2  -4 -16 26957.8 983.710  18
  -2  -4 -16 26079.2 1054.41  12
  -2  -4 -17 4427.30 356.069  19
  -2  -4 -17 3976.02 415.141  25
  -2  -4 -17 4390.42 680.385  12
  -2  -4 -17 4700.48 415.112  18
  -2  -4 -18 297.821 194.328  25
  -2  -4 -18 186.424 197.110  18
  -2  -4 -19 29163.6 980.630  25
  -2  -4 -19 30067.4 907.724  18
  -2  -4 -20 19426.5 721.661  25
  -2  -4 -20 19530.0 654.293  18
  -2  -4 -21 1284.21 180.595  25
  -2  -4 -21 1038.56 226.491  18
  -2  -4 -22 1171.23 156.892  25
   2   5 -21 7924.92 297.890  19
   2   5 -20 1137.84 159.648  19
   2   5 -19 4935.42 351.708  19
   2   5 -19 4174.81 248.728  10
   2   5 -18 6057.76 423.425  19
   2   5 -18 6648.56 366.463  10
   2   5 -18 6213.93 381.599  14
   2   5 -17 7848.38 517.168  19
   2   5 -17 7832.32 441.177  10
   2   5 -17 7808.69 486.259  14
   2   5 -16 9705.04 566.858  14
   2   5 -15 227.203 140.072  14
   2   5 -14 135.505 152.148  14
   2   5 -14 46.3012 117.828  17
   2   5 -13 1249.69 221.388  14
   2   5 -13 1932.82 261.644  17
   2   5 -12 1859.41 274.678  14
   2   5 -12 1764.10 404.328   5
   2   5 -12 1792.38 243.263  17
   2   5 -11 60107.9 2246.60   5
   2   5 -10 575.100 276.296   5
   2   5 -10 185.654 236.153   1
   2   5 -10 102.822 115.787   2
   2   5  -9 37185.3 1576.28   5
   2   5  -9 37285.1 1600.20   2
   2   5  -9 35990.2 1659.16   1
   2   5  -8 247.502 164.208   2
   2   5  -8 288.168 160.954   1
   2   5  -7-32.5562 210.817   1
   2   5  -7-260.155 225.134   2
   2   5  -6 2999.86 428.861   2
   2   5  -5 4435.30 496.041   2
   2   5  -4 170448. 3148.66   2
   2   5  -3 9053.39 660.739   2
   2   5  -2 170.332 193.406   2
   2   5  -1 514922. 5988.69   2
   2   5   0 94329.2 2005.54   2
  -2  -5  -1 25612.5 1008.92   3
   2   5   1 25908.1 985.366   2
  -2  -5  -2 2690.97 344.628   3
   2   5   2 2401.45 315.213   2
   2   5   3 6805.25 477.794   2
  -2  -5  -3 7006.73 517.481   3
  -2  -5  -4 7418.00 541.978   3
   2   5   4 8129.00 516.965   2
  -2  -5  -5 34293.5 1188.36   3
   2   5   5 35603.2 1088.42   2
  -2  -5  -6 11174.4 798.922   6
  -2  -5  -6 12055.0 780.229   5
  -2  -5  -6 11644.2 692.834   3
   2   5   6 12414.4 615.798   2
  -2  -5  -7 6544.35 648.047   6
  -2  -5  -7 6312.78 620.200   5
   2   5   7 7505.85 473.580   2
  -2  -5  -7 6279.53 526.849   3
  -2  -5  -8 4865.87 600.469   5
  -2  -5  -8 4489.11 564.584   6
  -2  -5  -8 4582.92 466.936   3
  -2  -5  -9 14063.5 1010.65   5
  -2  -5  -9 13414.9 1009.60   6
  -2  -5  -9 12412.7 766.072   3
  -2  -5 -10 10656.3 944.946   5
  -2  -5 -10 9731.41 902.810   6
  -2  -5 -11 11285.3 1035.11   5
  -2  -5 -11 11021.8 1008.80   6
  -2  -5 -12 364.391 120.815  11
  -2  -5 -12 376.743 131.157  12
  -2  -5 -12 80.6235 203.186   6
  -2  -5 -12 334.528 242.321   5
  -2  -5 -12 687.812 184.650  26
  -2  -5 -13 58.1654 144.383  12
  -2  -5 -13 165.616 153.193  11
  -2  -5 -13 161.799 176.906  18
  -2  -5 -13-262.010 286.666   5
  -2  -5 -13-142.312 166.339  26
  -2  -5 -14 23622.9 861.774  12
  -2  -5 -14 22429.2 981.181  26
  -2  -5 -14 23446.4 898.672  18
  -2  -5 -15 10857.8 634.449  12
  -2  -5 -15 13310.8 791.520  26
  -2  -5 -15 12376.8 660.597  18
  -2  -5 -16 3496.79 477.331  12
  -2  -5 -16 5208.07 465.816  25
  -2  -5 -16 4108.53 657.858  26
  -2  -5 -16 4155.39 405.219  18
  -2  -5 -17 18695.8 908.110  12
  -2  -5 -17 18623.4 845.412  25
  -2  -5 -17 19581.5 819.465  18
  -2  -5 -18 3101.60 661.411  12
  -2  -5 -18 3066.23 348.686  18
  -2  -5 -18 2396.45 320.788  25
  -2  -5 -19 12070.2 582.449  18
  -2  -5 -19 13390.1 639.900  25
  -2  -5 -20 2386.56 271.455  18
  -2  -5 -20 2056.10 257.557  25
  -2  -5 -21 13116.3 501.057  18
  -2  -5 -21 13236.3 497.155  25
  -2  -5 -22 8140.10 323.482  25
   2   6 -20 1212.59 154.956  19
   2   6 -19 9964.74 349.889  10
   2   6 -19 10949.7 482.965  19
   2   6 -18 271.113 126.953  14
   2   6 -18 358.464 102.108  10
   2   6 -18 323.004 137.766  19
   2   6 -17 6421.65 454.315  19
   2   6 -17 6099.71 436.650  14
   2   6 -16 11986.9 547.766  17
   2   6 -16 10638.9 601.455  14
   2   6 -15 27150.3 894.631  17
   2   6 -15 27528.7 999.449  14
   2   6 -14 56761.5 1371.27  17
   2   6 -14 52586.8 1439.01  14
   2   6 -13 5294.13 414.754  17
   2   6 -13 5251.70 434.745  14
   2   6 -12 12507.7 633.594  17
   2   6 -12 12256.0 658.192  14
   2   6 -11 6542.96 463.814  17
   2   6 -11 6812.15 477.038  14
   2   6 -10 12699.9 1022.29   2
   2   6 -10 13670.3 1075.37   1
   2   6 -10 12920.4 981.152   5
   2   6  -9 3295.44 530.899   1
   2   6  -9 2896.52 494.079   2
   2   6  -8 14190.0 1009.33   1
   2   6  -8 13837.5 1014.79   2
   2   6  -7 28495.5 1402.87   2
   2   6  -6 57086.7 1954.70   2
   2   6  -5 27475.7 1307.59   2
   2   6  -4 2890.04 443.472   2
   2   6  -3 1335.98 326.553   2
   2   6  -2 26831.6 1179.03   2
   2   6  -1 3832.54 455.149   2
   2   6   0 30165.5 1182.84   2
   2   6   1 341821. 4604.31   2
   2   6   2 86452.1 1970.26   2
  -2  -6  -3 63332.9 1726.24   3
   2   6   3 64061.5 1638.37   2
  -2  -6  -4-100.877 155.219   3
   2   6   4 262.752 173.889   2
  -2  -6  -5 181280. 3183.05   3
   2   6   5 191196. 2973.54   2
  -2  -6  -6 55923.9 1652.01   3
   2   6   6 56032.6 1451.49   2
  -2  -6  -6 54709.2 1865.92   6
   2   6   7 143413. 2372.27   2
  -2  -6  -7 134707. 2757.44   3
  -2  -6  -7 136488. 3172.91   6
  -2  -6  -8 56908.0 1728.59   3
  -2  -6  -8 56715.6 2074.67   6
  -2  -6  -9 27587.3 1514.83   6
  -2  -6 -10 5173.49 688.197   6
  -2  -6 -11 9821.33 981.755   6
  -2  -6 -12 37199.1 1068.24  12
  -2  -6 -12 37927.3 1113.36  11
  -2  -6 -12 38130.4 1147.43  18
  -2  -6 -12 37566.4 2006.01   6
  -2  -6 -12 41716.1 1251.22  26
  -2  -6 -13 16206.0 710.290  12
  -2  -6 -13 16159.2 751.845  11
  -2  -6 -13 21476.6 908.827  26
  -2  -6 -13 19406.6 814.853  18
  -2  -6 -14 34078.1 1048.88  12
  -2  -6 -14 30912.5 1070.31  11
  -2  -6 -14 31432.2 1126.61  26
  -2  -6 -14 30987.7 1087.73  25
  -2  -6 -14 31834.6 1075.80  18
  -2  -6 -15 782.817 227.937  12
  -2  -6 -15 1234.77 257.724  25
  -2  -6 -15 1416.76 387.608  26
  -2  -6 -15 1317.22 266.372  18
  -2  -6 -16 29639.1 1028.59  12
  -2  -6 -16 25994.6 1006.55  25
  -2  -6 -16 26775.8 1150.96  26
  -2  -6 -16 28589.0 1022.62  18
  -2  -6 -17 9663.03 731.691  12
  -2  -6 -17 7856.11 539.562  25
  -2  -6 -17 9408.29 575.732  18
  -2  -6 -18 473.277 546.395  12
  -2  -6 -18 74.3867 168.695  25
  -2  -6 -18 33.9761 181.793  18
  -2  -6 -19 116.731 132.759  25
  -2  -6 -19 221.242 180.276  18
  -2  -6 -20 964.415 172.901  25
  -2  -6 -20 683.038 242.739  18
  -2  -6 -21 1881.19 218.837  25
  -2  -6 -21 1856.45 309.339  18
   2   7 -20 1145.61 128.811  19
   2   7 -19 5585.61 327.072  19
   2   7 -18 6282.21 377.427  14
   2   7 -18 6589.77 329.181  10
   2   7 -18 7053.18 418.259  19
   2   7 -17 862.246 205.795  19
   2   7 -17 613.337 167.563  14
   2   7 -16 97.8726 102.629  17
   2   7 -16-137.730 154.890  14
   2   7 -15-18.6011 113.760  17
   2   7 -15 239.429 202.244  14
   2   7 -14 6404.24 464.345  17
   2   7 -14 6051.87 491.343  14
   2   7 -13-19.5046 136.524  17
   2   7 -13-12.5840 176.721  14
   2   7 -12 17828.3 773.309  17
   2   7 -12 18206.4 822.712  14
   2   7 -11 33137.0 1059.84  17
   2   7 -11 34885.8 1123.39  14
   2   7 -10 17738.4 748.473  17
   2   7 -10 17360.5 1255.05   2
   2   7 -10 17534.2 1249.38   1
   2   7 -10 19061.6 788.595  14
   2   7 -10 18156.3 746.061  16
   2   7  -9 643.152 297.300   2
   2   7  -9 343.806 227.679   1
   2   7  -8 17111.3 1191.63   2
   2   7  -8 18749.5 1183.29   1
   2   7  -7 26637.5 1449.04   2
   2   7  -6 44540.8 1836.77   2
   2   7  -5 22621.8 1280.03   2
   2   7  -4 63765.6 2092.81   2
   2   7  -3 3320.62 585.563   2
   2   7  -2 61934.3 1991.55   2
   2   7  -1 40035.9 1526.92   2
   2   7   0 320442. 4760.97   2
   2   7   1 46166.9 1546.68   2
   2   7   2 267.142 220.698   2
   2   7   3 58020.2 1683.19   2
   2   7   4 6714.15 548.481   2
   2   7   5 403.490 162.693   2
   2   7   6 1.79700 111.242   2
  -2  -7  -6 19.4694 161.970   3
  -2  -7  -6-10.4121 229.978   6
  -2  -7  -7 270.252 167.273   3
  -2  -7  -7 490.994 280.666   6
  -2  -7  -8 3532.19 436.034   3
  -2  -7  -8 3179.34 537.608   6
  -2  -7  -9 22902.2 1447.19   6
  -2  -7 -10 5292.90 720.369   6
  -2  -7 -11 3819.32 369.252  26
  -2  -7 -11 3615.61 357.976  18
  -2  -7 -11 3401.17 600.557   6
  -2  -7 -11 3240.39 327.450  12
  -2  -7 -11 3050.14 313.709  11
  -2  -7 -12 2794.45 345.029  26
  -2  -7 -12 2010.68 261.811  25
  -2  -7 -12 2229.71 300.152  18
  -2  -7 -12 2004.05 513.284   6
  -2  -7 -12 2125.73 281.757  11
  -2  -7 -12 2114.81 252.869  12
  -2  -7 -13 42770.1 1245.83  18
  -2  -7 -13 42260.5 1242.07  11
  -2  -7 -13 42331.4 1182.52  12
  -2  -7 -13 44775.4 1282.66  25
  -2  -7 -13 45297.4 1360.37  26
  -2  -7 -14 23939.6 936.390  18
  -2  -7 -14 23808.5 889.692  12
  -2  -7 -14 23810.5 944.710  11
  -2  -7 -14 23914.8 938.726  25
  -2  -7 -14 24516.9 1008.99  26
  -2  -7 -15 283.645 185.297  18
  -2  -7 -15 332.131 176.401  12
  -2  -7 -15 351.542 269.002  26
  -2  -7 -15 645.568 204.011  25
  -2  -7 -16 3467.59 389.060  18
  -2  -7 -16 3864.34 421.344  12
  -2  -7 -16 3803.83 400.815  25
  -2  -7 -16 3704.04 553.104  26
  -2  -7 -17 439.545 179.699  18
  -2  -7 -17 925.154 422.821  12
  -2  -7 -17 777.173 216.864  25
  -2  -7 -17 831.215 600.034  26
  -2  -7 -18 3120.24 324.750  18
  -2  -7 -18 3636.71 609.853  12
  -2  -7 -18 2469.29 284.736  25
  -2  -7 -19 513.960 228.823  18
  -2  -7 -19-19.1686 124.089  25
  -2  -7 -20 1758.64 342.674  18
  -2  -7 -20 1264.98 207.072  25
  -2  -7 -21-247.867 285.437  18
  -2  -7 -21-122.783 170.372  25
   2   8 -19 960.468 142.529  19
   2   8 -18 2629.25 240.774  14
   2   8 -18 2635.87 198.351  10
   2   8 -18 2624.24 252.814  19
   2   8 -17 5233.18 319.332  17
   2   8 -17 5318.41 381.356  19
   2   8 -17 5110.00 381.709  14
   2   8 -16 313.269 116.607  17
   2   8 -16 580.168 211.096  14
   2   8 -15 11506.1 577.280  17
   2   8 -15 10959.5 641.311  14
   2   8 -14 1478.56 240.089  17
   2   8 -14 1476.52 285.303  14
   2   8 -13 874.484 205.418  17
   2   8 -13 1087.83 246.110  14
   2   8 -12 197.704 128.434  17
   2   8 -12 517.721 184.443  14
   2   8 -11 19142.9 805.329  17
   2   8 -11 19915.9 870.549  14
   2   8 -11 19332.9 1428.62   2
   2   8 -10 2616.13 319.804  17
   2   8 -10 3131.08 345.970  14
   2   8 -10 3941.36 632.149   1
   2   8 -10 3474.42 603.262   2
   2   8  -9-28.5424 126.284  17
   2   8  -9-98.6324 127.043  14
   2   8  -9 61.0113 175.185   2
   2   8  -9 116.089 157.795   1
   2   8  -8-62.6413 186.690   1
   2   8  -8-7.26444 196.375   2
   2   8  -7 2963.31 534.983   2
   2   8  -6 10835.8 956.949   2
   2   8  -5 936.436 256.338   2
   2   8  -4 39824.2 1738.95   2
   2   8  -3 6367.49 680.031   2
   2   8  -2 129.799 218.624   2
   2   8  -1 959.076 289.292   2
   2   8   0 27728.2 1314.05   2
   2   8   1 505.223 265.214   2
   2   8   2 57271.5 1842.28   2
   2   8   3 5375.10 547.011   2
   2   8   4 141200. 2869.05   2
  -2  -8  -5 15997.0 1058.86   6
   2   8   5 17505.8 924.771   2
  -2  -8  -6 90822.4 2707.13   6
   2   8   6 94467.9 2173.07   2
  -2  -8  -7 232.654 196.340   6
  -2  -8  -8 20754.2 1375.96   6
  -2  -8  -9 240.657 283.300   6
  -2  -8 -10 1374.15 225.958  11
  -2  -8 -10 1364.92 390.917   6
  -2  -8 -10 865.518 208.075  26
  -2  -8 -11 74071.3 1547.92  12
  -2  -8 -11 71771.2 1544.26   9
  -2  -8 -11 75260.7 1627.41  11
  -2  -8 -11 75884.3 1633.85  18
  -2  -8 -11 74935.2 2966.92   6
  -2  -8 -11 79877.5 1658.33  25
  -2  -8 -11 78296.2 1773.37  26
  -2  -8 -12 59680.7 1395.28   9
  -2  -8 -12 62609.2 1437.89  12
  -2  -8 -12 60807.2 1488.54  11
  -2  -8 -12 64489.0 1521.23  18
  -2  -8 -12 63007.3 2763.71   6
  -2  -8 -12 64849.4 1528.74  25
  -2  -8 -12 65141.6 1627.07  26
  -2  -8 -13 41288.2 1120.30   9
  -2  -8 -13 40027.7 1157.14  12
  -2  -8 -13 42643.8 1240.75  11
  -2  -8 -13 42222.6 1321.81  26
  -2  -8 -13 40861.1 1216.83  25
  -2  -8 -13 39707.3 1206.14  18
  -2  -8 -14 10132.4 580.862  12
  -2  -8 -14 10023.8 599.713  11
  -2  -8 -14 10457.7 662.293  26
  -2  -8 -14 10749.6 620.596  25
  -2  -8 -14 10040.8 642.945  18
  -2  -8 -15 2169.67 312.403  12
  -2  -8 -15 2396.06 352.460  11
  -2  -8 -15 2203.01 338.882  26
  -2  -8 -15 2207.67 310.548  25
  -2  -8 -15 2038.29 308.428  18
  -2  -8 -16 958.637 268.235  12
  -2  -8 -16 913.690 201.823  25
  -2  -8 -16 1473.25 399.175  26
  -2  -8 -16 1360.53 277.765  18
  -2  -8 -17 2567.48 448.557  12
  -2  -8 -17 3258.18 622.506  26
  -2  -8 -17 2569.09 321.886  25
  -2  -8 -17 2541.83 314.430  18
  -2  -8 -18 6950.08 599.307  12
  -2  -8 -18 7420.26 458.145  25
  -2  -8 -18 7370.92 493.864  18
  -2  -8 -19 632.774 191.026  25
  -2  -8 -19 1226.12 362.371  18
  -2  -8 -20-237.121 219.947  25
  -2  -8 -20 382.333 341.088  18
  -2  -8 -21 1358.16 287.256  18
   2   9 -19 3143.61 203.822  19
   2   9 -18 19.1473 53.3245  10
   2   9 -18 179.161 100.816  19
   2   9 -17 8546.03 451.560  19
   2   9 -17 8069.83 378.901  17
   2   9 -17 8171.43 454.880  14
   2   9 -16 2027.62 236.515  17
   2   9 -16 2299.82 282.868  14
   2   9 -15 4402.36 365.940  17
   2   9 -15 4558.90 425.980  14
   2   9 -14 11135.7 600.528  17
   2   9 -14 12120.4 683.909  14
   2   9 -13 16547.9 757.250  17
   2   9 -13 18934.4 853.949  14
   2   9 -12 20385.4 855.181  17
   2   9 -12 19979.4 887.468  14
   2   9 -11 29438.8 1027.84  17
   2   9 -11 29336.1 1073.50  14
   2   9 -11 28974.9 1820.54   2
   2   9 -10 89061.8 1851.12  17
   2   9 -10 86404.6 1890.30  14
   2   9 -10 84975.0 3136.95   2
   2   9  -9 2363.19 301.530  17
   2   9  -9 2142.27 269.871  14
   2   9  -9 2002.39 480.537   2
   2   9  -9 1807.51 407.901   1
   2   9  -8 140.490 130.547  17
   2   9  -8 252.975 142.626  14
   2   9  -8 380.593 237.775   1
   2   9  -8 24.3417 205.753   2
   2   9  -7 7299.94 858.999   2
   2   9  -6 28679.7 1653.47   2
   2   9  -5 6809.23 802.533   2
   2   9  -4 869.691 345.539   2
   2   9  -3 48345.6 2010.50   2
   2   9  -2 38848.1 1749.85   2
   2   9  -1 20599.7 1238.21   2
   2   9   0 12302.5 938.775   2
   2   9   1 8245.43 769.593   2
   2   9   2 168282. 3516.23   2
   2   9   3-62.9378 150.307   2
  -2  -9  -4 11063.3 889.675   6
   2   9   4 11139.4 810.466   2
  -2  -9  -5 30599.2 1552.92   6
   2   9   5 31946.7 1343.00   2
  -2  -9  -6 40411.1 1860.10   6
  -2  -9  -7-42.2898 211.591   6
  -2  -9  -8 350.200 268.998   6
  -2  -9  -9 1097.68 222.182  26
  -2  -9  -9 876.975 192.077  11
  -2  -9  -9 780.817 188.339   9
  -2  -9 -10 9489.54 581.118  26
  -2  -9 -10 8206.77 502.580  18
  -2  -9 -10 7845.02 946.936   6
  -2  -9 -10 7628.81 488.576   9
  -2  -9 -10 7966.90 505.021  11
  -2  -9 -11 1080.59 253.583  26
  -2  -9 -11 996.627 181.577  25
  -2  -9 -11 1608.88 248.925  18
  -2  -9 -11 1155.93 453.074   6
  -2  -9 -11 1742.72 262.217  12
  -2  -9 -11 1603.63 259.934  11
  -2  -9 -11 1694.08 276.394   9
  -2  -9 -12 625.643 178.738  25
  -2  -9 -12 251.069 190.124  26
  -2  -9 -12 715.802 250.265  18
  -2  -9 -12 334.892 225.537   6
  -2  -9 -12 777.423 223.253  11
  -2  -9 -12 630.952 213.980  12
  -2  -9 -12 599.831 169.546   9
  -2  -9 -13 16769.0 786.174  18
  -2  -9 -13 16627.3 714.854   9
  -2  -9 -13 16814.5 752.402  12
  -2  -9 -13 17626.5 804.951  11
  -2  -9 -13 18340.5 872.653  26
  -2  -9 -13 18891.7 790.472  25
  -2  -9 -14 882.380 279.281  18
  -2  -9 -14 568.265 196.182  12
  -2  -9 -14 410.775 203.449  11
  -2  -9 -14 431.216 159.069   9
  -2  -9 -14 1071.59 272.564  26
  -2  -9 -14 860.515 219.627  25
  -2  -9 -15 1418.87 267.567  18
  -2  -9 -15 1515.28 290.073  11
  -2  -9 -15 1324.09 246.498  12
  -2  -9 -15 1440.65 293.849  26
  -2  -9 -15 1102.26 213.414  25
  -2  -9 -16 2230.20 332.803  18
  -2  -9 -16 2759.98 335.462  12
  -2  -9 -16 1666.62 404.665  26
  -2  -9 -16 1570.89 250.283  25
  -2  -9 -17 7550.88 524.078  18
  -2  -9 -17 6803.66 525.619  12
  -2  -9 -17 7793.45 485.296  25
  -2  -9 -17 6103.72 659.235  26
  -2  -9 -18 725.715 365.412  18
  -2  -9 -18 143.912 389.579  12
  -2  -9 -18 780.287 242.080  25
  -2  -9 -19 513.322 247.760  25
  -2  -9 -19-127.272 419.033  18
  -2  -9 -20-21.7056 335.945  18
   2  10 -18 79.4560 79.1962  19
   2  10 -17 322.752 105.237  19
   2  10 -17 373.079 97.8361  17
   2  10 -17 324.408 134.908  14
   2  10 -16 36884.1 915.738  17
   2  10 -16 37747.1 1035.76  14
   2  10 -15 6475.47 419.461  17
   2  10 -15 6788.89 480.690  14
   2  10 -14 4487.98 388.039  17
   2  10 -14 4617.91 438.872  14
   2  10 -13 10202.8 607.502  17
   2  10 -13 11231.6 656.775  14
   2  10 -12 464.641 225.972  17
   2  10 -12 229.848 198.424  14
   2  10 -11 21474.0 889.996  17
   2  10 -11 22168.1 932.305  14
   2  10 -10 2813.47 337.820  17
   2  10 -10 3111.70 371.974  14
   2  10  -9 15309.7 738.674  17
   2  10  -9 16252.6 787.216  14
   2  10  -9 16867.0 1414.86   2
   2  10  -8 18942.1 810.300  17
   2  10  -8 17251.0 800.121  14
  -2 -10   8 17618.2 731.962  15
   2  10  -8 16634.5 1387.60   2
   2  10  -7 10177.1 589.966  17
   2  10  -7 10678.6 1088.26   2
   2  10  -7 10674.5 598.097  14
   2  10  -6-29.2826 202.622   2
   2  10  -5 4570.80 698.951   2
   2  10  -4 47715.1 2159.97   2
   2  10  -3 1021.16 372.087   2
   2  10  -2 18686.3 1289.42   2
   2  10  -1 17323.2 1226.37   2
   2  10   0 26566.2 1463.31   2
   2  10   1 3912.16 576.453   2
   2  10   2 8031.21 764.389   2
   2  10   3 245.464 214.994   2
  -2 -10  -3 277.540 223.801   6
   2  10   4 641.034 236.394   2
  -2 -10  -4 464.828 290.173   6
  -2 -10  -5 1512.11 402.637   6
  -2 -10  -6 23631.3 1461.01   6
  -2 -10  -7 1922.95 451.150   6
  -2 -10  -8 1955.67 245.893   9
  -2 -10  -8 1941.49 247.746  21
  -2 -10  -8 1428.44 276.274  26
  -2 -10  -8 2299.63 507.542   6
  -2 -10  -9 4046.69 340.758  21
  -2 -10  -9 3989.95 394.982  26
  -2 -10  -9 3541.28 326.638  18
  -2 -10  -9 2676.95 529.624   6
  -2 -10  -9 3832.75 355.662  11
  -2 -10  -9 3450.76 361.032   9
  -2 -10 -10 54972.9 1486.43  26
  -2 -10 -10 51969.6 1314.63  18
  -2 -10 -10 55306.7 2614.64   6
  -2 -10 -10 51004.8 1348.38   9
  -2 -10 -10 51896.1 1357.95  11
  -2 -10 -11 12678.2 721.878  26
  -2 -10 -11 11858.5 634.291  18
  -2 -10 -11 11377.8 1210.99   6
  -2 -10 -11 12019.5 652.019  11
  -2 -10 -11 12398.2 623.733  12
  -2 -10 -11 11584.5 624.476   9
  -2 -10 -12 32656.0 1072.07  18
  -2 -10 -12 32500.6 1059.74   9
  -2 -10 -12 33531.5 1116.68  11
  -2 -10 -12 34067.1 1050.37  12
  -2 -10 -12 32353.7 1160.66  26
  -2 -10 -13 236.547 178.623  18
  -2 -10 -13 186.599 176.669  11
  -2 -10 -13 116.069 131.194   9
  -2 -10 -13 38.9952 162.238  12
  -2 -10 -13 374.096 228.420  26
  -2 -10 -13 101.720 135.132  25
  -2 -10 -14 3048.67 373.111  18
  -2 -10 -14 3198.38 361.495  11
  -2 -10 -14 3207.25 347.659  12
  -2 -10 -14 3253.94 318.233   9
  -2 -10 -14 3347.15 393.835  26
  -2 -10 -14 3210.61 332.095  25
  -2 -10 -15 5269.12 464.919  18
  -2 -10 -15 5109.90 418.317  12
  -2 -10 -15 5128.51 449.810  11
  -2 -10 -15 5420.00 422.558  25
  -2 -10 -15 5794.05 499.642  26
  -2 -10 -16 357.660 326.408  18
  -2 -10 -16 363.950 205.691  12
  -2 -10 -16 52.4440 304.664  26
  -2 -10 -16 84.0926 208.342  25
  -2 -10 -17 5245.77 535.483  18
  -2 -10 -17 5635.36 472.784  12
  -2 -10 -17 4381.35 552.361  26
  -2 -10 -17 4546.06 389.769  25
  -2 -10 -18 14939.3 695.611  18
  -2 -10 -18 15025.2 635.644  12
  -2 -10 -18 13830.3 563.376  25
  -2 -10 -19 217.264 401.559  18
  -2 -10 -19 330.379 212.418  25
   2  11 -18 256.920 70.7548  19
   2  11 -17 3112.40 179.562  10
   2  11 -17 3410.07 236.769  19
   2  11 -17 3288.98 206.936  17
   2  11 -16 2110.08 208.787  17
   2  11 -16 2102.96 247.011  14
   2  11 -15 3192.75 287.511  17
   2  11 -15 2963.08 317.992  14
   2  11 -14 724.939 199.157  17
   2  11 -14 998.091 255.257  14
   2  11 -13 521.002 174.647  17
   2  11 -13 501.527 205.144  14
   2  11 -12 12595.1 669.031  17
   2  11 -12 11889.0 684.196  14
   2  11 -11 13214.2 698.720  17
   2  11 -11 13013.4 722.493  14
   2  11 -10 33248.9 1116.61  17
   2  11 -10 31951.6 1131.71  14
   2  11  -9 23406.4 932.687  17
   2  11  -9 24469.1 965.224  14
   2  11  -8 792.631 224.693  17
  -2 -11   8 683.859 190.347  15
   2  11  -8 608.567 203.094  14
   2  11  -8 324.009 221.344   2
   2  11  -7 3869.31 384.892  17
   2  11  -7 3978.43 386.713  14
  -2 -11   7 3908.05 359.201  15
   2  11  -7 4204.28 742.685   2
   2  11  -6 34008.6 1086.38  17
  -2 -11   6 35179.8 1074.50  15
   2  11  -6 33960.1 1086.01  14
   2  11  -6 35737.3 2033.02   2
   2  11  -5 642.336 172.429  17
  -2 -11   5 341.476 164.712  15
   2  11  -4 109417. 3490.40   2
   2  11  -3 60633.9 2524.04   2
   2  11  -2 32001.4 1779.90   2
   2  11  -1 63203.1 2468.37   2
   2  11   0 51083.4 2178.89   2
   2  11   1 4089.93 616.349   2
   2  11   2 5933.65 720.494   2
  -2 -11  -2 6007.81 714.001   6
   2  11   3 3947.91 556.964   2
  -2 -11  -3 3328.63 539.849   6
   2  11   4 224.155 174.247   2
  -2 -11  -4 68.6276 186.825   6
  -2 -11  -5 979.731 365.433   6
  -2 -11  -6 23342.6 859.705   9
  -2 -11  -6 24329.5 940.975  26
  -2 -11  -6 22598.6 1498.68   6
  -2 -11  -7 867.836 163.922  21
  -2 -11  -7 772.864 200.911   9
  -2 -11  -7 721.240 196.514  26
  -2 -11  -7 1195.64 220.989   8
  -2 -11  -7 1183.02 401.648   6
  -2 -11  -8 13777.3 730.768  26
  -2 -11  -8 14867.5 708.561   9
  -2 -11  -8 13645.6 636.690  21
  -2 -11  -8 14713.7 633.636  18
  -2 -11  -8 14843.2 629.832   8
  -2 -11  -8 16261.2 1375.53   6
  -2 -11  -9 19839.8 876.608  26
  -2 -11  -9 20026.5 830.173  11
  -2 -11  -9 18883.4 828.741   9
  -2 -11  -9 19500.6 777.405  21
  -2 -11  -9 19330.0 766.950  18
  -2 -11  -9 20627.2 1591.91   6
  -2 -11  -9 19862.4 729.173   8
  -2 -11 -10 4665.28 417.435   9
  -2 -11 -10 4841.87 416.887  11
  -2 -11 -10 4119.37 371.280  18
  -2 -11 -10 5203.00 816.848   6
  -2 -11 -10 3331.22 390.904  26
  -2 -11 -11 194.136 159.995  12
  -2 -11 -11 208.350 150.511   9
  -2 -11 -11 19.3724 167.404  11
  -2 -11 -11-226.953 217.771  26
  -2 -11 -11 130.632 173.381  18
  -2 -11 -12-101.883 173.803  11
  -2 -11 -12 187.222 170.953   9
  -2 -11 -12 14.2368 151.558  12
  -2 -11 -12 532.607 237.203  26
  -2 -11 -12 224.418 203.820  18
  -2 -11 -13 55906.3 1359.50  12
  -2 -11 -13 58117.7 1396.05   9
  -2 -11 -13 59219.4 1470.46  11
  -2 -11 -13 52362.7 1493.52  26
  -2 -11 -13 54002.1 1395.77  18
  -2 -11 -14 4381.30 355.288   9
  -2 -11 -14 4663.94 378.493  12
  -2 -11 -14 4913.98 417.060  11
  -2 -11 -14 5196.81 461.611  26
  -2 -11 -14 4601.34 500.859  18
  -2 -11 -15 170.289 209.381  11
  -2 -11 -15 241.739 171.404  12
  -2 -11 -15 584.813 280.962  25
  -2 -11 -15 263.452 213.255  26
  -2 -11 -15-18.1997 395.312  18
  -2 -11 -16 14877.7 616.311  12
  -2 -11 -16 13306.3 689.792  26
  -2 -11 -16 13343.2 609.313  25
  -2 -11 -16 15242.6 773.510  18
  -2 -11 -17 7701.66 460.911  12
  -2 -11 -17 6886.13 564.161  26
  -2 -11 -17 6772.02 424.995  25
  -2 -11 -17 7041.96 613.661  18
  -2 -11 -18 7156.31 559.407  18
  -2 -11 -18 6125.19 414.997  12
   2  12 -17 7281.57 286.198  19
   2  12 -16 1410.32 159.021  17
   2  12 -15 16624.8 595.003  17
   2  12 -15 15888.7 645.004  14
   2  12 -14 1121.59 199.528  17
   2  12 -14 1362.75 252.925  14
   2  12 -13 13303.2 639.969  17
   2  12 -13 13648.3 670.658  14
   2  12 -12 70.8531 169.176  17
   2  12 -12 344.012 207.539  14
   2  12 -11 2579.03 326.969  17
   2  12 -11 2561.33 338.812  14
   2  12 -10 1274.56 240.146  17
   2  12 -10 1276.61 274.638  14
   2  12  -9 3700.07 389.259  17
   2  12  -9 3374.02 362.869  14
   2  12  -8 3022.01 344.140  17
  -2 -12   8 2636.09 310.802  15
   2  12  -8 2938.29 354.966  14
   2  12  -7 9329.82 577.988  17
   2  12  -7 9319.47 588.976  14
  -2 -12   7 9562.37 572.783  15
   2  12  -6 7422.77 506.957  17
   2  12  -6 6707.46 485.919  14
  -2 -12   6 7529.17 517.820  15
   2  12  -6 6999.99 951.641   2
   2  12  -5 23114.4 886.674  17
   2  12  -5 22803.4 883.163  14
  -2 -12   5 23425.9 905.767  15
   2  12  -5 20865.6 1601.63   2
   2  12  -4 104843. 1980.53  17
  -2 -12   4 110172. 2077.81  15
   2  12  -4 103894. 1952.10  14
   2  12  -4 102857. 3559.51   2
   2  12  -3 33117.5 1019.69  17
  -2 -12   3 34964.3 1109.59  15
   2  12  -3 35093.2 2003.83   2
  -2 -12   2 1007.05 207.680  15
   2  12  -2 479.119 310.036   2
  -2 -12   1 40492.6 1186.42  15
   2  12  -1 37500.9 1994.88   2
  -2 -12   0 71697.6 1604.69  15
   2  12   0 66853.6 2632.88   2
  -2 -12  -1-144.921 152.325  15
   2  12   1 270.609 256.580   2
   2  12   2 44208.4 2043.50   2
  -2 -12  -2 45504.7 1970.19   6
  -2 -12  -2 45404.4 1245.95  15
  -2 -12  -3 4901.07 383.309   9
   2  12   3 5582.77 700.109   2
  -2 -12  -3 5861.09 414.175  21
  -2 -12  -3 4974.83 657.084   6
  -2 -12  -3 5264.92 409.143  15
  -2 -12  -4 2532.40 294.924   9
  -2 -12  -4 1794.39 274.344  26
  -2 -12  -4 1724.58 243.991  21
  -2 -12  -4 1644.14 406.539   6
  -2 -12  -4 1820.86 245.199  15
  -2 -12  -5 2933.67 343.646   9
  -2 -12  -5 3813.21 407.777  26
  -2 -12  -5 3680.56 335.372  21
  -2 -12  -5 3179.67 585.202   6
  -2 -12  -5 3106.93 326.066  15
  -2 -12  -6 10956.9 579.705  21
  -2 -12  -6 11541.1 671.339  26
  -2 -12  -6 10371.4 591.369   9
  -2 -12  -6 10267.7 1043.11   6
  -2 -12  -7 1569.49 245.560  21
  -2 -12  -7 1649.31 267.079  26
  -2 -12  -7 1993.76 313.149   9
  -2 -12  -7 1732.14 436.794   6
  -2 -12  -8-8.41204 123.669  21
  -2 -12  -8-168.793 194.313  26
  -2 -12  -8 254.294 251.932   6
  -2 -12  -8 255.134 171.679   9
  -2 -12  -9 125.259 157.730   9
  -2 -12  -9 443.272 178.581  11
  -2 -12  -9 739.445 265.290  26
  -2 -12  -9 546.349 174.225  21
  -2 -12  -9 227.391 304.022  18
  -2 -12  -9 375.864 316.785   6
  -2 -12 -10 2042.16 381.818  18
  -2 -12 -10 1922.03 343.988  26
  -2 -12 -10 2894.79 336.632  11
  -2 -12 -10 2582.89 322.043   9
  -2 -12 -11 12767.6 699.947  18
  -2 -12 -11 13564.0 749.514  26
  -2 -12 -11 13808.3 665.936  12
  -2 -12 -11 13150.8 689.221   9
  -2 -12 -11 13146.6 682.507  11
  -2 -12 -12 769.443 442.437  18
  -2 -12 -12 645.511 232.180  26
  -2 -12 -12 308.845 177.527  12
  -2 -12 -12 12.0540 172.432   9
  -2 -12 -12 437.041 191.410  11
  -2 -12 -13 7577.69 651.085  18
  -2 -12 -13 7513.91 551.566  26
  -2 -12 -13 6856.13 463.843  12
  -2 -12 -13 6453.52 451.134   9
  -2 -12 -13 6458.66 472.361  11
  -2 -12 -14 16225.1 834.829  18
  -2 -12 -14 18124.9 711.284   9
  -2 -12 -14 18190.4 697.183  12
  -2 -12 -14 17596.1 741.718  11
  -2 -12 -15 916.329 530.247  18
  -2 -12 -15 797.507 222.229  26
  -2 -12 -15 1103.87 248.678  11
  -2 -12 -15 954.042 209.110  12
  -2 -12 -16 12590.3 722.487  18
  -2 -12 -16 11296.1 635.311  26
  -2 -12 -16 13534.4 561.219  12
  -2 -12 -17 2977.14 516.361  18
  -2 -12 -17 1920.97 378.802  26
  -2 -12 -17 1955.13 296.510  12
   2  13 -16 2373.67 167.881  19
   2  13 -16 2998.79 190.997  17
   2  13 -15 3050.84 242.226  17
   2  13 -14 204.450 124.763  17
   2  13 -13 5369.67 409.296  14
   2  13 -13 5845.28 407.935  17
   2  13 -12 858.526 218.328  14
   2  13 -12 742.882 198.763  17
   2  13 -11 1997.85 291.150  14
   2  13 -11 2104.94 300.948  17
   2  13 -10 590.831 201.901  14
   2  13 -10 912.639 241.101  17
   2  13  -9 36.7337 162.078  14
   2  13  -9-9.59670 147.084  17
  -2 -13   8 204.617 138.507  15
   2  13  -8 216.721 163.999  14
   2  13  -8 143.504 164.193  17
  -2 -13   7 4593.81 424.865  15
   2  13  -7 5059.30 436.024  14
   2  13  -7 4790.70 428.668  17
  -2 -13   6 17290.2 790.574  15
   2  13  -6 16796.5 766.395  14
   2  13  -6 17389.4 786.544  17
  -2 -13   5 7294.90 515.719  15
   2  13  -5 7800.10 512.689  14
   2  13  -5 7456.54 511.157  17
   2  13  -4 35484.5 2145.95   2
  -2 -13   4 37731.7 1199.80  15
   2  13  -4 36143.9 1108.23  17
   2  13  -3 4144.73 727.799   2
  -2 -13   3 3661.70 372.806  15
   2  13  -3 3672.35 352.816  17
  -2 -13   2 42457.1 1272.20  15
   2  13  -2 40919.6 1133.33  17
  -2 -13   1 24743.0 955.185  15
   2  13  -1 23358.8 1631.74   2
  -2 -13   0 21180.4 830.364  21
   2  13   0 20346.4 1507.50   2
  -2 -13   0 21202.7 880.004  15
  -2 -13   0 20974.7 751.481   9
  -2 -13  -1 6270.40 457.062  21
   2  13   1 5966.07 799.576   2
  -2 -13  -1 6364.26 482.967  15
  -2 -13  -1 5711.89 411.261   9
  -2 -13  -2 53.2488 120.470  21
   2  13   2-285.325 185.958   2
  -2 -13  -2 171.006 115.767   9
  -2 -13  -2 86.1446 168.267  15
  -2 -13  -3 15674.6 697.637  21
  -2 -13  -3 15504.8 788.879  26
  -2 -13  -3 16007.5 751.946  15
  -2 -13  -3 16868.2 733.243   9
  -2 -13  -4 23436.7 890.715   9
  -2 -13  -4 23650.6 982.013  26
  -2 -13  -4 23589.7 864.447  21
  -2 -13  -4 24160.7 1555.04   6
  -2 -13  -4 22889.3 889.275  15
  -2 -13  -5 922.121 229.216   9
  -2 -13  -5 722.358 211.748  26
  -2 -13  -5 755.769 177.158  21
  -2 -13  -5 1138.59 385.517   6
  -2 -13  -5 1203.91 228.068  15
  -2 -13  -6 8774.00 571.375   9
  -2 -13  -6 8053.03 580.996  26
  -2 -13  -6 8384.63 507.859  21
  -2 -13  -6 8353.04 953.656   6
  -2 -13  -6 8538.55 517.489  15
  -2 -13  -7 5024.23 387.745  21
  -2 -13  -7 5368.84 491.459  26
  -2 -13  -7 4452.64 425.934   9
  -2 -13  -7 4534.72 752.003   6
  -2 -13  -8 2120.04 264.798  21
  -2 -13  -8 2173.83 295.044  11
  -2 -13  -8 2198.32 301.051   9
  -2 -13  -8 2305.01 327.109  26
  -2 -13  -9 377.405 216.283   9
  -2 -13  -9 451.579 191.804  11
  -2 -13  -9 330.235 241.507  26
  -2 -13 -10 384.631 447.023  18
  -2 -13 -10 638.646 192.561  11
  -2 -13 -10 626.440 218.078   9
  -2 -13 -10 351.730 212.436  26
  -2 -13 -11 9943.77 735.407  18
  -2 -13 -11 9152.94 534.182  12
  -2 -13 -11 9777.03 589.112   9
  -2 -13 -11 8905.91 553.959  11
  -2 -13 -11 9077.16 630.175  26
  -2 -13 -12 2360.27 545.023  18
  -2 -13 -12 2326.27 323.300   9
  -2 -13 -12 2238.91 282.746  12
  -2 -13 -12 2439.73 307.145  11
  -2 -13 -12 2179.42 325.208  26
  -2 -13 -13 5767.72 616.614  18
  -2 -13 -13 6242.11 428.649   9
  -2 -13 -13 6254.30 412.446  12
  -2 -13 -13 6789.69 465.685  11
  -2 -13 -13 5419.89 462.952  26
  -2 -13 -14 482.331 537.494  18
  -2 -13 -14 311.578 145.363  12
  -2 -13 -14 437.038 177.435  11
  -2 -13 -14-94.3110 156.574  26
  -2 -13 -15 13257.1 716.649  18
  -2 -13 -15 13336.1 532.360  12
  -2 -13 -15 15043.0 645.458  26
  -2 -13 -16 2760.31 270.401  12
  -2 -13 -16 2412.85 318.890  26
  -2 -13 -17-71.8997 205.146  12
   2  14 -15 1350.36 125.969  19
   2  14 -15 1819.29 158.392  17
   2  14 -14 2549.01 222.160  17
   2  14 -13 7556.42 420.054  17
   2  14 -12 25880.7 834.410  17
   2  14 -11-76.1413 157.697  17
   2  14 -10 1620.34 265.232  17
   2  14 -10 1854.70 264.620  14
   2  14  -9 6762.79 482.015  17
   2  14  -9 6236.81 461.993  14
   2  14  -8 7281.76 514.171  17
   2  14  -8 7702.01 524.880  14
   2  14  -7 16494.2 759.854  17
  -2 -14   7 16738.4 771.532  15
   2  14  -6 8112.24 530.216  17
  -2 -14   6 8883.93 577.790  15
   2  14  -5-41.5173 143.601  17
  -2 -14   5 99.4160 155.264  15
   2  14  -4 3314.48 338.544  17
  -2 -14   4 3462.35 370.372  15
   2  14  -3 30261.4 990.487  17
  -2 -14   3 29732.0 1071.97  15
  -2 -14   2 3821.82 406.979  15
  -2 -14   2 4019.91 388.966  21
  -2 -14   1 4107.33 427.168  15
  -2 -14   1 3642.67 371.464  21
  -2 -14   0 11812.1 632.727  21
   2  14   0 10896.1 1150.58   2
  -2 -14   0 12213.0 684.866  15
  -2 -14  -1 32403.5 1048.29  21
  -2 -14  -1 36031.6 1040.15   9
   2  14   1 34159.7 1978.64   2
  -2 -14  -1 35093.3 1156.92  15
  -2 -14  -2 146280. 2547.66  15
  -2 -14  -2 149442. 2388.10   9
  -2 -14  -2 146198. 2413.35  21
  -2 -14  -3 40725.4 1162.59   9
  -2 -14  -3 38704.0 1284.46  26
  -2 -14  -3 36916.2 1189.92  15
  -2 -14  -3 37852.7 1120.62  21
  -2 -14  -4 842.845 201.613   9
  -2 -14  -4 742.405 188.328  15
  -2 -14  -4 448.464 168.300  21
  -2 -14  -5 63934.8 1535.66   9
  -2 -14  -5 66426.2 1724.74  26
  -2 -14  -5 62911.2 1530.28  15
  -2 -14  -5 67302.3 1498.35  21
  -2 -14  -6 5750.87 464.559   9
  -2 -14  -6 5041.23 483.778  26
  -2 -14  -6 5177.17 413.950  15
  -2 -14  -6 4915.60 388.487  21
  -2 -14  -7 82.7685 119.724  21
  -2 -14  -7 190.243 186.164   9
  -2 -14  -7 50.8349 183.351  26
  -2 -14  -8 8263.95 530.547  11
  -2 -14  -8 8640.58 564.898   9
  -2 -14  -8 8482.14 489.014  21
  -2 -14  -8 8489.14 606.079  26
  -2 -14  -9 5157.38 436.180   9
  -2 -14  -9 4654.43 400.390  11
  -2 -14 -10-10.3605 166.155   9
  -2 -14 -10 138.675 159.635  11
  -2 -14 -10 63.3375 222.196  26
  -2 -14 -11 38343.6 1056.47  18
  -2 -14 -11 40805.8 1078.27  12
  -2 -14 -11 39643.5 1152.35   9
  -2 -14 -11 39841.2 1127.89  11
  -2 -14 -11 40076.9 1246.41  26
  -2 -14 -12 6352.65 441.004   9
  -2 -14 -12 7018.71 462.224  11
  -2 -14 -12 6578.72 416.962  12
  -2 -14 -13 35146.2 912.836  12
  -2 -14 -13 36579.8 985.551  11
  -2 -14 -13 34581.9 1061.98  26
  -2 -14 -14 3032.51 247.698  12
  -2 -14 -14 3457.73 302.758  11
  -2 -14 -14 2942.83 301.434  26
  -2 -14 -15 214.687 161.501  12
  -2 -14 -15 423.889 177.693  26
  -2 -14 -16 15524.1 456.446  12
  -2 -14 -16 14728.2 567.749  26
   2  15 -14 1701.75 156.993  17
   2  15 -13 32325.3 774.155  17
   2  15 -12 192.493 117.918  17
   2  15 -11 40524.8 1033.56  17
   2  15 -10 14892.0 647.986  17
   2  15  -9 9033.69 519.373  17
   2  15  -8 3707.62 350.172  17
  -2 -15   7 391.605 157.476  15
   2  15  -7 324.931 173.247  17
  -2 -15   6 16005.6 749.558  15
   2  15  -6 16522.3 730.801  17
  -2 -15   5 1336.72 260.335  15
   2  15  -5 1356.12 236.420  17
  -2 -15   4 251.845 183.686  15
   2  15  -4 32.6251 115.736  17
  -2 -15   3 284.863 154.542  21
  -2 -15   3 331.016 210.396  15
   2  15  -3 348.842 146.347  17
  -2 -15   2 2933.92 368.629  15
  -2 -15   2 2844.01 329.500  21
  -2 -15   1 1591.49 279.503  15
  -2 -15   1 1250.32 239.104  21
  -2 -15   0 9125.91 599.114  15
  -2 -15   0 8389.29 529.088  21
  -2 -15  -1 16027.5 792.461  15
  -2 -15  -1 16405.8 732.639  21
  -2 -15  -2 9985.16 563.004  21
  -2 -15  -2 10211.9 670.791  26
  -2 -15  -2 10512.3 568.521   9
  -2 -15  -2 10321.0 631.645  15
  -2 -15  -3 289.899 160.196  21
  -2 -15  -3 657.541 263.292  26
  -2 -15  -3 661.461 184.800   9
  -2 -15  -3 496.786 206.565  15
  -2 -15  -4 381.018 143.297  21
  -2 -15  -4 316.259 250.108  26
  -2 -15  -4 605.964 193.872   9
  -2 -15  -4 299.588 138.955  15
  -2 -15  -5 32789.9 988.404  21
  -2 -15  -5 34246.5 1081.19   9
  -2 -15  -5 31811.4 1049.52  15
  -2 -15  -5 32901.7 1184.17  26
  -2 -15  -6 10523.2 595.882   9
  -2 -15  -6 9581.64 551.471  15
  -2 -15  -6 11067.8 693.402  26
  -2 -15  -7 1882.68 277.701   9
  -2 -15  -7 1982.71 268.551  11
  -2 -15  -7 1222.05 290.038  26
  -2 -15  -8 15452.0 695.416  11
  -2 -15  -8 15347.3 721.688   9
  -2 -15  -8 15248.7 793.306  26
  -2 -15  -9 1313.10 219.312  11
  -2 -15  -9 1084.41 236.847   9
  -2 -15  -9 1066.61 267.009  26
  -2 -15 -10 143.837 151.095  11
  -2 -15 -10 143.330 148.119  12
  -2 -15 -10-193.641 209.182   9
  -2 -15 -10 97.5822 180.062  26
  -2 -15 -11 758.587 169.046  11
  -2 -15 -11 1075.80 180.494  12
  -2 -15 -11 776.137 197.723   9
  -2 -15 -11 1142.61 258.268  26
  -2 -15 -12 3099.93 263.921  12
  -2 -15 -12 3107.04 297.430  11
  -2 -15 -12 3461.71 356.068  26
  -2 -15 -13 10022.1 428.315  12
  -2 -15 -13 10408.2 469.878  11
  -2 -15 -13 9390.48 506.789  26
  -2 -15 -14 173.977 102.393  12
  -2 -15 -14-82.9704 118.211  26
  -2 -15 -15 245.331 138.675  12
  -2 -15 -15 240.303 175.012  26
   2  16 -13 5936.31 267.917  17
   2  16 -12 5979.88 312.302  17
  -2 -16  12 5539.43 287.184  21
   2  16 -11 1223.12 175.456  17
   2  16 -10 1440.81 198.411  17
   2  16  -9 3555.86 309.089  17
   2  16  -8 4788.57 364.302  17
   2  16  -7 303.543 154.501  17
   2  16  -6 205.182 129.166  17
  -2 -16   6 215.966 152.543  15
  -2 -16   6 347.661 151.296  21
   2  16  -5 4377.25 353.128  17
  -2 -16   5 4411.52 399.764  15
  -2 -16   5 4091.05 366.620  21
   2  16  -4 10443.6 539.774  17
  -2 -16   4 10241.9 614.744  15
  -2 -16   4 9664.04 552.575  21
   2  16  -3 3346.92 307.133  17
  -2 -16   3 2561.32 295.690  21
  -2 -16   3 3411.59 373.904  15
  -2 -16   2 1845.09 252.415  21
  -2 -16   2 2322.91 325.341  15
  -2 -16   1 505.087 181.422  21
  -2 -16   1 793.086 236.618  15
  -2 -16   0 2778.03 297.259  21
  -2 -16   0 3078.23 371.257  15
  -2 -16  -1 24254.1 852.011  21
  -2 -16  -1 25221.9 971.956  15
  -2 -16  -1 23567.9 1005.51  26
  -2 -16  -2 28986.9 917.774  21
  -2 -16  -2 29305.8 1051.75  15
  -2 -16  -2 28827.6 1112.07  26
  -2 -16  -3 23428.6 808.650  21
  -2 -16  -3 22133.3 896.365  15
  -2 -16  -3 21842.1 964.652  26
  -2 -16  -4 84.9457 140.702   9
  -2 -16  -4 191.082 167.631  15
  -2 -16  -4 192.746 221.153  26
  -2 -16  -5 16119.1 712.558   9
  -2 -16  -5 15681.2 725.107  15
  -2 -16  -5 17801.7 847.954  26
  -2 -16  -6 677.877 158.149  11
  -2 -16  -6 860.761 191.205   9
  -2 -16  -6 1260.77 219.286  15
  -2 -16  -6 1190.23 287.793  26
  -2 -16  -7 159.704 112.590  11
  -2 -16  -7 112.713 170.388   9
  -2 -16  -7 74.5856 208.474  26
  -2 -16  -8 19340.2 774.459   9
  -2 -16  -8 18870.9 721.006  11
  -2 -16  -8 20357.5 885.076  26
  -2 -16  -9 3952.36 310.243  12
  -2 -16  -9 4527.39 351.217  11
  -2 -16  -9 4755.35 402.339   9
  -2 -16  -9 4175.30 412.535  26
  -2 -16 -10 3408.54 283.853  12
  -2 -16 -10 3580.11 300.057  11
  -2 -16 -10 3370.26 345.189  26
  -2 -16 -11 21548.5 652.805  12
  -2 -16 -11 22322.5 698.983  11
  -2 -16 -11 22268.4 804.611  26
  -2 -16 -12-7.58473 104.968  11
  -2 -16 -12 58.7076 97.0866  12
  -2 -16 -12 70.9449 124.616  26
  -2 -16 -13 39964.4 751.151  12
  -2 -16 -13 41175.1 846.249  11
  -2 -16 -14 1123.18 162.876  26
   2  17 -12 235.905 63.2087  17
   2  17 -11 18047.9 495.660  17
  -2 -17  11 15478.6 414.083  21
   2  17 -10 4723.75 283.311  17
  -2 -17  10 4210.72 248.744  21
   2  17  -9 494.401 130.143  17
  -2 -17   9 422.636 115.207  21
   2  17  -8 138.303 109.086  17
  -2 -17   8-13.4608 89.5256  21
   2  17  -7 847.549 158.335  17
  -2 -17   7 752.634 158.975  21
   2  17  -6 2300.63 234.953  17
  -2 -17   6 2096.95 241.918  21
   2  17  -5 1939.21 221.196  17
  -2 -17   5 1676.07 260.934  15
  -2 -17   5 1761.16 222.553  21
   2  17  -4 4297.25 317.492  17
  -2 -17   4 4002.35 323.122  21
  -2 -17   4 4032.83 377.368  15
  -2 -17   3 4351.99 334.756  21
  -2 -17   3 4889.24 432.468  15
  -2 -17   2 1205.44 202.278  21
  -2 -17   2 1470.02 264.869  15
  -2 -17   1 11709.9 553.556  21
  -2 -17   1 13577.4 704.520  15
  -2 -17   1 12112.3 692.560  26
  -2 -17   0 2756.48 275.276  21
  -2 -17   0 3247.12 355.673  15
  -2 -17   0 2915.74 377.432  26
  -2 -17  -1 30.4931 113.741  21
  -2 -17  -1 357.865 197.817  15
  -2 -17  -1 326.900 202.415  26
  -2 -17  -2 359.560 171.956  15
  -2 -17  -2 537.716 213.591  26
  -2 -17  -3 589.461 195.828  15
  -2 -17  -3 1044.48 257.947  26
  -2 -17  -4 6633.06 461.407  15
  -2 -17  -4 6789.48 529.942  26
  -2 -17  -5 13304.1 566.125  11
  -2 -17  -5 11692.3 577.111  15
  -2 -17  -6 6375.29 386.128  11
  -2 -17  -6 5758.21 469.758  26
  -2 -17  -7 347.512 115.579  11
  -2 -17  -7 407.476 169.870  26
  -2 -17  -8 3736.49 292.708  11
  -2 -17  -8 3632.39 277.875  12
  -2 -17  -9 2655.03 218.898  12
  -2 -17  -9 2628.57 238.459  11
  -2 -17  -9 2734.41 298.673  26
  -2 -17 -10 362.798 116.976  11
  -2 -17 -10 316.749 96.1885  12
  -2 -17 -10 302.151 152.212  26
  -2 -17 -11 2502.81 182.434  12
  -2 -17 -11 2701.69 209.790  11
  -2 -17 -11 2721.76 261.489  26
  -2 -17 -12 13874.7 424.220  11
  -2 -17 -12 13356.7 502.823  26
  -2 -17 -13 3725.97 237.448  26
   2  18  -9 143.288 68.1924  17
   2  18  -8 436.586 90.0585  17
  -2 -18   8 115.832 55.1368  21
   2  18  -7 1009.86 139.709  17
  -2 -18   7 946.610 121.739  21
   2  18  -6 9896.60 396.846  17
  -2 -18   6 9636.05 391.103  21
  -2 -18   5 122.623 81.1723  21
  -2 -18   4 4855.86 292.585  21
  -2 -18   3 658.832 129.284  21
  -2 -18   3 761.218 190.698  26
  -2 -18   3 864.485 210.416  15
  -2 -18   2 5975.99 452.104  26
  -2 -18   2 5719.66 429.185  15
  -2 -18   1 1571.83 269.531  26
  -2 -18   1 1662.58 271.427  15
  -2 -18   0 84.3231 164.482  26
  -2 -18   0 499.703 168.359  15
  -2 -18  -1 1251.82 248.443  26
  -2 -18  -1 1269.83 229.475  15
  -2 -18  -2 878.756 227.059  26
  -2 -18  -2 565.789 176.015  15
  -2 -18  -3 3054.32 336.844  26
  -2 -18  -3 2802.69 297.502  15
  -2 -18  -4 388.623 196.014  26
  -2 -18  -5 942.219 211.412  26
  -2 -18  -6 8288.90 504.205  26
  -2 -18  -6 8922.22 387.512  11
  -2 -18  -7 6118.84 411.605  26
  -2 -18  -7 5773.78 310.242  12
  -2 -18  -7 5876.31 309.643  11
  -2 -18  -8 3486.26 223.974  12
  -2 -18  -8 3587.72 234.525  11
  -2 -18  -9-156.744 109.140  26
  -2 -18  -9-90.6519 73.8225  11
  -2 -18 -10 3691.06 271.258  26
  -2 -18 -10 3791.71 202.286  11
  -2 -18 -11 302.896 93.8560  26
  -2 -19   7 22961.5 583.252  26
  -2 -19   6 743.523 135.146  26
  -2 -19   5 17559.6 595.051  26
  -2 -19   4 3313.05 272.763  26
  -2 -19   3-69.8164 125.648  26
  -2 -19   2 21697.7 736.604  26
  -2 -19   1 11606.2 548.066  26
  -2 -19   0 119.357 150.072  26
  -2 -19  -1 374.677 150.287  26
  -2 -19  -2 3375.47 315.342  26
  -2 -19  -3 7890.67 455.340  26
  -2 -19  -4-27.2178 123.305  26
  -2 -19  -5 7658.68 428.849  26
  -2 -19  -6-1.63615 110.708  26
  -2 -19  -6 153.627 67.0012  12
  -2 -19  -7 99.1392 106.122  26
  -2 -19  -8 695.546 131.088  26
  -2 -19  -9 821.511 123.726  26
  -2 -20   4 677.670 114.562  26
  -2 -20   3 649.196 125.665  26
  -2 -20   2 3738.55 256.624  26
  -2 -20   1 284.321 111.058  26
  -2 -20   0 4180.96 280.271  26
  -2 -20  -1 6733.79 359.073  26
  -2 -20  -2 8423.36 396.793  26
  -2 -20  -3 1186.83 166.126  26
  -2 -20  -4 3130.48 239.667  26
  -2 -20  -5 1918.45 186.101  26
  -2 -20  -6 4611.52 252.659  26
   3 -20   0 138.868 65.1242  15
   3 -20   1 3514.60 200.807  15
   3 -19  -6-1.52655 58.9146  11
   3 -19  -5 8427.41 344.745  11
   3 -19  -4 3915.86 217.467  15
   3 -19  -3 1160.16 148.293  15
   3 -19  -2 65.8153 65.6915  26
   3 -19  -2 37.7890 77.3191  15
   3 -19  -1 8509.44 344.124  26
   3 -19  -1 9955.03 420.234  15
   3 -19   0 765.062 123.078  26
   3 -19   0 1016.21 148.466  15
   3 -19   1 372.267 98.4246  26
   3 -19   1 529.309 127.841  15
   3 -19   2 183.083 81.4374  26
   3 -19   2 373.858 116.478  15
   3 -19   3 385.571 102.087  26
   3 -19   3 588.413 123.238  15
   3 -19   4-3.94476 68.2978  26
   3 -19   4 99.4275 76.6911  15
   3 -19   5 1591.62 146.508  26
   3 -19   5 1892.61 165.107  15
   3 -18  -9 10.3801 62.5663  11
   3 -18  -9 176.353 71.8087   9
   3 -18  -8 4525.05 239.558   9
   3 -18  -8 4979.12 269.117  11
   3 -18  -7 58.1752 68.3062   9
   3 -18  -7 313.915 98.9063  11
   3 -18  -6 3363.76 261.316  11
   3 -18  -6 3311.49 227.693   9
   3 -18  -5 5698.19 303.238  15
   3 -18  -5 5677.11 294.725   9
   3 -18  -4 3857.52 275.635  15
   3 -18  -4 4317.80 247.548   9
   3 -18  -3 3326.66 270.765  15
   3 -18  -3 3856.24 272.747  26
   3 -18  -2 38836.5 961.842  15
   3 -18  -2 33933.3 861.440  26
   3 -18  -1 2305.98 258.020  15
   3 -18  -1 1356.76 188.102  26
   3 -18   0 5992.81 392.764  15
   3 -18   0 6497.87 385.890  26
   3 -18   1 7196.40 425.798  15
   3 -18   1 6936.76 406.013  26
   3 -18   2-20.2797 127.693  15
   3 -18   2 217.853 125.193  26
   3 -18   3 7871.86 426.049  26
   3 -18   3 7799.86 432.047  15
  -3  18  -3 7084.98 335.084  17
   3 -18   4 550.277 131.380  26
   3 -18   4 921.547 162.758  15
  -3  18  -4 946.629 140.967  17
   3 -18   5 179.116 105.192  26
  -3  18  -5 144.136 91.5891  17
   3 -18   5-60.2810 100.153  15
  -3  18  -6 671.669 124.065  17
   3 -18   6 555.912 120.548  15
  -3  18  -7 3785.18 245.050  17
   3 -18   7 3450.78 223.094  15
  -3  18  -8 51.0317 63.4429  17
  -3  18  -9 9848.43 331.542  17
   3 -17 -11 1570.97 139.704   9
   3 -17 -11 1863.23 150.965  11
   3 -17 -10 373.462 99.2783  11
   3 -17 -10 518.371 106.454   9
   3 -17  -9 2750.06 227.063   9
   3 -17  -9 2427.26 218.390  11
   3 -17  -8 360.566 130.097   9
   3 -17  -8 444.810 136.195  11
   3 -17  -7 274.601 126.139   9
   3 -17  -6 11022.6 467.079  26
   3 -17  -6 12098.0 477.399  15
   3 -17  -5 5303.08 345.320  15
   3 -17  -5 5658.39 360.221   9
   3 -17  -4 1288.55 198.662  26
   3 -17  -4 1393.78 205.767  15
   3 -17  -4 1624.66 195.337   9
   3 -17  -3 5481.70 381.603  26
   3 -17  -3 6048.69 407.907  15
   3 -17  -3 6232.59 350.167   9
   3 -17  -2 5970.64 425.024  15
   3 -17  -2 4656.98 355.171  26
   3 -17  -1 46168.0 1191.50  15
   3 -17  -1 42984.1 1128.42  26
   3 -17   0 28.6955 152.644  15
   3 -17   0 11.4741 130.133  26
   3 -17   1 25.1515 158.208  15
   3 -17   1-239.695 138.912  26
  -3  17  -2 28014.7 793.841  17
   3 -17   2 29899.9 942.213  15
  -3  17  -3 5292.71 349.428  17
   3 -17   3 5965.29 417.577  15
  -3  17  -4 2752.18 259.895  17
   3 -17   4 2908.80 308.271  15
  -3  17  -5 33941.0 905.022  17
   3 -17   5 34667.0 946.564  15
  -3  17  -6 23261.0 730.650  17
   3 -17   6 23946.0 739.406  15
  -3  17  -7 19958.7 656.561  17
   3 -17   7 19954.5 636.300  15
  -3  17  -8 637.141 146.542  17
   3 -17   8 646.244 122.263  15
  -3  17  -9 18379.5 580.695  17
  -3  17 -10 6345.64 316.689  17
  -3  17 -11 868.664 119.611  17
   3 -16 -12 543.273 111.204   9
   3 -16 -12 809.066 121.622  11
   3 -16 -11 5137.92 303.012   9
   3 -16 -11 5081.28 297.997  11
   3 -16 -10 1478.87 199.724  11
   3 -16 -10 1575.02 201.166   9
   3 -16  -9 10803.6 507.570  11
   3 -16  -9 10387.0 491.726   9
   3 -16  -8 356.885 161.519  11
   3 -16  -8 277.620 141.905   9
   3 -16  -7 17651.8 632.503  26
   3 -16  -7 16948.4 669.933   9
   3 -16  -6 1161.21 202.781  26
   3 -16  -6 1911.37 246.831   9
   3 -16  -6 1645.00 211.119  15
   3 -16  -5 7272.95 454.522  26
   3 -16  -5 7054.13 440.080  15
   3 -16  -5 7583.58 460.706   9
   3 -16  -4 4210.05 365.338  26
   3 -16  -4 4404.21 367.878  15
   3 -16  -4 5099.17 368.917   9
   3 -16  -3 2804.48 322.606  15
   3 -16  -3 3540.01 303.284   9
   3 -16  -2 5327.99 417.770  26
   3 -16  -2 5726.55 449.117  15
   3 -16  -2 6222.30 384.236   9
   3 -16  -1 3449.51 356.788  15
   3 -16  -1 2859.09 325.513  26
   3 -16   0 742.905 208.491  15
   3 -16   0 538.701 197.204  26
  -3  16  -1 227.867 111.586  17
   3 -16   1 601.388 217.244  15
  -3  16  -2 76.6851 112.410  17
   3 -16   2-65.3682 156.486  15
  -3  16  -3 1697.74 244.435  17
   3 -16   3 1577.25 264.676  15
  -3  16  -4 19221.0 746.541  17
   3 -16   4 19953.3 787.711  15
  -3  16  -5 3875.88 347.991  17
   3 -16   5 3828.60 355.186  15
  -3  16  -6 5781.28 409.309  17
   3 -16   6 5845.88 403.700  15
  -3  16  -7-145.210 150.080  17
   3 -16   7-84.5737 109.699  15
  -3  16  -8-23.4198 134.656  17
   3 -16   8 217.121 106.955  15
  -3  16  -9 5812.96 374.923  17
  -3  16 -10 75.3032 114.570  17
  -3  16 -11 4434.27 291.927  17
  -3  16 -12 579.712 120.103  17
  -3  16 -13 312.566 76.1460  17
   3 -15 -13 166.995 80.3405  11
   3 -15 -13 210.908 89.2825   9
   3 -15 -12 4032.53 280.226  11
   3 -15 -12 4195.57 294.933   9
   3 -15 -11 380.686 143.881  11
   3 -15 -11 391.398 142.179   9
   3 -15 -10 9374.61 493.987   9
   3 -15 -10 8976.05 481.558  11
   3 -15  -9 5883.23 416.036  11
   3 -15  -9 5328.75 393.533   9
   3 -15  -8 1798.87 260.624   9
   3 -15  -8 1172.40 199.825  26
   3 -15  -7 3032.41 308.636  26
   3 -15  -7 3449.98 333.073   9
   3 -15  -6 1700.65 240.788  26
   3 -15  -6 2242.52 295.008   9
   3 -15  -6 2012.89 249.839  15
   3 -15  -5 10441.0 576.691  26
   3 -15  -5 9963.91 550.772  15
   3 -15  -5 10098.0 559.863   9
   3 -15  -4 34147.1 1081.80  26
   3 -15  -4 35391.4 1094.69  15
   3 -15  -4 36011.9 1061.22   9
   3 -15  -3 5218.62 444.789  26
   3 -15  -3 6065.09 460.314  15
   3 -15  -3 5840.33 413.926   9
   3 -15  -2 30.8367 142.741  26
   3 -15  -2 470.792 148.838   9
   3 -15  -2 353.385 192.269  15
   3 -15  -1 23365.9 922.818  26
   3 -15  -1 24949.6 948.988  15
   3 -15  -1 25353.9 811.820   9
  -3  15   0 950.696 180.331  17
   3 -15   0 707.968 207.168  15
  -3  15  -1 509.267 149.858  17
   3 -15   1 436.248 181.706  15
   3 -15   2-93.8078 177.538  15
  -3  15  -2 96.2839 119.892  17
  -3  15  -3 2382.86 286.150  17
   3 -15   3 2479.22 325.404  15
  -3  15  -4 320.484 166.761  17
   3 -15   4 440.318 182.546  15
  -3  15  -5 851.908 209.195  17
   3 -15   5 661.258 167.323  15
  -3  15  -6 162.764 160.186  17
   3 -15   6 51.6514 130.349  15
  -3  15  -7 10429.7 583.681  17
   3 -15   7 11744.4 571.494  15
  -3  15  -8-133.287 143.806  17
   3 -15   8 178.742 104.746  15
  -3  15  -9 7822.88 485.494  17
   3 -15   9 7480.12 397.506  15
  -3  15 -10 3207.20 316.205  17
  -3  15 -11 1825.67 230.637  17
  -3  15 -12 296.902 129.193  17
  -3  15 -13 35.1177 78.4733  17
  -3  15 -14 813.635 110.062  17
   3 -14 -14 301.516 108.618  11
   3 -14 -14 363.050 106.708   9
   3 -14 -13 1324.18 180.184  11
   3 -14 -13 1236.12 180.034   9
   3 -14 -12 1350.51 227.835   8
   3 -14 -12 1252.45 212.698   9
   3 -14 -12 1340.64 206.934  11
   3 -14 -11 10695.5 546.750   8
   3 -14 -11 10719.0 543.648   9
   3 -14 -11 11048.9 552.248  11
   3 -14 -10 5449.51 416.478   8
   3 -14 -10 5275.19 416.944  11
   3 -14 -10 5422.71 409.230   9
   3 -14  -9 15264.6 696.482   8
   3 -14  -9 15279.1 694.855   9
   3 -14  -8 1355.20 264.972   8
   3 -14  -8 1795.73 288.944   9
   3 -14  -8 2310.46 271.057  26
   3 -14  -7 8742.24 522.637  26
   3 -14  -7 7676.10 531.181   8
   3 -14  -7 7612.25 453.452  15
   3 -14  -7 8134.58 530.817   9
   3 -14  -6 3672.99 351.252  26
   3 -14  -6 4394.45 405.409   8
   3 -14  -6 3928.14 359.198  15
   3 -14  -6 4309.31 394.414   9
   3 -14  -5 2018.51 291.012  26
   3 -14  -5 2852.00 313.956   9
   3 -14  -5 2754.55 314.689  15
   3 -14  -4 4179.99 385.076  26
   3 -14  -4 4896.18 432.590  15
   3 -14  -4 5142.52 412.254   9
   3 -14  -3 8006.13 548.908  26
   3 -14  -3 8415.98 552.431  15
   3 -14  -3 8102.75 504.318   9
   3 -14  -2 13277.4 709.423  26
   3 -14  -2 14219.4 724.817  15
   3 -14  -2 15342.9 676.719   9
   3 -14  -1 894.919 168.211   9
   3 -14  -1 1226.85 258.767  15
   3 -14   0 8700.50 567.155  15
   3 -14   1 11.0871 162.701  15
   3 -14   2 29293.3 1044.67  15
   3 -14   3 4610.07 423.805  15
  -3  14  -4 33850.2 1084.56  17
   3 -14   4 33036.4 1098.01  15
  -3  14  -5 26468.9 963.481  17
   3 -14   5 27240.6 959.497  15
  -3  14  -6 1955.79 278.412  17
   3 -14   6 2312.06 290.505  15
  -3  14  -7 3059.62 347.409  17
   3 -14   7 3230.42 321.970  15
  -3  14  -8 2529.54 328.182  17
   3 -14   8 2440.75 270.555  15
  -3  14  -9 17060.6 756.187  17
   3 -14   9 17089.6 648.928  15
  -3  14 -10 80.6958 148.321  17
  -3  14 -11 235.918 139.135  17
  -3  14 -11 97.4024 114.711  14
  -3  14 -11 213.233 91.3008  16
  -3  14 -12 1911.88 246.167  17
  -3  14 -12 2055.12 215.992  14
  -3  14 -12 1810.27 187.257  16
  -3  14 -13 250.584 127.174  17
  -3  14 -13 203.236 94.2772  14
  -3  14 -14 1310.07 165.035  17
  -3  14 -14 894.265 123.640  14
  -3  14 -15 6691.49 274.205  17
   3 -13 -15 8404.55 331.440   9
   3 -13 -14 100.293 126.556   8
   3 -13 -14 108.943 104.630  11
   3 -13 -14 75.1868 91.3077   9
   3 -13 -13 1108.16 188.037   9
   3 -13 -13 980.304 178.981   8
   3 -13 -13 1288.82 203.848  11
   3 -13 -12 242.254 164.076   9
   3 -13 -12 63.4086 159.346   8
   3 -13 -12-3.15175 126.677  11
   3 -13 -11 2731.82 466.387  19
   3 -13 -11 3259.95 332.508   8
   3 -13 -11 2766.62 318.459  11
   3 -13 -11 2888.00 336.000   9
   3 -13 -10-110.354 371.966  19
   3 -13 -10 98.9029 163.882   9
   3 -13 -10 172.168 172.118   8
   3 -13 -10 170.467 174.063  11
   3 -13  -9 25288.7 916.006   8
   3 -13  -9 25231.8 941.061   9
   3 -13  -9 24455.6 859.428  26
   3 -13  -8 1132.97 250.452   8
   3 -13  -8 1147.37 233.683   9
   3 -13  -8 1589.82 255.748  26
   3 -13  -7 2851.07 341.458   8
   3 -13  -7 2987.66 352.333   9
   3 -13  -7 2324.49 295.276  26
   3 -13  -6 1391.06 240.104   8
   3 -13  -6 1513.34 259.270   9
   3 -13  -6 1099.87 210.023  15
   3 -13  -6 1525.00 234.442  26
   3 -13  -5 208.709 166.977   9
   3 -13  -5-39.9223 185.211   8
   3 -13  -5 122.496 121.432  15
   3 -13  -5 344.488 161.634  26
   3 -13  -4 2614.42 606.829   4
   3 -13  -4 2708.22 338.748   8
   3 -13  -4 2743.20 324.652  15
   3 -13  -4 3053.76 328.036  26
   3 -13  -3 22039.0 835.294   9
   3 -13  -3 20274.5 1534.75   4
   3 -13  -3 20956.7 865.016  15
   3 -13  -3 21344.9 874.838  26
   3 -13  -2 31357.0 994.095   9
   3 -13  -2 31934.5 1883.41   4
   3 -13  -2 33520.8 1102.68  15
   3 -13  -1 5988.38 416.339   9
   3 -13  -1 5789.59 457.140  15
   3 -13   0 35.9082 149.048  15
   3 -13   1 15029.4 738.500  15
   3 -13   2 23416.9 918.836  15
  -3  13  -2 23275.6 1677.19   2
   3 -13   3 3092.02 353.100  15
   3 -13   4 121.221 137.389  15
   3 -13   5 169.260 153.375  15
  -3  13  -6-19.2468 151.551  17
   3 -13   6 223.482 151.330  15
  -3  13  -7 11337.4 645.928  17
   3 -13   7 11230.0 594.918  15
   3 -13   8 1756.74 237.070  15
  -3  13  -8 1273.48 244.094  17
  -3  13  -9 2623.56 334.362  17
  -3  13  -9 2793.80 284.061  14
  -3  13  -9 2299.83 252.453  16
  -3  13 -10 515.921 190.562  17
  -3  13 -10 336.900 129.219  16
  -3  13 -10 287.604 131.164  14
  -3  13 -11 13300.8 659.308  17
  -3  13 -11 12770.6 593.033  14
  -3  13 -11 12925.7 576.270  16
  -3  13 -12 1252.02 227.217  17
  -3  13 -12 1034.13 180.735  16
  -3  13 -12 1020.24 195.766  14
  -3  13 -13 16911.7 659.643  17
  -3  13 -13 16241.6 625.535  14
  -3  13 -13 17097.1 609.096  16
  -3  13 -14 6679.30 374.025  17
  -3  13 -14 7226.44 392.721  14
  -3  13 -15 4432.58 261.395  17
  -3  13 -15 4998.29 298.418  14
  -3  13 -16 7321.93 309.405  14
   3 -12 -16 1849.11 176.377   8
   3 -12 -15 5817.10 336.219   8
   3 -12 -15 5163.84 296.078   9
   3 -12 -15 5066.16 312.471  11
   3 -12 -15 5131.55 403.003  19
   3 -12 -14-103.497 119.352   8
   3 -12 -14 89.0786 110.922  11
   3 -12 -14 94.5092 108.343   9
   3 -12 -14 280.876 294.697  19
   3 -12 -13 6385.53 407.620   8
   3 -12 -13 6388.85 413.253   9
   3 -12 -13 6298.95 419.219  11
   3 -12 -13 5828.07 511.547  19
   3 -12 -12 427.395 187.049   8
   3 -12 -12 496.723 188.946   9
   3 -12 -12 358.207 369.597  19
   3 -12 -12 305.841 186.214  11
   3 -12 -11 26275.2 1030.65  19
   3 -12 -11 28770.2 963.191  11
   3 -12 -11 27952.2 969.832   9
   3 -12 -11 28050.8 953.057   8
   3 -12 -10 1654.78 280.909   9
   3 -12 -10 1770.41 275.786   8
   3 -12 -10 2187.77 478.570  19
   3 -12 -10 1912.74 295.467  11
   3 -12  -9 10838.1 632.897   9
   3 -12  -9 12786.5 660.259   8
   3 -12  -9 13193.5 750.912  19
   3 -12  -8 20979.1 930.653  19
   3 -12  -8 21607.5 836.315  26
   3 -12  -8 20334.5 857.408   9
   3 -12  -8 20596.2 836.984   8
   3 -12  -7 7914.67 633.658  19
   3 -12  -7 7275.94 498.287  26
   3 -12  -7 8893.25 550.752   8
   3 -12  -7 8734.65 561.787   9
   3 -12  -6 1210.37 244.231   9
   3 -12  -6 869.887 215.469   8
   3 -12  -6 267.309 280.384   4
   3 -12  -6 1425.19 242.012  26
   3 -12  -6 964.082 349.282  19
   3 -12  -6 1181.31 206.034  15
   3 -12  -5 8730.38 538.567   9
   3 -12  -5 8535.42 536.978   8
   3 -12  -5 8909.82 1055.63   4
   3 -12  -5 8061.25 517.338  15
   3 -12  -5 7886.56 511.784  26
   3 -12  -4-1.02406 136.920   8
   3 -12  -4-9.32013 118.881   9
   3 -12  -4 91.9372 212.731   4
   3 -12  -4 185.212 157.766  15
   3 -12  -4-17.9092 155.764  26
   3 -12  -3 9516.00 551.333   9
   3 -12  -3 9462.00 545.427   8
   3 -12  -3 8946.36 995.150   4
   3 -12  -3 9713.75 580.853  15
   3 -12  -3 9677.86 574.755  26
   3 -12  -2 3477.81 329.683   9
   3 -12  -2 3146.85 330.644   8
   3 -12  -2 3772.96 661.478   4
   3 -12  -2 3485.59 355.738  15
   3 -12  -1 12082.3 598.558   9
   3 -12  -1 13375.8 679.969  15
   3 -12  -1 13024.2 1122.92   4
   3 -12   0 26649.4 954.314  15
  -3  12   0 22325.4 1486.40   2
   3 -12   1 7544.04 505.548  15
  -3  12  -1 7518.20 907.609   2
   3 -12   2 57827.3 1436.87  15
  -3  12  -2 52520.9 2462.24   2
   3 -12   3 1410.09 244.949  15
  -3  12  -3 1078.98 380.254   2
   3 -12   4 2643.81 301.311  15
  -3  12  -4 1858.25 487.948   2
   3 -12   5 17189.5 760.325  15
  -3  12  -5 16284.5 1473.14   2
   3 -12   6 358.865 172.539  15
  -3  12  -7 13651.8 617.438  16
   3 -12   7 13192.3 642.804  15
  -3  12  -7 14133.2 721.460  17
  -3  12  -8 69.0487 133.998  14
  -3  12  -8-25.6338 155.198  17
   3 -12   8 137.728 144.374  15
  -3  12  -8 292.052 155.730  16
  -3  12  -9 9766.93 549.421  16
  -3  12  -9 10453.4 566.594  14
  -3  12  -9 9730.26 601.102  17
  -3  12 -10 21805.7 820.077  16
  -3  12 -10 23574.9 866.258  14
  -3  12 -10 22505.7 896.205  17
  -3  12 -11 16387.0 699.660  16
  -3  12 -11 17016.8 739.393  14
  -3  12 -11 16618.6 755.723  17
  -3  12 -12 1372.67 214.144  16
  -3  12 -12 1347.73 239.530  14
  -3  12 -12 1807.60 263.302  17
  -3  12 -13 8839.15 503.634  14
  -3  12 -13 9036.28 493.393  16
  -3  12 -13 8844.79 503.752  17
  -3  12 -14 357.902 126.407  16
  -3  12 -14 633.729 189.960  14
  -3  12 -14 360.888 136.663  17
  -3  12 -15 1128.18 185.064  14
  -3  12 -15 1070.37 162.841  17
  -3  12 -16 5116.93 314.525  14
  -3  12 -16 4595.75 254.831  17
  -3  12 -17 1763.00 167.056  14
   3 -11 -17 4158.34 228.831   8
   3 -11 -17 3100.57 266.561  19
   3 -11 -16 7913.03 448.686  19
   3 -11 -16 6880.99 348.000   8
   3 -11 -15 3124.73 361.158  19
   3 -11 -15 2839.75 237.129   9
   3 -11 -15 3109.15 266.869  11
   3 -11 -15 3107.45 271.595   8
   3 -11 -14 512.064 155.040  11
   3 -11 -14 466.078 268.616  19
   3 -11 -14 551.101 135.496   9
   3 -11 -14 382.532 142.406   8
   3 -11 -13 4920.19 385.341   9
   3 -11 -13 4892.16 386.314  11
   3 -11 -13 3820.59 728.338  25
   3 -11 -13 4982.47 463.819  19
   3 -11 -13 5482.70 411.328   8
   3 -11 -12 8362.23 589.370  19
   3 -11 -12 8734.44 530.326   9
   3 -11 -12 8060.20 512.641  11
   3 -11 -12 8421.98 528.123   8
   3 -11 -11 2682.07 316.756  11
   3 -11 -11 2592.17 678.988  25
   3 -11 -11 2868.55 334.745   9
   3 -11 -11 2308.47 294.174   8
   3 -11 -11 2719.72 392.982  19
   3 -11 -10 945.967 554.422  25
   3 -11 -10 1873.95 285.818   8
   3 -11 -10 1609.15 279.999   9
   3 -11 -10 1394.51 313.198  19
   3 -11  -9 2849.45 630.752  25
   3 -11  -9 2377.70 308.229   8
   3 -11  -9 2727.31 324.964   9
   3 -11  -9 3150.32 405.085  19
   3 -11  -8 1472.09 537.673  25
   3 -11  -8 941.836 308.246  19
   3 -11  -8 1352.23 259.338   9
   3 -11  -8 1153.15 209.493   8
   3 -11  -8 535.061 247.857   4
   3 -11  -7 8636.91 590.439  19
   3 -11  -7 11031.7 1205.55   4
   3 -11  -7 9762.85 579.979   8
   3 -11  -7 9369.05 572.119   9
   3 -11  -6 950.453 431.520   4
   3 -11  -6 883.484 216.757   9
   3 -11  -6 822.347 202.447   8
   3 -11  -6 742.293 304.849  19
   3 -11  -6 1002.99 199.627  15
   3 -11  -6 755.243 182.700  26
   3 -11  -5 38.7114 159.360   9
   3 -11  -5-219.671 208.101   4
   3 -11  -5 129.575 114.593   8
   3 -11  -5 22.4531 105.765  26
   3 -11  -5-10.5634 242.588  19
   3 -11  -5-49.4961 120.170  15
   3 -11  -4 13147.8 640.760  26
   3 -11  -4 13262.1 691.167  19
   3 -11  -4 13883.8 1229.98   4
   3 -11  -4 14647.7 660.684   8
   3 -11  -4 14926.6 675.493   9
   3 -11  -4 13790.7 655.535  15
   3 -11  -3 15107.5 660.734   9
   3 -11  -3 16717.0 724.299  26
   3 -11  -3 14540.5 679.251  15
   3 -11  -3 13511.3 1191.87   4
   3 -11  -3 14130.6 637.893   8
   3 -11  -2 3188.00 323.682  15
   3 -11  -2 3099.58 303.253   8
   3 -11  -2 2575.82 494.345   4
   3 -11  -1 6593.48 454.489  15
   3 -11  -1 6013.31 746.935   4
   3 -11  -1 6437.38 420.289   8
  -3  11   0 1148.69 371.215   2
   3 -11   0 1246.83 212.092  15
   3 -11   0 1090.68 350.567   4
  -3  11  -1 10788.4 1022.24   2
   3 -11   1 9634.82 554.372  15
  -3  11  -2 22758.9 1539.41   2
   3 -11   2 25792.1 899.499  15
  -3  11  -3 2334.11 556.763   2
   3 -11   3 1859.92 264.902  15
  -3  11  -4 73966.9 2941.34   2
   3 -11   4 77813.8 1630.02  15
  -3  11  -5 5330.95 810.888   2
   3 -11   5 5252.24 398.503  15
  -3  11  -6 60284.3 2773.94   2
   3 -11   6 60810.9 1421.18  15
  -3  11  -6 60845.5 1353.31  16
  -3  11  -7 2789.20 669.961   2
  -3  11  -7 3138.75 305.623  16
   3 -11   7 2852.37 298.690  15
  -3  11  -8 713.865 178.492  14
  -3  11  -8 625.886 182.987  16
  -3  11  -8 615.418 189.922  17
   3 -11   8 829.092 178.642  15
  -3  11  -9 8432.95 561.127  17
  -3  11  -9 7896.21 493.170  16
  -3  11  -9 8030.24 529.030  14
  -3  11 -10 6442.51 486.409  17
  -3  11 -10 6196.16 455.118  16
  -3  11 -10 6505.54 479.352  14
  -3  11 -11-185.353 176.694  17
  -3  11 -11 22.9343 136.039  14
  -3  11 -11 55.4030 143.823  16
  -3  11 -12 1223.34 236.441  17
  -3  11 -12 1689.54 268.446  14
  -3  11 -12 1359.11 232.487  16
  -3  11 -13 2569.64 303.454  17
  -3  11 -13 2754.01 321.148  14
  -3  11 -13 2328.16 288.864  16
  -3  11 -14 6730.49 429.505  17
  -3  11 -14 7469.45 471.125  16
  -3  11 -14 7644.46 482.854  14
  -3  11 -15 7300.01 403.677  17
  -3  11 -15 7140.93 424.745  16
  -3  11 -15 8039.64 466.810  14
  -3  11 -16 632.862 119.030  17
  -3  11 -16 590.494 160.134  14
  -3  11 -17 798.354 155.249  14
  -3  11 -18 2240.07 183.878  14
   3 -10 -18 1742.16 207.053  19
   3 -10 -17 2970.33 220.830   8
   3 -10 -17 2869.53 278.631  19
   3 -10 -16 154.123 595.853  25
   3 -10 -16 150.987 223.931  19
   3 -10 -16 149.738 98.8807   8
   3 -10 -15 788.047 659.282  25
   3 -10 -15 315.392 236.417  19
   3 -10 -15 432.310 143.108   9
   3 -10 -15 344.736 156.556   8
   3 -10 -15 127.296 127.401  11
   3 -10 -14 1546.66 710.036  25
   3 -10 -14 1068.79 258.796  19
   3 -10 -14 1199.28 196.051   9
   3 -10 -14 1193.59 222.507   8
   3 -10 -14 1256.76 219.000  11
   3 -10 -13-486.491 625.589  25
   3 -10 -13 82.5918 183.018  19
   3 -10 -13 221.174 136.676   9
   3 -10 -13-35.2264 147.988   8
   3 -10 -13 31.8076 135.204  11
   3 -10 -12 2852.74 640.363  25
   3 -10 -12 4067.50 375.163  11
   3 -10 -12 4053.16 373.617   9
   3 -10 -12 3085.44 371.109  19
   3 -10 -12 4556.76 408.354   8
   3 -10 -11 4689.64 685.170  25
   3 -10 -11 5034.26 445.046  19
   3 -10 -11 5058.80 901.354  18
   3 -10 -11 6401.38 466.752   8
   3 -10 -11 6264.98 457.356  11
   3 -10 -11 6345.41 472.791   9
   3 -10 -10 3394.41 601.504  25
   3 -10 -10 2236.84 294.514   8
   3 -10 -10 2341.71 319.333   9
   3 -10 -10 2901.00 364.071  19
   3 -10 -10 2323.32 737.432  18
   3 -10  -9 3123.74 594.403  25
   3 -10  -9 1897.89 300.563  19
   3 -10  -9 2509.72 734.031  18
   3 -10  -9 1554.56 470.017   4
   3 -10  -9 1274.15 237.023   9
   3 -10  -9 1109.05 223.607   8
   3 -10  -8 23339.9 928.782  19
   3 -10  -8 22402.7 879.179   9
   3 -10  -8 24606.6 1020.06  25
   3 -10  -8 24038.4 1755.84   4
[truncated: 698,852 more chars]
