# Supplementary material for: Oxidative Additions of C−F Bonds to the Silanide Anion [Si(C2F5)3]−
Source: Angew Chem Int Ed Engl. 2022 Feb 28;61(17):e202116468. doi: 10.1002/anie.202116468 (PMC9310575; doi:10.1002/anie.202116468)
Supplement: Supplementary file 10 — Supporting Information [file ANIE-61-0-s008.cif]

data_compound1e

_database_code_depnum_ccdc_archive         2112950


# was tiessen35

# start Validation Reply Form
_vrf_PLAT340_compound1e
;
PROBLEM: Low Bond Precision on  C-C Bonds ...............    0.01088 Ang.  
RESPONSE: Caused by many disordered carbon atoms and acentric space group.
;
# end Validation Reply Form
_audit_creation_date               2021-08-03
_audit_creation_method
;
Olex2 1.3
(compiled 2020.11.12 svn.r5f609507 for OlexSys, GUI svn.r6272)
;
_shelx_SHELXL_version_number       '2016/6'
_audit_contact_author_address      ?
_audit_contact_author_email        ?
_audit_contact_author_name         ''
_audit_contact_author_phone        ?
_publ_contact_author_id_orcid      ?
_publ_section_references
;
D. Kratzert, I. Krossing, (2018), J. Appl. Cryst. 51, 928-934. 

Dolomanov, O.V., Bourhis, L.J., Gildea, R.J, Howard, J.A.K. & Puschmann, H.
 (2009), J. Appl. Cryst. 42, 339-341.

Kratzert, D., Holstein, J.J. & Krossing, I. (2015). J. Appl. Cryst. 48, 933-938.

Sheldrick, G.M. (2015). Acta Cryst. A71, 3-8.

Sheldrick, G.M. (2015). Acta Cryst. C71, 3-8.
;
_chemical_name_common              ?
_chemical_name_systematic          ?
_chemical_formula_moiety           'C40 H100 N13 P4, C11 F23 Si'
_chemical_formula_sum              'C51 H100 F23 N13 P4 Si'
_chemical_formula_weight           1484.40
_chemical_absolute_configuration   ?
_chemical_melting_point            ?
loop_
  _atom_type_symbol
  _atom_type_description
  _atom_type_scat_dispersion_real
  _atom_type_scat_dispersion_imag
  _atom_type_scat_source
 'C' 'C' 0.0181 0.0091 'International Tables Vol C Tables 4.2.6.8 and 6.1.1.4'
 'H' 'H' 0.0000 0.0000 'International Tables Vol C Tables 4.2.6.8 and 6.1.1.4'
 'F' 'F' 0.0727 0.0534 'International Tables Vol C Tables 4.2.6.8 and 6.1.1.4'
 'N' 'N' 0.0311 0.0180 'International Tables Vol C Tables 4.2.6.8 and 6.1.1.4'
 'P' 'P' 0.2955 0.4335 'International Tables Vol C Tables 4.2.6.8 and 6.1.1.4'
 'Si' 'Si' 0.2541 0.3302 'International Tables Vol C Tables 4.2.6.8 and 6.1.1.4'

_shelx_space_group_comment
;
The symmetry employed for this shelxl refinement is uniquely defined
by the following loop, which should always be used as a source of
symmetry information in preference to the above space-group names.
They are only intended as comments.
;
_space_group_crystal_system        'monoclinic'
_space_group_IT_number             4
_space_group_name_H-M_alt          'P 1 21 1'
_space_group_name_Hall             'P 2yb'
loop_
  _space_group_symop_operation_xyz
 'x, y, z'
 '-x, y+1/2, -z'

_cell_length_a                     13.6150(5)
_cell_length_b                     15.8534(7)
_cell_length_c                     16.3232(7)
_cell_angle_alpha                  90
_cell_angle_beta                   94.701(4)
_cell_angle_gamma                  90
_cell_volume                       3511.4(3)
_cell_formula_units_Z              2
_cell_measurement_reflns_used      16576
_cell_measurement_temperature      100.0(1)
_cell_measurement_theta_max        75.9100
_cell_measurement_theta_min        3.2150
_shelx_estimated_absorpt_T_max     0.926
_shelx_estimated_absorpt_T_min     0.712
_exptl_absorpt_coefficient_mu      2.098
_exptl_absorpt_correction_T_max    1.000
_exptl_absorpt_correction_T_min    0.742
_exptl_absorpt_correction_type     gaussian
_exptl_absorpt_process_details
;
CrysAlisPro 1.171.41.104a (Rigaku Oxford Diffraction, 2021)
Numerical absorption correction based on gaussian integration over
a multifaceted crystal model
Empirical absorption correction using spherical harmonics,
implemented in SCALE3 ABSPACK scaling algorithm.
;
_exptl_absorpt_special_details     ?
_exptl_crystal_colour              'clear light colourless'
_exptl_crystal_colour_lustre       clear
_exptl_crystal_colour_modifier     light
_exptl_crystal_colour_primary      colourless
_exptl_crystal_density_diffrn      1.404
_exptl_crystal_density_meas        ?
_exptl_crystal_density_method      ?
_exptl_crystal_description         plate
_exptl_crystal_F_000               1556
loop_
  _exptl_crystal_face_index_h
  _exptl_crystal_face_index_k
  _exptl_crystal_face_index_l
  _exptl_crystal_face_perp_dist
 0 0 -1 0.0183
 0 0 1 0.0183
 -7 6 2 0.0923
 3 10 1 0.0529
 6 7 0 0.0558
 6 -7 -2 0.0705
 -5 -8 0 0.0437
 5 -1 -3 0.0676

_exptl_crystal_size_max            0.174
_exptl_crystal_size_mid            0.1
_exptl_crystal_size_min            0.037
_exptl_transmission_factor_max     ?
_exptl_transmission_factor_min     ?
_diffrn_reflns_av_R_equivalents    0.0435
_diffrn_reflns_av_unetI/netI       0.0529
_diffrn_reflns_Laue_measured_fraction_full  1.000
_diffrn_reflns_Laue_measured_fraction_max  0.987
_diffrn_reflns_limit_h_max         15
_diffrn_reflns_limit_h_min         -16
_diffrn_reflns_limit_k_max         19
_diffrn_reflns_limit_k_min         -19
_diffrn_reflns_limit_l_max         20
_diffrn_reflns_limit_l_min         -20
_diffrn_reflns_number              32907
_diffrn_reflns_point_group_measured_fraction_full  1.000
_diffrn_reflns_point_group_measured_fraction_max  0.988
_diffrn_reflns_theta_full          67.684
_diffrn_reflns_theta_max           76.620
_diffrn_reflns_theta_min           2.716
_diffrn_ambient_temperature        100.00(10)
_diffrn_detector_area_resol_mean   5.3114
_diffrn_detector_type              Atlas
_diffrn_measured_fraction_theta_full  1.000
_diffrn_measured_fraction_theta_max  0.987
_diffrn_measurement_details
;
List of Runs (angles in degrees, time in seconds):

  # Type    Start    End  Width  t~exp~   \w     \q     \k     \f   Frames
--------------------------------------------------------------------------
  1  \w   -100.00 -61.00   1.00    7.00    --  -38.50-154.00 -65.00   39
  2  \w   -108.00 -19.00   1.00    7.00    --  -38.50 -37.00 120.00   89
  3  \w    -87.00  -7.00   1.00    7.00    --  -38.50 125.00-150.00   80
  4  \w    -75.00 -24.00   1.00    7.00    --  -38.50 -19.00  30.00   51
  5  \w     24.00  77.00   1.00    7.00    --   42.95 -99.00-150.00   53
  6  \w     -5.00  43.00   1.00    7.00    --   42.95 -37.00  60.00   48
  7  \w     23.00  97.00   1.00    7.00    --   42.95  37.00 120.00   74
  8  \w     66.00 113.00   1.00    7.00    --   42.95  37.00  30.00   47
  9  \w     85.00 111.00   1.00   28.00    --  111.00  61.00  60.00   26
 10  \w     85.00 111.00   1.00   28.00    --  111.00  61.00   0.00   26
 11  \w     89.00 116.00   1.00   28.00    --  111.00  45.00  90.00   27
 12  \w    136.00 162.00   1.00   28.00    --  111.00  61.00   0.00   26
 13  \w     91.00 158.00   1.00   28.00    --  111.00  30.00  90.00   67
 14  \w    140.00 166.00   1.00   28.00    --  111.00  61.00  60.00   26
 15  \w     53.00 100.00   1.00   28.00    --  111.00 -94.00 120.00   47
 16  \w     41.00  90.00   1.00   28.00    --  111.00-125.00-150.00   49
 17  \w     85.00 111.00   1.00   28.00    --  111.00  61.00  30.00   26
 18  \w     41.00 132.00   1.00   28.00    --  111.00 -45.00-180.00   91
 19  \w     89.00 115.00   1.00   28.00    --  111.00  45.00  60.00   26
 20  \w    105.00 173.00   1.00   28.00    --  111.00  77.00-120.00   68
 21  \w     42.00  74.00   1.00   28.00    --  111.00 -45.00  90.00   32
 22  \w     90.00 116.00   1.00   28.00    --  111.00  45.00  30.00   26
 23  \w     92.00 117.00   1.00   28.00    --  111.00  45.00   0.00   25
 24  \w    119.00 151.00   1.00   28.00    --  111.00  77.00-150.00   32
 25  \w     42.00 112.00   1.00   28.00    --  111.00-125.00 120.00   70
 26  \w     75.00 101.00   1.00   28.00    --  111.00-125.00 -60.00   26
 27  \w     84.00 178.00   1.00   28.00    --  111.00   0.00   0.00   94
 28  \w     86.00 163.00   1.00   28.00    --  111.00  61.00  90.00   77
 29  \w     42.00 113.00   1.00   28.00    --  111.00-125.00-120.00   71
 30  \w     88.00 175.00   1.00   28.00    --  111.00  47.00  37.04   87
;
_diffrn_measurement_device         'four-circle diffractometer'
_diffrn_measurement_device_type    'SuperNova, Dual, Cu at home/near, Atlas'
_diffrn_measurement_method         '\w scans'
_diffrn_radiation_type             CuK\a
_diffrn_radiation_wavelength       1.54184
_diffrn_source                     ?
_reflns_Friedel_coverage           0.928
_reflns_Friedel_fraction_full      1.000
_reflns_Friedel_fraction_max       0.988
_reflns_number_gt                  12206
_reflns_number_total               14367
_reflns_special_details
;
 Reflections were merged by SHELXL according to the crystal
 class for the calculation of statistics and refinement.
 
 _reflns_Friedel_fraction is defined as the number of unique
 Friedel pairs measured divided by the number that would be
 possible theoretically, ignoring centric projections and
 systematic absences.
;
_reflns_threshold_expression       'I > 2\s(I)'
_computing_cell_refinement         'CrysAlisPro 1.171.41.104a (Rigaku OD, 2021)'
_computing_data_collection         'CrysAlisPro 1.171.41.104a (Rigaku OD, 2021)'
_computing_data_reduction          'CrysAlisPro 1.171.41.104a (Rigaku OD, 2021)'
_computing_molecular_graphics      'Olex2 1.3 (Dolomanov et al., 2009)'
_computing_publication_material    'Olex2 1.3 (Dolomanov et al., 2009)'
_computing_structure_refinement    'SHELXL 2016/6 (Sheldrick, 2015)'
_computing_structure_solution      'SHELXT  (Sheldrick, 2015)'
_refine_diff_density_max           0.463
_refine_diff_density_min           -0.374
_refine_diff_density_rms           0.076
_refine_ls_abs_structure_details
;
 Refined as an inversion twin.
;
_refine_ls_abs_structure_Flack     0.38(3)
_refine_ls_extinction_coef         0.00094(17)
_refine_ls_extinction_expression  
 'Fc^*^=kFc[1+0.001xFc^2^\l^3^/sin(2\q)]^-1/4^'
_refine_ls_extinction_method       'SHELXL-2016/6 (Sheldrick 2016)'
_refine_ls_goodness_of_fit_ref     1.072
_refine_ls_hydrogen_treatment      mixed
_refine_ls_matrix_type             full
_refine_ls_number_parameters       1152
_refine_ls_number_reflns           14367
_refine_ls_number_restraints       561
_refine_ls_R_factor_all            0.0649
_refine_ls_R_factor_gt             0.0543
_refine_ls_restrained_S_all        1.064
_refine_ls_shift/su_max            0.000
_refine_ls_shift/su_mean           0.000
_refine_ls_structure_factor_coef   Fsqd
_refine_ls_weighting_details      
 'w=1/[\s^2^(Fo^2^)+(0.0888P)^2^+0.8597P] where P=(Fo^2^+2Fc^2^)/3'
_refine_ls_weighting_scheme        calc
_refine_ls_wR_factor_gt            0.1429
_refine_ls_wR_factor_ref           0.1585
_refine_special_details           
 'The crystal appears as a racemic twin. The anion is disordered over two sites (85:15) around Si1.'
_olex2_refinement_description
;
1. Twinned data refinement
 Scales: 0.62(3)
 0.38(3)
2. Fixed Uiso
 At 1.2 times of:
  All C(H,H) groups
 At 1.5 times of:
  All C(H,H,H) groups
3. Restrained distances
 N1-H1
 0.88 with sigma of 0.02
 C20A-C19A \\sim C20B-C19B
 with sigma of 0.02
 C18B-C17A \\sim C18A-C17A
 with sigma of 0.02
 N8-C19A \\sim N8-C19B
 with sigma of 0.02
 C49A-C48A \\sim C51B-C50B
 with sigma of 0.02
 C49B-C48B \\sim C51A-C50A
 with sigma of 0.02
 C50A-C49A \\sim C50B-C49B
 with sigma of 0.02
 N8-C17A \\sim N8-C17B
 with sigma of 0.02
 C22B-C21B \\sim C22A-C21A
 with sigma of 0.02
 N9-C21A \\sim N9-C21B
 with sigma of 0.02
 C28B-C27A \\sim C28A-C27B
 with sigma of 0.02
 N10-C27A \\sim N10-C27B
 with sigma of 0.02
4. Uiso/Uaniso restraints and constraints
Si1 \\sim F1B \\sim F2B \\sim F3B \\sim F4B \\sim F5B \\sim F6B \\sim F7B \\sim
F8B \\sim F9B \\sim F10B \\sim F11B \\sim F12B \\sim F13B \\sim F14B \\sim F15B
\\sim F16B \\sim F17B \\sim F18B \\sim F19B \\sim F20B \\sim F21B \\sim F22B
\\sim F23B \\sim C41B \\sim C42A \\sim C43B \\sim C44B \\sim C45B \\sim C46
\\sim C47 \\sim C48B \\sim C49B \\sim C50B \\sim C51B: within 2A with sigma of
0.01 and sigma for terminal atoms of 0.01 within 2A
C19B \\sim C20B \\sim C18B \\sim C17B: within 2A with sigma of 0.01 and sigma
for terminal atoms of 0.02 within 2A
Uanis(C21B) = Uanis(C21A)
Uanis(C22B) = Uanis(C22A)
Uanis(C20B) = Uanis(C20A)
Uanis(C19B) = Uanis(C19A)
Uanis(C17A) = Uanis(C17B)
Uanis(C18B) = Uanis(C18A)
Uanis(C28B) = Uanis(C28A)
Uanis(C27B) = Uanis(C27A)
5. Rigid body (RIGU) restrains
 Si1, F1B, F2B, F3B, F4B, F5B, F6B, F7B, F8B, F9B, F10B, F11B, F12B, F13B,
 F14B, F15B, F16B, F17B, F18B, F19B, F20B, F21B, F22B, F23B, C41B, C42A, C43B,
 C44B, C45B, C46, C47, C48B, C49B, C50B, C51B
 with sigma for 1-2 distances of 0.01 and sigma for 1-3 distances of 0.01
 C20B, C19B, C17B, C18B
 with sigma for 1-2 distances of 0.01 and sigma for 1-3 distances of 0.01
6. Others
 Sof(F1B)=Sof(F7B)=Sof(F8B)=Sof(F9B)=Sof(F10B)=Sof(F11B)=Sof(F12B)=Sof(F13B)=
 Sof(F14B)=Sof(F15B)=Sof(F16B)=Sof(F17B)=Sof(F18B)=Sof(F19B)=Sof(F20B)=
 Sof(F21B)=Sof(F22B)=Sof(F23B)=Sof(C41B)=Sof(F2B)=Sof(F3B)=Sof(F4B)=Sof(F5B)=
 Sof(F6B)=Sof(C43B)=Sof(C44B)=Sof(C45B)=Sof(C48B)=Sof(C49B)=Sof(C50B)=Sof(C51B)=
 Sof(C28B)=Sof(H28A)=Sof(H28B)=Sof(H28C)=Sof(C20B)=Sof(H20D)=Sof(H20E)=
 Sof(H20F)=Sof(C18B)=Sof(H18D)=Sof(H18E)=Sof(H18F)=Sof(C19B)=Sof(H19C)=
 Sof(H19D)=Sof(C17B)=Sof(H17C)=Sof(H17D)=Sof(C21A)=Sof(H21C)=Sof(H21D)=
 Sof(C22A)=Sof(H22D)=Sof(H22E)=Sof(H22F)=Sof(C27A)=Sof(H27C)=Sof(H27D)=1-FVAR(1)
 Sof(F1A)=Sof(F2A)=Sof(F3A)=Sof(F4A)=Sof(F5A)=Sof(F6A)=Sof(F7A)=Sof(F8A)=
 Sof(F9A)=Sof(F10A)=Sof(F11A)=Sof(F12A)=Sof(F13A)=Sof(F14A)=Sof(F15A)=Sof(F16A)=
 Sof(F17A)=Sof(F18A)=Sof(F19A)=Sof(F20A)=Sof(F21A)=Sof(F22A)=Sof(F23A)=
 Sof(C41A)=Sof(C43A)=Sof(C44A)=Sof(C45A)=Sof(C48A)=Sof(C49A)=Sof(C50A)=
 Sof(C51A)=Sof(C17A)=Sof(H17A)=Sof(H17B)=Sof(C18A)=Sof(H18A)=Sof(H18B)=
 Sof(H18C)=Sof(C19A)=Sof(H19A)=Sof(H19B)=Sof(C20A)=Sof(H20A)=Sof(H20B)=
 Sof(H20C)=Sof(C21B)=Sof(H21A)=Sof(H21B)=Sof(C22B)=Sof(H22A)=Sof(H22B)=
 Sof(H22C)=Sof(C27B)=Sof(H27A)=Sof(H27B)=Sof(C28A)=Sof(H28D)=Sof(H28E)=
 Sof(H28F)=FVAR(1)
7.a Free rotating group:
 C41B(F2B,F3B,F4B,F5B,F6B)
7.b Secondary CH2 refined with riding coordinates:
 C5(H5A,H5B), C7(H7A,H7B), C9(H9A,H9B), C11(H11A,H11B), C13(H13A,H13B),
 C15(H15A,H15B), C17A(H17A,H17B), C19A(H19A,H19B), C21B(H21A,H21B), C23(H23A,
 H23B), C25(H25A,H25B), C27B(H27A,H27B), C29(H29A,H29B), C31(H31A,H31B),
 C33(H33A,H33B), C35(H35A,H35B), C37(H37A,H37B), C39(H39A,H39B), C19B(H19C,
 H19D), C17B(H17C,H17D), C21A(H21C,H21D), C27A(H27C,H27D)
7.c Idealised Me refined as rotating group:
 C2(H2A,H2B,H2C), C3(H3A,H3B,H3C), C4(H4A,H4B,H4C), C6(H6A,H6B,H6C), C8(H8A,
 H8B,H8C), C10(H10A,H10B,H10C), C12(H12A,H12B,H12C), C14(H14A,H14B,H14C),
 C16(H16A,H16B,H16C), C18A(H18A,H18B,H18C), C20A(H20A,H20B,H20C), C22B(H22A,
 H22B,H22C), C24(H24A,H24B,H24C), C26(H26A,H26B,H26C), C28B(H28A,H28B,H28C),
 C30(H30A,H30B,H30C), C32(H32A,H32B,H32C), C34(H34A,H34B,H34C), C36(H36A,H36B,
 H36C), C38(H38A,H38B,H38C), C40(H40A,H40B,H40C), C20B(H20D,H20E,H20F),
 C18B(H18D,H18E,H18F), C22A(H22D,H22E,H22F), C28A(H28D,H28E,H28F)
;
_atom_sites_solution_hydrogens     mixed
_atom_sites_solution_primary       dual
_atom_sites_solution_secondary     ?
loop_
  _atom_site_label
  _atom_site_type_symbol
  _atom_site_fract_x
  _atom_site_fract_y
  _atom_site_fract_z
  _atom_site_U_iso_or_equiv
  _atom_site_adp_type
  _atom_site_occupancy
  _atom_site_site_symmetry_order
  _atom_site_calc_flag
  _atom_site_refinement_flags_posn
  _atom_site_refinement_flags_adp
  _atom_site_refinement_flags_occupancy
  _atom_site_disorder_assembly
  _atom_site_disorder_group
 P1 P 0.56364(8) 0.35078(9) 0.71175(7) 0.0314(3) Uani 1 1 d . . . . .
 P2 P 0.34367(9) 0.38077(9) 0.73295(7) 0.0338(3) Uani 1 1 d . . . . .
 P3 P 0.63636(10) 0.17438(9) 0.74864(8) 0.0377(3) Uani 1 1 d . . . . .
 P4 P 0.69405(10) 0.48671(9) 0.79330(9) 0.0405(3) Uani 1 1 d . . . . .
 Si1 Si 0.91559(10) 0.35221(10) 0.26287(8) 0.0354(3) Uani 1 1 d . U . . .
 F1A F 0.8768(3) 0.4397(3) 0.2126(3) 0.0505(10) Uani 0.849(3) 1 d . . P A 1
 F1B F 1.0252(17) 0.3622(15) 0.3300(15) 0.050(4) Uani 0.151(3) 1 d . U P A 2
 F2A F 1.0745(3) 0.2556(3) 0.3289(3) 0.0566(11) Uani 0.849(3) 1 d . . P A 1
 F3A F 0.9615(4) 0.1794(3) 0.2613(3) 0.0535(10) Uani 0.849(3) 1 d . . P A 1
 F4A F 0.9842(5) 0.2446(5) 0.4630(3) 0.079(2) Uani 0.849(3) 1 d . . P A 1
 F5A F 0.8498(4) 0.2031(4) 0.4015(3) 0.0683(15) Uani 0.849(3) 1 d . . P A 1
 F6A F 0.9746(7) 0.1242(5) 0.4045(4) 0.105(3) Uani 0.849(3) 1 d . . P A 1
 F7A F 0.7772(3) 0.2212(3) 0.2347(3) 0.0549(11) Uani 0.849(3) 1 d . . P A 1
 F7B F 0.8062(19) 0.4063(18) 0.1274(15) 0.057(5) Uani 0.151(3) 1 d . U P A 2
 F8A F 0.7285(4) 0.3284(4) 0.3084(3) 0.0695(15) Uani 0.849(3) 1 d . . P A 1
 F8B F 0.8225(19) 0.2680(16) 0.1294(15) 0.054(5) Uani 0.151(3) 1 d . U P A 2
 F9A F 0.6358(4) 0.2951(5) 0.1531(4) 0.0778(17) Uani 0.849(3) 1 d . . P A 1
 F9B F 0.641(2) 0.340(2) 0.124(2) 0.068(6) Uani 0.151(3) 1 d . U P A 2
 F10A F 0.7671(4) 0.3323(3) 0.0998(3) 0.0635(13) Uani 0.849(3) 1 d . . P A 1
 F10B F 0.6718(19) 0.390(2) 0.2507(16) 0.062(5) Uani 0.151(3) 1 d . U P A 2
 F11A F 0.6920(4) 0.4206(4) 0.1742(4) 0.0727(15) Uani 0.849(3) 1 d . . P A 1
 F11B F 0.6778(19) 0.2515(19) 0.2212(17) 0.062(5) Uani 0.151(3) 1 d . U P A 2
 F12A F 0.8853(4) 0.3903(4) 0.4229(3) 0.0703(15) Uani 0.849(3) 1 d . . P A 1
 F12B F 0.809(2) 0.500(2) 0.255(2) 0.078(6) Uani 0.151(3) 1 d . U P A 2
 F13A F 1.0389(3) 0.4068(3) 0.3962(3) 0.0589(12) Uani 0.849(3) 1 d . . P A 1
 F13B F 0.826(3) 0.440(2) 0.397(2) 0.073(5) Uani 0.151(3) 1 d . U P A 2
 F14A F 0.9592(5) 0.5476(5) 0.4353(4) 0.0850(19) Uani 0.849(3) 1 d . . P A 1
 F14B F 0.973(3) 0.486(3) 0.420(2) 0.084(6) Uani 0.151(3) 1 d . U P A 2
 F15A F 0.8385(4) 0.5356(4) 0.3425(4) 0.0821(18) Uani 0.849(3) 1 d . . P A 1
 F15B F 0.868(3) 0.577(2) 0.386(2) 0.082(6) Uani 0.151(3) 1 d . U P A 2
 F16A F 0.9878(4) 0.5496(4) 0.3091(4) 0.0651(14) Uani 0.849(3) 1 d . . P A 1
 F16B F 0.983(3) 0.531(2) 0.271(2) 0.075(6) Uani 0.151(3) 1 d . U P A 2
 F17A F 1.0575(5) 0.4752(4) 0.1442(5) 0.0760(18) Uani 0.849(3) 1 d . . P A 1
 F17B F 1.139(2) 0.253(2) 0.2137(18) 0.071(6) Uani 0.151(3) 1 d . U P A 2
 F18A F 1.1443(4) 0.4129(4) 0.2410(3) 0.0679(14) Uani 0.849(3) 1 d . . P A 1
 F18B F 1.010(2) 0.1955(16) 0.149(2) 0.069(6) Uani 0.151(3) 1 d . U P A 2
 F19A F 1.1894(5) 0.4171(3) 0.0596(4) 0.0648(14) Uani 0.849(3) 1 d . . P A 1
 F19B F 1.182(3) 0.247(2) 0.070(2) 0.075(6) Uani 0.151(3) 1 d . U P A 2
 F20A F 1.2285(4) 0.3152(4) 0.1429(4) 0.0684(13) Uani 0.849(3) 1 d . . P A 1
 F20B F 1.053(3) 0.256(3) 0.007(2) 0.086(6) Uani 0.151(3) 1 d . U P A 2
 F21A F 1.0464(4) 0.3293(4) -0.0142(3) 0.0639(14) Uani 0.849(3) 1 d . . P A 1
 F21B F 1.085(2) 0.426(2) 0.012(2) 0.084(7) Uani 0.151(3) 1 d . U P A 2
 F22A F 1.1295(5) 0.2253(3) 0.0416(3) 0.0624(13) Uani 0.849(3) 1 d . . P A 1
 F22B F 1.209(3) 0.397(3) 0.100(3) 0.086(8) Uani 0.151(3) 1 d . U P A 2
 F23A F 0.9415(4) 0.2231(3) 0.1002(3) 0.0554(11) Uani 0.849(3) 1 d . . P A 1
 F23B F 1.004(3) 0.481(2) 0.136(2) 0.065(6) Uani 0.151(3) 1 d . U P A 2
 C41A C 0.9738(5) 0.2455(5) 0.3174(4) 0.0439(15) Uani 0.849(3) 1 d . . P A 1
 C41B C 0.8820(11) 0.2500(9) 0.3275(9) 0.053(5) Uani 0.151(3) 1 d G U P A 2
 F2B F 0.8700(14) 0.1873(13) 0.2716(9) 0.056(5) Uani 0.151(3) 1 d G U P A 2
 F3B F 0.7939(12) 0.2648(13) 0.3570(12) 0.055(5) Uani 0.151(3) 1 d G U P A 2
 F4B F 0.9739(17) 0.2735(15) 0.4551(12) 0.067(7) Uani 0.151(3) 1 d G U P A 2
 F5B F 0.9133(14) 0.1494(13) 0.4332(11) 0.069(5) Uani 0.151(3) 1 d G U P A 2
 F6B F 1.0363(10) 0.1912(15) 0.3684(12) 0.063(5) Uani 0.151(3) 1 d G U P A 2
 C42A C 0.9476(5) 0.2064(5) 0.3972(4) 0.0572(16) Uani 1 1 d . U . . .
 C43A C 0.7808(5) 0.3063(5) 0.2447(4) 0.0444(15) Uani 0.849(3) 1 d . . P A 1
 C43B C 0.806(3) 0.337(3) 0.178(2) 0.046(4) Uani 0.151(3) 1 d . U P A 2
 C44A C 0.7161(6) 0.3389(6) 0.1678(6) 0.0544(19) Uani 0.849(3) 1 d . . P A 1
 C44B C 0.698(4) 0.333(4) 0.210(4) 0.056(5) Uani 0.151(3) 1 d . U P A 2
 C45A C 0.9444(5) 0.4200(6) 0.3634(5) 0.0522(18) Uani 0.849(3) 1 d . . P A 1
 C45B C 0.866(4) 0.455(4) 0.305(4) 0.067(4) Uani 0.151(3) 1 d . U P A 2
 C46 C 0.9298(6) 0.5146(6) 0.3598(6) 0.071(2) Uani 1 1 d . U . . .
 C47 C 1.0064(4) 0.3382(3) 0.1810(3) 0.0337(10) Uani 1 1 d . U . . .
 C48A C 1.0912(6) 0.3948(5) 0.1729(4) 0.0460(16) Uani 0.849(3) 1 d D . P A 1
 C48B C 1.061(4) 0.266(3) 0.154(3) 0.059(5) Uani 0.151(3) 1 d D U P A 2
 C49A C 1.1496(6) 0.3592(5) 0.1056(5) 0.0474(16) Uani 0.849(3) 1 d D . P A 1
 C49B C 1.105(6) 0.287(3) 0.076(4) 0.072(5) Uani 0.151(3) 1 d D U P A 2
 C50A C 1.0821(6) 0.2975(5) 0.0593(4) 0.0402(18) Uani 0.849(3) 1 d D . P A 1
 C50B C 1.104(4) 0.380(3) 0.068(4) 0.070(5) Uani 0.151(3) 1 d D U P A 2
 C51A C 1.0041(5) 0.2852(4) 0.1168(4) 0.0411(14) Uani 0.849(3) 1 d D . P A 1
 C51B C 1.035(3) 0.404(3) 0.131(3) 0.056(5) Uani 0.151(3) 1 d D U P A 2
 N1 N 0.5996(3) 0.3681(4) 0.6190(3) 0.0468(12) Uani 1 1 d D . . . .
 N2 N 0.4527(3) 0.3811(3) 0.7153(2) 0.0361(9) Uani 1 1 d . . . . .
 N3 N 0.5693(3) 0.2527(3) 0.7335(3) 0.0357(9) Uani 1 1 d . . . . .
 N4 N 0.6417(3) 0.4014(3) 0.7715(3) 0.0401(10) Uani 1 1 d . . . . .
 N5 N 0.3146(3) 0.4791(3) 0.7563(3) 0.0358(9) Uani 1 1 d . . . . .
 N6 N 0.3203(3) 0.3130(3) 0.8060(3) 0.0401(10) Uani 1 1 d . . . . .
 N7 N 0.2619(3) 0.3508(4) 0.6579(3) 0.0420(10) Uani 1 1 d . . . . .
 N8 N 0.7191(3) 0.1497(4) 0.6846(3) 0.0480(12) Uani 1 1 d D . . . .
 N9 N 0.5626(4) 0.0920(3) 0.7455(4) 0.0518(13) Uani 1 1 d D . . . .
 N10 N 0.7043(4) 0.1832(3) 0.8372(3) 0.0424(10) Uani 1 1 d D . . . .
 N11 N 0.6245(4) 0.5453(3) 0.8493(3) 0.0422(10) Uani 1 1 d . . . . .
 N12 N 0.8002(4) 0.4644(3) 0.8438(4) 0.0524(13) Uani 1 1 d . . . . .
 N13 N 0.7206(4) 0.5529(4) 0.7203(3) 0.0501(12) Uani 1 1 d . . . . .
 C1 C 0.5477(5) 0.3479(6) 0.5373(3) 0.061(2) Uani 1 1 d . . . . .
 C2 C 0.5057(6) 0.2586(6) 0.5394(4) 0.069(2) Uani 1 1 d . . . . .
 H2A H 0.481402 0.241515 0.483704 0.104 Uiso 1 1 calc R U . . .
 H2B H 0.451356 0.257396 0.575193 0.104 Uiso 1 1 calc R U . . .
 H2C H 0.557533 0.219589 0.560694 0.104 Uiso 1 1 calc R U . . .
 C3 C 0.6237(5) 0.3514(7) 0.4738(4) 0.071(2) Uani 1 1 d . . . . .
 H3A H 0.674769 0.308945 0.487177 0.106 Uiso 1 1 calc R U . . .
 H3B H 0.653762 0.407590 0.474414 0.106 Uiso 1 1 calc R U . . .
 H3C H 0.591304 0.339983 0.419108 0.106 Uiso 1 1 calc R U . . .
 C4 C 0.4660(6) 0.4123(7) 0.5158(4) 0.077(3) Uani 1 1 d . . . . .
 H4A H 0.435375 0.400767 0.460523 0.115 Uiso 1 1 calc R U . . .
 H4B H 0.494157 0.469229 0.517486 0.115 Uiso 1 1 calc R U . . .
 H4C H 0.416187 0.408169 0.555679 0.115 Uiso 1 1 calc R U . . .
 C5 C 0.3781(4) 0.5519(4) 0.7432(4) 0.0440(13) Uani 1 1 d . . . . .
 H5A H 0.447750 0.533744 0.751820 0.053 Uiso 1 1 calc R U . . .
 H5B H 0.366974 0.595265 0.785071 0.053 Uiso 1 1 calc R U . . .
 C6 C 0.3613(5) 0.5914(5) 0.6587(4) 0.0560(16) Uani 1 1 d . . . . .
 H6A H 0.384088 0.552712 0.617474 0.084 Uiso 1 1 calc R U . . .
 H6B H 0.398194 0.644472 0.657582 0.084 Uiso 1 1 calc R U . . .
 H6C H 0.290899 0.602746 0.646454 0.084 Uiso 1 1 calc R U . . .
 C7 C 0.2162(4) 0.5013(4) 0.7810(3) 0.0421(12) Uani 1 1 d . . . . .
 H7A H 0.173240 0.450935 0.774085 0.051 Uiso 1 1 calc R U . . .
 H7B H 0.187647 0.545470 0.743386 0.051 Uiso 1 1 calc R U . . .
 C8 C 0.2149(5) 0.5326(4) 0.8687(4) 0.0491(14) Uani 1 1 d . . . . .
 H8A H 0.256607 0.582816 0.876215 0.074 Uiso 1 1 calc R U . . .
 H8B H 0.240049 0.488331 0.906729 0.074 Uiso 1 1 calc R U . . .
 H8C H 0.147208 0.546844 0.879740 0.074 Uiso 1 1 calc R U . . .
 C9 C 0.3958(4) 0.2953(4) 0.8728(3) 0.0417(12) Uani 1 1 d . . . . .
 H9A H 0.460754 0.311551 0.854638 0.050 Uiso 1 1 calc R U . . .
 H9B H 0.397277 0.233662 0.882836 0.050 Uiso 1 1 calc R U . . .
 C10 C 0.3820(5) 0.3399(5) 0.9540(3) 0.0563(17) Uani 1 1 d . . . . .
 H10A H 0.383889 0.401053 0.945762 0.084 Uiso 1 1 calc R U . . .
 H10B H 0.434969 0.323251 0.995070 0.084 Uiso 1 1 calc R U . . .
 H10C H 0.318226 0.323902 0.973178 0.084 Uiso 1 1 calc R U . . .
 C11 C 0.2197(4) 0.2898(5) 0.8244(4) 0.0502(14) Uani 1 1 d . . . . .
 H11A H 0.173267 0.304290 0.776611 0.060 Uiso 1 1 calc R U . . .
 H11B H 0.201226 0.323291 0.871930 0.060 Uiso 1 1 calc R U . . .
 C12 C 0.2094(6) 0.1953(5) 0.8439(5) 0.0651(19) Uani 1 1 d . . . . .
 H12A H 0.232614 0.161660 0.798999 0.098 Uiso 1 1 calc R U . . .
 H12B H 0.140050 0.182125 0.850084 0.098 Uiso 1 1 calc R U . . .
 H12C H 0.248940 0.181971 0.895187 0.098 Uiso 1 1 calc R U . . .
 C13 C 0.2521(5) 0.2617(5) 0.6361(4) 0.0572(16) Uani 1 1 d . . . . .
 H13A H 0.193110 0.239144 0.660270 0.069 Uiso 1 1 calc R U . . .
 H13B H 0.310077 0.231269 0.662036 0.069 Uiso 1 1 calc R U . . .
 C14 C 0.2432(6) 0.2412(6) 0.5443(5) 0.071(2) Uani 1 1 d . . . . .
 H14A H 0.183116 0.266982 0.518274 0.107 Uiso 1 1 calc R U . . .
 H14B H 0.240053 0.179872 0.536799 0.107 Uiso 1 1 calc R U . . .
 H14C H 0.300666 0.263497 0.519109 0.107 Uiso 1 1 calc R U . . .
 C15 C 0.2009(5) 0.4092(5) 0.6050(4) 0.0551(16) Uani 1 1 d . . . . .
 H15A H 0.217703 0.402385 0.547514 0.066 Uiso 1 1 calc R U . . .
 H15B H 0.217071 0.467839 0.622005 0.066 Uiso 1 1 calc R U . . .
 C16 C 0.0909(5) 0.3953(7) 0.6084(5) 0.077(3) Uani 1 1 d . . . . .
 H16A H 0.054571 0.436860 0.573385 0.115 Uiso 1 1 calc R U . . .
 H16B H 0.073645 0.401602 0.665176 0.115 Uiso 1 1 calc R U . . .
 H16C H 0.073639 0.338307 0.588801 0.115 Uiso 1 1 calc R U . . .
 C17A C 0.8145(5) 0.1897(6) 0.6905(5) 0.0508(18) Uani 0.849(3) 1 d D . P A 1
 H17A H 0.866070 0.145444 0.693556 0.061 Uiso 0.849(3) 1 calc R U P A 1
 H17B H 0.822411 0.222580 0.742198 0.061 Uiso 0.849(3) 1 calc R U P A 1
 C18A C 0.8306(7) 0.2485(8) 0.6180(6) 0.073(3) Uani 0.849(3) 1 d . . P A 1
 H18A H 0.830859 0.215320 0.567414 0.109 Uiso 0.849(3) 1 calc R U P A 1
 H18B H 0.893894 0.277679 0.628275 0.109 Uiso 0.849(3) 1 calc R U P A 1
 H18C H 0.777273 0.290169 0.612155 0.109 Uiso 0.849(3) 1 calc R U P A 1
 C19A C 0.6937(6) 0.1068(6) 0.6047(4) 0.0476(17) Uani 0.849(3) 1 d D . P A 1
 H19A H 0.695226 0.148435 0.559607 0.057 Uiso 0.849(3) 1 calc R U P A 1
 H19B H 0.625822 0.084135 0.603742 0.057 Uiso 0.849(3) 1 calc R U P A 1
 C20A C 0.7642(6) 0.0353(6) 0.5900(6) 0.059(2) Uani 0.849(3) 1 d D . P A 1
 H20A H 0.740008 0.004094 0.540579 0.089 Uiso 0.849(3) 1 calc R U P A 1
 H20B H 0.768478 -0.002768 0.637432 0.089 Uiso 0.849(3) 1 calc R U P A 1
 H20C H 0.829559 0.058477 0.582484 0.089 Uiso 0.849(3) 1 calc R U P A 1
 C21B C 0.5986(9) 0.0059(5) 0.7524(6) 0.060(3) Uani 0.849(3) 1 d D . P A 1
 H21A H 0.671199 0.006113 0.751324 0.072 Uiso 0.849(3) 1 calc R U P A 1
 H21B H 0.570745 -0.026803 0.704288 0.072 Uiso 0.849(3) 1 calc R U P A 1
 C22B C 0.5713(8) -0.0376(7) 0.8313(8) 0.078(3) Uani 0.849(3) 1 d D . P A 1
 H22A H 0.500107 -0.047790 0.827927 0.117 Uiso 0.849(3) 1 calc R U P A 1
 H22B H 0.590082 -0.001393 0.878655 0.117 Uiso 0.849(3) 1 calc R U P A 1
 H22C H 0.606358 -0.091524 0.837742 0.117 Uiso 0.849(3) 1 calc R U P A 1
 C23 C 0.4540(5) 0.0993(4) 0.7371(6) 0.0601(18) Uani 1 1 d . . . . .
 H23A H 0.435617 0.159700 0.738686 0.072 Uiso 1 1 calc R U . . .
 H23B H 0.426866 0.071049 0.784387 0.072 Uiso 1 1 calc R U . . .
 C24 C 0.4087(6) 0.0609(6) 0.6586(8) 0.089(3) Uani 1 1 d . . . . .
 H24A H 0.438063 0.086403 0.611661 0.134 Uiso 1 1 calc R U . . .
 H24B H 0.337521 0.071148 0.653850 0.134 Uiso 1 1 calc R U . . .
 H24C H 0.421134 -0.000043 0.659136 0.134 Uiso 1 1 calc R U . . .
 C25 C 0.6638(5) 0.2294(4) 0.9051(3) 0.0492(14) Uani 1 1 d . . . . .
 H25A H 0.622716 0.276461 0.881680 0.059 Uiso 1 1 calc R U . . .
 H25B H 0.719157 0.254345 0.940139 0.059 Uiso 1 1 calc R U . . .
 C26 C 0.6020(6) 0.1760(6) 0.9588(5) 0.070(2) Uani 1 1 d . . . . .
 H26A H 0.547485 0.150261 0.924689 0.105 Uiso 1 1 calc R U . . .
 H26B H 0.575540 0.211776 1.000760 0.105 Uiso 1 1 calc R U . . .
 H26C H 0.643191 0.131639 0.985593 0.105 Uiso 1 1 calc R U . . .
 C27B C 0.7753(8) 0.1148(5) 0.8642(8) 0.052(2) Uani 0.849(3) 1 d D . P A 1
 H27A H 0.801019 0.088236 0.815319 0.063 Uiso 0.849(3) 1 calc R U P A 1
 H27B H 0.740868 0.070824 0.893992 0.063 Uiso 0.849(3) 1 calc R U P A 1
 C28B C 0.891(4) 0.166(4) 0.890(4) 0.062(3) Uani 0.151(3) 1 d D . P A 2
 H28A H 0.904612 0.203774 0.844525 0.093 Uiso 0.151(3) 1 calc R U P A 2
 H28B H 0.939353 0.120235 0.893753 0.093 Uiso 0.151(3) 1 calc R U P A 2
 H28C H 0.896817 0.198494 0.941684 0.093 Uiso 0.151(3) 1 calc R U P A 2
 C29 C 0.6462(5) 0.6335(4) 0.8716(4) 0.0512(14) Uani 1 1 d . . . . .
 H29A H 0.700885 0.653618 0.840316 0.061 Uiso 1 1 calc R U . . .
 H29B H 0.668741 0.636133 0.930812 0.061 Uiso 1 1 calc R U . . .
 C30 C 0.5583(6) 0.6924(4) 0.8550(5) 0.0598(17) Uani 1 1 d . . . . .
 H30A H 0.534074 0.688781 0.796930 0.090 Uiso 1 1 calc R U . . .
 H30B H 0.578553 0.750441 0.868225 0.090 Uiso 1 1 calc R U . . .
 H30C H 0.505700 0.675728 0.889303 0.090 Uiso 1 1 calc R U . . .
 C31 C 0.5581(5) 0.5025(4) 0.9027(3) 0.0465(13) Uani 1 1 d . . . . .
 H31A H 0.530050 0.452039 0.873810 0.056 Uiso 1 1 calc R U . . .
 H31B H 0.502752 0.540946 0.912098 0.056 Uiso 1 1 calc R U . . .
 C32 C 0.6072(7) 0.4755(6) 0.9857(4) 0.071(2) Uani 1 1 d . . . . .
 H32A H 0.653536 0.429448 0.977805 0.107 Uiso 1 1 calc R U . . .
 H32B H 0.556838 0.456126 1.020986 0.107 Uiso 1 1 calc R U . . .
 H32C H 0.642853 0.523418 1.011768 0.107 Uiso 1 1 calc R U . . .
 C33 C 0.8618(6) 0.5314(5) 0.8853(6) 0.074(3) Uani 1 1 d . . . . .
 H33A H 0.829921 0.586659 0.873078 0.089 Uiso 1 1 calc R U . . .
 H33B H 0.926580 0.532129 0.861816 0.089 Uiso 1 1 calc R U . . .
 C34 C 0.8784(9) 0.5216(6) 0.9770(7) 0.100(4) Uani 1 1 d . . . . .
 H34A H 0.897071 0.463131 0.990242 0.150 Uiso 1 1 calc R U . . .
 H34B H 0.817681 0.535569 1.002335 0.150 Uiso 1 1 calc R U . . .
 H34C H 0.931337 0.559552 0.998151 0.150 Uiso 1 1 calc R U . . .
 C35 C 0.8442(4) 0.3792(4) 0.8497(4) 0.0492(14) Uani 1 1 d . . . . .
 H35A H 0.795102 0.337826 0.826333 0.059 Uiso 1 1 calc R U . . .
 H35B H 0.859627 0.365005 0.908354 0.059 Uiso 1 1 calc R U . . .
 C36 C 0.9366(5) 0.3711(5) 0.8055(5) 0.0643(19) Uani 1 1 d . . . . .
 H36A H 0.921146 0.381489 0.746692 0.096 Uiso 1 1 calc R U . . .
 H36B H 0.963604 0.314146 0.813535 0.096 Uiso 1 1 calc R U . . .
 H36C H 0.985294 0.412517 0.827629 0.096 Uiso 1 1 calc R U . . .
 C37 C 0.8159(5) 0.5511(5) 0.6823(6) 0.068(2) Uani 1 1 d . . . . .
 H37A H 0.866054 0.525305 0.722021 0.082 Uiso 1 1 calc R U . . .
 H37B H 0.836578 0.609945 0.673107 0.082 Uiso 1 1 calc R U . . .
 C38 C 0.8161(7) 0.5045(7) 0.6030(6) 0.085(3) Uani 1 1 d . . . . .
 H38A H 0.768862 0.530681 0.562155 0.128 Uiso 1 1 calc R U . . .
 H38B H 0.797429 0.445611 0.611243 0.128 Uiso 1 1 calc R U . . .
 H38C H 0.882241 0.506625 0.583429 0.128 Uiso 1 1 calc R U . . .
 C39 C 0.6426(5) 0.6006(5) 0.6736(4) 0.0563(16) Uani 1 1 d . . . . .
 H39A H 0.580674 0.594247 0.700768 0.068 Uiso 1 1 calc R U . . .
 H39B H 0.631789 0.575923 0.617843 0.068 Uiso 1 1 calc R U . . .
 C40 C 0.6654(7) 0.6948(5) 0.6656(5) 0.069(2) Uani 1 1 d . . . . .
 H40A H 0.720166 0.702149 0.630835 0.103 Uiso 1 1 calc R U . . .
 H40B H 0.683633 0.718476 0.720198 0.103 Uiso 1 1 calc R U . . .
 H40C H 0.606991 0.724064 0.640640 0.103 Uiso 1 1 calc R U . . .
 C20B C 0.765(4) -0.009(3) 0.636(3) 0.059(2) Uani 0.151(3) 1 d D U P A 2
 H20D H 0.763032 -0.033773 0.580715 0.089 Uiso 0.151(3) 1 calc R U P A 2
 H20E H 0.740847 -0.049364 0.674290 0.089 Uiso 0.151(3) 1 calc R U P A 2
 H20F H 0.833241 0.006909 0.653664 0.089 Uiso 0.151(3) 1 calc R U P A 2
 C18B C 0.900(4) 0.192(4) 0.655(3) 0.073(3) Uani 0.151(3) 1 d . U P A 2
 H18D H 0.925429 0.227690 0.613109 0.109 Uiso 0.151(3) 1 calc R U P A 2
 H18E H 0.904870 0.132517 0.639559 0.109 Uiso 0.151(3) 1 calc R U P A 2
 H18F H 0.938099 0.201333 0.708027 0.109 Uiso 0.151(3) 1 calc R U P A 2
 C19B C 0.701(3) 0.070(2) 0.633(3) 0.0476(17) Uani 0.151(3) 1 d D U P A 2
 H19C H 0.634001 0.050310 0.644181 0.057 Uiso 0.151(3) 1 calc R U P A 2
 H19D H 0.695426 0.089023 0.574998 0.057 Uiso 0.151(3) 1 calc R U P A 2
 C17B C 0.792(3) 0.214(3) 0.664(3) 0.0508(18) Uani 0.151(3) 1 d D U P A 2
 H17C H 0.791094 0.258574 0.706218 0.061 Uiso 0.151(3) 1 calc R U P A 2
 H17D H 0.766037 0.239826 0.611227 0.061 Uiso 0.151(3) 1 calc R U P A 2
 H1 H 0.642(4) 0.408(3) 0.615(4) 0.040(17) Uiso 1 1 d D . . . .
 C21A C 0.607(5) 0.014(3) 0.777(5) 0.060(3) Uani 0.151(3) 1 d D . P A 2
 H21C H 0.651014 0.032039 0.825042 0.072 Uiso 0.151(3) 1 calc R U P A 2
 H21D H 0.651779 -0.002425 0.734669 0.072 Uiso 0.151(3) 1 calc R U P A 2
 C22A C 0.567(6) -0.071(4) 0.804(6) 0.078(3) Uani 0.151(3) 1 d D . P A 2
 H22D H 0.598784 -0.116922 0.776637 0.117 Uiso 0.151(3) 1 calc R U P A 2
 H22E H 0.495482 -0.073012 0.790048 0.117 Uiso 0.151(3) 1 calc R U P A 2
 H22F H 0.580121 -0.076865 0.864006 0.117 Uiso 0.151(3) 1 calc R U P A 2
 C27A C 0.788(4) 0.130(3) 0.876(6) 0.052(2) Uani 0.151(3) 1 d D . P A 2
 H27C H 0.792440 0.079680 0.840711 0.063 Uiso 0.151(3) 1 calc R U P A 2
 H27D H 0.768155 0.110743 0.929403 0.063 Uiso 0.151(3) 1 calc R U P A 2
 C28A C 0.8605(7) 0.1499(6) 0.9197(6) 0.062(3) Uani 0.849(3) 1 d D . P A 1
 H28D H 0.893414 0.194583 0.890733 0.093 Uiso 0.849(3) 1 calc R U P A 1
 H28E H 0.907699 0.104701 0.934728 0.093 Uiso 0.849(3) 1 calc R U P A 1
 H28F H 0.835478 0.173177 0.969599 0.093 Uiso 0.849(3) 1 calc R U P A 1

loop_
  _atom_site_aniso_label
  _atom_site_aniso_U_11
  _atom_site_aniso_U_22
  _atom_site_aniso_U_33
  _atom_site_aniso_U_23
  _atom_site_aniso_U_13
  _atom_site_aniso_U_12
 P1 0.0219(5) 0.0479(7) 0.0243(5) -0.0038(5) 0.0016(4) 0.0020(5)
 P2 0.0234(5) 0.0529(7) 0.0253(5) -0.0009(5) 0.0027(4) 0.0056(5)
 P3 0.0305(6) 0.0420(7) 0.0402(7) -0.0139(5) 0.0005(5) 0.0029(5)
 P4 0.0317(7) 0.0432(7) 0.0452(7) -0.0021(6) -0.0044(5) 0.0001(5)
 Si1 0.0310(6) 0.0410(7) 0.0341(6) -0.0047(6) 0.0018(5) -0.0032(6)
 F1A 0.049(2) 0.047(2) 0.056(2) 0.0015(18) 0.0072(19) 0.0068(17)
 F1B 0.044(9) 0.044(9) 0.061(10) 0.006(8) 0.004(8) -0.002(8)
 F2A 0.0288(19) 0.085(3) 0.056(2) 0.018(2) 0.0026(17) 0.0061(19)
 F3A 0.062(3) 0.046(2) 0.054(2) 0.0044(19) 0.014(2) 0.0044(19)
 F4A 0.065(3) 0.132(6) 0.036(3) 0.012(3) -0.011(2) -0.042(4)
 F5A 0.053(3) 0.106(4) 0.045(2) 0.010(2) -0.002(2) -0.036(3)
 F6A 0.153(7) 0.087(5) 0.079(4) 0.041(4) 0.038(4) 0.031(4)
 F7A 0.051(2) 0.049(2) 0.063(3) 0.0010(19) -0.008(2) -0.0173(19)
 F7B 0.055(11) 0.071(12) 0.042(10) 0.010(9) -0.007(9) -0.001(10)
 F8A 0.048(3) 0.106(4) 0.057(3) -0.015(3) 0.020(2) -0.016(3)
 F8B 0.054(11) 0.058(11) 0.050(10) -0.019(9) -0.005(9) 0.012(9)
 F9A 0.042(3) 0.098(5) 0.090(4) -0.005(4) -0.015(3) -0.021(3)
 F9B 0.064(13) 0.073(14) 0.067(12) 0.015(11) 0.002(11) -0.004(12)
 F10A 0.065(3) 0.082(4) 0.042(2) 0.002(2) -0.005(2) -0.005(2)
 F10B 0.043(10) 0.084(13) 0.058(11) -0.001(10) 0.001(9) 0.016(10)
 F11A 0.051(3) 0.070(3) 0.094(4) 0.002(3) -0.013(3) 0.013(2)
 F11B 0.042(10) 0.075(12) 0.066(12) 0.023(10) -0.007(9) -0.014(9)
 F12A 0.060(3) 0.104(4) 0.050(2) -0.021(3) 0.020(2) -0.031(3)
 F12B 0.072(13) 0.069(12) 0.087(13) -0.010(11) -0.021(11) 0.011(11)
 F13A 0.045(2) 0.083(3) 0.047(2) -0.014(2) -0.0028(18) -0.018(2)
 F13B 0.069(10) 0.073(10) 0.079(10) -0.014(9) 0.023(9) 0.005(9)
 F14A 0.071(4) 0.099(5) 0.085(4) -0.053(4) 0.009(3) -0.020(3)
 F14B 0.079(13) 0.091(13) 0.080(12) -0.033(11) -0.007(11) 0.003(11)
 F15A 0.046(3) 0.083(4) 0.118(5) -0.041(4) 0.012(3) 0.008(3)
 F15B 0.066(12) 0.078(12) 0.101(13) -0.043(11) -0.002(11) 0.010(10)
 F16A 0.056(3) 0.059(3) 0.082(4) -0.017(3) 0.014(3) -0.018(2)
 F16B 0.068(12) 0.076(13) 0.081(12) -0.037(11) 0.008(11) 0.016(11)
 F17A 0.068(4) 0.047(3) 0.119(5) -0.001(3) 0.042(4) -0.002(3)
 F17B 0.081(13) 0.067(12) 0.065(12) 0.003(10) 0.007(10) 0.037(10)
 F18A 0.052(3) 0.099(4) 0.053(3) -0.013(2) 0.007(2) -0.032(3)
 F18B 0.070(12) 0.037(10) 0.103(14) -0.007(10) 0.017(12) 0.000(9)
 F19A 0.078(4) 0.054(3) 0.067(3) 0.005(2) 0.036(3) -0.013(2)
 F19B 0.079(13) 0.071(12) 0.076(13) 0.003(11) 0.008(11) 0.008(11)
 F20A 0.041(2) 0.078(3) 0.086(4) 0.006(3) 0.000(2) 0.005(2)
 F20B 0.086(13) 0.083(12) 0.086(12) 0.001(11) -0.008(11) -0.001(11)
 F21A 0.061(3) 0.096(4) 0.035(2) 0.009(2) 0.0055(19) 0.013(2)
 F21B 0.071(13) 0.087(14) 0.097(14) 0.050(12) 0.024(12) 0.002(12)
 F22A 0.077(4) 0.050(3) 0.062(3) -0.007(2) 0.019(3) 0.017(2)
 F22B 0.076(14) 0.086(15) 0.096(16) 0.030(14) 0.007(13) -0.019(13)
 F23A 0.066(3) 0.056(3) 0.044(2) -0.0143(19) 0.006(2) -0.026(2)
 F23B 0.057(13) 0.054(11) 0.089(13) 0.039(10) 0.033(12) -0.009(11)
 C41A 0.027(3) 0.061(4) 0.044(3) 0.010(3) 0.001(3) 0.000(3)
 C41B 0.055(9) 0.057(9) 0.049(9) -0.001(8) 0.010(8) 0.000(8)
 F2B 0.059(12) 0.051(11) 0.058(11) -0.004(9) 0.001(9) -0.002(9)
 F3B 0.055(11) 0.058(11) 0.056(11) -0.003(9) 0.025(9) 0.002(9)
 F4B 0.081(13) 0.079(13) 0.041(12) 0.010(10) -0.004(11) -0.016(11)
 F5B 0.065(11) 0.076(11) 0.067(11) 0.012(10) 0.017(10) -0.009(10)
 F6B 0.058(10) 0.080(12) 0.055(10) 0.020(9) 0.028(9) 0.019(9)
 C42A 0.049(3) 0.073(4) 0.049(3) 0.016(3) 0.004(3) -0.001(3)
 C43A 0.034(3) 0.055(4) 0.044(3) -0.007(3) 0.003(3) -0.005(3)
 C43B 0.039(8) 0.060(9) 0.037(8) 0.001(7) -0.005(7) 0.003(7)
 C44A 0.036(4) 0.059(5) 0.065(5) -0.011(4) -0.013(4) -0.001(3)
 C44B 0.039(9) 0.069(10) 0.059(10) 0.009(9) -0.003(8) -0.001(8)
 C45A 0.037(4) 0.071(5) 0.050(4) -0.020(3) 0.010(3) -0.014(3)
 C45B 0.061(8) 0.066(8) 0.072(8) -0.018(8) -0.003(8) 0.005(8)
 C46 0.061(4) 0.070(4) 0.082(5) -0.042(4) 0.001(4) -0.001(3)
 C47 0.028(2) 0.038(3) 0.035(2) 0.0029(19) 0.0025(18) -0.0035(19)
 C48A 0.044(4) 0.052(4) 0.043(3) -0.009(3) 0.012(3) -0.009(3)
 C48B 0.060(9) 0.049(8) 0.070(9) 0.002(8) 0.010(8) 0.008(8)
 C49A 0.046(4) 0.052(4) 0.047(4) 0.004(3) 0.021(3) -0.007(3)
 C49B 0.072(11) 0.068(10) 0.076(10) 0.009(9) 0.008(9) 0.005(9)
 C50A 0.050(5) 0.043(4) 0.030(3) -0.001(3) 0.010(3) 0.006(3)
 C50B 0.062(10) 0.068(10) 0.080(11) 0.030(9) 0.019(9) -0.002(9)
 C51A 0.042(4) 0.042(3) 0.040(3) -0.007(3) 0.009(3) -0.007(3)
 C51B 0.048(9) 0.050(9) 0.073(10) 0.025(9) 0.015(9) -0.007(9)
 N1 0.030(2) 0.079(4) 0.032(2) 0.004(2) 0.0061(17) 0.004(2)
 N2 0.026(2) 0.054(3) 0.0281(18) 0.0028(18) 0.0024(15) 0.0063(18)
 N3 0.028(2) 0.048(2) 0.031(2) -0.0088(18) -0.0002(16) 0.0043(18)
 N4 0.030(2) 0.051(3) 0.039(2) -0.0126(19) -0.0017(17) -0.0009(18)
 N5 0.024(2) 0.051(3) 0.032(2) -0.0008(18) 0.0004(16) 0.0062(18)
 N6 0.031(2) 0.056(3) 0.034(2) 0.001(2) 0.0074(17) 0.0060(19)
 N7 0.033(2) 0.062(3) 0.0302(19) -0.001(2) 0.0001(16) 0.003(2)
 N8 0.029(2) 0.065(3) 0.049(3) -0.026(2) -0.003(2) 0.007(2)
 N9 0.038(3) 0.042(3) 0.074(4) -0.015(2) 0.001(2) 0.002(2)
 N10 0.046(3) 0.038(2) 0.041(2) -0.0085(19) -0.004(2) 0.011(2)
 N11 0.038(2) 0.044(2) 0.044(2) 0.0007(19) -0.0078(19) 0.0044(19)
 N12 0.040(3) 0.039(2) 0.075(4) -0.010(2) -0.016(2) -0.003(2)
 N13 0.031(2) 0.063(3) 0.057(3) 0.010(3) 0.007(2) -0.002(2)
 C1 0.037(3) 0.122(6) 0.024(2) 0.008(3) 0.003(2) 0.022(4)
 C2 0.059(4) 0.115(7) 0.032(3) -0.023(4) -0.006(3) -0.007(4)
 C3 0.054(4) 0.127(7) 0.034(3) 0.015(4) 0.017(3) 0.023(4)
 C4 0.050(4) 0.149(8) 0.032(3) 0.010(4) 0.007(3) 0.032(5)
 C5 0.031(3) 0.052(3) 0.049(3) 0.011(3) 0.006(2) 0.008(2)
 C6 0.045(3) 0.066(4) 0.057(4) 0.020(3) 0.006(3) 0.014(3)
 C7 0.027(2) 0.059(3) 0.040(3) -0.005(2) 0.003(2) 0.010(2)
 C8 0.045(3) 0.060(4) 0.044(3) -0.003(3) 0.013(3) 0.015(3)
 C9 0.037(3) 0.054(3) 0.033(3) 0.003(2) 0.005(2) 0.008(2)
 C10 0.058(4) 0.083(5) 0.028(2) 0.003(3) 0.008(2) 0.021(3)
 C11 0.032(3) 0.068(4) 0.053(3) 0.004(3) 0.015(3) 0.001(3)
 C12 0.055(4) 0.067(5) 0.075(5) 0.010(4) 0.019(4) -0.009(3)
 C13 0.050(4) 0.071(4) 0.050(3) -0.015(3) -0.001(3) -0.006(3)
 C14 0.052(4) 0.103(6) 0.057(4) -0.028(4) -0.004(3) -0.006(4)
 C15 0.049(4) 0.082(5) 0.033(3) 0.001(3) -0.006(2) 0.012(3)
 C16 0.042(4) 0.136(8) 0.050(4) -0.023(4) -0.011(3) 0.017(4)
 C17A 0.028(3) 0.080(6) 0.044(4) -0.014(4) -0.001(3) 0.009(3)
 C18A 0.042(4) 0.115(8) 0.062(5) -0.002(5) 0.011(4) -0.009(5)
 C19A 0.040(3) 0.062(5) 0.039(4) -0.017(3) -0.006(3) 0.010(3)
 C20A 0.050(4) 0.066(5) 0.062(5) -0.033(4) 0.001(4) 0.016(4)
 C21B 0.055(5) 0.041(4) 0.082(8) -0.013(4) -0.009(5) 0.004(3)
 C22B 0.055(5) 0.056(6) 0.122(10) 0.021(6) -0.001(6) -0.005(5)
 C23 0.035(3) 0.048(3) 0.097(6) -0.017(3) 0.008(3) 0.003(3)
 C24 0.039(4) 0.079(6) 0.147(9) -0.045(6) -0.010(5) -0.006(4)
 C25 0.063(4) 0.052(3) 0.031(3) -0.002(2) -0.004(3) 0.016(3)
 C26 0.077(5) 0.084(5) 0.050(4) 0.018(4) 0.012(3) 0.029(4)
 C27B 0.052(4) 0.040(4) 0.062(6) -0.012(4) -0.018(3) 0.013(3)
 C28B 0.056(6) 0.055(5) 0.071(6) -0.003(4) -0.026(4) 0.017(4)
 C29 0.055(4) 0.047(3) 0.050(3) -0.006(3) -0.005(3) 0.000(3)
 C30 0.057(4) 0.045(4) 0.077(5) -0.011(3) 0.006(3) 0.005(3)
 C31 0.055(4) 0.051(3) 0.033(3) -0.001(2) 0.002(2) 0.004(3)
 C32 0.086(6) 0.085(6) 0.042(3) 0.013(4) -0.009(3) 0.007(4)
 C33 0.044(4) 0.046(4) 0.124(7) -0.018(4) -0.036(4) -0.002(3)
 C34 0.112(8) 0.066(5) 0.110(8) -0.029(5) -0.062(7) 0.000(5)
 C35 0.036(3) 0.045(3) 0.064(4) -0.008(3) -0.011(3) 0.004(2)
 C36 0.037(3) 0.071(5) 0.084(5) -0.004(4) -0.001(3) 0.010(3)
 C37 0.042(4) 0.065(4) 0.101(6) 0.015(4) 0.022(4) -0.008(3)
 C38 0.073(6) 0.096(7) 0.093(6) 0.003(5) 0.046(5) -0.001(5)
 C39 0.047(4) 0.076(5) 0.045(3) 0.008(3) 0.000(3) -0.004(3)
 C40 0.073(5) 0.073(5) 0.058(4) 0.022(4) -0.004(4) -0.002(4)
 C20B 0.050(4) 0.066(5) 0.062(5) -0.033(4) 0.001(4) 0.016(4)
 C18B 0.042(4) 0.115(8) 0.062(5) -0.002(5) 0.011(4) -0.009(5)
 C19B 0.040(3) 0.062(5) 0.039(4) -0.017(3) -0.006(3) 0.010(3)
 C17B 0.028(3) 0.080(6) 0.044(4) -0.014(4) -0.001(3) 0.009(3)
 C21A 0.055(5) 0.041(4) 0.082(8) -0.013(4) -0.009(5) 0.004(3)
 C22A 0.055(5) 0.056(6) 0.122(10) 0.021(6) -0.001(6) -0.005(5)
 C27A 0.052(4) 0.040(4) 0.062(6) -0.012(4) -0.018(3) 0.013(3)
 C28A 0.056(6) 0.055(5) 0.071(6) -0.003(4) -0.026(4) 0.017(4)

_geom_special_details
;
 All esds (except the esd in the dihedral angle between two l.s. planes)
 are estimated using the full covariance matrix.  The cell esds are taken
 into account individually in the estimation of esds in distances, angles
 and torsion angles; correlations between esds in cell parameters are only
 used when they are defined by crystal symmetry.  An approximate (isotropic)
 treatment of cell esds is used for estimating esds involving l.s. planes.
;
loop_
  _geom_bond_atom_site_label_1
  _geom_bond_atom_site_label_2
  _geom_bond_distance
  _geom_bond_site_symmetry_2
  _geom_bond_publ_flag
 P1 N1 1.652(5) . ?
 P1 N2 1.590(4) . ?
 P1 N3 1.595(5) . ?
 P1 N4 1.599(4) . ?
 P2 N2 1.536(4) . ?
 P2 N5 1.661(5) . ?
 P2 N6 1.655(5) . ?
 P2 N7 1.656(5) . ?
 P3 N3 1.550(5) . ?
 P3 N8 1.646(5) . ?
 P3 N9 1.645(6) . ?
 P3 N10 1.658(5) . ?
 P4 N4 1.556(5) . ?
 P4 N11 1.654(5) . ?
 P4 N12 1.642(5) . ?
 P4 N13 1.650(6) . ?
 Si1 F1A 1.675(4) . ?
 Si1 F1B 1.78(2) . ?
 Si1 C41A 2.041(7) . ?
 Si1 C41B 2.007(14) . ?
 Si1 C43A 1.974(7) . ?
 Si1 C43B 1.96(4) . ?
 Si1 C45A 1.973(7) . ?
 Si1 C45B 1.92(5) . ?
 Si1 C47 1.907(5) . ?
 F2A C41A 1.378(7) . ?
 F3A C41A 1.393(9) . ?
 F4A C42A 1.296(9) . ?
 F5A C42A 1.340(9) . ?
 F6A C42A 1.358(10) . ?
 F7A C43A 1.360(9) . ?
 F7B C43B 1.38(5) . ?
 F8A C43A 1.354(8) . ?
 F8B C43B 1.38(5) . ?
 F9A C44A 1.301(10) . ?
 F9B C44B 1.55(6) . ?
 F10A C44A 1.362(11) . ?
 F10B C44B 1.20(7) . ?
 F11A C44A 1.341(10) . ?
 F11B C44B 1.33(6) . ?
 F12A C45A 1.394(9) . ?
 F12B C45B 1.29(6) . ?
 F13A C45A 1.369(9) . ?
 F13B C45B 1.66(7) . ?
 F14A C46 1.370(10) . ?
 F14B C46 1.20(4) . ?
 F15A C46 1.296(10) . ?
 F15B C46 1.39(3) . ?
 F16A C46 1.312(11) . ?
 F16B C46 1.69(4) . ?
 F17A C48A 1.422(10) . ?
 F17B C48B 1.39(6) . ?
 F18A C48A 1.307(9) . ?
 F18B C48B 1.32(6) . ?
 F19A C49A 1.328(9) . ?
 F19B C49B 1.23(8) . ?
 F20A C49A 1.381(10) . ?
 F20B C49B 1.38(9) . ?
 F21A C50A 1.354(8) . ?
 F21B C50B 1.18(6) . ?
 F22A C50A 1.356(9) . ?
 F22B C50B 1.52(8) . ?
 F23A C51A 1.316(8) . ?
 F23B C51B 1.29(6) . ?
 C41A C42A 1.512(9) . ?
 C41B F2B 1.3510 . ?
 C41B F3B 1.3479 . ?
 C41B C42A 1.550(15) . ?
 F4B C42A 1.447(18) . ?
 F5B C42A 1.194(16) . ?
 F6B C42A 1.354(16) . ?
 C43A C44A 1.561(11) . ?
 C43B C44B 1.61(7) . ?
 C45A C46 1.514(13) . ?
 C45B C46 1.52(5) . ?
 C47 C48A 1.476(8) . ?
 C47 C48B 1.45(5) . ?
 C47 C51A 1.342(8) . ?
 C47 C51B 1.40(4) . ?
 C48A C49A 1.517(9) . ?
 C48B C49B 1.49(3) . ?
 C49A C50A 1.503(11) . ?
 C49B C50B 1.49(3) . ?
 C50A C51A 1.487(9) . ?
 C50B C51B 1.50(3) . ?
 N1 C1 1.493(8) . ?
 N1 H1 0.87(3) . ?
 N5 C5 1.468(8) . ?
 N5 C7 1.473(6) . ?
 N6 C9 1.464(7) . ?
 N6 C11 1.473(7) . ?
 N7 C13 1.461(9) . ?
 N7 C15 1.475(8) . ?
 N8 C17A 1.442(9) . ?
 N8 C19A 1.487(8) . ?
 N8 C19B 1.53(2) . ?
 N8 C17B 1.48(3) . ?
 N9 C21B 1.452(9) . ?
 N9 C23 1.478(8) . ?
 N9 C21A 1.46(3) . ?
 N10 C25 1.473(7) . ?
 N10 C27B 1.495(8) . ?
 N10 C27A 1.51(3) . ?
 N11 C29 1.469(8) . ?
 N11 C31 1.472(8) . ?
 N12 C33 1.482(8) . ?
 N12 C35 1.478(8) . ?
 N13 C37 1.483(9) . ?
 N13 C39 1.466(9) . ?
 C1 C2 1.528(13) . ?
 C1 C3 1.524(8) . ?
 C1 C4 1.528(10) . ?
 C2 H2A 0.9800 . ?
 C2 H2B 0.9800 . ?
 C2 H2C 0.9800 . ?
 C3 H3A 0.9800 . ?
 C3 H3B 0.9800 . ?
 C3 H3C 0.9800 . ?
 C4 H4A 0.9800 . ?
 C4 H4B 0.9800 . ?
 C4 H4C 0.9800 . ?
 C5 H5A 0.9900 . ?
 C5 H5B 0.9900 . ?
 C5 C6 1.515(8) . ?
 C6 H6A 0.9800 . ?
 C6 H6B 0.9800 . ?
 C6 H6C 0.9800 . ?
 C7 H7A 0.9900 . ?
 C7 H7B 0.9900 . ?
 C7 C8 1.516(8) . ?
 C8 H8A 0.9800 . ?
 C8 H8B 0.9800 . ?
 C8 H8C 0.9800 . ?
 C9 H9A 0.9900 . ?
 C9 H9B 0.9900 . ?
 C9 C10 1.526(8) . ?
 C10 H10A 0.9800 . ?
 C10 H10B 0.9800 . ?
 C10 H10C 0.9800 . ?
 C11 H11A 0.9900 . ?
 C11 H11B 0.9900 . ?
 C11 C12 1.540(10) . ?
 C12 H12A 0.9800 . ?
 C12 H12B 0.9800 . ?
 C12 H12C 0.9800 . ?
 C13 H13A 0.9900 . ?
 C13 H13B 0.9900 . ?
 C13 C14 1.527(10) . ?
 C14 H14A 0.9800 . ?
 C14 H14B 0.9800 . ?
 C14 H14C 0.9800 . ?
 C15 H15A 0.9900 . ?
 C15 H15B 0.9900 . ?
 C15 C16 1.519(10) . ?
 C16 H16A 0.9800 . ?
 C16 H16B 0.9800 . ?
 C16 H16C 0.9800 . ?
 C17A H17A 0.9900 . ?
 C17A H17B 0.9900 . ?
 C17A C18A 1.537(14) . ?
 C18A H18A 0.9800 . ?
 C18A H18B 0.9800 . ?
 C18A H18C 0.9800 . ?
 C19A H19A 0.9900 . ?
 C19A H19B 0.9900 . ?
 C19A C20A 1.516(10) . ?
 C20A H20A 0.9800 . ?
 C20A H20B 0.9800 . ?
 C20A H20C 0.9800 . ?
 C21B H21A 0.9900 . ?
 C21B H21B 0.9900 . ?
 C21B C22B 1.534(14) . ?
 C22B H22A 0.9800 . ?
 C22B H22B 0.9800 . ?
 C22B H22C 0.9800 . ?
 C23 H23A 0.9900 . ?
 C23 H23B 0.9900 . ?
 C23 C24 1.505(12) . ?
 C24 H24A 0.9800 . ?
 C24 H24B 0.9800 . ?
 C24 H24C 0.9800 . ?
 C25 H25A 0.9900 . ?
 C25 H25B 0.9900 . ?
 C25 C26 1.522(11) . ?
 C26 H26A 0.9800 . ?
 C26 H26B 0.9800 . ?
 C26 H26C 0.9800 . ?
 C27B H27A 0.9900 . ?
 C27B H27B 0.9900 . ?
 C27B C28A 1.519(11) . ?
 C28B H28A 0.9800 . ?
 C28B H28B 0.9800 . ?
 C28B H28C 0.9800 . ?
 C28B C27A 1.52(3) . ?
 C29 H29A 0.9900 . ?
 C29 H29B 0.9900 . ?
 C29 C30 1.525(9) . ?
 C30 H30A 0.9800 . ?
 C30 H30B 0.9800 . ?
 C30 H30C 0.9800 . ?
 C31 H31A 0.9900 . ?
 C31 H31B 0.9900 . ?
 C31 C32 1.522(8) . ?
 C32 H32A 0.9800 . ?
 C32 H32B 0.9800 . ?
 C32 H32C 0.9800 . ?
 C33 H33A 0.9900 . ?
 C33 H33B 0.9900 . ?
 C33 C34 1.504(15) . ?
 C34 H34A 0.9800 . ?
 C34 H34B 0.9800 . ?
 C34 H34C 0.9800 . ?
 C35 H35A 0.9900 . ?
 C35 H35B 0.9900 . ?
 C35 C36 1.506(9) . ?
 C36 H36A 0.9800 . ?
 C36 H36B 0.9800 . ?
 C36 H36C 0.9800 . ?
 C37 H37A 0.9900 . ?
 C37 H37B 0.9900 . ?
 C37 C38 1.491(14) . ?
 C38 H38A 0.9800 . ?
 C38 H38B 0.9800 . ?
 C38 H38C 0.9800 . ?
 C39 H39A 0.9900 . ?
 C39 H39B 0.9900 . ?
 C39 C40 1.534(11) . ?
 C40 H40A 0.9800 . ?
 C40 H40B 0.9800 . ?
 C40 H40C 0.9800 . ?
 C20B H20D 0.9800 . ?
 C20B H20E 0.9800 . ?
 C20B H20F 0.9800 . ?
 C20B C19B 1.52(3) . ?
 C18B H18D 0.9800 . ?
 C18B H18E 0.9800 . ?
 C18B H18F 0.9800 . ?
 C18B C17B 1.53(6) . ?
 C19B H19C 0.9900 . ?
 C19B H19D 0.9900 . ?
 C17B H17C 0.9900 . ?
 C17B H17D 0.9900 . ?
 C21A H21C 0.9900 . ?
 C21A H21D 0.9900 . ?
 C21A C22A 1.53(3) . ?
 C22A H22D 0.9800 . ?
 C22A H22E 0.9800 . ?
 C22A H22F 0.9800 . ?
 C27A H27C 0.9900 . ?
 C27A H27D 0.9900 . ?
 C28A H28D 0.9800 . ?
 C28A H28E 0.9800 . ?
 C28A H28F 0.9800 . ?

loop_
  _geom_angle_atom_site_label_1
  _geom_angle_atom_site_label_2
  _geom_angle_atom_site_label_3
  _geom_angle
  _geom_angle_site_symmetry_1
  _geom_angle_site_symmetry_3
  _geom_angle_publ_flag
 N2 P1 N1 109.7(2) . . ?
 N2 P1 N3 108.4(2) . . ?
 N2 P1 N4 114.3(2) . . ?
 N3 P1 N1 110.7(3) . . ?
 N3 P1 N4 109.7(2) . . ?
 N4 P1 N1 104.1(3) . . ?
 N2 P2 N5 107.0(3) . . ?
 N2 P2 N6 112.5(2) . . ?
 N2 P2 N7 117.6(2) . . ?
 N6 P2 N5 112.3(2) . . ?
 N6 P2 N7 100.9(3) . . ?
 N7 P2 N5 106.3(2) . . ?
 N3 P3 N8 120.9(3) . . ?
 N3 P3 N9 106.3(3) . . ?
 N3 P3 N10 110.6(2) . . ?
 N8 P3 N10 102.3(2) . . ?
 N9 P3 N8 103.8(3) . . ?
 N9 P3 N10 112.9(3) . . ?
 N4 P4 N11 110.0(3) . . ?
 N4 P4 N12 107.2(3) . . ?
 N4 P4 N13 120.7(3) . . ?
 N12 P4 N11 111.4(3) . . ?
 N12 P4 N13 105.2(3) . . ?
 N13 P4 N11 102.2(3) . . ?
 F1A Si1 C41A 174.6(3) . . ?
 F1A Si1 C43A 88.8(3) . . ?
 F1A Si1 C45A 89.4(3) . . ?
 F1A Si1 C47 87.1(2) . . ?
 F1B Si1 C41B 88.0(9) . . ?
 F1B Si1 C43B 172.6(14) . . ?
 F1B Si1 C45B 90.3(18) . . ?
 F1B Si1 C47 83.3(8) . . ?
 C43A Si1 C41A 94.7(3) . . ?
 C43B Si1 C41B 94.5(13) . . ?
 C45A Si1 C41A 92.6(4) . . ?
 C45A Si1 C43A 116.4(3) . . ?
 C45B Si1 C41B 113.5(19) . . ?
 C45B Si1 C43B 95(2) . . ?
 C47 Si1 C41A 87.6(3) . . ?
 C47 Si1 C41B 117.6(4) . . ?
 C47 Si1 C43A 120.0(3) . . ?
 C47 Si1 C43B 89.4(12) . . ?
 C47 Si1 C45A 123.3(3) . . ?
 C47 Si1 C45B 128.1(19) . . ?
 F2A C41A Si1 108.1(5) . . ?
 F2A C41A F3A 104.0(6) . . ?
 F2A C41A C42A 103.4(5) . . ?
 F3A C41A Si1 108.4(4) . . ?
 F3A C41A C42A 103.5(6) . . ?
 C42A C41A Si1 127.2(5) . . ?
 F2B C41B Si1 105.0(10) . . ?
 F2B C41B C42A 101.4(7) . . ?
 F3B C41B Si1 107.2(8) . . ?
 F3B C41B F2B 107.9 . . ?
 F3B C41B C42A 107.0(6) . . ?
 C42A C41B Si1 127.1(9) . . ?
 F4A C42A F5A 107.0(6) . . ?
 F4A C42A F6A 107.0(7) . . ?
 F4A C42A C41A 114.9(7) . . ?
 F5A C42A F6A 102.7(7) . . ?
 F5A C42A C41A 111.5(6) . . ?
 F6A C42A C41A 112.8(7) . . ?
 F4B C42A C41B 104.4(11) . . ?
 F5B C42A C41B 118.2(12) . . ?
 F5B C42A F4B 108.7(11) . . ?
 F5B C42A F6B 115.6(13) . . ?
 F6B C42A C41B 107.6(10) . . ?
 F6B C42A F4B 100.3(10) . . ?
 F7A C43A Si1 114.1(5) . . ?
 F7A C43A C44A 102.7(6) . . ?
 F8A C43A Si1 109.3(5) . . ?
 F8A C43A F7A 109.5(6) . . ?
 F8A C43A C44A 103.5(6) . . ?
 C44A C43A Si1 117.1(5) . . ?
 F7B C43B Si1 107(3) . . ?
 F7B C43B F8B 106(3) . . ?
 F7B C43B C44B 106(3) . . ?
 F8B C43B Si1 111(3) . . ?
 F8B C43B C44B 110(4) . . ?
 C44B C43B Si1 116(3) . . ?
 F9A C44A F10A 106.6(7) . . ?
 F9A C44A F11A 108.9(7) . . ?
 F9A C44A C43A 112.5(8) . . ?
 F10A C44A C43A 109.7(6) . . ?
 F11A C44A F10A 106.3(8) . . ?
 F11A C44A C43A 112.5(7) . . ?
 F9B C44B C43B 96(4) . . ?
 F10B C44B F9B 107(4) . . ?
 F10B C44B F11B 126(5) . . ?
 F10B C44B C43B 118(4) . . ?
 F11B C44B F9B 96(4) . . ?
 F11B C44B C43B 107(4) . . ?
 F12A C45A Si1 108.0(5) . . ?
 F12A C45A C46 106.3(7) . . ?
 F13A C45A Si1 111.1(5) . . ?
 F13A C45A F12A 104.7(7) . . ?
 F13A C45A C46 106.4(6) . . ?
 C46 C45A Si1 119.4(6) . . ?
 F12B C45B Si1 117(4) . . ?
 F12B C45B F13B 115(4) . . ?
 F12B C45B C46 108(4) . . ?
 F13B C45B Si1 110(3) . . ?
 C46 C45B Si1 123(3) . . ?
 C46 C45B F13B 77(3) . . ?
 F14A C46 C45A 108.4(9) . . ?
 F14B C46 F15B 106(2) . . ?
 F14B C46 F16B 123(2) . . ?
 F14B C46 C45B 118(3) . . ?
 F15A C46 F14A 107.6(7) . . ?
 F15A C46 F16A 111.7(9) . . ?
 F15A C46 C45A 112.5(7) . . ?
 F15B C46 F16B 117(2) . . ?
 F15B C46 C45B 107(3) . . ?
 F16A C46 F14A 105.1(7) . . ?
 F16A C46 C45A 111.1(7) . . ?
 C45B C46 F16B 82(3) . . ?
 C48A C47 Si1 123.3(4) . . ?
 C48B C47 Si1 133.0(19) . . ?
 C51A C47 Si1 130.2(4) . . ?
 C51A C47 C48A 106.2(5) . . ?
 C51B C47 Si1 123.1(18) . . ?
 C51B C47 C48B 104(3) . . ?
 F17A C48A C47 109.9(6) . . ?
 F17A C48A C49A 105.6(6) . . ?
 F18A C48A F17A 102.9(6) . . ?
 F18A C48A C47 116.1(6) . . ?
 F18A C48A C49A 114.4(7) . . ?
 C47 C48A C49A 107.4(6) . . ?
 F17B C48B C47 107(4) . . ?
 F17B C48B C49B 107(5) . . ?
 F18B C48B F17B 106(4) . . ?
 F18B C48B C47 114(4) . . ?
 F18B C48B C49B 112(5) . . ?
 C47 C48B C49B 110(4) . . ?
 F19A C49A F20A 105.0(6) . . ?
 F19A C49A C48A 114.5(7) . . ?
 F19A C49A C50A 115.3(7) . . ?
 F20A C49A C48A 107.6(6) . . ?
 F20A C49A C50A 108.3(6) . . ?
 C50A C49A C48A 105.8(6) . . ?
 F19B C49B F20B 98(5) . . ?
 F19B C49B C48B 112(5) . . ?
 F19B C49B C50B 120(6) . . ?
 F20B C49B C48B 114(6) . . ?
 F20B C49B C50B 106(5) . . ?
 C50B C49B C48B 107(4) . . ?
 F21A C50A F22A 105.6(6) . . ?
 F21A C50A C49A 111.3(7) . . ?
 F21A C50A C51A 112.7(6) . . ?
 F22A C50A C49A 112.0(7) . . ?
 F22A C50A C51A 113.6(6) . . ?
 C51A C50A C49A 101.9(5) . . ?
 F21B C50B F22B 107(4) . . ?
 F21B C50B C49B 133(6) . . ?
 F21B C50B C51B 105(4) . . ?
 C49B C50B F22B 98(5) . . ?
 C49B C50B C51B 102(4) . . ?
 C51B C50B F22B 110(5) . . ?
 F23A C51A C47 127.1(6) . . ?
 F23A C51A C50A 116.9(6) . . ?
 C47 C51A C50A 116.1(6) . . ?
 F23B C51B C47 124(3) . . ?
 F23B C51B C50B 121(4) . . ?
 C47 C51B C50B 115(3) . . ?
 P1 N1 H1 116(4) . . ?
 C1 N1 P1 129.0(4) . . ?
 C1 N1 H1 111(4) . . ?
 P2 N2 P1 160.3(3) . . ?
 P3 N3 P1 146.5(3) . . ?
 P4 N4 P1 147.7(4) . . ?
 C5 N5 P2 123.4(4) . . ?
 C5 N5 C7 114.4(5) . . ?
 C7 N5 P2 121.7(4) . . ?
 C9 N6 P2 119.8(4) . . ?
 C9 N6 C11 114.1(5) . . ?
 C11 N6 P2 123.1(4) . . ?
 C13 N7 P2 120.0(4) . . ?
 C13 N7 C15 115.4(5) . . ?
 C15 N7 P2 124.4(5) . . ?
 C17A N8 P3 120.8(4) . . ?
 C17A N8 C19A 113.8(6) . . ?
 C19A N8 P3 123.0(4) . . ?
 C19B N8 P3 117.2(19) . . ?
 C17B N8 P3 119(2) . . ?
 C17B N8 C19B 122(3) . . ?
 C21B N9 P3 122.9(6) . . ?
 C21B N9 C23 114.2(6) . . ?
 C23 N9 P3 122.9(4) . . ?
 C21A N9 P3 116(3) . . ?
 C21A N9 C23 119(3) . . ?
 C25 N10 P3 118.8(4) . . ?
 C25 N10 C27B 114.4(6) . . ?
 C25 N10 C27A 106(4) . . ?
 C27B N10 P3 119.8(5) . . ?
 C27A N10 P3 132(3) . . ?
 C29 N11 P4 124.0(5) . . ?
 C29 N11 C31 114.3(5) . . ?
 C31 N11 P4 118.5(4) . . ?
 C33 N12 P4 121.1(4) . . ?
 C35 N12 P4 124.4(4) . . ?
 C35 N12 C33 114.5(5) . . ?
 C37 N13 P4 122.7(5) . . ?
 C39 N13 P4 120.8(4) . . ?
 C39 N13 C37 114.4(6) . . ?
 N1 C1 C2 109.2(5) . . ?
 N1 C1 C3 107.5(5) . . ?
 N1 C1 C4 110.1(6) . . ?
 C2 C1 C4 111.0(7) . . ?
 C3 C1 C2 109.0(7) . . ?
 C3 C1 C4 110.0(6) . . ?
 C1 C2 H2A 109.5 . . ?
 C1 C2 H2B 109.5 . . ?
 C1 C2 H2C 109.5 . . ?
 H2A C2 H2B 109.5 . . ?
 H2A C2 H2C 109.5 . . ?
 H2B C2 H2C 109.5 . . ?
 C1 C3 H3A 109.5 . . ?
 C1 C3 H3B 109.5 . . ?
 C1 C3 H3C 109.5 . . ?
 H3A C3 H3B 109.5 . . ?
 H3A C3 H3C 109.5 . . ?
 H3B C3 H3C 109.5 . . ?
 C1 C4 H4A 109.5 . . ?
 C1 C4 H4B 109.5 . . ?
 C1 C4 H4C 109.5 . . ?
 H4A C4 H4B 109.5 . . ?
 H4A C4 H4C 109.5 . . ?
 H4B C4 H4C 109.5 . . ?
 N5 C5 H5A 108.7 . . ?
 N5 C5 H5B 108.7 . . ?
 N5 C5 C6 114.3(5) . . ?
 H5A C5 H5B 107.6 . . ?
 C6 C5 H5A 108.7 . . ?
 C6 C5 H5B 108.7 . . ?
 C5 C6 H6A 109.5 . . ?
 C5 C6 H6B 109.5 . . ?
 C5 C6 H6C 109.5 . . ?
 H6A C6 H6B 109.5 . . ?
 H6A C6 H6C 109.5 . . ?
 H6B C6 H6C 109.5 . . ?
 N5 C7 H7A 108.6 . . ?
 N5 C7 H7B 108.6 . . ?
 N5 C7 C8 114.7(5) . . ?
 H7A C7 H7B 107.6 . . ?
 C8 C7 H7A 108.6 . . ?
 C8 C7 H7B 108.6 . . ?
 C7 C8 H8A 109.5 . . ?
 C7 C8 H8B 109.5 . . ?
 C7 C8 H8C 109.5 . . ?
 H8A C8 H8B 109.5 . . ?
 H8A C8 H8C 109.5 . . ?
 H8B C8 H8C 109.5 . . ?
 N6 C9 H9A 108.4 . . ?
 N6 C9 H9B 108.4 . . ?
 N6 C9 C10 115.4(5) . . ?
 H9A C9 H9B 107.5 . . ?
 C10 C9 H9A 108.4 . . ?
 C10 C9 H9B 108.4 . . ?
 C9 C10 H10A 109.5 . . ?
 C9 C10 H10B 109.5 . . ?
 C9 C10 H10C 109.5 . . ?
 H10A C10 H10B 109.5 . . ?
 H10A C10 H10C 109.5 . . ?
 H10B C10 H10C 109.5 . . ?
 N6 C11 H11A 109.0 . . ?
 N6 C11 H11B 109.0 . . ?
 N6 C11 C12 112.8(6) . . ?
 H11A C11 H11B 107.8 . . ?
 C12 C11 H11A 109.0 . . ?
 C12 C11 H11B 109.0 . . ?
 C11 C12 H12A 109.5 . . ?
 C11 C12 H12B 109.5 . . ?
 C11 C12 H12C 109.5 . . ?
 H12A C12 H12B 109.5 . . ?
 H12A C12 H12C 109.5 . . ?
 H12B C12 H12C 109.5 . . ?
 N7 C13 H13A 108.2 . . ?
 N7 C13 H13B 108.2 . . ?
 N7 C13 C14 116.3(7) . . ?
 H13A C13 H13B 107.4 . . ?
 C14 C13 H13A 108.2 . . ?
 C14 C13 H13B 108.2 . . ?
 C13 C14 H14A 109.5 . . ?
 C13 C14 H14B 109.5 . . ?
 C13 C14 H14C 109.5 . . ?
 H14A C14 H14B 109.5 . . ?
 H14A C14 H14C 109.5 . . ?
 H14B C14 H14C 109.5 . . ?
 N7 C15 H15A 108.9 . . ?
 N7 C15 H15B 108.9 . . ?
 N7 C15 C16 113.4(7) . . ?
 H15A C15 H15B 107.7 . . ?
 C16 C15 H15A 108.9 . . ?
 C16 C15 H15B 108.9 . . ?
 C15 C16 H16A 109.5 . . ?
 C15 C16 H16B 109.5 . . ?
 C15 C16 H16C 109.5 . . ?
 H16A C16 H16B 109.5 . . ?
 H16A C16 H16C 109.5 . . ?
 H16B C16 H16C 109.5 . . ?
 N8 C17A H17A 108.9 . . ?
 N8 C17A H17B 108.9 . . ?
 N8 C17A C18A 113.5(7) . . ?
 H17A C17A H17B 107.7 . . ?
 C18A C17A H17A 108.9 . . ?
 C18A C17A H17B 108.9 . . ?
 C17A C18A H18A 109.5 . . ?
 C17A C18A H18B 109.5 . . ?
 C17A C18A H18C 109.5 . . ?
 H18A C18A H18B 109.5 . . ?
 H18A C18A H18C 109.5 . . ?
 H18B C18A H18C 109.5 . . ?
 N8 C19A H19A 109.2 . . ?
 N8 C19A H19B 109.2 . . ?
 N8 C19A C20A 112.1(6) . . ?
 H19A C19A H19B 107.9 . . ?
 C20A C19A H19A 109.2 . . ?
 C20A C19A H19B 109.2 . . ?
 C19A C20A H20A 109.5 . . ?
 C19A C20A H20B 109.5 . . ?
 C19A C20A H20C 109.5 . . ?
 H20A C20A H20B 109.5 . . ?
 H20A C20A H20C 109.5 . . ?
 H20B C20A H20C 109.5 . . ?
 N9 C21B H21A 109.1 . . ?
 N9 C21B H21B 109.1 . . ?
 N9 C21B C22B 112.6(8) . . ?
 H21A C21B H21B 107.8 . . ?
 C22B C21B H21A 109.1 . . ?
 C22B C21B H21B 109.1 . . ?
 C21B C22B H22A 109.5 . . ?
 C21B C22B H22B 109.5 . . ?
 C21B C22B H22C 109.5 . . ?
 H22A C22B H22B 109.5 . . ?
 H22A C22B H22C 109.5 . . ?
 H22B C22B H22C 109.5 . . ?
 N9 C23 H23A 109.1 . . ?
 N9 C23 H23B 109.1 . . ?
 N9 C23 C24 112.6(6) . . ?
 H23A C23 H23B 107.8 . . ?
 C24 C23 H23A 109.1 . . ?
 C24 C23 H23B 109.1 . . ?
 C23 C24 H24A 109.5 . . ?
 C23 C24 H24B 109.5 . . ?
 C23 C24 H24C 109.5 . . ?
 H24A C24 H24B 109.5 . . ?
 H24A C24 H24C 109.5 . . ?
 H24B C24 H24C 109.5 . . ?
 N10 C25 H25A 108.6 . . ?
 N10 C25 H25B 108.6 . . ?
 N10 C25 C26 114.5(6) . . ?
 H25A C25 H25B 107.6 . . ?
 C26 C25 H25A 108.6 . . ?
 C26 C25 H25B 108.6 . . ?
 C25 C26 H26A 109.5 . . ?
 C25 C26 H26B 109.5 . . ?
 C25 C26 H26C 109.5 . . ?
 H26A C26 H26B 109.5 . . ?
 H26A C26 H26C 109.5 . . ?
 H26B C26 H26C 109.5 . . ?
 N10 C27B H27A 109.5 . . ?
 N10 C27B H27B 109.5 . . ?
 N10 C27B C28A 110.7(6) . . ?
 H27A C27B H27B 108.1 . . ?
 C28A C27B H27A 109.5 . . ?
 C28A C27B H27B 109.5 . . ?
 H28A C28B H28B 109.5 . . ?
 H28A C28B H28C 109.5 . . ?
 H28B C28B H28C 109.5 . . ?
 C27A C28B H28A 109.5 . . ?
 C27A C28B H28B 109.5 . . ?
 C27A C28B H28C 109.5 . . ?
 N11 C29 H29A 108.9 . . ?
 N11 C29 H29B 108.9 . . ?
 N11 C29 C30 113.5(5) . . ?
 H29A C29 H29B 107.7 . . ?
 C30 C29 H29A 108.9 . . ?
 C30 C29 H29B 108.9 . . ?
 C29 C30 H30A 109.5 . . ?
 C29 C30 H30B 109.5 . . ?
 C29 C30 H30C 109.5 . . ?
 H30A C30 H30B 109.5 . . ?
 H30A C30 H30C 109.5 . . ?
 H30B C30 H30C 109.5 . . ?
 N11 C31 H31A 108.7 . . ?
 N11 C31 H31B 108.7 . . ?
 N11 C31 C32 114.3(6) . . ?
 H31A C31 H31B 107.6 . . ?
 C32 C31 H31A 108.7 . . ?
 C32 C31 H31B 108.7 . . ?
 C31 C32 H32A 109.5 . . ?
 C31 C32 H32B 109.5 . . ?
 C31 C32 H32C 109.5 . . ?
 H32A C32 H32B 109.5 . . ?
 H32A C32 H32C 109.5 . . ?
 H32B C32 H32C 109.5 . . ?
 N12 C33 H33A 108.6 . . ?
 N12 C33 H33B 108.6 . . ?
 N12 C33 C34 114.4(8) . . ?
 H33A C33 H33B 107.6 . . ?
 C34 C33 H33A 108.6 . . ?
 C34 C33 H33B 108.6 . . ?
 C33 C34 H34A 109.5 . . ?
 C33 C34 H34B 109.5 . . ?
 C33 C34 H34C 109.5 . . ?
 H34A C34 H34B 109.5 . . ?
 H34A C34 H34C 109.5 . . ?
 H34B C34 H34C 109.5 . . ?
 N12 C35 H35A 108.9 . . ?
 N12 C35 H35B 108.9 . . ?
 N12 C35 C36 113.4(6) . . ?
 H35A C35 H35B 107.7 . . ?
 C36 C35 H35A 108.9 . . ?
 C36 C35 H35B 108.9 . . ?
 C35 C36 H36A 109.5 . . ?
 C35 C36 H36B 109.5 . . ?
 C35 C36 H36C 109.5 . . ?
 H36A C36 H36B 109.5 . . ?
 H36A C36 H36C 109.5 . . ?
 H36B C36 H36C 109.5 . . ?
 N13 C37 H37A 108.3 . . ?
 N13 C37 H37B 108.3 . . ?
 N13 C37 C38 115.9(7) . . ?
 H37A C37 H37B 107.4 . . ?
 C38 C37 H37A 108.3 . . ?
 C38 C37 H37B 108.3 . . ?
 C37 C38 H38A 109.5 . . ?
 C37 C38 H38B 109.5 . . ?
 C37 C38 H38C 109.5 . . ?
 H38A C38 H38B 109.5 . . ?
 H38A C38 H38C 109.5 . . ?
 H38B C38 H38C 109.5 . . ?
 N13 C39 H39A 108.8 . . ?
 N13 C39 H39B 108.8 . . ?
 N13 C39 C40 113.8(6) . . ?
 H39A C39 H39B 107.7 . . ?
 C40 C39 H39A 108.8 . . ?
 C40 C39 H39B 108.8 . . ?
 C39 C40 H40A 109.5 . . ?
 C39 C40 H40B 109.5 . . ?
 C39 C40 H40C 109.5 . . ?
 H40A C40 H40B 109.5 . . ?
 H40A C40 H40C 109.5 . . ?
 H40B C40 H40C 109.5 . . ?
 H20D C20B H20E 109.5 . . ?
 H20D C20B H20F 109.5 . . ?
 H20E C20B H20F 109.5 . . ?
 C19B C20B H20D 109.5 . . ?
 C19B C20B H20E 109.5 . . ?
 C19B C20B H20F 109.5 . . ?
 H18D C18B H18E 109.5 . . ?
 H18D C18B H18F 109.5 . . ?
 H18E C18B H18F 109.5 . . ?
 C17B C18B H18D 109.5 . . ?
 C17B C18B H18E 109.5 . . ?
 C17B C18B H18F 109.5 . . ?
 N8 C19B H19C 105.8 . . ?
 N8 C19B H19D 105.8 . . ?
 C20B C19B N8 126(3) . . ?
 C20B C19B H19C 105.8 . . ?
 C20B C19B H19D 105.8 . . ?
 H19C C19B H19D 106.2 . . ?
 N8 C17B C18B 122(4) . . ?
 N8 C17B H17C 106.8 . . ?
 N8 C17B H17D 106.8 . . ?
 C18B C17B H17C 106.8 . . ?
 C18B C17B H17D 106.8 . . ?
 H17C C17B H17D 106.7 . . ?
 N9 C21A H21C 103.6 . . ?
 N9 C21A H21D 103.6 . . ?
 N9 C21A C22A 135(6) . . ?
 H21C C21A H21D 105.3 . . ?
 C22A C21A H21C 103.6 . . ?
 C22A C21A H21D 103.6 . . ?
 C21A C22A H22D 109.5 . . ?
 C21A C22A H22E 109.5 . . ?
 C21A C22A H22F 109.5 . . ?
 H22D C22A H22E 109.5 . . ?
 H22D C22A H22F 109.5 . . ?
 H22E C22A H22F 109.5 . . ?
 N10 C27A C28B 121(5) . . ?
 N10 C27A H27C 107.1 . . ?
 N10 C27A H27D 107.1 . . ?
 C28B C27A H27C 107.1 . . ?
 C28B C27A H27D 107.1 . . ?
 H27C C27A H27D 106.8 . . ?
 C27B C28A H28D 109.5 . . ?
 C27B C28A H28E 109.5 . . ?
 C27B C28A H28F 109.5 . . ?
 H28D C28A H28E 109.5 . . ?
 H28D C28A H28F 109.5 . . ?
 H28E C28A H28F 109.5 . . ?

loop_
  _geom_torsion_atom_site_label_1
  _geom_torsion_atom_site_label_2
  _geom_torsion_atom_site_label_3
  _geom_torsion_atom_site_label_4
  _geom_torsion
  _geom_torsion_site_symmetry_1
  _geom_torsion_site_symmetry_2
  _geom_torsion_site_symmetry_3
  _geom_torsion_site_symmetry_4
  _geom_torsion_publ_flag
 P1 N1 C1 C2 -44.7(8) . . . . ?
 P1 N1 C1 C3 -162.8(6) . . . . ?
 P1 N1 C1 C4 77.4(9) . . . . ?
 P2 N5 C5 C6 88.0(6) . . . . ?
 P2 N5 C7 C8 115.0(5) . . . . ?
 P2 N6 C9 C10 101.5(6) . . . . ?
 P2 N6 C11 C12 140.4(6) . . . . ?
 P2 N7 C13 C14 -136.1(5) . . . . ?
 P2 N7 C15 C16 -121.5(6) . . . . ?
 P3 N8 C17A C18A -111.5(7) . . . . ?
 P3 N8 C19A C20A -134.9(6) . . . . ?
 P3 N8 C19B C20B -117(5) . . . . ?
 P3 N8 C17B C18B 140(4) . . . . ?
 P3 N9 C21B C22B 113.7(9) . . . . ?
 P3 N9 C23 C24 116.5(7) . . . . ?
 P3 N9 C21A C22A 164(8) . . . . ?
 P3 N10 C25 C26 87.1(6) . . . . ?
 P3 N10 C27B C28A 152.6(8) . . . . ?
 P3 N10 C27A C28B 115(6) . . . . ?
 P4 N11 C29 C30 131.0(6) . . . . ?
 P4 N11 C31 C32 83.4(6) . . . . ?
 P4 N12 C33 C34 117.7(7) . . . . ?
 P4 N12 C35 C36 112.5(6) . . . . ?
 P4 N13 C37 C38 97.0(9) . . . . ?
 P4 N13 C39 C40 132.6(6) . . . . ?
 Si1 C41A C42A F4A -76.3(9) . . . . ?
 Si1 C41A C42A F5A 45.7(9) . . . . ?
 Si1 C41A C42A F6A 160.7(6) . . . . ?
 Si1 C41B C42A F4B 54.0(18) . . . . ?
 Si1 C41B C42A F5B 174.9(14) . . . . ?
 Si1 C41B C42A F6B -51.9(19) . . . . ?
 Si1 C43A C44A F9A 168.9(6) . . . . ?
 Si1 C43A C44A F10A 50.5(8) . . . . ?
 Si1 C43A C44A F11A -67.7(9) . . . . ?
 Si1 C43B C44B F9B 169(3) . . . . ?
 Si1 C43B C44B F10B 56(5) . . . . ?
 Si1 C43B C44B F11B -93(4) . . . . ?
 Si1 C45A C46 F14A -177.0(5) . . . . ?
 Si1 C45A C46 F15A 64.1(9) . . . . ?
 Si1 C45A C46 F16A -62.0(8) . . . . ?
 Si1 C45B C46 F14B -53(5) . . . . ?
 Si1 C45B C46 F15B -174(4) . . . . ?
 Si1 C45B C46 F16B 70(4) . . . . ?
 Si1 C47 C48A F17A -69.8(7) . . . . ?
 Si1 C47 C48A F18A 46.4(9) . . . . ?
 Si1 C47 C48A C49A 175.8(5) . . . . ?
 Si1 C47 C48B F17B -76(4) . . . . ?
 Si1 C47 C48B F18B 41(6) . . . . ?
 Si1 C47 C48B C49B 168(4) . . . . ?
 Si1 C47 C51A F23A -7.6(11) . . . . ?
 Si1 C47 C51A C50A 173.5(5) . . . . ?
 Si1 C47 C51B F23B 1(6) . . . . ?
 Si1 C47 C51B C50B -177(4) . . . . ?
 F2A C41A C42A F4A 49.2(9) . . . . ?
 F2A C41A C42A F5A 171.2(6) . . . . ?
 F2A C41A C42A F6A -73.8(9) . . . . ?
 F3A C41A C42A F4A 157.5(7) . . . . ?
 F3A C41A C42A F5A -80.5(7) . . . . ?
 F3A C41A C42A F6A 34.5(8) . . . . ?
 F7A C43A C44A F9A 43.1(9) . . . . ?
 F7A C43A C44A F10A -75.3(7) . . . . ?
 F7A C43A C44A F11A 166.5(7) . . . . ?
 F7B C43B C44B F9B 51(4) . . . . ?
 F7B C43B C44B F10B -62(5) . . . . ?
 F7B C43B C44B F11B 148(4) . . . . ?
 F8A C43A C44A F9A -70.8(9) . . . . ?
 F8A C43A C44A F10A 170.7(6) . . . . ?
 F8A C43A C44A F11A 52.6(9) . . . . ?
 F8B C43B C44B F9B -64(4) . . . . ?
 F8B C43B C44B F10B -177(4) . . . . ?
 F8B C43B C44B F11B 34(5) . . . . ?
 F12A C45A C46 F14A 60.8(8) . . . . ?
 F12A C45A C46 F15A -58.2(9) . . . . ?
 F12A C45A C46 F16A 175.7(6) . . . . ?
 F12B C45B C46 F14B 165(4) . . . . ?
 F12B C45B C46 F15B 45(5) . . . . ?
 F12B C45B C46 F16B -72(4) . . . . ?
 F13A C45A C46 F14A -50.4(8) . . . . ?
 F13A C45A C46 F15A -169.3(7) . . . . ?
 F13A C45A C46 F16A 64.6(9) . . . . ?
 F13B C45B C46 F14B 53(3) . . . . ?
 F13B C45B C46 F15B -68(3) . . . . ?
 F13B C45B C46 F16B 176(3) . . . . ?
 F17A C48A C49A F19A 27.0(9) . . . . ?
 F17A C48A C49A F20A 143.3(6) . . . . ?
 F17A C48A C49A C50A -101.1(7) . . . . ?
 F17B C48B C49B F19B 34(7) . . . . ?
 F17B C48B C49B F20B 145(5) . . . . ?
 F17B C48B C49B C50B -99(6) . . . . ?
 F18A C48A C49A F19A -85.4(9) . . . . ?
 F18A C48A C49A F20A 30.9(9) . . . . ?
 F18A C48A C49A C50A 146.5(7) . . . . ?
 F18B C48B C49B F19B -82(7) . . . . ?
 F18B C48B C49B F20B 29(7) . . . . ?
 F18B C48B C49B C50B 145(6) . . . . ?
 F19A C49A C50A F21A -22.5(9) . . . . ?
 F19A C49A C50A F22A 95.4(8) . . . . ?
 F19A C49A C50A C51A -142.8(7) . . . . ?
 F19B C49B C50B F21B 93(10) . . . . ?
 F19B C49B C50B F22B -30(7) . . . . ?
 F19B C49B C50B C51B -142(6) . . . . ?
 F20A C49A C50A F21A -139.8(6) . . . . ?
 F20A C49A C50A F22A -21.8(8) . . . . ?
 F20A C49A C50A C51A 100.0(6) . . . . ?
 F20B C49B C50B F21B -16(9) . . . . ?
 F20B C49B C50B F22B -139(5) . . . . ?
 F20B C49B C50B C51B 108(5) . . . . ?
 F21A C50A C51A F23A 71.8(9) . . . . ?
 F21A C50A C51A C47 -109.2(8) . . . . ?
 F21B C50B C51B F23B -30(8) . . . . ?
 F21B C50B C51B C47 149(5) . . . . ?
 F22A C50A C51A F23A -48.2(9) . . . . ?
 F22A C50A C51A C47 130.8(7) . . . . ?
 F22B C50B C51B F23B 85(6) . . . . ?
 F22B C50B C51B C47 -96(5) . . . . ?
 F2B C41B C42A F4B 172.9(7) . . . . ?
 F2B C41B C42A F5B -66.2(13) . . . . ?
 F2B C41B C42A F6B 67.0(11) . . . . ?
 F3B C41B C42A F4B -74.1(9) . . . . ?
 F3B C41B C42A F5B 46.8(15) . . . . ?
 F3B C41B C42A F6B 180.0(8) . . . . ?
 C47 C48A C49A F19A 144.2(7) . . . . ?
 C47 C48A C49A F20A -99.4(7) . . . . ?
 C47 C48A C49A C50A 16.2(8) . . . . ?
 C47 C48B C49B F19B 150(5) . . . . ?
 C47 C48B C49B F20B -100(5) . . . . ?
 C47 C48B C49B C50B 17(8) . . . . ?
 C48A C47 C51A F23A 178.8(7) . . . . ?
 C48A C47 C51A C50A -0.1(8) . . . . ?
 C48A C49A C50A F21A 105.1(7) . . . . ?
 C48A C49A C50A F22A -137.0(6) . . . . ?
 C48A C49A C50A C51A -15.2(8) . . . . ?
 C48B C47 C51B F23B -179(5) . . . . ?
 C48B C47 C51B C50B 3(5) . . . . ?
 C48B C49B C50B F21B -138(6) . . . . ?
 C48B C49B C50B F22B 99(6) . . . . ?
 C48B C49B C50B C51B -14(8) . . . . ?
 C49A C50A C51A F23A -168.9(7) . . . . ?
 C49A C50A C51A C47 10.1(9) . . . . ?
 C49B C50B C51B F23B -171(6) . . . . ?
 C49B C50B C51B C47 7(7) . . . . ?
 C51A C47 C48A F17A 104.3(7) . . . . ?
 C51A C47 C48A F18A -139.5(7) . . . . ?
 C51A C47 C48A C49A -10.1(8) . . . . ?
 C51B C47 C48B F17B 104(4) . . . . ?
 C51B C47 C48B F18B -139(4) . . . . ?
 C51B C47 C48B C49B -12(6) . . . . ?
 N1 P1 N2 P2 133.8(9) . . . . ?
 N1 P1 N3 P3 63.6(6) . . . . ?
 N1 P1 N4 P4 53.9(6) . . . . ?
 N2 P1 N1 C1 -47.3(7) . . . . ?
 N2 P1 N3 P3 -176.1(5) . . . . ?
 N2 P1 N4 P4 -65.7(6) . . . . ?
 N2 P2 N5 C5 12.1(5) . . . . ?
 N2 P2 N5 C7 -176.9(4) . . . . ?
 N2 P2 N6 C9 31.9(5) . . . . ?
 N2 P2 N6 C11 -169.0(5) . . . . ?
 N2 P2 N7 C13 74.6(5) . . . . ?
 N2 P2 N7 C15 -100.5(5) . . . . ?
 N3 P1 N1 C1 72.2(6) . . . . ?
 N3 P1 N2 P2 12.9(10) . . . . ?
 N3 P1 N4 P4 172.4(5) . . . . ?
 N3 P3 N8 C17A 83.1(6) . . . . ?
 N3 P3 N8 C19A -78.4(7) . . . . ?
 N3 P3 N8 C19B -110.8(19) . . . . ?
 N3 P3 N8 C17B 54(2) . . . . ?
 N3 P3 N9 C21B 176.3(7) . . . . ?
 N3 P3 N9 C23 -4.9(7) . . . . ?
 N3 P3 N9 C21A -166(4) . . . . ?
 N3 P3 N10 C25 31.4(6) . . . . ?
 N3 P3 N10 C27B -179.6(7) . . . . ?
 N3 P3 N10 C27A -172(4) . . . . ?
 N4 P1 N1 C1 -170.0(6) . . . . ?
 N4 P1 N2 P2 -109.8(10) . . . . ?
 N4 P1 N3 P3 -50.7(6) . . . . ?
 N4 P4 N11 C29 -172.1(4) . . . . ?
 N4 P4 N11 C31 29.5(5) . . . . ?
 N4 P4 N12 C33 -170.1(6) . . . . ?
 N4 P4 N12 C35 12.1(7) . . . . ?
 N4 P4 N13 C37 -90.9(6) . . . . ?
 N4 P4 N13 C39 71.8(6) . . . . ?
 N5 P2 N2 P1 144.2(9) . . . . ?
 N5 P2 N6 C9 -89.0(4) . . . . ?
 N5 P2 N6 C11 70.2(5) . . . . ?
 N5 P2 N7 C13 -165.6(4) . . . . ?
 N5 P2 N7 C15 19.3(5) . . . . ?
 N6 P2 N2 P1 20.4(10) . . . . ?
 N6 P2 N5 C5 136.1(4) . . . . ?
 N6 P2 N5 C7 -52.9(5) . . . . ?
 N6 P2 N7 C13 -48.2(5) . . . . ?
 N6 P2 N7 C15 136.7(5) . . . . ?
 N7 P2 N2 P1 -96.3(9) . . . . ?
 N7 P2 N5 C5 -114.4(4) . . . . ?
 N7 P2 N5 C7 56.6(4) . . . . ?
 N7 P2 N6 C9 158.1(4) . . . . ?
 N7 P2 N6 C11 -42.7(5) . . . . ?
 N8 P3 N3 P1 -48.3(6) . . . . ?
 N8 P3 N9 C21B 47.7(7) . . . . ?
 N8 P3 N9 C23 -133.5(6) . . . . ?
 N8 P3 N9 C21A 65(4) . . . . ?
 N8 P3 N10 C25 161.5(5) . . . . ?
 N8 P3 N10 C27B -49.5(8) . . . . ?
 N8 P3 N10 C27A -42(4) . . . . ?
 N9 P3 N3 P1 -166.1(5) . . . . ?
 N9 P3 N8 C17A -157.9(6) . . . . ?
 N9 P3 N8 C19A 40.6(7) . . . . ?
 N9 P3 N8 C19B 8.2(19) . . . . ?
 N9 P3 N8 C17B 173(2) . . . . ?
 N9 P3 N10 C25 -87.6(5) . . . . ?
 N9 P3 N10 C27B 61.5(8) . . . . ?
 N9 P3 N10 C27A 69(4) . . . . ?
 N10 P3 N3 P1 71.0(6) . . . . ?
 N10 P3 N8 C17A -40.3(7) . . . . ?
 N10 P3 N8 C19A 158.3(6) . . . . ?
 N10 P3 N8 C19B 125.8(19) . . . . ?
 N10 P3 N8 C17B -70(2) . . . . ?
 N10 P3 N9 C21B -62.2(7) . . . . ?
 N10 P3 N9 C23 116.5(6) . . . . ?
 N10 P3 N9 C21A -45(4) . . . . ?
 N11 P4 N4 P1 84.1(6) . . . . ?
 N11 P4 N12 C33 -49.8(7) . . . . ?
 N11 P4 N12 C35 132.5(6) . . . . ?
 N11 P4 N13 C37 146.8(6) . . . . ?
 N11 P4 N13 C39 -50.6(6) . . . . ?
 N12 P4 N4 P1 -154.7(6) . . . . ?
 N12 P4 N11 C29 69.2(5) . . . . ?
 N12 P4 N11 C31 -89.2(5) . . . . ?
 N12 P4 N13 C37 30.4(7) . . . . ?
 N12 P4 N13 C39 -167.0(5) . . . . ?
 N13 P4 N4 P1 -34.5(7) . . . . ?
 N13 P4 N11 C29 -42.7(5) . . . . ?
 N13 P4 N11 C31 158.9(4) . . . . ?
 N13 P4 N12 C33 60.2(7) . . . . ?
 N13 P4 N12 C35 -117.6(6) . . . . ?
 C5 N5 C7 C8 -73.2(6) . . . . ?
 C7 N5 C5 C6 -83.6(6) . . . . ?
 C9 N6 C11 C12 -59.3(8) . . . . ?
 C11 N6 C9 C10 -59.5(7) . . . . ?
 C13 N7 C15 C16 63.3(7) . . . . ?
 C15 N7 C13 C14 39.4(8) . . . . ?
 C17A N8 C19A C20A 62.5(10) . . . . ?
 C19A N8 C17A C18A 51.6(9) . . . . ?
 C21B N9 C23 C24 -64.7(10) . . . . ?
 C23 N9 C21B C22B -65.2(10) . . . . ?
 C23 N9 C21A C22A 2(11) . . . . ?
 C25 N10 C27B C28A -57.1(13) . . . . ?
 C25 N10 C27A C28B -87(8) . . . . ?
 C27B N10 C25 C26 -63.5(8) . . . . ?
 C29 N11 C31 C32 -77.0(7) . . . . ?
 C31 N11 C29 C30 -69.8(7) . . . . ?
 C33 N12 C35 C36 -65.4(9) . . . . ?
 C35 N12 C33 C34 -64.3(10) . . . . ?
 C37 N13 C39 C40 -63.4(8) . . . . ?
 C39 N13 C37 C38 -66.6(9) . . . . ?
 C19B N8 C17B C18B -56(5) . . . . ?
 C17B N8 C19B C20B 78(6) . . . . ?
 C21A N9 C23 C24 -83(4) . . . . ?
 C27A N10 C25 C26 -75(3) . . . . ?

_shelx_res_file
;
TITL tiessen35_auto_a.res in P2(1)
    tiessen35.res
    created by SHELXL-2016/6 at 19:04:53 on 03-Aug-2021
REM Old TITL Tiessen35_auto in P2(1)
REM SHELXT solution in P2(1): R1 0.143, Rweak 0.044, Alpha 0.005
REM <I/s> 0.769 for 8 systematic absences, Orientation as input
REM Flack x = 0.380 ( 0.013 ) from 3160 Parsons' quotients
REM Formula found by SHELXT: C51A N13 F23A Si P4
CELL 1.54184 13.61502 15.853364 16.323169 90 94.7007 90
ZERR 2 0.00054 0.000714 0.000668 0 0.0037 0
LATT -1
SYMM -X,0.5+Y,-Z
SFAC C H F N P Si
UNIT 102 200 46 26 8 2
RIGU 0.01 0.01 Si1 F1B F2B > F6B F7B F8B F9B F10B F11B F12B F13B F14B F15B =
 F16B F17B F18B F19B F20B F21B F22B F23B C41B C42A C43B C44B C45B C46 C47 =
 C48B C49B C50B C51B
SIMU 0.01 0.01 2 Si1 F1B F2B > F6B F7B F8B F9B F10B F11B F12B F13B F14B =
 F15B F16B F17B F18B F19B F20B F21B F22B F23B C41B C42A C43B C44B C45B C46 =
 C47 C48B C49B C50B C51B
SADI C20A C19A C20B C19B
SADI C18B C17A C18A C17A
SADI N8 C19A N8 C19B
SADI C49A C48A C51B C50B
SADI C49B C48B C51A C50A
SADI C50A C49A C50B C49B
SADI N8 C17A N8 C17B
SIMU 0.01 0.02 2 C19B C20B C18B C17B
RIGU 0.01 0.01 C20B C19B C17B C18B
SADI C22B C21B C22A C21A
SADI N9 C21A N9 C21B
EADP C21B C21A
EADP C22B C22A
EADP C20B C20A
EADP C19B C19A
EADP C17A C17B
EADP C18B C18A
EADP C28B C28A
EADP C27B C27A
SADI C28B C27A C28A C27B
SADI N10 C27A N10 C27B
DFIX 0.88 N1 H1

L.S. 10 0 0
PLAN  16
SIZE 0.037 0.1 0.174
TEMP -173.15(10)
CONF
BOND
list 4
MORE -1
BOND $H
fmap 2 53
acta
TWIN -1 0 0 0 -1 0 0 0 -1 2
OMIT -11 9 13
OMIT -13 9 10
OMIT -11 6 14
OMIT -13 7 12
REM <olex2.extras>
REM <HklSrc "%.\\tiessen35.hkl">
REM </olex2.extras>

WGHT    0.088800    0.859700
EXTI    0.000937
BASF   0.38098
FVAR       3.72407   0.84907
P1    5    0.563640    0.350780    0.711747    11.00000    0.02191    0.04788 =
         0.02426   -0.00381    0.00158    0.00197
P2    5    0.343671    0.380770    0.732951    11.00000    0.02336    0.05295 =
         0.02526   -0.00090    0.00270    0.00559
P3    5    0.636363    0.174381    0.748637    11.00000    0.03053    0.04197 =
         0.04025   -0.01394    0.00047    0.00290
P4    5    0.694053    0.486705    0.793303    11.00000    0.03168    0.04321 =
         0.04523   -0.00214   -0.00443    0.00008
SI1   6    0.915588    0.352213    0.262867    11.00000    0.03100    0.04105 =
         0.03406   -0.00475    0.00181   -0.00324
PART 1
F1A   3    0.876772    0.439667    0.212561    21.00000    0.04867    0.04709 =
         0.05625    0.00150    0.00722    0.00676

PART 2
F1B   3    1.025159    0.362240    0.329957   -21.00000    0.04392    0.04372 =
         0.06149    0.00572    0.00409   -0.00170

PART 1
F2A   3    1.074515    0.255564    0.328908    21.00000    0.02882    0.08456 =
         0.05631    0.01811    0.00260    0.00608

F3A   3    0.961452    0.179364    0.261291    21.00000    0.06249    0.04550 =
         0.05410    0.00435    0.01407    0.00441
F4A   3    0.984220    0.244632    0.462968    21.00000    0.06451    0.13240 =
         0.03628    0.01150   -0.01111   -0.04193
F5A   3    0.849812    0.203086    0.401475    21.00000    0.05321    0.10563 =
         0.04503    0.00982   -0.00151   -0.03567
F6A   3    0.974599    0.124180    0.404537    21.00000    0.15289    0.08704 =
         0.07867    0.04097    0.03815    0.03098
F7A   3    0.777243    0.221164    0.234673    21.00000    0.05087    0.04904 =
         0.06277    0.00095   -0.00759   -0.01732
PART 2
F7B   3    0.806165    0.406286    0.127401   -21.00000    0.05460    0.07070 =
         0.04245    0.00984   -0.00685   -0.00117

PART 1
F8A   3    0.728479    0.328432    0.308387    21.00000    0.04834    0.10628 =
         0.05663   -0.01522    0.02013   -0.01639

PART 2
F8B   3    0.822543    0.268040    0.129375   -21.00000    0.05379    0.05778 =
         0.05002   -0.01936   -0.00549    0.01241

PART 1
F9A   3    0.635818    0.295073    0.153079    21.00000    0.04240    0.09795 =
         0.08969   -0.00511   -0.01542   -0.02054

PART 2
F9B   3    0.641455    0.339561    0.123863   -21.00000    0.06436    0.07312 =
         0.06701    0.01505    0.00162   -0.00436

PART 1
F10A  3    0.767136    0.332310    0.099801    21.00000    0.06495    0.08189 =
         0.04209    0.00180   -0.00469   -0.00507

PART 2
F10B  3    0.671761    0.390269    0.250696   -21.00000    0.04334    0.08371 =
         0.05802   -0.00081    0.00121    0.01571

PART 1
F11A  3    0.692008    0.420565    0.174167    21.00000    0.05125    0.07005 =
         0.09365    0.00215   -0.01286    0.01325

PART 2
F11B  3    0.677783    0.251529    0.221159   -21.00000    0.04245    0.07517 =
         0.06572    0.02339   -0.00652   -0.01419

PART 1
F12A  3    0.885286    0.390302    0.422934    21.00000    0.06020    0.10374 =
         0.04957   -0.02067    0.02047   -0.03097

PART 2
F12B  3    0.808619    0.500491    0.255485   -21.00000    0.07207    0.06950 =
         0.08744   -0.01049   -0.02073    0.01070

PART 1
F13A  3    1.038901    0.406848    0.396242    21.00000    0.04533    0.08316 =
         0.04718   -0.01402   -0.00281   -0.01843

PART 2
F13B  3    0.825989    0.439772    0.397111   -21.00000    0.06934    0.07293 =
         0.07933   -0.01435    0.02324    0.00452

PART 1
F14A  3    0.959248    0.547642    0.435349    21.00000    0.07139    0.09942 =
         0.08465   -0.05304    0.00860   -0.02021

PART 2
F14B  3    0.973182    0.486417    0.420369   -21.00000    0.07898    0.09093 =
         0.08009   -0.03294   -0.00747    0.00327

PART 1
F15A  3    0.838480    0.535580    0.342483    21.00000    0.04605    0.08333 =
         0.11767   -0.04064    0.01163    0.00772

PART 2
F15B  3    0.868271    0.577366    0.385781   -21.00000    0.06604    0.07801 =
         0.10118   -0.04278   -0.00200    0.00985

PART 1
F16A  3    0.987754    0.549579    0.309082    21.00000    0.05569    0.05923 =
         0.08166   -0.01742    0.01358   -0.01769

PART 2
F16B  3    0.983253    0.531429    0.271176   -21.00000    0.06764    0.07638 =
         0.08106   -0.03700    0.00765    0.01625

PART 1
F17A  3    1.057542    0.475244    0.144196    21.00000    0.06830    0.04662 =
         0.11887   -0.00133    0.04235   -0.00235

PART 2
F17B  3    1.138530    0.252567    0.213667   -21.00000    0.08081    0.06714 =
         0.06451    0.00255    0.00707    0.03678

PART 1
F18A  3    1.144292    0.412947    0.241000    21.00000    0.05229    0.09876 =
         0.05295   -0.01349    0.00680   -0.03237

PART 2
F18B  3    1.009776    0.195487    0.149104   -21.00000    0.06961    0.03712 =
         0.10254   -0.00694    0.01674    0.00002

PART 1
F19A  3    1.189438    0.417061    0.059603    21.00000    0.07839    0.05363 =
         0.06728    0.00463    0.03563   -0.01275

PART 2
F19B  3    1.182303    0.247497    0.069801   -21.00000    0.07948    0.07059 =
         0.07556    0.00342    0.00784    0.00757

PART 1
F20A  3    1.228545    0.315197    0.142897    21.00000    0.04055    0.07752 =
         0.08648    0.00631    0.00037    0.00528

PART 2
F20B  3    1.053181    0.255949    0.006612   -21.00000    0.08624    0.08331 =
         0.08580    0.00121   -0.00792   -0.00133

PART 1
F21A  3    1.046439    0.329316   -0.014193    21.00000    0.06108    0.09572 =
         0.03505    0.00947    0.00545    0.01265

PART 2
F21B  3    1.084742    0.425907    0.011978   -21.00000    0.07143    0.08651 =
         0.09736    0.04970    0.02409    0.00249

PART 1
F22A  3    1.129486    0.225323    0.041625    21.00000    0.07746    0.05048 =
         0.06157   -0.00701    0.01944    0.01691

PART 2
F22B  3    1.209361    0.397434    0.099879   -21.00000    0.07606    0.08640 =
         0.09581    0.02968    0.00744   -0.01910

PART 1
F23A  3    0.941526    0.223113    0.100167    21.00000    0.06618    0.05599 =
         0.04423   -0.01433    0.00615   -0.02563

PART 2
F23B  3    1.003990    0.481074    0.135755   -21.00000    0.05727    0.05384 =
         0.08949    0.03927    0.03335   -0.00875

PART 1
C41A  1    0.973802    0.245485    0.317353    21.00000    0.02687    0.06069 =
         0.04361    0.01039    0.00060   -0.00048

PART 2
AFIX   6
C41B  1    0.881955    0.250028    0.327550   -21.00000    0.05531    0.05653 =
         0.04937   -0.00102    0.01041    0.00002
F2B   3    0.869955    0.187308    0.271590   -21.00000    0.05876    0.05125 =
         0.05823   -0.00396    0.00108   -0.00181
F3B   3    0.793945    0.264827    0.357030   -21.00000    0.05505    0.05805 =
         0.05637   -0.00317    0.02499    0.00183
F4B   3    0.973876    0.273520    0.455069   -21.00000    0.08070    0.07932 =
         0.04105    0.01039   -0.00360   -0.01615
F5B   3    0.913288    0.149399    0.433210   -21.00000    0.06520    0.07561 =
         0.06680    0.01203    0.01714   -0.00909
F6B   3    1.036346    0.191191    0.368399   -21.00000    0.05802    0.08004 =
         0.05514    0.02017    0.02807    0.01869
AFIX   0

PART 0
C42A  1    0.947603    0.206445    0.397214    11.00000    0.04946    0.07344 =
         0.04879    0.01563    0.00375   -0.00121

PART 1
C43A  1    0.780840    0.306281    0.244675    21.00000    0.03432    0.05529 =
         0.04364   -0.00682    0.00335   -0.00506

PART 2
C43B  1    0.806385    0.336866    0.178141   -21.00000    0.03919    0.05956 =
         0.03749    0.00111   -0.00529    0.00349

PART 1
C44A  1    0.716063    0.338906    0.167850    21.00000    0.03590    0.05904 =
         0.06541   -0.01099   -0.01280   -0.00144

PART 2
C44B  1    0.697897    0.332547    0.210311   -21.00000    0.03911    0.06909 =
         0.05872    0.00902   -0.00344   -0.00095

PART 1
C45A  1    0.944407    0.419967    0.363368    21.00000    0.03670    0.07106 =
         0.04980   -0.02029    0.01003   -0.01424

PART 2
C45B  1    0.866136    0.455441    0.304987   -21.00000    0.06073    0.06598 =
         0.07193   -0.01830   -0.00287    0.00505

PART 0
C46   1    0.929831    0.514598    0.359777    11.00000    0.06105    0.06991 =
         0.08227   -0.04192    0.00148   -0.00124

C47   1    1.006438    0.338210    0.181020    11.00000    0.02811    0.03788 =
         0.03517    0.00291    0.00247   -0.00348
PART 1
C48A  1    1.091242    0.394765    0.172926    21.00000    0.04442    0.05224 =
         0.04277   -0.00926    0.01161   -0.00930

PART 2
C48B  1    1.060880    0.266280    0.154014   -21.00000    0.05992    0.04942 =
         0.06970    0.00185    0.00959    0.00754

PART 1
C49A  1    1.149584    0.359223    0.105553    21.00000    0.04576    0.05191 =
         0.04729    0.00361    0.02079   -0.00684

PART 2
C49B  1    1.105316    0.286557    0.076041   -21.00000    0.07198    0.06761 =
         0.07599    0.00889    0.00841    0.00452

PART 1
C50A  1    1.082139    0.297485    0.059268    21.00000    0.04962    0.04265 =
         0.02954   -0.00142    0.01033    0.00639

PART 2
C50B  1    1.103512    0.379910    0.067960   -21.00000    0.06244    0.06841 =
         0.08016    0.03047    0.01882   -0.00176

PART 1
C51A  1    1.004148    0.285196    0.116809    21.00000    0.04217    0.04171 =
         0.04032   -0.00659    0.00946   -0.00691

PART 2
C51B  1    1.034892    0.404357    0.131080   -21.00000    0.04802    0.04996 =
         0.07301    0.02522    0.01470   -0.00684

PART 0
N1    4    0.599619    0.368128    0.618995    11.00000    0.02992    0.07927 =
         0.03165    0.00441    0.00611    0.00418
N2    4    0.452749    0.381081    0.715273    11.00000    0.02647    0.05391 =
         0.02807    0.00277    0.00243    0.00626
N3    4    0.569265    0.252733    0.733452    11.00000    0.02770    0.04774 =
         0.03117   -0.00883   -0.00024    0.00433
N4    4    0.641708    0.401429    0.771521    11.00000    0.02983    0.05060 =
         0.03925   -0.01262   -0.00166   -0.00085
N5    4    0.314589    0.479118    0.756342    11.00000    0.02393    0.05111 =
         0.03208   -0.00083    0.00042    0.00620
N6    4    0.320308    0.313013    0.805993    11.00000    0.03140    0.05577 =
         0.03393    0.00062    0.00738    0.00595
N7    4    0.261912    0.350796    0.657907    11.00000    0.03343    0.06194 =
         0.03016   -0.00061    0.00006    0.00257
N8    4    0.719078    0.149677    0.684567    11.00000    0.02861    0.06539 =
         0.04894   -0.02563   -0.00316    0.00738
N9    4    0.562633    0.092026    0.745508    11.00000    0.03795    0.04249 =
         0.07448   -0.01530    0.00100    0.00193
N10   4    0.704328    0.183193    0.837221    11.00000    0.04629    0.03841 =
         0.04116   -0.00853   -0.00377    0.01091
N11   4    0.624484    0.545263    0.849260    11.00000    0.03755    0.04351 =
         0.04366    0.00075   -0.00776    0.00439
N12   4    0.800211    0.464428    0.843755    11.00000    0.04008    0.03870 =
         0.07493   -0.01022   -0.01590   -0.00267
N13   4    0.720641    0.552903    0.720326    11.00000    0.03067    0.06291 =
         0.05709    0.00962    0.00662   -0.00197
C1    1    0.547662    0.347923    0.537277    11.00000    0.03705    0.12186 =
         0.02420    0.00804    0.00274    0.02179
C2    1    0.505726    0.258593    0.539408    11.00000    0.05899    0.11481 =
         0.03227   -0.02292   -0.00567   -0.00734
AFIX 137
H2A   2    0.481402    0.241515    0.483704    11.00000   -1.50000
H2B   2    0.451356    0.257396    0.575193    11.00000   -1.50000
H2C   2    0.557533    0.219589    0.560694    11.00000   -1.50000
AFIX   0
C3    1    0.623653    0.351423    0.473835    11.00000    0.05435    0.12714 =
         0.03360    0.01531    0.01657    0.02270
AFIX 137
H3A   2    0.674769    0.308945    0.487177    11.00000   -1.50000
H3B   2    0.653762    0.407590    0.474414    11.00000   -1.50000
H3C   2    0.591304    0.339983    0.419108    11.00000   -1.50000
AFIX   0
C4    1    0.466022    0.412296    0.515817    11.00000    0.04950    0.14888 =
         0.03231    0.01033    0.00733    0.03225
AFIX 137
H4A   2    0.435375    0.400767    0.460523    11.00000   -1.50000
H4B   2    0.494157    0.469229    0.517486    11.00000   -1.50000
H4C   2    0.416187    0.408169    0.555679    11.00000   -1.50000
AFIX   0
C5    1    0.378083    0.551863    0.743212    11.00000    0.03069    0.05240 =
         0.04949    0.01070    0.00618    0.00779
AFIX  23
H5A   2    0.447750    0.533744    0.751820    11.00000   -1.20000
H5B   2    0.366974    0.595265    0.785071    11.00000   -1.20000
AFIX   0
C6    1    0.361337    0.591444    0.658717    11.00000    0.04516    0.06624 =
         0.05691    0.01989    0.00562    0.01430
AFIX 137
H6A   2    0.384088    0.552712    0.617474    11.00000   -1.50000
H6B   2    0.398194    0.644472    0.657582    11.00000   -1.50000
H6C   2    0.290899    0.602746    0.646454    11.00000   -1.50000
AFIX   0
C7    1    0.216186    0.501252    0.780991    11.00000    0.02689    0.05936 =
         0.04024   -0.00532    0.00310    0.01043
AFIX  23
H7A   2    0.173240    0.450935    0.774085    11.00000   -1.20000
H7B   2    0.187647    0.545470    0.743386    11.00000   -1.20000
AFIX   0
C8    1    0.214899    0.532581    0.868673    11.00000    0.04465    0.05989 =
         0.04432   -0.00262    0.01252    0.01476
AFIX 137
H8A   2    0.256607    0.582816    0.876215    11.00000   -1.50000
H8B   2    0.240049    0.488331    0.906729    11.00000   -1.50000
H8C   2    0.147208    0.546844    0.879740    11.00000   -1.50000
AFIX   0
C9    1    0.395800    0.295259    0.872837    11.00000    0.03745    0.05443 =
         0.03350    0.00318    0.00463    0.00763
AFIX  23
H9A   2    0.460754    0.311551    0.854638    11.00000   -1.20000
H9B   2    0.397277    0.233662    0.882836    11.00000   -1.20000
AFIX   0
C10   1    0.381984    0.339858    0.953974    11.00000    0.05821    0.08331 =
         0.02799    0.00275    0.00767    0.02097
AFIX 137
H10A  2    0.383889    0.401053    0.945762    11.00000   -1.50000
H10B  2    0.434969    0.323251    0.995070    11.00000   -1.50000
H10C  2    0.318226    0.323902    0.973178    11.00000   -1.50000
AFIX   0
C11   1    0.219716    0.289776    0.824382    11.00000    0.03191    0.06778 =
         0.05280    0.00410    0.01536    0.00094
AFIX  23
H11A  2    0.173267    0.304290    0.776611    11.00000   -1.20000
H11B  2    0.201226    0.323291    0.871930    11.00000   -1.20000
AFIX   0
C12   1    0.209391    0.195289    0.843942    11.00000    0.05531    0.06729 =
         0.07503    0.00973    0.01886   -0.00907
AFIX 137
H12A  2    0.232614    0.161660    0.798999    11.00000   -1.50000
H12B  2    0.140050    0.182125    0.850084    11.00000   -1.50000
H12C  2    0.248940    0.181971    0.895187    11.00000   -1.50000
AFIX   0
C13   1    0.252089    0.261658    0.636080    11.00000    0.04971    0.07109 =
         0.04991   -0.01489   -0.00121   -0.00627
AFIX  23
H13A  2    0.193110    0.239144    0.660270    11.00000   -1.20000
H13B  2    0.310077    0.231269    0.662036    11.00000   -1.20000
AFIX   0
C14   1    0.243183    0.241167    0.544348    11.00000    0.05203    0.10332 =
         0.05715   -0.02768   -0.00400   -0.00647
AFIX 137
H14A  2    0.183116    0.266982    0.518274    11.00000   -1.50000
H14B  2    0.240053    0.179872    0.536799    11.00000   -1.50000
H14C  2    0.300666    0.263497    0.519109    11.00000   -1.50000
AFIX   0
C15   1    0.200892    0.409184    0.605013    11.00000    0.04851    0.08169 =
         0.03347    0.00081   -0.00589    0.01153
AFIX  23
H15A  2    0.217703    0.402385    0.547514    11.00000   -1.20000
H15B  2    0.217071    0.467839    0.622005    11.00000   -1.20000
AFIX   0
C16   1    0.090936    0.395253    0.608393    11.00000    0.04156    0.13645 =
         0.04963   -0.02314   -0.01140    0.01747
AFIX 137
H16A  2    0.054571    0.436860    0.573385    11.00000   -1.50000
H16B  2    0.073645    0.401602    0.665176    11.00000   -1.50000
H16C  2    0.073639    0.338307    0.588801    11.00000   -1.50000
AFIX   0
PART 1
C17A  1    0.814544    0.189653    0.690543    21.00000    0.02843    0.07970 =
         0.04378   -0.01381   -0.00063    0.00929
AFIX  23
H17A  2    0.866070    0.145444    0.693556    21.00000   -1.20000
H17B  2    0.822411    0.222580    0.742198    21.00000   -1.20000
AFIX   0
C18A  1    0.830597    0.248542    0.618025    21.00000    0.04191    0.11470 =
         0.06232   -0.00223    0.01126   -0.00878
AFIX 137
H18A  2    0.830859    0.215320    0.567414    21.00000   -1.50000
H18B  2    0.893894    0.277679    0.628275    21.00000   -1.50000
H18C  2    0.777273    0.290169    0.612155    21.00000   -1.50000
AFIX   0
C19A  1    0.693673    0.106767    0.604657    21.00000    0.04042    0.06205 =
         0.03879   -0.01720   -0.00604    0.01001
AFIX  23
H19A  2    0.695226    0.148435    0.559607    21.00000   -1.20000
H19B  2    0.625822    0.084135    0.603742    21.00000   -1.20000
AFIX   0
C20A  1    0.764161    0.035327    0.589992    21.00000    0.04960    0.06585 =
         0.06203   -0.03262    0.00066    0.01551
AFIX 137
H20A  2    0.740008    0.004094    0.540579    21.00000   -1.50000
H20B  2    0.768478   -0.002768    0.637432    21.00000   -1.50000
H20C  2    0.829559    0.058477    0.582484    21.00000   -1.50000
AFIX   0
C21B  1    0.598599    0.005916    0.752371    21.00000    0.05461    0.04053 =
         0.08232   -0.01255   -0.00892    0.00444
AFIX  23
H21A  2    0.671199    0.006113    0.751324    21.00000   -1.20000
H21B  2    0.570745   -0.026803    0.704288    21.00000   -1.20000
AFIX   0
C22B  1    0.571324   -0.037629    0.831299    21.00000    0.05498    0.05606 =
         0.12176    0.02069   -0.00063   -0.00539
AFIX 137
H22A  2    0.500107   -0.047790    0.827927    21.00000   -1.50000
H22B  2    0.590082   -0.001393    0.878655    21.00000   -1.50000
H22C  2    0.606358   -0.091524    0.837742    21.00000   -1.50000
AFIX   0
PART 0
C23   1    0.454027    0.099343    0.737116    11.00000    0.03526    0.04820 =
         0.09730   -0.01719    0.00828    0.00328
AFIX  23
H23A  2    0.435617    0.159700    0.738686    11.00000   -1.20000
H23B  2    0.426866    0.071049    0.784387    11.00000   -1.20000
AFIX   0
C24   1    0.408735    0.060855    0.658590    11.00000    0.03887    0.07919 =
         0.14652   -0.04503   -0.00978   -0.00621
AFIX 137
H24A  2    0.438063    0.086403    0.611661    11.00000   -1.50000
H24B  2    0.337521    0.071148    0.653850    11.00000   -1.50000
H24C  2    0.421134   -0.000043    0.659136    11.00000   -1.50000
AFIX   0
C25   1    0.663835    0.229434    0.905082    11.00000    0.06337    0.05232 =
         0.03078   -0.00230   -0.00384    0.01632
AFIX  23
H25A  2    0.622716    0.276461    0.881680    11.00000   -1.20000
H25B  2    0.719157    0.254345    0.940139    11.00000   -1.20000
AFIX   0
C26   1    0.602010    0.176024    0.958813    11.00000    0.07679    0.08391 =
         0.04951    0.01789    0.01216    0.02870
AFIX 137
H26A  2    0.547485    0.150261    0.924689    11.00000   -1.50000
H26B  2    0.575540    0.211776    1.000760    11.00000   -1.50000
H26C  2    0.643191    0.131639    0.985593    11.00000   -1.50000
AFIX   0
PART 1
C27B  1    0.775338    0.114758    0.864152    21.00000    0.05175    0.03971 =
         0.06203   -0.01218   -0.01806    0.01268
AFIX  23
H27A  2    0.801019    0.088236    0.815319    21.00000   -1.20000
H27B  2    0.740868    0.070824    0.893992    21.00000   -1.20000
AFIX   0
PART 2
C28B  1    0.891366    0.166433    0.890181   -21.00000    0.05585    0.05465 =
         0.07098   -0.00350   -0.02609    0.01713
AFIX 137
H28A  2    0.904612    0.203774    0.844525   -21.00000   -1.50000
H28B  2    0.939353    0.120235    0.893753   -21.00000   -1.50000
H28C  2    0.896817    0.198494    0.941684   -21.00000   -1.50000
AFIX   0
PART 0
C29   1    0.646209    0.633467    0.871645    11.00000    0.05470    0.04721 =
         0.05003   -0.00573   -0.00502   -0.00013
AFIX  23
H29A  2    0.700885    0.653618    0.840316    11.00000   -1.20000
H29B  2    0.668741    0.636133    0.930812    11.00000   -1.20000
AFIX   0
C30   1    0.558279    0.692366    0.855043    11.00000    0.05696    0.04510 =
         0.07746   -0.01100    0.00585    0.00516
AFIX 137
H30A  2    0.534074    0.688781    0.796930    11.00000   -1.50000
H30B  2    0.578553    0.750441    0.868225    11.00000   -1.50000
H30C  2    0.505700    0.675728    0.889303    11.00000   -1.50000
AFIX   0
C31   1    0.558071    0.502542    0.902744    11.00000    0.05504    0.05107 =
         0.03316   -0.00070    0.00249    0.00414
AFIX  23
H31A  2    0.530050    0.452039    0.873810    11.00000   -1.20000
H31B  2    0.502752    0.540946    0.912098    11.00000   -1.20000
AFIX   0
C32   1    0.607200    0.475473    0.985715    11.00000    0.08602    0.08457 =
         0.04154    0.01291   -0.00876    0.00691
AFIX 137
H32A  2    0.653536    0.429448    0.977805    11.00000   -1.50000
H32B  2    0.556838    0.456126    1.020986    11.00000   -1.50000
H32C  2    0.642853    0.523418    1.011768    11.00000   -1.50000
AFIX   0
C33   1    0.861788    0.531435    0.885262    11.00000    0.04446    0.04573 =
         0.12406   -0.01751   -0.03629   -0.00178
AFIX  23
H33A  2    0.829921    0.586659    0.873078    11.00000   -1.20000
H33B  2    0.926580    0.532129    0.861816    11.00000   -1.20000
AFIX   0
C34   1    0.878418    0.521562    0.976986    11.00000    0.11232    0.06580 =
         0.11048   -0.02888   -0.06224    0.00042
AFIX 137
H34A  2    0.897071    0.463131    0.990242    11.00000   -1.50000
H34B  2    0.817681    0.535569    1.002335    11.00000   -1.50000
H34C  2    0.931337    0.559552    0.998151    11.00000   -1.50000
AFIX   0
C35   1    0.844174    0.379214    0.849652    11.00000    0.03638    0.04460 =
         0.06407   -0.00834   -0.01150    0.00412
AFIX  23
H35A  2    0.795102    0.337826    0.826333    11.00000   -1.20000
H35B  2    0.859627    0.365005    0.908354    11.00000   -1.20000
AFIX   0
C36   1    0.936629    0.371136    0.805523    11.00000    0.03653    0.07137 =
         0.08392   -0.00351   -0.00132    0.01035
AFIX 137
H36A  2    0.921146    0.381489    0.746692    11.00000   -1.50000
H36B  2    0.963604    0.314146    0.813535    11.00000   -1.50000
H36C  2    0.985294    0.412517    0.827629    11.00000   -1.50000
AFIX   0
C37   1    0.815919    0.551062    0.682322    11.00000    0.04167    0.06522 =
         0.10119    0.01476    0.02174   -0.00812
AFIX  23
H37A  2    0.866054    0.525305    0.722021    11.00000   -1.20000
H37B  2    0.836578    0.609945    0.673107    11.00000   -1.20000
AFIX   0
C38   1    0.816131    0.504508    0.602993    11.00000    0.07285    0.09590 =
         0.09346    0.00336    0.04614   -0.00136
AFIX 137
H38A  2    0.768862    0.530681    0.562155    11.00000   -1.50000
H38B  2    0.797429    0.445611    0.611243    11.00000   -1.50000
H38C  2    0.882241    0.506625    0.583429    11.00000   -1.50000
AFIX   0
C39   1    0.642639    0.600561    0.673580    11.00000    0.04728    0.07634 =
         0.04474    0.00837   -0.00018   -0.00385
AFIX  23
H39A  2    0.580674    0.594247    0.700768    11.00000   -1.20000
H39B  2    0.631789    0.575923    0.617843    11.00000   -1.20000
AFIX   0
C40   1    0.665413    0.694822    0.665592    11.00000    0.07307    0.07333 =
         0.05765    0.02207   -0.00411   -0.00202
AFIX 137
H40A  2    0.720166    0.702149    0.630835    11.00000   -1.50000
H40B  2    0.683633    0.718476    0.720198    11.00000   -1.50000
H40C  2    0.606991    0.724064    0.640640    11.00000   -1.50000
AFIX   0
PART 2
C20B  1    0.765189   -0.008560    0.635649   -21.00000    0.04960    0.06585 =
         0.06203   -0.03262    0.00066    0.01551
AFIX 137
H20D  2    0.763032   -0.033773    0.580715   -21.00000   -1.50000
H20E  2    0.740847   -0.049364    0.674290   -21.00000   -1.50000
H20F  2    0.833241    0.006909    0.653664   -21.00000   -1.50000
AFIX   0
C18B  1    0.899719    0.191885    0.655380   -21.00000    0.04191    0.11470 =
         0.06232   -0.00223    0.01126   -0.00878
AFIX 137
H18D  2    0.925429    0.227690    0.613109   -21.00000   -1.50000
H18E  2    0.904870    0.132517    0.639559   -21.00000   -1.50000
H18F  2    0.938099    0.201333    0.708027   -21.00000   -1.50000
AFIX   0
C19B  1    0.700576    0.070042    0.632971   -21.00000    0.04042    0.06205 =
         0.03879   -0.01720   -0.00604    0.01001
AFIX  23
H19C  2    0.634001    0.050310    0.644181   -21.00000   -1.20000
H19D  2    0.695426    0.089023    0.574998   -21.00000   -1.20000
AFIX   0
C17B  1    0.791682    0.213909    0.663875   -21.00000    0.02843    0.07970 =
         0.04378   -0.01381   -0.00063    0.00929
AFIX  23
H17C  2    0.791094    0.258574    0.706218   -21.00000   -1.20000
H17D  2    0.766037    0.239826    0.611227   -21.00000   -1.20000
AFIX   0
PART 0
H1    2    0.642479    0.408478    0.614980    11.00000    0.03963
PART 2
C21A  1    0.607152    0.013642    0.776991   -21.00000    0.05461    0.04053 =
         0.08232   -0.01255   -0.00892    0.00444
AFIX  23
H21C  2    0.651014    0.032039    0.825042   -21.00000   -1.20000
H21D  2    0.651779   -0.002425    0.734669   -21.00000   -1.20000
AFIX   0
C22A  1    0.566759   -0.070876    0.804379   -21.00000    0.05498    0.05606 =
         0.12176    0.02069   -0.00063   -0.00539
AFIX 137
H22D  2    0.598784   -0.116922    0.776637   -21.00000   -1.50000
H22E  2    0.495482   -0.073012    0.790048   -21.00000   -1.50000
H22F  2    0.580121   -0.076865    0.864006   -21.00000   -1.50000
AFIX   0
C27A  1    0.787844    0.130408    0.875560   -21.00000    0.05175    0.03971 =
         0.06203   -0.01218   -0.01806    0.01268
AFIX  23
H27C  2    0.792440    0.079680    0.840711   -21.00000   -1.20000
H27D  2    0.768155    0.110743    0.929403   -21.00000   -1.20000
AFIX   0
PART 1
C28A  1    0.860540    0.149924    0.919733    21.00000    0.05585    0.05465 =
         0.07098   -0.00350   -0.02609    0.01713
AFIX 137
H28D  2    0.893414    0.194583    0.890733    21.00000   -1.50000
H28E  2    0.907699    0.104701    0.934728    21.00000   -1.50000
H28F  2    0.835478    0.173177    0.969599    21.00000   -1.50000
AFIX   0
HKLF 4


REM  tiessen35_auto_a.res in P2(1)
REM R1 =  0.0543 for   12206 Fo > 4sig(Fo)  and  0.0649 for all   14367 data
REM   1152 parameters refined using    561 restraints

END

WGHT      0.0888      0.8596

REM Highest difference peak  0.463,  deepest hole -0.374,  1-sigma level  0.076
Q1    1   0.6153  0.2992  0.2302  11.00000  0.05    0.46
Q2    1   1.1789  0.3542  0.2285  11.00000  0.05    0.43
Q3    1   0.9677  0.3253  0.2142  11.00000  0.05    0.41
Q4    1   0.9013  0.3363  0.0549  11.00000  0.05    0.38
Q5    1   0.4983  0.3978  0.7373  11.00000  0.05    0.36
Q6    1   0.6591  0.3805  0.7193  11.00000  0.05    0.36
Q7    1   1.0982  0.4739  0.2082  11.00000  0.05    0.35
Q8    1   0.5653  0.3850  0.7868  11.00000  0.05    0.35
Q9    1   0.3519  0.2827  0.7340  11.00000  0.05    0.35
Q10   1   0.8270  0.3266  0.2524  11.00000  0.05    0.34
Q11   1   0.3182  0.3563  0.8064  11.00000  0.05    0.33
Q12   1   0.4802  0.3163  0.7265  11.00000  0.05    0.33
Q13   1   0.4008  0.3388  0.6782  11.00000  0.05    0.33
Q14   1   1.0160  0.3511  0.2504  11.00000  0.05    0.32
Q15   1   0.4051  0.3012  0.7161  11.00000  0.05    0.31
Q16   1   0.4410  0.3822  0.7762  11.00000  0.05    0.31
;
_shelx_res_checksum                34277
_shelx_hkl_file
;
   0 -19   0-23.5055 94.9709   9
   0 -19   1 1305.91 143.406   9
   0 -19  -1 1343.25 160.847   9
   0 -19   2 147.066 82.5525  11
   0 -19   2 172.563 86.5919   9
   0 -18   2-37.3200 117.153   9
   0 -18   3 71.0495 107.710   9
   0 -18   4 867.052 143.497  11
   0 -18   5 504.119 119.141  11
   0 -18  -5 394.752 135.232  17
   0 -18  -6 1176.24 163.659  17
   0 -18  -7 585.431 136.221  17
   0 -18   7 548.355 207.568  28
   0 -18   8 200.577 158.592  28
   0 -17  -3 500.096 166.142  17
   0 -17   3 786.816 181.202   9
   0 -17  -4 1472.45 231.900  17
   0 -17   4 1510.97 198.112   9
   0 -17   5 1138.64 195.526  11
   0 -17   5 1055.62 170.102   9
   0 -17   6 433.081 140.914  11
   0 -17   7 586.807 140.545  11
   0 -17  -8 71.3599 154.745  30
   0 -17   8 173.411 102.946  11
   0 -17   8 52.5977 214.119  28
   0 -17   9 451.231 213.150  28
   0 -17  -9-5.14714 141.708  30
   0 -17  10 596.704 176.859  28
   0 -16  -2 5733.14 419.113  17
   0 -16   4 2882.24 287.679   9
   0 -16   5 962.696 197.187   9
   0 -16  -5 712.832 289.578  30
   0 -16   6 1573.65 236.652  11
   0 -16   6 1687.34 224.371   9
   0 -16   7 7.72862 121.504  11
   0 -16  -8-77.9601 150.080  22
   0 -16   8 63.1146 123.506  11
   0 -16  -9-138.212 146.068  22
   0 -16   9-51.2370 108.300  11
   0 -16   9 113.874 242.710  28
   0 -16  10 401.350 220.552  28
   0 -16 -10 136.607 123.839  22
   0 -16  11-80.4088 166.121  28
   0 -16 -11 15.9131 101.931  22
   0 -15   5 1223.27 223.678   9
   0 -15   6 955.508 203.796   9
   0 -15   7 2672.45 287.852  11
   0 -15   8 2402.50 287.027  11
   0 -15  -8 2398.75 246.872  10
   0 -15  -9 3720.64 280.846  10
   0 -15   9 3555.57 313.406  11
   0 -15 -10 932.433 167.065  10
   0 -15  10 831.649 168.524  11
   0 -15  10 897.611 321.715  28
   0 -15 -11 1531.19 185.500  10
   0 -15  11 1266.38 311.422  28
   0 -15 -12 1682.14 167.346  10
   0 -15  12 878.242 233.874  28
   0 -15  13 865.987 185.004  28
   0 -15 -13 435.568 122.324  22
   0 -14   0 8901.15 1093.30   7
   0 -14  -1 759.783 454.212   7
   0 -14   5 382.222 176.721   9
   0 -14   6 4096.29 348.246   9
   0 -14  -7 5709.78 384.890  10
   0 -14   7 5588.39 383.843   9
   0 -14   7 5708.80 422.082  11
   0 -14   8 864.346 213.818  11
   0 -14  -8 968.907 195.649  10
   0 -14   9 778.067 200.675  11
   0 -14  -9 900.170 199.568  10
   0 -14  10 3531.64 518.540  28
   0 -14  10 4238.33 335.763  11
   0 -14 -10 4504.78 339.374  10
   0 -14  11 185.209 301.772  28
   0 -14  11 437.810 155.254  11
   0 -14 -11 310.417 151.724  10
   0 -14  12 1757.84 347.873  28
   0 -14 -12 2348.08 232.087  10
   0 -14  13 263.692 210.648  28
   0 -14 -13 215.404 111.178  10
   0 -14  14 782.729 179.671  28
   0 -14 -14 1030.85 130.323  10
   0 -13   0-159.606 270.524   7
   0 -13  -1 10139.3 1153.88   7
   0 -13   1 8851.19 1068.59   7
   0 -13   2 2386.80 588.124   7
   0 -13  -2 1594.66 562.432   7
   0 -13  -3 5317.49 907.187   7
   0 -13   3 7364.93 997.077   7
   0 -13   4 2569.22 619.195   7
   0 -13   5 15780.3 1457.81   7
   0 -13   5 13426.6 611.277  13
   0 -13   6 6552.73 438.911   9
   0 -13   6 6270.74 437.275  13
   0 -13   7 12377.2 596.858  13
   0 -13   7 11809.2 569.502   9
   0 -13   8 877.552 207.450  13
   0 -13   8 1107.43 248.154  11
   0 -13   9 7136.09 448.508  13
   0 -13   9 7525.55 489.888  11
   0 -13 -10 1129.35 260.766  23
   0 -13  10 1683.02 271.992  11
   0 -13  10 1174.84 405.386  28
   0 -13 -11 753.984 225.125  23
   0 -13  11 825.591 218.887  11
   0 -13  11 713.262 354.009  28
   0 -13 -12 219.101 171.615  23
   0 -13  12 336.758 292.027  28
   0 -13 -13 827.260 189.323  23
   0 -13 -13 1455.44 215.540  10
   0 -13  13 972.992 298.558  28
   0 -13 -14 656.133 160.439  23
   0 -13  14 477.656 221.281  28
   0 -13 -14 1119.83 166.033  10
   0 -13  15 692.181 173.041  28
   0 -13 -15 1050.75 135.039  10
   0 -12   0 1886.05 500.688   7
   0 -12   1 3925.51 683.580   7
   0 -12  -1 3338.56 676.427   7
   0 -12   2 3427.24 651.966   7
   0 -12   3 6512.73 900.599   7
   0 -12   4 13740.0 1306.31   7
   0 -12   4 14340.2 1201.14   4
   0 -12   5 4647.98 797.210   7
   0 -12   5 4247.99 690.824   4
   0 -12  -6 1200.73 418.756   8
   0 -12   6 1197.52 471.310   7
   0 -12   6 1167.76 210.044   9
   0 -12   6 1250.42 416.053   4
   0 -12   6 1418.95 230.771  13
   0 -12   7 14475.9 619.583   9
   0 -12   7 15387.9 663.089  13
   0 -12   7 16901.1 1515.28   7
   0 -12  -7 14960.9 1310.59   8
   0 -12   8 3674.58 374.114  11
   0 -12   8 3926.04 371.663  13
   0 -12   9 3871.30 374.264  13
   0 -12   9 4386.65 389.200  11
   0 -12  10 2282.87 296.138  11
   0 -12  10 2063.58 266.376  13
   0 -12  10 1560.56 445.848  28
   0 -12 -11 4356.35 441.923  23
   0 -12  11 4567.59 367.769  13
   0 -12  11 4961.47 401.897  11
   0 -12  11 3911.23 558.517  28
   0 -12 -12 30.5285 197.181  23
   0 -12  12 291.593 149.451  13
   0 -12  12 193.806 163.451  11
   0 -12  12 257.846 323.251  28
   0 -12 -13 1695.24 291.227  23
   0 -12  13 1319.12 369.843  28
   0 -12 -14 1256.66 242.944  23
   0 -12  14 1030.86 308.712  28
   0 -12 -15 731.140 180.026  23
   0 -12  15 855.530 250.396  28
   0 -12 -15 995.274 164.151  10
   0 -12  16 130.400 124.677  28
   0 -12 -16 211.096 90.2042  10
   0 -11   0 108.308 275.937   7
   0 -11   1 23342.1 1494.97   7
   0 -11   2 5505.61 764.586   7
   0 -11  -2 5532.58 658.121   8
   0 -11  -3 24520.8 1402.17   8
   0 -11   3 23872.7 1551.78   7
   0 -11   3 23418.6 1410.62   4
   0 -11  -4 4161.62 626.251   8
   0 -11   4 3772.45 701.125   7
   0 -11   4 3758.90 605.281   4
   0 -11  -5 785.217 383.247   8
   0 -11   5 909.857 426.031   7
   0 -11   5 1006.81 374.797   4
   0 -11  -6 2702.93 583.020   8
   0 -11   6 1892.30 538.422   7
   0 -11   6 2273.38 542.913   4
   0 -11   6 2339.90 281.589  13
   0 -11   6 2115.96 261.047   9
   0 -11   7 3043.84 657.646   7
   0 -11  -7 3308.70 671.926   8
   0 -11   7 3149.93 633.006   4
   0 -11   7 2900.52 310.511  13
   0 -11   7 2886.85 298.205   9
   0 -11   8 19615.6 1606.02   7
   0 -11  -8 18772.0 1513.02   8
   0 -11   8 17425.7 737.146  11
   0 -11   8 17742.1 717.643  13
   0 -11   8 17567.3 1480.71   4
   0 -11   9 6568.98 461.977  13
   0 -11   9 7048.68 489.207  11
   0 -11  10 6321.50 461.946  13
   0 -11  10 6959.19 482.041  11
   0 -11  11 1113.49 259.912  11
   0 -11  11 1059.41 216.085  13
   0 -11  11 918.696 386.557  28
   0 -11  12 2774.02 314.880  13
   0 -11  12 2825.99 336.524  11
   0 -11  12 2115.46 463.654  28
   0 -11  13-5.80421 143.269  13
   0 -11  13 117.886 308.914  28
   0 -11 -14 1204.96 273.394  23
   0 -11  14 1330.26 198.764  13
   0 -11  14 1099.91 333.446  28
   0 -11 -15 576.887 221.697  23
   0 -11  15 251.012 240.153  28
   0 -11 -16 2452.79 247.186  23
   0 -11  16 2163.71 286.349  28
   0 -11 -16 3088.37 225.555  10
   0 -11 -17 172.315 76.5841  10
   0 -10   0 918.102 382.116   7
   0 -10   0 1083.36 287.581   8
   0 -10  -1 7282.27 684.716   8
   0 -10   1 8394.33 866.195   7
   0 -10  -2 46341.2 1755.44   8
   0 -10   2 44234.3 1935.77   7
   0 -10   2 43875.0 1744.94   4
   0 -10  -3 13895.1 1013.07   8
   0 -10   3 14110.2 1129.66   7
   0 -10   3 13166.8 1005.43   4
   0 -10   4 18130.4 1313.36   7
   0 -10  -4 17590.4 1188.44   8
   0 -10   4 16838.8 1186.18   4
   0 -10   5 35135.0 1878.47   7
   0 -10  -5 36073.0 1805.10   8
   0 -10   5 33859.0 1738.09   4
   0 -10  -6 4121.65 692.504   8
   0 -10   6 4200.22 731.652   7
   0 -10   6 4442.61 688.839   4
   0 -10   7 9412.15 1058.49   7
   0 -10   7 9616.43 1039.91   4
   0 -10   7 8838.24 494.440  13
   0 -10   8 9917.43 1119.97   7
   0 -10   8 11270.2 1149.42   4
   0 -10   8 10626.5 569.178  11
   0 -10   8 10499.0 556.515  13
   0 -10   9 5207.31 839.662   7
   0 -10   9 4379.03 383.078  13
   0 -10   9 4258.60 388.866  11
   0 -10   9 4592.90 788.306   4
   0 -10  10 6982.59 485.906  13
   0 -10  10 6115.01 467.649  11
   0 -10  11 7617.87 509.558  13
   0 -10  11 8124.07 520.885  11
   0 -10  12 988.970 234.689  11
   0 -10  12 997.084 224.348  13
   0 -10  12 755.863 372.953  28
   0 -10  13 1592.42 262.246  13
   0 -10  13 1292.54 419.220  28
   0 -10  14 312.008 156.898  13
   0 -10  14 277.440 299.315  28
   0 -10  15 1514.65 203.934  13
   0 -10  15 1166.02 333.433  28
   0 -10 -16 699.554 210.634  23
   0 -10  16 504.911 128.722  13
   0 -10  16 481.708 242.443  28
   0 -10 -17 1479.72 202.057  23
   0 -10  17 1048.77 209.043  28
   0  -9   0-43.8871 183.435   8
   0  -9   1 83190.2 2462.73   7
   0  -9  -1 82899.0 2096.18   8
   0  -9   1 81703.7 1927.58   8
   0  -9   1 83053.1 2169.57   4
   0  -9   2 16932.8 1118.21   7
   0  -9  -2 16567.4 991.344   8
   0  -9   2 16363.1 1021.79   4
   0  -9   3 6368.56 754.158   7
   0  -9  -3 6309.37 666.578   8
   0  -9   3 6382.06 671.679   4
   0  -9  -4 3363.67 530.390   8
   0  -9   4 3474.89 587.315   7
   0  -9   4 3180.38 525.472   4
   0  -9   5 5602.02 731.647   7
   0  -9   5 5533.23 697.008   4
   0  -9   6 13652.9 1153.05   7
   0  -9   6 12422.5 1055.07   4
   0  -9   7 477.466 348.505   7
   0  -9   7 530.556 322.287   4
   0  -9   8 4203.85 741.876   7
   0  -9   8 4398.24 723.712   4
   0  -9   8 4340.59 368.588  11
   0  -9   8 3978.47 347.930  13
   0  -9   9 3338.79 658.807   7
   0  -9   9 3622.85 687.519   4
   0  -9   9 3001.40 343.229  13
   0  -9   9 3511.93 345.037  11
   0  -9  10 3337.70 588.699  28
   0  -9  10 2963.64 672.920   7
   0  -9  10 2196.66 305.467  11
   0  -9  10 2079.22 302.418  13
   0  -9  10 2854.35 630.912   4
   0  -9  11 479.482 193.992  13
   0  -9  11 463.846 212.745  11
   0  -9  11 727.788 364.471  28
   0  -9  12 67.1647 173.510  13
   0  -9  12-37.8886 179.706  11
   0  -9  12 133.517 336.919  28
   0  -9  13 8290.53 516.323  13
   0  -9  13 6434.49 701.104  28
   0  -9  14 338.798 174.415  13
   0  -9  14 241.651 307.469  28
   0  -9  15 2207.80 269.038  13
   0  -9  15 1935.15 404.997  28
   0  -9  16 252.586 133.654  13
   0  -9  16 613.293 279.959  28
   0  -9  17 1327.93 274.812  28
   0  -9 -17 1436.70 233.528  23
   0  -9 -18 2478.49 214.484  23
   0  -8   0 3011.60 389.844   8
   0  -8  -1 24233.9 1071.06   8
   0  -8   1 26580.0 1291.56   7
   0  -8   1 23894.4 976.815   8
   0  -8   1 24027.4 1096.96   4
   0  -8   2 5859.21 655.005   7
   0  -8  -2 5359.07 545.661   8
   0  -8   2 5472.07 569.769   4
   0  -8   3 4477.17 617.800   7
   0  -8   3 4791.09 543.459   4
   0  -8   4 8196.45 811.029   7
   0  -8   4 7800.96 716.827   4
   0  -8   5 1943.50 469.321   7
   0  -8   5 2161.71 436.060   4
   0  -8   6 15372.7 1158.99   7
   0  -8   6 15114.2 1113.29   4
   0  -8   7 1176.74 411.746   7
   0  -8   7 1199.23 367.962   4
   0  -8   8 1765.32 490.563   7
   0  -8   8 1692.26 459.495   4
   0  -8   9 1503.73 496.051   7
   0  -8   9 1658.35 493.692   4
   0  -8   9 1339.33 230.866  13
   0  -8   9 1095.99 217.814  11
   0  -8  10 9155.79 827.341  28
   0  -8  10 10405.0 1146.87   7
   0  -8  10 10198.6 1132.37   4
   0  -8  10 9298.04 544.099  13
   0  -8  10 8881.43 541.697  11
   0  -8  11 7464.34 743.450  28
   0  -8  11 9613.89 1168.56   7
   0  -8  11 8665.23 539.430  13
   0  -8  11 8980.99 543.306  11
   0  -8  11 9497.79 1132.77   4
   0  -8  12 5599.79 469.059  11
   0  -8  12 6331.59 483.460  13
   0  -8  12 6252.35 693.214  28
   0  -8  13 1007.66 240.323  13
   0  -8  13 1218.89 399.882  28
   0  -8  14 266.445 190.691  13
   0  -8  14 409.589 339.455  28
   0  -8  15 2347.29 305.648  13
   0  -8  15 1616.56 397.044  28
   0  -8  16 5408.44 379.677  13
   0  -8  16 3320.81 451.332  28
   0  -8  17 1012.93 271.971  28
   0  -8 -18 336.714 148.158  23
   0  -8  18 256.958 165.231  28
   0  -8 -18 371.756 98.5445  10
   0  -7   0 103.814 185.893   8
   0  -7   0 29.7971 177.057   4
   0  -7  -1 18722.4 884.866   8
   0  -7   1 18631.5 808.759   8
   0  -7   1 18631.4 889.834   4
   0  -7   2 9874.78 748.931   7
   0  -7   2 9563.70 576.143   8
   0  -7  -2 9744.72 681.136   8
   0  -7   2 9810.44 683.591   4
   0  -7   3 3513.74 495.539   7
   0  -7   3 3137.62 438.840   4
   0  -7   4 1706.17 419.574   7
   0  -7   4 1849.47 362.400   4
   0  -7   5 488.582 302.281   7
   0  -7   5 550.302 247.775   2
   0  -7   5 604.990 299.971   4
   0  -7   6 32303.7 1556.82   7
   0  -7   6 31699.8 1421.99   2
   0  -7   6 31757.2 1508.97   4
   0  -7   7 50935.3 2063.13   7
   0  -7   7 48731.1 1994.34   4
   0  -7   7 48576.5 1943.47   2
   0  -7   8 13857.8 1148.37   7
   0  -7   8 12513.1 1097.44   4
   0  -7   8 13446.2 1083.43   2
   0  -7   9 12979.1 1183.30   7
   0  -7   9 11409.4 1091.90   2
   0  -7   9 12455.9 1158.84   4
   0  -7  10 21692.7 1133.31  28
   0  -7  10 25406.6 1731.44   7
   0  -7  10 22931.6 1620.13   4
   0  -7  10 23108.6 1579.12   2
   0  -7  10 20483.6 781.594  13
   0  -7  10 21736.8 778.725  11
   0  -7  11 3538.08 523.015  28
   0  -7  11 4106.67 792.719   7
   0  -7  11 4220.25 746.509   4
   0  -7  11 3734.54 371.890  13
   0  -7  11 3390.97 352.812  11
   0  -7  12 773.864 241.473  13
   0  -7  12 384.829 209.751  11
   0  -7  12 1560.11 429.155  28
   0  -7 -12 999.715 275.332  27
   0  -7  12 467.395 422.039   7
   0  -7  13 12737.7 679.288  13
   0  -7  13 12586.4 918.842  28
   0  -7 -13 11730.2 718.320  27
   0  -7  14 753.023 240.348  13
   0  -7 -14 242.216 206.526  27
   0  -7  14 1054.71 412.000  28
   0  -7  15 3279.82 356.293  13
   0  -7  15 3181.05 493.879  28
   0  -7 -15 2806.41 358.294  27
   0  -7  16 2268.97 289.654  13
   0  -7 -16 1718.73 282.770  27
   0  -7  16 1514.82 387.925  28
   0  -7  17 1862.15 357.185  28
   0  -7 -18 1116.74 138.183  10
   0  -7  18 819.210 231.607  28
   0  -7 -19 385.102 118.770  23
   0  -6   0 271832. 2864.10   8
   0  -6   0 267676. 2923.59   4
   0  -6  -1 150248. 2255.11   8
   0  -6   1 146736. 2026.16   8
   0  -6   1 145153. 2237.76   4
   0  -6   2 51884.5 1547.88   7
   0  -6   2 50775.8 1186.59   8
   0  -6   2 48725.0 1369.76   4
   0  -6   3 77202.1 1936.68   7
   0  -6   3 75093.0 1628.12   2
   0  -6   3 75128.8 1794.61   4
   0  -6   4 18214.0 1016.61   7
   0  -6   4 17520.7 889.803   2
   0  -6   4 17357.5 940.168   4
   0  -6   5 25147.3 1232.90   7
   0  -6   5 24050.4 1128.61   2
   0  -6   5 25029.6 1196.79   4
   0  -6   6 33585.6 1473.16   4
   0  -6   6 33952.7 1499.89   7
   0  -6   6 31530.7 1396.39   2
   0  -6   7 36271.2 1656.50   7
   0  -6   7 33714.9 1587.37   4
   0  -6   7 32258.8 1521.46   2
   0  -6   8 3660.47 606.057   4
   0  -6   8 3745.85 613.224   7
   0  -6   8 2917.44 558.961   2
   0  -6   9 11424.2 1093.91   7
   0  -6   9 10986.1 1069.96   4
   0  -6   9 10896.9 1050.91   2
   0  -6  10 1867.15 533.659   7
   0  -6  10 1831.49 492.382   2
   0  -6  10 1668.88 472.575   4
   0  -6 -11 11106.7 699.368  27
   0  -6  11 11795.7 840.872  28
   0  -6  11 11536.9 1225.61   7
   0  -6  11 10721.2 1156.21   4
   0  -6  11 10849.2 1141.13   2
   0  -6  11 10138.8 572.719  13
   0  -6  11 10242.6 569.965  11
   0  -6  12 1625.63 415.591  28
   0  -6 -12 1559.18 309.346  27
   0  -6  12 1907.67 632.719   7
   0  -6  12 2061.42 307.407  13
   0  -6  12 2389.30 603.673   4
   0  -6  12 1933.55 611.256   2
   0  -6  13 4679.81 442.541  13
   0  -6 -13 4617.36 502.389  27
   0  -6  13 5062.57 623.444  28
   0  -6  14 1903.64 318.398  13
   0  -6 -14 1605.61 347.671  27
   0  -6  14 1203.85 396.939  28
   0  -6  15 143.725 182.338  13
   0  -6 -15-15.8925 217.690  27
   0  -6  15 230.334 321.750  28
   0  -6  16 2483.29 323.392  13
   0  -6 -16 2116.05 338.584  27
   0  -6  16 2069.29 429.607  28
   0  -6  17 933.341 304.782  28
   0  -6 -17 1357.98 239.195  27
   0  -6 -18 847.760 174.750  27
   0  -6  18 855.100 261.828  28
   0  -6  19 2.75184 138.363  28
   0  -6 -19 243.855 121.684  23
   0  -5   0 29.3948 146.082   8
   0  -5   0-6.28706 145.987   4
   0  -5   1 60068.4 1168.65   8
   0  -5   1 60557.4 1314.18   4
   0  -5   2 46294.9 1336.44   7
   0  -5   2 45127.3 1015.83   8
   0  -5   2 45568.9 1213.79   4
   0  -5   2 45930.8 1057.98   2
   0  -5   3 16704.5 850.989   7
   0  -5   3 16805.7 741.564   2
   0  -5   3 16382.6 796.559   4
   0  -5   4 67683.9 1713.23   4
   0  -5   4 68212.9 1769.94   7
   0  -5   4 70810.4 1638.65   2
   0  -5   5 19780.4 1018.38   4
   0  -5   5 18300.2 1014.69   7
   0  -5   5 20034.2 978.266   2
   0  -5   6 50147.3 1733.60   7
   0  -5   6 53206.9 1731.07   2
   0  -5   7 18736.0 1136.02   7
   0  -5   7 18058.9 1094.70   2
   0  -5   8 7772.55 807.671   7
   0  -5   8 7364.72 780.194   2
   0  -5   9 8082.85 897.714   7
   0  -5   9 6583.68 796.118   2
   0  -5  10 4208.00 748.660   7
   0  -5  10 4398.49 723.827   4
   0  -5  10 4351.86 713.977   2
   0  -5  11 15264.9 925.125  28
   0  -5  11 12131.1 1186.92   4
   0  -5  11 11760.5 1242.73   7
   0  -5  11 12087.3 1169.74   2
   0  -5  11 12025.4 606.978  13
   0  -5  11 11646.8 582.804  11
   0  -5  12 3856.55 549.096  28
   0  -5 -12 4041.16 453.743  27
   0  -5  12 4656.65 802.911   4
   0  -5  12 4356.26 408.013  13
   0  -5  12 4569.94 812.774   2
   0  -5  13 2706.09 346.738  13
   0  -5 -13 2662.81 399.784  27
   0  -5  13 3311.73 545.534  28
   0  -5  14 622.399 232.958  13
   0  -5  14 675.049 366.636  28
   0  -5 -14 697.361 285.787  27
   0  -5  15 604.764 237.815  13
   0  -5  15 622.783 362.157  28
   0  -5 -15 694.273 276.495  27
   0  -5  16-9.06252 193.071  13
   0  -5  16 261.666 313.732  28
   0  -5 -16 201.762 238.662  27
   0  -5 -17 1166.68 264.153  27
   0  -5  17 1377.28 360.423  28
   0  -5  18 1643.43 317.799  28
   0  -5 -18 1571.67 244.403  27
   0  -5  19 142.433 166.248  28
   0  -5 -19 252.893 138.483  23
   0  -4   0 3517.75 299.356   4
   0  -4   0 3487.45 298.767   8
   0  -4   1 13332.4 563.681   4
   0  -4   1 13588.0 504.583   8
   0  -4   2 35362.2 986.950   4
   0  -4   2 35183.9 879.536   2
   0  -4   2 36025.5 1070.85   7
   0  -4   3 40668.8 1083.17   2
   0  -4   3 41378.0 1150.90   4
   0  -4   3 40098.0 1178.43   7
   0  -4   4 16035.6 766.848   2
   0  -4   4 15126.9 814.004   7
   0  -4   5 79644.9 1868.83   2
   0  -4   5 78517.2 1910.47   7
   0  -4   6 49766.0 1600.20   2
   0  -4   6 51332.7 1668.37   7
   0  -4   7 48968.4 1721.60   2
   0  -4   7 47031.4 1714.43   7
   0  -4   8 2765.56 524.825   2
   0  -4   8 2427.67 502.074   7
   0  -4   9 76337.4 2505.75   2
   0  -4   9 76110.1 2602.66   7
   0  -4  10 982.283 399.875   2
   0  -4  10 864.889 419.553   7
   0  -4  11 11248.5 1117.13   2
   0  -4  12 7738.48 525.781  13
   0  -4  12 9107.11 1075.76   2
   0  -4  12 8107.80 584.106  18
   0  -4  12 7018.38 664.146  28
   0  -4 -12 7335.20 603.443  27
   0  -4  13 8125.70 738.211  28
   0  -4 -13 8087.66 650.536  27
   0  -4  13 8354.80 1099.08   2
   0  -4  13 8063.55 551.348  13
   0  -4  13 8541.40 628.279  18
   0  -4  13 8365.94 1058.51   4
   0  -4 -14 1735.80 375.112  27
   0  -4  14 1765.34 438.348  28
   0  -4  14 1687.53 337.042  18
   0  -4  14 1820.65 313.098  13
   0  -4  15 1321.04 297.078  13
   0  -4 -15 1249.76 331.272  27
   0  -4  15 1224.27 419.664  28
   0  -4  15 1510.23 315.727  18
   0  -4  16 256.613 213.263  13
   0  -4  16 136.329 191.892  18
   0  -4 -16 191.932 229.698  27
   0  -4  16 247.797 334.987  28
   0  -4 -17 1056.40 279.873  27
   0  -4  17 1321.96 372.471  28
   0  -4 -18 835.618 227.719  27
   0  -4  18 974.601 306.064  28
   0  -4 -19 553.400 169.484  27
   0  -4  19 536.080 213.828  28
   0  -3   0 192.273 122.908   4
   0  -3   0 114.699 116.115   8
   0  -3   1 35613.9 794.343   4
   0  -3   1 33295.9 671.196   2
   0  -3   1 35102.9 678.988   8
   0  -3   2 358757. 2614.88   2
   0  -3   2 354748. 2782.70   4
   0  -3   3 10035.8 544.408   2
   0  -3   4 20906.4 861.281   2
   0  -3   4 17971.4 808.158   7
   0  -3   5 25959.2 1035.47   2
   0  -3   5 24406.2 1001.74   7
   0  -3   6 10204.8 736.534   2
   0  -3   6 10545.2 743.922   7
   0  -3   7 4688.93 582.622   2
   0  -3   7 4327.27 570.637   7
   0  -3   8 6913.96 730.702   2
   0  -3   8 7634.30 790.306   7
   0  -3   9-11.7531 265.011   2
   0  -3   9 54.1879 292.617   7
   0  -3  10 3103.23 577.512   2
   0  -3  10 3150.78 661.907   7
   0  -3  11 9674.28 1032.31   2
   0  -3  12 4827.03 424.641  13
   0  -3  12 3924.08 736.592   2
   0  -3  12 4685.56 471.291  18
   0  -3 -12 4960.32 502.045  27
   0  -3  12 5304.46 598.483  28
   0  -3  13 12064.6 663.601  13
   0  -3  13 11072.0 1208.19   2
   0  -3  13 12150.3 754.264  18
   0  -3  13 13545.7 925.570  28
   0  -3 -13 12676.4 784.610  27
   0  -3  14 1915.34 320.780  13
   0  -3  14 1713.50 454.650  28
   0  -3 -14 1781.97 386.119  27
   0  -3  14 1628.77 369.567  18
   0  -3  15 3633.78 500.685  18
   0  -3  15 4566.50 610.283  28
   0  -3 -15 3886.53 486.763  27
   0  -3  15 3843.68 419.172  13
   0  -3  16 288.425 238.380  18
   0  -3 -16 637.853 293.254  27
   0  -3  16 214.595 309.081  28
   0  -3  16 558.565 243.864  13
   0  -3  17 3942.19 520.693  28
   0  -3 -17 3983.06 441.699  27
   0  -3  18 5205.90 523.432  28
   0  -3 -18 5627.73 453.771  27
   0  -3  19 1230.56 252.340  28
   0  -3 -19 1188.15 221.293  27
   0  -2   0 322322. 1767.02   4
   0  -2   1 14397.7 395.156   2
   0  -2   1 14793.9 437.129   4
   0  -2   1 14762.4 363.054   8
   0  -2   2 38421.8 799.278   2
   0  -2   3 95778.0 1476.99   2
   0  -2   4 43079.6 1159.37   2
   0  -2   5 105642. 1998.34   2
   0  -2   5 104870. 1990.61   7
   0  -2   6 2553.56 396.213   2
   0  -2   6 2463.64 405.247   7
   0  -2   7 2943.05 452.884   2
   0  -2   7 2998.48 525.927   7
   0  -2   8 1326.07 385.598   2
   0  -2   8 1329.43 420.803   7
   0  -2   9 28123.1 1454.62   2
   0  -2   9 26569.5 1527.38   7
   0  -2  10 13871.7 1099.82   2
   0  -2  11 27326.5 1635.18   2
   0  -2  12 7606.47 526.117  13
   0  -2  12 6771.52 895.879   2
   0  -2  12 9131.37 618.671  18
   0  -2  12 11051.6 814.097  28
   0  -2 -12 10028.4 689.433  27
   0  -2  13 1054.84 259.497  13
   0  -2  13 1127.97 445.505   2
   0  -2 -13 1366.85 329.506  27
   0  -2  13 2402.94 454.441  28
   0  -2  13 1237.51 294.415  18
   0  -2  14 19143.8 963.667  18
   0  -2  14 17118.7 1036.71  28
   0  -2 -14 17179.0 930.535  27
   0  -2  14 18385.4 821.013  13
   0  -2  15 1508.56 431.784  28
   0  -2 -15 1217.00 356.994  27
   0  -2  15 782.032 301.044  18
   0  -2  15 685.605 255.217  13
   0  -2  16 1807.85 370.258  18
   0  -2  16 1782.46 447.904  28
   0  -2 -16 1993.84 373.038  27
   0  -2  17 1410.54 395.019  28
   0  -2 -17 952.777 290.865  27
   0  -2  18 2046.44 386.932  28
   0  -2 -18 1920.63 323.015  27
   0  -2 -19 56.4668 167.956  27
   0  -2  19-146.388 193.700  28
   0  -2  20 425.704 152.635  28
   0  -2 -20 787.842 149.551  27
   0  -1   0 24.7740 36.2947   4
   0  -1   1 3974.54 187.694   2
   0  -1  -1 3417.74 128.286   2
   0  -1   2 44899.1 794.167   2
   0  -1   3 45126.3 968.652   2
   0  -1  -3 47167.4 788.932   6
   0  -1   4 791.430 228.184   2
   0  -1  -4 852.699 171.094   6
   0  -1   5 16572.9 781.405   2
   0  -1   5 16389.2 811.617   7
   0  -1  -5 15662.9 634.071   6
   0  -1   6 1064.55 280.686   2
   0  -1  -6 1236.79 268.031   6
   0  -1   6 898.429 300.453   7
   0  -1   7 4696.38 552.944   2
   0  -1   7 4412.60 612.341   7
   0  -1  -7 4686.30 449.146   6
   0  -1   8 10513.7 847.792   2
   0  -1   9 2466.45 477.348   2
   0  -1  10 23494.0 1411.06   2
   0  -1  11 42909.3 2018.70   2
   0  -1  12 9967.64 577.226  13
   0  -1  12 10316.2 1075.12   2
   0  -1  12 9306.45 645.240  18
   0  -1  12 9024.92 719.405  28
   0  -1  13 10555.4 618.139  13
   0  -1  13 10199.2 1123.42   2
   0  -1  13 10976.0 724.738  18
   0  -1  13 10197.3 803.905  28
   0  -1 -13 9179.76 684.216  27
   0  -1  14 2520.20 415.819  18
   0  -1 -14 2315.44 412.898  27
   0  -1  14 2539.69 486.871  28
   0  -1  14 2716.00 366.591  13
   0  -1  15 9172.67 711.968  18
   0  -1  15 9147.19 810.604  28
   0  -1 -15 8891.55 693.148  27
   0  -1  15 9373.78 607.767  13
   0  -1 -16 4995.86 536.477  27
   0  -1  16 4169.26 583.753  28
   0  -1  16 5308.39 549.680  18
   0  -1  17 3358.12 438.226  18
   0  -1 -17 3245.25 432.661  27
   0  -1  17 2950.14 482.823  28
   0  -1 -18 191.699 229.926  27
   0  -1  18 719.778 317.606  28
   0  -1 -19 552.948 207.506  27
   0  -1  19 502.071 247.824  28
   0  -1  20 623.626 174.036  28
   0  -1 -20 1047.54 170.921  27
   0   0   1 2332.91 122.015   2
   0   0   2 982580. 3416.18   2
   0   0  -2 999999. 3113.30   6
   0   0   3 660.157 168.305   2
   0   0  -3 851.869 161.357   6
   0   0   4 28895.3 861.441   2
   0   0  -4 29794.2 779.254   6
   0   0   5 231.195 204.408   2
   0   0  -5 268.303 166.292   6
   0   0   5 41.9693 221.239   7
   0   0   6 24947.6 1018.04   2
   0   0  -6 25757.8 908.524   6
   0   0   7 77215.2 1918.53   2
   0   0  -7 73457.8 1686.16   6
   0   0   8 70388.8 2000.08   2
   0   0  -8 68347.2 1756.48   6
   0   0   9 11222.9 889.344   2
   0   0  -9 11007.2 775.019   6
   0   0  10 13596.4 1057.84   2
   0   0  11-10.3867 243.912   2
   0   0  12 2546.34 331.820  13
   0   0  12 2537.22 561.282   2
   0   0  12 2421.22 362.056  18
   0   0  12 1621.49 372.188  28
   0   0  13 48.1551 185.982  13
   0   0  13 529.073 199.654  14
   0   0  13 69.5415 248.385   2
   0   0  13 812.996 367.076  28
   0   0  13 261.311 232.832  18
   0   0  14 18889.7 998.576  18
   0   0  14 17320.6 1048.73  28
   0   0 -14 16709.3 923.332  27
   0   0  14 16782.6 813.331  13
   0   0 -15 15227.3 904.743  27
   0   0  15 16538.3 1060.39  28
   0   0  15 16876.5 968.348  18
   0   0  16 2387.11 420.403  18
   0   0 -16 2196.47 417.315  27
   0   0  16 1959.64 474.776  28
   0   0  17 1493.03 357.821  18
   0   0  17 1059.32 387.006  28
   0   0 -17 1318.03 343.295  27
   0   0  18-76.6997 279.507  28
   0   0 -18 95.2715 221.948  27
   0   0  19 1095.49 277.953  28
   0   0 -19 1544.34 272.216  27
   0   0 -20 659.502 162.232  27
   0   1   0 79.7400 53.7353   1
   0   1   1 3445.06 123.665   2
   0   1  -1 3936.97 171.729   1
   0   1   1 3564.32 132.392   3
   0   1   1 3442.48 157.714   1
   0   1   2 42666.0 663.297   2
   0   1   2 44490.7 520.879   3
   0   1   2 43273.9 529.207   1
   0   1  -3 45403.0 517.683   1
   0   1   3 44177.3 869.282   2
   0   1   3 46130.4 639.219   3
   0   1  -3 46360.2 919.090   6
   0   1   4 870.153 132.247   3
   0   1   4 869.642 202.746   2
   0   1  -4 924.841 224.592   6
   0   1   5 16616.2 513.132   3
   0   1   5 16252.5 725.584   2
   0   1  -5 15977.8 700.832   6
   0   1   6 1616.90 339.784   2
   0   1   6 1350.60 208.345   3
   0   1  -6 965.788 255.907   6
   0   1   7 4650.85 514.078   2
   0   1   7 4706.47 335.482   3
   0   1  -7 4469.21 469.721   6
   0   1   8 9815.01 745.045   2
   0   1   8 10003.2 502.966   3
   0   1  -8 10337.9 726.941   6
   0   1   9 2526.18 444.467   2
   0   1  -9 2698.20 423.865   6
   0   1  10 22920.8 1319.99   2
   0   1 -10 23630.2 1251.28   6
   0   1  11 42027.2 1936.88   2
   0   1 -11 42680.9 1774.15   6
   0   1  12 9574.64 570.940  13
   0   1  12 10057.0 1018.77   2
   0   1  12 9442.61 655.607  18
   0   1  12 8680.20 703.236  28
   0   1  13 10005.6 803.514  28
   0   1  13 9626.63 1046.69   2
   0   1  13 9766.98 611.660  13
   0   1  13 10049.7 732.889  18
   0   1  13 10557.9 577.251  14
   0   1  14 2445.70 480.255  28
   0   1  14 2524.21 434.201  18
   0   1  15 9474.96 819.150  28
   0   1 -15 8992.05 714.954  27
   0   1  15 8787.31 732.187  18
   0   1  16 4178.60 591.405  28
   0   1 -16 4668.14 534.401  27
   0   1  16 5219.75 578.455  18
   0   1  17 2648.81 482.475  28
   0   1 -17 2987.40 446.652  27
   0   1  17 3325.84 455.843  18
   0   1  18 215.006 273.277  28
   0   1 -18 400.638 258.209  27
   0   1 -19 479.042 214.155  27
   0   1  19 518.845 247.607  28
   0   1 -20 1006.26 174.435  27
   0   2   0 310939. 2033.95   1
   0   2  -1 14584.8 445.876   1
   0   2   1 14483.4 381.735   3
   0   2   1 13788.5 438.266   1
   0   2  -2 40879.8 739.078   1
   0   2   2 38718.4 722.662   1
   0   2   2 38419.3 576.544   2
   0   2   2 39960.8 613.068   3
   0   2  -3 97633.2 1122.36   1
   0   2   3 93689.6 1185.19   2
   0   2   3 97645.3 990.000   3
   0   2   3 93799.5 1104.14   1
   0   2  -4 47603.0 1136.40   6
   0   2   4 44367.1 981.924   2
   0   2   4 46551.7 737.391   3
   0   2  -4 44946.0 739.108   1
   0   2   4 43083.7 737.442   1
   0   2   5 101665. 1684.76   2
   0   2   5 105049. 1199.23   3
   0   2  -6 2754.85 386.423   6
   0   2   6 2602.18 219.018   3
   0   2   6 2398.79 340.701   2
   0   2  -7 2599.85 391.308   6
   0   2   7 3188.89 246.301   3
   0   2   7 2370.72 374.631   2
   0   2  -8 1134.24 304.811   6
   0   2   8 1523.21 335.559   2
   0   2  -9 26851.1 1284.26   6
   0   2   9 27389.1 1316.67   2
   0   2 -10 13164.2 968.082   6
   0   2  10 13848.7 1023.07   2
   0   2 -11 28570.1 1506.89   6
   0   2  11 29725.3 1573.33   2
   0   2  12 7117.06 834.618   2
   0   2  12 8734.96 669.246  18
   0   2 -12 8459.56 881.238   6
   0   2  13 946.720 373.277   2
   0   2  13 2188.09 433.301  28
   0   2  13 1435.55 340.235  18
   0   2  14 16792.7 1046.22  28
   0   2  14 19144.1 1020.28  18
   0   2  15 1390.60 427.102  28
   0   2  15 812.102 333.544  18
   0   2 -16 1926.49 386.639  27
   0   2  16 1941.18 450.725  28
   0   2  16 1949.24 414.839  18
   0   2  17 1246.06 384.402  28
   0   2 -17 1507.97 366.798  27
   0   2  18 1425.99 360.534  28
   0   2 -18 1768.35 339.906  27
   0   2 -19-56.2126 189.703  27
   0   2 -20 446.816 133.339  27
   0   3   0 130.972 169.450   1
   0   3  -1 34829.2 864.616   1
   0   3   1 33072.8 828.247   1
   0   3   2 346604. 2251.07   3
   0   3  -2 362663. 2701.15   1
   0   3   2 358159. 1625.70   2
   0   3   2 344844. 2661.71   1
   0   3   3 10436.4 481.381   1
   0   3  -3 10862.8 484.856   1
   0   3   3 11016.4 404.869   3
   0   3   3 10273.8 377.774   2
   0   3   4 19826.0 637.384   1
   0   3  -4 21148.9 647.828   1
   0   3   4 20394.0 549.620   3
   0   3   4 20395.3 638.068   2
   0   3  -5 24117.0 968.409   6
   0   3   5 23139.4 789.790   2
   0   3   5 23539.7 592.230   3
   0   3  -5 24427.8 672.396   1
   0   3   5 21867.3 647.650   1
   0   3  -6 10134.6 690.208   6
   0   3   6 11090.6 414.684   3
   0   3   6 10777.5 618.004   2
   0   3  -7 4572.54 527.829   6
   0   3   7 4518.38 454.236   2
   0   3  -8 6816.55 656.143   6
   0   3   8 6973.56 605.798   2
   0   3  -9 244.168 246.780   6
   0   3   9 41.6722 199.818   2
   0   3 -10 2741.54 491.363   6
   0   3  10 2981.03 488.270   2
   0   3 -11 10032.2 932.021   6
   0   3  11 9910.66 902.205   2
   0   3  12 5479.20 595.137  28
   0   3 -12 4751.86 464.508  20
   0   3  12 5150.31 535.278  18
   0   3 -12 4362.48 660.291   6
   0   3  12 4646.79 685.535   2
   0   3  13 13337.6 930.827  28
   0   3  13 12379.6 812.020  18
   0   3 -13 10629.6 702.052  20
   0   3 -13 9986.90 1014.46   6
   0   3  14 1946.94 466.629  28
   0   3  14 1398.58 373.382  18
   0   3  15 4148.87 515.907  18
   0   3  15 4098.29 586.301  28
   0   3  16 877.797 333.352  18
   0   3 -16 436.914 289.269  27
   0   3  16 701.992 376.866  28
   0   3  17 4362.51 560.015  28
   0   3 -17 3992.10 480.203  27
   0   3  18 4705.69 515.611  28
   0   3 -18 5740.47 492.375  27
   0   3 -19 1588.13 261.602  27
   0   3 -20 2194.43 218.634  27
   0   4   0 3440.86 368.644   1
   0   4  -1 13727.7 638.005   1
   0   4   1 13682.0 647.872   1
   0   4   2 34623.3 998.860   1
   0   4   2 36646.6 475.387   2
   0   4  -2 36451.8 999.201   1
   0   4   3 39991.2 676.267   2
   0   4  -3 40802.5 1070.20   1
   0   4   3 39287.5 1046.43   1
   0   4   4 16027.6 552.441   3
   0   4   4 15604.4 531.056   2
   0   4  -4 16390.1 680.797   1
   0   4   4 16052.9 673.220   1
   0   4   5 76203.9 1159.70   3
   0   4   5 75032.6 1422.40   1
   0   4  -5 76504.6 1413.64   1
   0   4   5 75807.2 1351.92   2
   0   4  -5 79162.6 1838.43   6
   0   4   6 51731.7 917.430   3
   0   4   6 50591.8 1257.01   2
   0   4  -6 48583.5 1585.21   6
   0   4   7 47480.6 1357.24   2
   0   4  -7 46241.5 1614.58   6
   0   4   8 3128.05 403.853   2
   0   4  -8 2286.29 435.727   6
   0   4   9 77746.7 2083.52   2
   0   4  -9 78695.8 2378.78   6
   0   4  10 1325.32 321.710   2
   0   4 -10 1037.67 347.112   6
   0   4 -11 10280.7 979.910   6
   0   4  12 7317.04 688.951  28
   0   4 -12 8444.63 929.079   6
   0   4 -12 6985.50 565.430  20
   0   4  12 8137.44 652.527  18
   0   4  13 8280.32 756.970  28
   0   4  13 8176.34 715.679  18
   0   4 -13 7492.33 592.029  20
   0   4 -13 7964.41 935.096   6
   0   4 -14 1716.40 332.949  20
   0   4  14 1772.88 409.012  18
   0   4  14 2020.06 493.826  28
   0   4 -15 1197.42 285.340  20
   0   4  15 1338.17 384.799  18
   0   4  15 1377.41 426.633  28
   0   4  16 226.665 275.054  18
   0   4 -16 235.630 430.328  27
   0   4  16-53.1736 332.665  28
   0   4 -17 1487.31 369.245  27
   0   4  17 1402.71 379.356  28
   0   4 -18 1036.54 278.060  27
   0   4 -19 554.847 205.977  27
   0   4 -20 934.811 158.124  27
   0   5   0 27.5129 222.051   1
   0   5   1 56504.6 1448.91   1
   0   5  -1 59477.5 1465.28   1
   0   5  -2 48618.3 1323.16   1
   0   5   2 45384.0 1267.37   1
   0   5   3 15833.8 766.524   1
   0   5  -3 16655.8 780.982   1
   0   5   3 16058.0 362.043   2
   0   5   4 68089.7 1546.76   1
   0   5   4 65596.6 965.689   2
   0   5  -4 68951.4 1546.64   1
   0   5   5 19572.0 646.391   2
   0   5   5 19098.4 836.046   1
   0   5  -5 19362.4 833.816   1
   0   5  -5 18486.1 976.288   6
   0   5   6 51941.6 1205.01   2
   0   5  -6 49008.4 1649.89   6
   0   5   7 17818.3 800.007   2
   0   5  -7 18087.6 1087.72   6
   0   5   8 6984.80 558.675   2
   0   5  -8 6808.39 722.539   6
   0   5  -9 7565.79 805.818   6
   0   5 -10 4739.86 693.111   6
   0   5  11 16161.3 974.306  28
   0   5 -11 11880.7 1086.37   6
   0   5  11 13554.7 800.986  18
   0   5 -11 14645.6 814.199  20
   0   5  12 4124.95 551.773  28
   0   5 -12 4330.20 711.436   6
   0   5  12 3689.15 488.040  18
   0   5 -12 4029.31 488.913  20
   0   5  13 3866.37 581.139  28
   0   5  13 2164.08 435.524  18
   0   5 -13 2625.12 409.857  20
   0   5 -13 2667.20 579.505   6
   0   5  14 423.558 310.099  18
   0   5 -14 559.530 266.161  20
   0   5  14 413.513 346.426  28
   0   5  15 449.451 329.146  18
   0   5 -15 966.972 271.271  20
   0   5  15 1163.75 420.505  28
   0   5 -16 108.653 179.159  20
   0   5  16 243.248 321.017  28
   0   5 -17 1298.00 323.605  27
   0   5 -18 1640.88 301.293  27
   0   5 -19 265.275 162.461  27
   0   6   0 267614. 3437.55   1
   0   6   1 146892. 2553.78   1
   0   6  -1 151181. 2592.66   1
   0   6   2 48258.6 1463.35   1
   0   6  -2 51124.1 1494.11   1
   0   6   3 75968.0 1812.06   1
   0   6  -3 79324.3 1849.51   1
   0   6   4 17489.5 885.225   1
   0   6  -4 17671.3 889.811   1
   0   6   5 23741.8 1016.27   1
   0   6  -5 24156.1 1029.20   1
   0   6  -5 24561.0 1204.60   6
   0   6  -6 30920.1 1394.59   6
   0   6  -7 34535.3 1567.08   6
   0   6  -8 3506.41 563.537   6
   0   6  -9 10821.5 1006.47   6
   0   6 -10 1786.09 467.302   6
   0   6  11 12443.7 893.583  28
   0   6  11 9952.24 752.079  18
   0   6 -11 12895.9 777.887  20
   0   6 -11 11063.3 1109.19   6
   0   6 -12 1731.00 371.220  20
   0   6  12 1636.13 393.474  18
   0   6 -12 2361.50 570.216   6
   0   6  12 1713.59 430.924  28
   0   6  13 5207.68 654.052  28
   0   6 -13 5241.83 542.170  20
   0   6  13 4613.28 543.807  18
   0   6 -13 4802.59 780.523   6
   0   6 -14 1211.04 315.955  20
   0   6  14 1557.76 384.697  18
   0   6  14 1454.87 432.007  28
   0   6 -15 157.829 213.139  20
   0   6 -16 2076.17 342.712  20
   0   6 -17 878.974 196.642  20
   0   6 -17 1169.44 283.296  27
   0   6 -18 1336.56 254.930  27
   0   6 -19 376.628 144.138  27
   0   7   0 137.791 289.466   1
   0   7  -1 19503.2 1043.68   1
   0   7   1 19187.0 1044.83   1
   0   7   2 9964.47 760.448   1
   0   7  -2 10901.3 790.994   1
   0   7  -3 3602.91 486.191   1
   0   7   3 2920.27 452.917   1
   0   7  -4 2221.14 390.081   1
   0   7   4 2353.62 415.047   1
   0   7   5 753.764 261.484   1
   0   7  -5 586.474 259.782   1
   0   7  -5 551.542 285.846   6
   0   7  -6 29013.2 1427.93   6
   0   7  -7 53675.9 2031.22   6
   0   7  -8 12757.3 1073.36   6
   0   7  -9 12241.9 1099.84   6
   0   7  10 23798.9 1197.30  28
   0   7 -10 21948.1 1517.74   6
   0   7  10 20000.9 957.632  18
   0   7 -10 25082.2 1056.25  20
   0   7  11 3809.18 559.323  28
   0   7  11 3302.29 471.858  18
   0   7 -11 3983.78 489.590  20
   0   7 -11 4132.82 713.090   6
   0   7 -12 1098.43 323.267  20
   0   7 -12 519.494 352.960   6
   0   7 -13 12419.3 827.104  20
   0   7  13 9238.36 789.312  18
   0   7 -14 434.702 265.936  20
   0   7 -15 2673.53 410.749  20
   0   7 -16 1689.34 307.911  20
   0   7 -17 1461.18 240.300  20
   0   7 -17 1751.07 304.254  27
   0   7 -18 1014.43 211.550  27
   0   7 -19 356.555 113.317  27
   0   8   0 2969.64 504.881   1
   0   8   1 24121.6 1251.70   1
   0   8  -1 24556.7 1271.04   1
   0   8   2 5293.88 625.692   1
   0   8  -2 5415.65 629.540   1
   0   8   3 4639.75 567.807   1
   0   8  -3 5001.46 592.712   1
   0   8  -4 8914.71 761.866   1
   0   8   4 7593.59 708.667   1
   0   8  -5 2473.05 459.691   6
   0   8   5 1913.81 413.587   1
   0   8  -5 1833.17 373.806   1
   0   8  -6 14402.7 1072.07   6
   0   8  -7 1120.09 389.203   6
   0   8  -8 1723.76 454.066   6
   0   8  -9 1121.81 306.163  24
   0   8  -9 1419.30 333.094  20
   0   8  -9 1576.25 451.969   6
   0   8 -10 10366.8 728.694  20
   0   8 -10 10133.2 1082.58   6
   0   8 -11 9531.57 718.239  20
   0   8 -11 9628.46 1111.34   6
   0   8 -12 6460.93 604.304  20
   0   8 -13 797.180 307.499  20
   0   8 -14 549.959 281.602  20
   0   8 -15 1655.54 349.825  20
   0   8 -16 4176.57 443.373  20
   0   8 -16 4826.78 450.842  27
   0   8 -17 933.690 231.497  20
   0   8 -17 1359.14 249.996  27
   0   8 -18 494.668 153.536  27
   0   9   0 34.3448 283.090   1
   0   9   1 80201.9 2456.65   1
   0   9  -1 82434.1 2491.55   1
   0   9   2 16480.5 1125.67   1
   0   9  -2 16938.5 1137.79   1
   0   9  -3 6352.94 714.303   1
   0   9   3 5711.93 681.078   1
   0   9  -4 3077.94 526.572   6
   0   9  -4 3631.64 557.096   1
   0   9   4 2995.87 524.495   1
   0   9  -5 6157.18 738.937   6
   0   9  -6 12897.9 1080.11   6
   0   9  -7 458.683 326.120   6
   0   9  -8 4405.55 477.860  24
   0   9  -8 4549.40 732.166   6
   0   9  -8 4239.65 490.763  20
   0   9  -9 3463.36 468.777  24
   0   9  -9 3679.98 469.960  20
   0   9  -9 3512.24 683.432   6
   0   9 -10 2585.49 425.002  20
   0   9 -10 2854.03 657.796   6
   0   9 -11 506.919 300.181  20
   0   9 -12-10.2864 266.477  20
   0   9 -13 7453.54 653.844  20
   0   9 -14 94.7796 260.161  20
   0   9 -15 1868.07 357.741  20
   0   9 -16 260.787 207.976  20
   0   9 -16 268.977 188.556  27
   0   9 -17 1037.01 214.248  20
   0   9 -17 1107.16 195.035  27
   0  10   0 1041.34 417.679   1
   0  10   1 7473.75 825.195   1
   0  10  -1 7621.33 840.496   1
   0  10   2 42320.5 1915.81   1
   0  10  -2 45349.0 1983.22   1
   0  10  -3 12785.2 997.597   6
   0  10  -3 13424.6 1093.78   1
   0  10   3 13363.7 1090.36   1
   0  10  -4 17183.3 1206.55   6
   0  10  -5 34286.5 1762.45   6
   0  10  -6 4261.82 685.864   6
   0  10  -6 3663.36 465.823  24
   0  10  -7 10697.7 738.967  24
   0  10  -7 10034.1 1042.04   6
   0  10  -7 10712.4 710.567  20
   0  10  -8 13006.3 828.645  24
   0  10  -8 12451.0 801.884  20
   0  10  -8 10876.3 1117.67   6
   0  10  -9 4512.26 536.484  20
   0  10  -9 5076.30 808.350   6
   0  10 -10 7200.64 659.976  20
   0  10 -11 7216.01 658.180  20
   0  10 -12 1051.76 355.807  20
   0  10 -13 1700.00 370.056  20
   0  10 -14 219.055 279.280  20
   0  10 -15 1195.47 318.291  20
   0  10 -16 273.074 188.197  20
   0  10 -16 329.011 155.103  27
   0  10 -17 924.338 178.435  20
   0  11   0-18.5489 274.953   1
   0  11   1 20598.9 1437.34   1
   0  11  -1 21679.4 1477.62   1
   0  11  -2 3533.60 569.927   6
   0  11  -3 23039.7 1412.07   6
   0  11  -4 3830.96 622.100   6
   0  11  -4 5949.98 566.076  24
   0  11  -5 857.349 272.720  20
   0  11  -5 968.662 380.077   6
   0  11  -5 954.776 315.565  24
   0  11  -6 2810.23 426.709  20
   0  11  -6 2911.13 601.971   6
   0  11  -6 2692.81 427.508  24
   0  11  -7 3157.92 453.581  20
   0  11  -7 2890.19 601.598   6
   0  11  -7 2992.66 469.930  24
   0  11  -8 18370.8 975.964  20
   0  11  -8 17886.9 1479.69   6
   0  11  -8 17384.9 971.920  24
   0  11  -9 8139.27 684.575  20
   0  11 -10 7849.18 669.570  20
   0  11 -10 6870.31 647.393  25
   0  11 -11 1280.80 390.481  20
   0  11 -11 567.565 266.085  25
   0  11 -12 3024.07 461.777  20
   0  11 -13-56.9723 264.845  20
   0  11 -14 1157.48 325.946  20
   0  11 -15 190.573 201.391  20
   0  11 -15 207.771 153.026  27
   0  11 -16 2144.56 255.593  20
   0  12   0 2275.16 406.362  25
   0  12  -1 3481.59 499.459  25
   0  12   1 3470.14 471.957  25
   0  12  -1 3546.24 460.195  24
   0  12  -2 3021.00 565.794   6
   0  12   2 4000.90 472.549  25
   0  12  -2 4491.93 513.067  24
   0  12  -3 6500.68 786.372   6
   0  12  -3 8881.94 696.887  24
   0  12   3 7782.95 633.611  25
   0  12  -4 12466.9 1132.35   6
   0  12  -4 12690.1 824.922  24
   0  12  -5 6687.60 573.464  20
   0  12  -5 5087.77 775.467   6
   0  12  -5 7245.87 653.132  24
   0  12  -6 1094.55 307.899  20
   0  12  -6 1761.47 523.741   6
   0  12  -6 1411.09 402.804  24
   0  12  -7 15960.5 896.001  20
   0  12  -7 15521.5 1362.71   6
   0  12  -7 16577.7 955.512  24
   0  12  -8 3820.78 486.412  20
   0  12  -8 3346.25 521.031  25
   0  12  -9 4604.11 547.949  20
   0  12  -9 4302.85 550.801  25
   0  12 -10 2619.56 425.561  20
   0  12 -10 2258.57 416.214  25
   0  12 -11 5082.09 539.367  20
   0  12 -11 4091.74 466.131  25
   0  12 -12 97.0438 273.055  20
   0  12 -13 1055.73 331.635  20
   0  12 -14 1049.01 275.536  20
   0  12 -15 620.338 207.269  20
   0  12 -16 91.4792 115.235  20
   0  13   0 865.341 334.264  25
   0  13   0 708.405 245.268  24
   0  13  -1 9772.02 805.316  25
   0  13  -1 9745.82 730.430  24
   0  13   1 9831.88 765.911  25
   0  13  -2 1755.07 385.979  24
   0  13  -2 1462.77 400.082  25
   0  13   2 1411.06 350.153  25
   0  13  -3 7164.05 728.939  25
   0  13  -3 7219.45 681.707  24
   0  13   3 6299.67 574.721  25
   0  13  -4 2280.75 535.021   6
   0  13  -4 2440.38 437.902  24
   0  13  -4 2124.26 470.934  25
   0  13  -5 12799.1 770.316  20
   0  13  -5 14072.0 1249.22   6
   0  13  -5 13515.4 905.416  24
   0  13  -5 13759.3 999.201  25
   0  13  -6 6505.72 723.253  25
   0  13  -6 7477.24 676.653  24
   0  13  -6 6410.51 575.404  20
   0  13  -7 11519.1 886.294  25
   0  13  -7 11912.6 774.500  20
   0  13  -8 1067.20 371.954  25
   0  13  -8 1158.03 326.172  20
   0  13  -9 7647.08 683.239  25
   0  13  -9 7100.97 628.369  20
   0  13 -10 1491.55 355.524  25
   0  13 -10 1770.10 367.645  20
   0  13 -11 662.658 239.656  25
   0  13 -11 748.881 301.454  20
   0  13 -12 471.996 261.020  20
   0  13 -13 960.774 264.567  20
   0  13 -14 330.943 193.480  20
   0  13 -15 149.611 141.516  20
   0  14   0 6239.25 654.534  25
   0  14  -1 214.173 329.140  25
   0  14   1 404.743 286.510  25
   0  14  -2 1253.67 401.102  25
   0  14   2 1129.92 328.228  25
   0  14   3 482.410 249.585  25
   0  14  -3 342.224 340.603  25
   0  14  -4 843.669 389.849  25
   0  14  -5 236.414 338.183  25
   0  14  -6 4375.14 588.481  25
   0  14  -6 3920.62 435.010  20
   0  14  -7 6236.78 665.222  25
   0  14  -7 6164.56 549.568  20
   0  14  -8 1400.46 395.370  25
   0  14  -8 1038.68 280.421  20
   0  14  -9 913.565 320.910  25
   0  14  -9 779.663 286.415  20
   0  14 -10 3866.52 449.724  25
   0  14 -10 3480.88 411.961  20
   0  14 -11 50.7031 180.673  25
   0  14 -11 248.759 234.807  20
   0  14 -12 1544.86 281.475  20
   0  14 -13-176.827 177.689  20
   0  14 -14 401.427 145.691  20
   0  15   0-234.505 265.689  25
   0  15  -1 2444.91 458.726  25
   0  15   1 2396.11 429.338  25
   0  15   2 728.135 287.209  25
   0  15  -2 785.881 357.642  25
   0  15  -3 299.360 336.274  25
   0  15   3 471.069 286.639  25
   0  15  -4 1525.57 429.655  25
   0  15  -5 1085.03 401.980  25
   0  15  -6 963.673 394.473  25
   0  15  -7 2347.34 450.133  25
   0  15  -7 2300.67 334.997  20
   0  15  -8 2055.26 417.409  25
   0  15  -8 2116.26 319.854  20
   0  15  -9 3344.26 447.130  25
   0  15  -9 2023.38 335.462  20
   0  15 -10 795.448 258.438  25
   0  15 -10 549.958 221.505  20
   0  15 -11 1254.55 230.195  25
   0  15 -11 524.736 211.838  20
   0  15 -12 413.412 178.932  20
   0  15 -13 222.605 134.307  20
   0  16   0 10252.1 749.628  25
   0  16   1 1120.18 382.279  25
   0  16  -1 565.877 344.675  25
   0  16   2 4860.67 491.312  25
   0  16  -2 5722.11 618.658  25
   0  16   3 58.9736 202.219  25
   0  16  -3 192.319 300.941  25
   0  16  -4 2704.46 491.051  25
   0  16  -5 1414.67 414.855  25
   0  16  -6 1370.03 388.720  25
   0  16  -7 354.062 310.175  25
   0  16  -8 80.6691 241.609  25
   0  16  -8-143.379 154.780  20
   0  16  -9 10.4828 199.377  25
   0  16  -9 14.0859 140.022  20
   0  16 -10 473.323 187.407  25
   0  16 -10-103.940 136.578  20
   0  16 -11 46.0647 117.583  20
   0  17   0-9.37294 234.908  25
   0  17  -1 590.077 292.146  25
   0  17   1 596.366 239.775  25
   0  17   2 722.061 241.198  25
   0  17  -2 837.475 328.068  25
   0  17  -3 174.630 277.670  25
   0  17  -4 1249.97 375.096  25
   0  17  -5 734.298 312.156  25
   0  17  -6 487.763 286.488  25
   0  17  -7 366.620 244.750  25
   0  17  -8-62.7579 192.828  25
   0  17  -9 454.995 179.414  25
   0  18   0 537.960 219.071  25
   0  18   1 46.1956 163.887  25
   0  18  -1 64.4069 210.417  25
   0  18   2-260.680 159.528  25
   0  18  -2 129.600 212.527  25
   0  18  -3 330.413 238.659  25
   0  18  -4 733.479 273.200  25
   0  18  -5 548.360 238.036  25
   0  18  -6 1170.51 248.419  25
   0  18  -7 652.341 197.497  25
   0  18  -8 443.062 150.889  25
   0  19   0-82.5661 131.220  25
   0  19  -1 1072.84 208.453  25
   0  19  -2 184.774 163.903  25
   0  19  -3 642.273 193.418  25
   0  19  -4 91.6865 146.754  25
   0  19  -5-182.523 143.461  25
   0  19  -6 91.6703 112.025  25
  -1 -19   6 365.476 143.474  28
  -1 -19   3 644.343 111.476  11
  -1 -19   3 799.135 117.333   9
  -1 -19   2 229.986 100.149   9
   1 -19  -1 1062.68 138.270   9
  -1 -19   1 974.537 143.040   9
  -1 -19   0 611.269 125.000   9
   1 -19   0 485.770 99.8778   9
  -1 -19  -1 620.911 135.825   9
   1 -19   5 528.515 171.648  28
  -1 -18   8 463.161 178.025  28
  -1 -18   7 405.897 105.412  11
  -1 -18   7 167.599 190.760  28
  -1 -18   6 1549.03 169.006  11
  -1 -18   5 820.071 135.036   9
  -1 -18   5 857.697 151.060  11
  -1 -18   4 1246.52 168.164   9
  -1 -18   4 1326.32 183.741  11
  -1 -18   3 260.641 131.609   9
  -1 -18   2 221.375 137.033   9
  -1 -18  -1 303.753 138.796  19
   1 -18   1 339.403 122.671   9
  -1 -18  -2 449.992 161.020  19
  -1 -18  -3 255.805 133.956  17
  -1 -18  -3 237.946 148.840  19
  -1 -18  -4-230.415 133.094  17
  -1 -18  -5 305.248 135.202  17
  -1 -18  -6 202.643 122.616  17
   1 -18   7 384.941 176.127  28
  -1 -18  -7 555.322 142.215  17
  -1 -18  -8 94.0552 93.0516  17
  -1 -17  10 678.983 182.154  28
  -1 -17   9 119.842 98.6074  11
  -1 -17   9 54.2752 192.167  28
  -1 -17   8 2848.53 227.984  11
  -1 -17   8 1921.24 335.425  28
  -1 -17   7 414.234 146.178  11
  -1 -17   6 1275.38 180.470   9
  -1 -17   6 1428.00 202.887  11
  -1 -17   5 468.732 153.049   9
  -1 -17   4 5227.80 345.955   9
  -1 -17   3 493.858 180.242   9
  -1 -17   1 1903.78 253.352  19
  -1 -17   0 529.637 191.905  19
  -1 -17  -1 1113.04 223.097  19
  -1 -17  -2 1383.13 231.174  17
   1 -17   3 159.859 117.341   9
  -1 -17  -3 233.166 162.859  17
  -1 -17  -4 315.369 174.733  17
  -1 -17  -5 1188.58 231.687  17
  -1 -17  -5 839.720 252.678  30
  -1 -17  -6 266.146 198.316  30
  -1 -17  -7 1023.22 237.593  30
  -1 -17  -8 560.413 200.973  30
   1 -17   8 632.394 237.256  28
  -1 -17  -9 1295.67 222.855  30
   1 -17   9 983.704 215.409  28
  -1 -17 -10 320.677 115.640  17
  -1 -16  12 116.792 128.977  28
  -1 -16  11 548.196 209.619  28
  -1 -16  10 912.482 152.820  11
  -1 -16  10 478.209 251.907  28
  -1 -16   9 620.457 155.582  11
  -1 -16   9 701.097 304.930  28
  -1 -16   8 904.048 185.326  11
  -1 -16   7 328.265 167.065  11
  -1 -16   7 492.909 151.932   9
  -1 -16   6 89.5577 134.487   9
  -1 -16   5 817.984 201.940   9
  -1 -16   5 845.743 187.735  13
  -1 -16   4 192.741 174.132   9
  -1 -16   4 362.431 156.739  13
  -1 -16   3 1535.47 237.295  13
  -1 -16   2 21.4878 167.652  19
  -1 -16   1 1889.40 281.588  19
  -1 -16  -1 2264.67 298.281  17
  -1 -16  -2 131.713 171.428  17
  -1 -16  -3 138.594 221.948  30
  -1 -16  -4 279.477 255.711  30
   1 -16   4 797.146 185.312   9
  -1 -16  -5 2419.51 397.138  30
   1 -16   6 2079.15 233.930  11
  -1 -16  -6 1778.24 278.537  22
   1 -16   7 30.0026 112.270  11
  -1 -16  -7 30.3954 161.487  22
   1 -16   8 977.816 311.849  28
  -1 -16  -8 878.725 212.846  22
   1 -16   9 63.5936 234.538  28
  -1 -16  -9 46.9527 147.125  22
   1 -16  10 297.123 193.620  28
  -1 -16 -10 201.976 90.2901  10
  -1 -16 -10 126.802 132.819  22
   1 -16  11 189.720 154.279  28
  -1 -16 -11 574.895 138.703  22
  -1 -15  13 417.295 168.279  28
   1 -15 -12 732.655 123.134  10
  -1 -15  12 687.400 243.307  28
   1 -15 -11 2632.74 211.087  10
  -1 -15  11 2668.70 241.824  11
   1 -15 -10 1926.70 205.719  10
  -1 -15  10 1788.26 234.883  11
  -1 -15  10 1538.11 387.176  28
  -1 -15   9 316.041 163.497  11
  -1 -15   9 453.513 148.167  13
   1 -15  -9 313.059 132.262  10
  -1 -15   9 788.486 368.387  28
  -1 -15   8 1005.40 215.018  11
  -1 -15   8 947.816 194.685   9
  -1 -15   8 740.840 174.069  13
  -1 -15   7 2224.30 257.022   9
  -1 -15   7 1948.53 257.602  13
  -1 -15   7 2124.25 282.821  11
  -1 -15   6 813.725 202.624   9
  -1 -15   6 1124.43 213.180  13
  -1 -15   5 3024.15 313.820  13
  -1 -15   5 2829.05 324.457   9
  -1 -15   4 2334.77 299.333  13
  -1 -15   3-20.9900 172.073  19
  -1 -15   2 686.210 234.869  19
  -1 -15   0 2311.83 308.446  17
  -1 -15  -2 7666.17 651.865  30
  -1 -15  -3 157.671 247.929  30
   1 -15   4 1778.72 236.541   9
  -1 -15  -5 540.014 225.726  22
   1 -15   6 880.664 206.911  11
   1 -15   7 851.332 183.928  11
  -1 -15  -7 852.287 172.235  10
  -1 -15  -8 2426.95 251.531  10
   1 -15   8 2561.80 254.881  11
   1 -15   9 439.961 148.949  11
  -1 -15  -9 589.492 163.708  10
   1 -15   9 240.810 286.981  28
  -1 -15 -10 302.578 131.294  10
   1 -15  10 47.5203 235.341  28
  -1 -15 -11 77.8774 120.710  10
   1 -15  11 189.667 213.895  28
  -1 -15 -12-31.4201 138.773  22
  -1 -15 -12 160.857 94.3567  10
   1 -15  12-2.55869 169.736  28
  -1 -15 -13-52.2107 95.7223  22
  -1 -14  14 1853.22 248.841  28
   1 -14 -14 3012.79 188.014  10
  -1 -14  13 4190.11 414.221  28
   1 -14 -13 7331.33 325.650  10
  -1 -14  12 3295.59 439.785  28
   1 -14 -12 4365.44 291.376  10
  -1 -14  11 2619.79 453.326  28
  -1 -14  11 3230.50 273.870  13
  -1 -14  11 3489.77 312.817  11
  -1 -14  10 1504.07 417.679  28
  -1 -14  10 1177.36 203.537  13
  -1 -14  10 1409.98 249.117  11
  -1 -14   9 6080.44 430.040  11
  -1 -14   9 5167.14 372.377  13
  -1 -14   8 806.034 182.183   9
  -1 -14   8 678.164 186.747  13
  -1 -14   8 551.967 218.379  11
  -1 -14   7 2324.91 296.844  13
  -1 -14   7 2311.57 281.025   9
  -1 -14   6 5864.01 426.747  13
  -1 -14   6 6370.85 433.601   9
  -1 -14   5 1504.68 257.599  13
  -1 -14   5 1719.77 281.967   9
  -1 -14   4 8861.79 584.037  19
  -1 -14   3 1932.51 307.505  19
   1 -14   0 510.082 320.986   7
  -1 -14  -6 3884.43 340.812  10
  -1 -14  -7 754.851 196.690  10
   1 -14   7 912.045 203.469  11
   1 -14   8 6848.64 433.996  11
  -1 -14  -8 6666.52 427.561  10
  -1 -14  -9 543.569 186.844  10
   1 -14   9 517.591 187.258  11
   1 -14  10 810.337 331.639  28
   1 -14  10 1014.15 182.392  11
  -1 -14 -10 1309.04 221.263  10
   1 -14  11 670.973 280.172  28
  -1 -14 -11 875.414 186.770  10
   1 -14  12 510.603 254.631  28
  -1 -14 -12 375.817 152.887  10
   1 -14  13 505.252 202.264  28
  -1 -14 -13 1030.26 159.086  10
  -1 -14 -14 116.017 82.9935  10
  -1 -13  15 1356.54 231.597  28
   1 -13 -15 1912.98 164.587  10
  -1 -13  14 197.033 217.483  28
   1 -13 -14 75.4284 119.016  10
   1 -13 -14 80.0376 113.978  23
  -1 -13  13 1599.48 358.106  28
  -1 -13  13 1926.94 207.291  13
   1 -13 -13 1791.22 230.326  23
  -1 -13  12 481.724 330.323  28
  -1 -13  12 417.694 174.827  11
  -1 -13  12 481.924 158.694  13
   1 -13 -12 184.994 166.007  23
  -1 -13  11 5324.01 618.505  28
  -1 -13  11 6005.68 404.131  13
  -1 -13  11 6267.67 431.370  11
  -1 -13  10 574.560 387.653  28
  -1 -13  10 627.840 190.693  13
  -1 -13  10 762.290 240.903  11
  -1 -13   9 5904.03 397.861   9
  -1 -13   9 5996.53 465.971  11
  -1 -13   9 6264.13 442.831  13
  -1 -13   8 1550.14 250.567   9
  -1 -13   8 1758.70 287.595  11
  -1 -13   8 1615.79 273.737  13
  -1 -13   7 1329.73 248.033   9
  -1 -13   7 1433.75 259.139  13
  -1 -13   6 772.071 224.350   9
  -1 -13   6 683.029 211.116  13
  -1 -13   5 867.801 428.830   7
  -1 -13   5 708.541 214.666  19
  -1 -13   4 1948.49 579.951   7
  -1 -13   4 2178.70 316.283  19
  -1 -13   3 9207.87 1120.60   7
  -1 -13   3 8559.02 556.753  19
  -1 -13   2 4609.53 791.662   7
   1 -13  -2 2362.85 589.355   7
   1 -13  -1 7724.31 997.258   7
  -1 -13   1 8828.56 1106.69   7
  -1 -13   0 3784.73 714.267   7
   1 -13   0 3777.34 688.621   7
   1 -13   1 3208.32 657.515   7
  -1 -13  -1 3995.06 768.377   7
   1 -13   2 7683.67 1025.82   7
  -1 -13  -2 6342.91 971.957   7
   1 -13   3 2060.52 570.973   7
   1 -13   4 4723.47 792.378   7
  -1 -13  -5 2444.33 286.696  10
   1 -13   5 3227.44 677.261   7
   1 -13   7 7157.54 470.531  11
   1 -13   8 832.915 213.647  11
  -1 -13  -9 5876.29 474.947  23
   1 -13   9 6522.33 429.829  11
  -1 -13 -10 4243.73 416.393  23
   1 -13  10 5378.75 380.381  11
   1 -13  10 3882.52 553.350  28
  -1 -13 -11 1847.57 300.160  23
   1 -13  11 2274.14 260.909  11
  -1 -13 -11 2696.64 298.370  10
   1 -13  11 1913.35 383.750  28
  -1 -13 -12 1319.97 247.944  23
  -1 -13 -12 1891.10 252.234  10
   1 -13  12 1190.59 339.461  28
  -1 -13 -13 3133.50 303.007  23
   1 -13  13 2477.93 360.332  28
  -1 -13 -14-16.1198 129.437  23
  -1 -13 -14 136.540 122.325  10
   1 -13  14 122.910 175.427  28
  -1 -13 -15 2095.96 161.382  10
   1 -12 -16 375.273 99.3578  10
  -1 -12  16-48.2001 144.663  28
   1 -12 -15 56.6216 136.716  23
  -1 -12  15 97.2022 96.6928  13
  -1 -12  15-139.406 210.284  28
   1 -12 -14 100.980 160.683  23
  -1 -12  14 244.577 134.503  13
  -1 -12  14 363.803 269.815  28
   1 -12 -13 673.735 217.856  23
  -1 -12  13 927.789 187.544  13
  -1 -12  13 442.545 317.943  28
  -1 -12  12 199.353 167.058  13
  -1 -12  12 36.8587 173.199  11
  -1 -12  12 131.582 322.935  28
  -1 -12  11 363.579 212.944  11
  -1 -12  11 501.102 196.162  13
  -1 -12  11-33.4911 355.772  28
  -1 -12  10 226.340 184.429  13
  -1 -12  10 161.221 193.300  11
  -1 -12   9 1093.14 246.668  13
  -1 -12   9 1120.15 253.067  11
  -1 -12   9 1383.16 229.092   9
  -1 -12   8 6158.13 457.992  13
  -1 -12   8 6559.51 437.917   9
  -1 -12   7 11599.3 1281.76   7
  -1 -12   7 12398.5 595.037   9
  -1 -12   7 11817.3 618.340  13
  -1 -12   6 6869.99 1006.38   7
  -1 -12   6 7259.12 941.023   4
  -1 -12   6 6117.98 436.234   9
  -1 -12   6 6439.78 459.784  13
  -1 -12   5 17471.4 1535.46   7
  -1 -12   5 17821.9 1416.88   4
  -1 -12   5 16486.7 740.885  19
  -1 -12   4 1767.13 293.914  19
  -1 -12   4 2588.41 621.799   7
  -1 -12   3 5435.59 831.734   7
   1 -12  -2 7486.33 1003.72   7
  -1 -12   2 9848.68 1070.15   7
   1 -12  -1 2553.59 554.708   7
  -1 -12   1 2895.63 620.668   7
   1 -12   0 3720.96 648.859   7
  -1 -12   0 3300.69 663.082   7
   1 -12   1 3409.81 637.058   7
  -1 -12  -1 3094.02 654.989   7
   1 -12   2 752.336 346.766   7
  -1 -12  -3 15500.8 1211.34   8
   1 -12   3 14128.1 1269.26   7
  -1 -12  -4 419.490 249.177   8
   1 -12   4 371.394 291.376   7
   1 -12   5 6357.13 885.509   7
  -1 -12  -5 7353.99 926.065   8
  -1 -12  -6 2543.47 587.556   8
   1 -12   6 2471.35 613.782   7
  -1 -12  -7 8332.98 1024.67   8
   1 -12   7 7090.38 984.183   7
  -1 -12  -8 647.391 251.089  23
   1 -12   8 439.023 183.895  11
  -1 -12  -9 3778.55 435.362  23
   1 -12   9 3488.23 344.718  11
  -1 -12 -10 165.814 210.057  23
   1 -12  10 262.009 159.398  11
   1 -12  10 143.544 316.917  28
  -1 -12 -11 3315.99 394.422  23
   1 -12  11 3599.60 332.190  11
   1 -12  11 2570.81 465.377  28
  -1 -12 -12 218.594 206.357  23
   1 -12  12 148.406 285.594  28
  -1 -12 -13 3645.35 370.654  23
   1 -12  13 2709.69 418.524  28
  -1 -12 -14 1058.04 228.839  23
  -1 -12 -14 1394.88 211.817  10
   1 -12  14 809.150 256.063  28
  -1 -12 -15 3431.43 285.052  23
  -1 -12 -15 4186.74 260.818  10
  -1 -12 -16 997.211 118.734  10
   1 -11 -17 364.308 87.9922  10
  -1 -11  17 10.2968 129.398  28
   1 -11 -16 1718.03 222.237  23
  -1 -11  16 1672.45 166.841  13
  -1 -11  16 1731.72 286.333  28
   1 -11 -15 173.141 173.939  23
  -1 -11  15-43.8705 231.972  28
  -1 -11  15 232.075 129.710  13
  -1 -11  14 1313.18 369.629  28
  -1 -11  14 1115.97 209.239  13
  -1 -11  13 340.375 325.635  28
  -1 -11  13 327.854 173.923  13
  -1 -11  12 1639.93 444.140  28
  -1 -11  12 1709.99 285.470  11
  -1 -11  12 1458.06 262.627  13
  -1 -11  11 1779.63 491.640  28
  -1 -11  11 1687.16 292.365  13
  -1 -11  11 1826.85 308.757  11
  -1 -11  10 12064.6 649.981  11
  -1 -11  10 11157.9 608.343  13
   1 -11  -9-4.76837 262.752   8
  -1 -11   9 345.910 198.959  13
  -1 -11   9 290.991 170.972   9
  -1 -11   9 326.988 205.624  11
   1 -11  -8 8032.53 999.401   8
  -1 -11   8 8818.00 1122.10   7
  -1 -11   8 7847.97 1021.75   4
  -1 -11   8 7683.61 470.219   9
  -1 -11   8 7383.98 504.053  13
  -1 -11   7 11062.1 1220.97   7
   1 -11  -7 11030.0 1104.25   8
  -1 -11   7 11510.0 1183.58   4
  -1 -11   7 10041.3 555.816  13
  -1 -11   7 10088.0 537.086   9
  -1 -11   6 7208.31 980.308   7
   1 -11  -6 7278.83 859.265   8
  -1 -11   6 7761.11 943.944   4
  -1 -11   6 7774.85 470.174   9
  -1 -11   6 7089.64 463.223  13
  -1 -11   5 15477.8 1397.36   7
   1 -11  -5 14629.4 1140.37   8
  -1 -11   5 15060.7 1263.41   4
  -1 -11   4 13434.1 1245.76   7
  -1 -11   4 12595.8 1109.58   4
  -1 -11   3 19949.6 1461.87   7
  -1 -11   3 19312.0 1328.46   4
  -1 -11   2 20358.9 1456.09   7
  -1 -11   1 18029.3 1367.01   7
   1 -11  -1 17332.7 1330.57   7
   1 -11   0 11831.6 1074.69   7
  -1 -11   0 11023.7 896.300   8
  -1 -11   0 11370.0 1143.39   7
   1 -11   1 7014.20 816.915   7
  -1 -11  -1 6823.71 725.330   8
   1 -11   2 3738.64 642.976   7
  -1 -11  -2 3505.01 574.664   8
   1 -11   3 33014.2 1815.92   7
  -1 -11  -3 34029.8 1727.74   8
   1 -11   3 32912.8 1608.30   4
   1 -11   4 333.984 339.088   7
  -1 -11  -4 607.359 350.089   8
   1 -11   4 695.439 292.107   4
   1 -11   5 13723.1 1261.86   7
  -1 -11  -5 15503.9 1263.93   8
   1 -11   5 14874.8 1187.84   4
   1 -11   6 9284.36 1067.76   7
  -1 -11  -6 10224.1 1088.19   8
   1 -11   6 9342.11 1001.22   4
  -1 -11  -7 11439.0 1180.85   8
   1 -11   7 12270.1 1224.59   7
   1 -11   7 11446.7 1137.74   4
   1 -11   8 6802.26 460.496  11
  -1 -11  -8 6870.41 944.629   8
   1 -11   8 6520.50 943.565   7
   1 -11   9 21714.8 789.798  11
   1 -11  10 498.419 195.220  11
   1 -11  10 727.910 367.826  28
   1 -11  11 9228.43 515.814  11
   1 -11  11 6683.55 685.395  28
   1 -11  12 1912.46 438.298  28
  -1 -11 -13 352.948 232.375  23
   1 -11  13 167.782 289.822  28
  -1 -11 -14 1719.88 307.464  23
   1 -11  14 1546.82 342.407  28
  -1 -11 -15 876.634 219.264  23
  -1 -11 -15 1012.80 181.907  10
   1 -11  15 433.224 215.540  28
  -1 -11 -16 662.158 172.397  23
  -1 -11 -16 883.571 147.076  10
   1 -11  16 623.606 183.702  28
   1 -10 -17 1992.06 225.308  23
  -1 -10  17 1800.83 264.305  28
  -1 -10  16-269.960 245.600  28
  -1 -10  16 126.636 122.110  13
  -1 -10  15 890.727 336.844  28
  -1 -10  15 1081.58 210.683  13
  -1 -10  14 969.854 385.547  28
  -1 -10  14 1700.24 253.611  13
  -1 -10  13 1719.39 464.409  28
  -1 -10  13 1404.30 252.475  13
  -1 -10  12 2347.20 504.601  28
  -1 -10  12 2162.78 322.667  11
  -1 -10  12 2172.83 311.925  13
  -1 -10  11 444.579 363.705  28
  -1 -10  11 608.526 229.641  11
  -1 -10  11 290.748 203.147  13
  -1 -10  10 3191.47 368.811  11
  -1 -10  10 2817.44 333.309  13
  -1 -10   9 5536.84 925.753   7
  -1 -10   9 5701.41 908.634   4
  -1 -10   9 4679.88 420.868  11
  -1 -10   9 4650.44 377.038   9
  -1 -10   9 4804.39 418.346  13
  -1 -10   8 12976.7 1299.65   7
  -1 -10   8 14629.4 1325.19   4
  -1 -10   8 11606.2 561.582   9
  -1 -10   8 12513.5 629.259  13
  -1 -10   7 7349.37 963.110   7
  -1 -10   7 7394.68 942.202   4
  -1 -10   7 6761.17 449.778  13
  -1 -10   7 7211.07 431.374   9
  -1 -10   6 10815.3 1109.26   7
  -1 -10   6 10206.5 1037.64   4
  -1 -10   5 12899.8 1177.81   7
   1 -10  -5 13157.0 1052.39   8
   1 -10  -4 25527.1 1373.07   8
  -1 -10   4 25581.5 1604.67   7
  -1 -10   4 23488.8 1436.01   4
  -1 -10   3 17075.5 1284.41   7
   1 -10  -3 17462.6 1062.54   8
  -1 -10   3 17659.0 1197.92   4
   1 -10  -2 10982.9 804.170   8
  -1 -10   2 11349.8 1028.09   7
  -1 -10   2 11666.9 953.685   4
  -1 -10   1 10158.1 812.798   8
  -1 -10   1 9794.27 962.433   7
  -1 -10   0 28693.6 1372.42   8
   1 -10   0 28296.5 1533.33   7
   1 -10   1 8533.45 858.707   7
  -1 -10  -1 8472.16 791.340   8
  -1 -10  -2 8560.37 816.537   8
   1 -10   2 8337.07 863.215   7
   1 -10   2 8734.79 758.652   4
   1 -10   3 2556.76 517.971   7
  -1 -10  -3 2790.78 505.730   8
   1 -10   3 3048.35 494.426   4
  -1 -10  -4 4960.52 687.866   8
   1 -10   4 4699.86 704.581   7
   1 -10   4 5314.08 661.261   4
  -1 -10  -5 114.242 254.448   8
   1 -10   5 620.749 342.133   7
   1 -10   5 197.417 218.457   4
   1 -10   6 5882.97 828.418   7
  -1 -10  -6 5983.28 819.868   8
   1 -10   6 5764.17 779.079   4
  -1 -10  -7 724.715 382.579   8
   1 -10   7 443.560 311.602   7
   1 -10   7 685.926 374.845   4
   1 -10   8 8224.67 1026.60   7
  -1 -10  -8 8346.09 1020.29   8
   1 -10   8 8674.29 1011.02   4
   1 -10   8 7788.08 478.736  11
  -1 -10  -9 15616.5 1438.63   8
   1 -10   9 15304.3 1415.81   7
   1 -10   9 14694.9 1344.25   4
   1 -10   9 12480.1 617.040  11
   1 -10  10 88.6095 172.193  11
   1 -10  10 303.501 324.884  28
   1 -10  11 1174.31 247.289  11
   1 -10  11 1452.92 243.647  13
   1 -10  11 1153.41 409.669  28
   1 -10  12 3702.07 345.732  13
   1 -10  12 3789.05 544.189  28
   1 -10  13 1105.25 203.654  13
   1 -10  13 1168.31 377.546  28
   1 -10  14 1230.36 360.769  28
  -1 -10 -15 33.5074 204.876  23
   1 -10  15-23.1862 222.805  28
  -1 -10 -16 1295.14 242.100  23
  -1 -10 -16 1553.63 194.568  10
   1 -10  16 1106.52 260.825  28
  -1 -10 -17 1952.37 213.924  23
  -1 -10 -17 2565.59 179.785  10
   1  -9 -18 778.644 146.842  23
  -1  -9  18 935.348 191.465  28
   1  -9 -18 981.502 116.597  10
  -1  -9  17 1221.47 283.153  28
  -1  -9  17 1708.91 194.646  13
  -1  -9  16 2140.88 389.488  28
  -1  -9  16 2872.85 279.314  13
  -1  -9  15 2483.91 450.990  28
  -1  -9  15 3560.81 343.011  13
  -1  -9  14 1316.82 427.647  28
  -1  -9  14 983.839 229.112  13
  -1  -9  13 19.2734 327.889  28
  -1  -9  13 113.712 197.009  13
  -1  -9  12 282.881 367.426  28
  -1  -9  12 136.498 196.409  13
  -1  -9  12 277.699 203.413  11
  -1  -9  11 5896.50 696.118  28
  -1  -9  11 5910.14 469.232  13
  -1  -9  11 5588.66 453.688  11
  -1  -9  10 5190.73 854.604   7
  -1  -9  10 4623.06 815.579   4
  -1  -9  10 4507.58 420.208  11
  -1  -9  10 4380.46 404.955  13
  -1  -9   9 12883.0 1277.37   7
  -1  -9   9 12488.7 1238.67   4
  -1  -9   9 12453.0 568.325   9
  -1  -9   9 12831.6 626.641  11
  -1  -9   9 13264.7 647.022  13
  -1  -9   8 2858.04 634.466   7
  -1  -9   8 2596.49 590.107   4
  -1  -9   8 2433.99 299.519  13
  -1  -9   7 7707.25 928.049   7
  -1  -9   7 7321.51 888.815   4
  -1  -9   6 12601.9 1130.90   7
  -1  -9   6 12851.1 1095.88   4
  -1  -9   5 4586.93 692.025   7
  -1  -9   5 4966.23 676.786   4
  -1  -9   4 3705.66 611.954   7
  -1  -9   4 3470.82 560.495   4
   1  -9  -3 11781.7 842.507   8
  -1  -9   3 11080.5 955.098   7
  -1  -9   3 11121.2 898.973   4
   1  -9  -2 7966.85 651.235   8
  -1  -9   2 7724.15 820.338   7
  -1  -9   2 7175.16 706.098   4
  -1  -9   1 11399.1 805.549   8
   1  -9  -1 11681.0 742.941   8
  -1  -9   1 13392.7 1031.09   7
   1  -9   0 11532.0 917.113   7
   1  -9   0 10654.9 670.253   8
  -1  -9   0 11589.5 826.526   8
  -1  -9  -1 2923.91 480.467   8
   1  -9   1 3290.11 499.270   7
   1  -9   1 3287.10 433.998   4
  -1  -9  -2 11113.9 867.071   8
   1  -9   2 10699.2 888.050   7
   1  -9   2 10636.0 782.607   4
  -1  -9  -3 858.731 313.268   8
   1  -9   3 1243.58 369.136   7
   1  -9   3 896.886 271.508   4
   1  -9   4 3602.90 596.573   7
  -1  -9  -4 4088.91 598.870   8
   1  -9   4 3815.25 552.216   4
  -1  -9  -5 8625.38 878.199   8
   1  -9   5 7744.20 864.612   7
   1  -9   5 8198.79 810.691   4
   1  -9   6 10151.3 1015.90   7
   1  -9   6 9989.50 934.757   4
   1  -9   7 2953.80 588.340   7
   1  -9   7 3367.46 621.361   4
   1  -9   8 6388.11 887.620   7
   1  -9   8 7019.86 892.200   4
   1  -9   8 6417.72 420.193  11
   1  -9   9 554.714 388.107   7
   1  -9   9 457.264 305.445   4
   1  -9   9 397.104 167.428  13
   1  -9   9 583.654 193.118  11
   1  -9  10 6797.36 685.316  28
   1  -9  10 6576.02 964.892   7
   1  -9  10 5672.44 866.689   4
   1  -9  10 6163.11 437.887  13
   1  -9  10 5488.21 425.866  11
   1  -9  11 1699.55 282.153  11
   1  -9  11 1784.11 274.158  13
   1  -9  11 2127.48 460.204  28
   1  -9  12 5565.86 420.204  13
   1  -9  12 5199.69 627.064  28
   1  -9  13 470.597 182.045  13
   1  -9  13 502.289 347.909  28
   1  -9  14 1337.96 224.496  13
   1  -9  14 1044.04 349.301  28
   1  -9  15-37.2858 139.855  13
   1  -9  15 282.576 273.581  28
  -1  -9 -16 1043.37 254.069  23
   1  -9  16 501.071 257.691  28
  -1  -9 -17 941.574 202.832  23
  -1  -9 -17 1004.60 146.989  10
  -1  -9 -18 446.390 124.806  23
  -1  -8  18 338.852 187.236  28
  -1  -8  17 703.974 263.634  28
  -1  -8  17 1289.20 205.391  13
  -1  -8  16 1816.29 399.365  28
  -1  -8  16 2343.16 279.099  13
  -1  -8  15 1282.49 409.533  28
  -1  -8  15 1426.04 269.991  13
  -1  -8  14 3424.03 540.874  28
  -1  -8  14 3004.82 353.907  13
  -1  -8  13 4608.04 607.675  28
  -1  -8  13 5278.37 456.131  13
  -1  -8  12 7517.55 742.199  28
  -1  -8  12 7815.26 535.137  13
  -1  -8  12 7499.82 528.287  11
  -1  -8  11 7848.50 770.977  28
  -1  -8  11 8880.13 1112.48   7
  -1  -8  11 8048.86 1037.49   4
  -1  -8  11 7439.14 532.938  13
  -1  -8  11 7796.18 527.087  11
  -1  -8  10 4391.28 588.762  28
  -1  -8  10 4901.54 832.308   7
  -1  -8  10 3821.82 727.855   4
  -1  -8  10 3901.87 378.783  13
  -1  -8  10 3949.51 371.709  11
  -1  -8   9 8829.83 1021.45   7
  -1  -8   9 7761.95 956.116   4
  -1  -8   9 7510.06 480.078  11
  -1  -8   9 8262.57 517.303  13
  -1  -8   8 15714.2 1276.29   7
  -1  -8   8 15583.0 1256.43   4
  -1  -8   7 6018.14 781.468   7
  -1  -8   7 5751.33 746.829   4
  -1  -8   6 31957.6 1690.92   7
  -1  -8   6 30309.2 1558.70   4
  -1  -8   5 13246.2 1051.96   7
  -1  -8   5 13231.8 999.855   4
  -1  -8   4 38868.2 1714.38   7
  -1  -8   4 41434.3 1680.53   4
  -1  -8   3 8089.20 780.514   7
  -1  -8   3 7216.36 687.060   4
  -1  -8   2 24880.0 1311.94   7
  -1  -8   2 24418.3 1083.47   8
   1  -8  -2 25931.0 1099.42   8
  -1  -8   2 23105.3 1163.09   4
  -1  -8   1 12050.6 782.870   8
   1  -8  -1 11895.1 699.410   8
  -1  -8   1 12196.9 833.732   4
  -1  -8   0 10282.5 742.246   8
   1  -8   0 10950.2 636.330   8
   1  -8   0 10790.4 670.929   4
   1  -8   1 30650.5 977.602   8
   1  -8   1 31866.4 1385.54   7
  -1  -8  -1 31661.2 1293.31   8
   1  -8   1 32264.1 1201.71   4
  -1  -8  -2 2353.14 418.238   8
   1  -8   2 2388.21 426.715   7
   1  -8   2 2053.60 356.799   4
   1  -8   3 44948.4 1706.56   7
  -1  -8  -3 46294.4 1724.14   8
   1  -8   3 46151.6 1593.63   4
   1  -8   4 15354.2 1048.50   7
   1  -8   4 15188.4 978.948   4
   1  -8   5 34638.6 1650.33   7
   1  -8   5 36555.3 1454.99   2
   1  -8   5 34897.0 1557.48   4
   1  -8   6 510.392 306.301   7
   1  -8   6 602.649 273.878   2
   1  -8   6 526.168 290.359   4
   1  -8   7 5332.59 730.930   7
   1  -8   7 5044.93 702.298   4
   1  -8   7 5356.01 679.627   2
   1  -8   8 2195.45 520.184   7
   1  -8   8 1829.78 466.037   2
   1  -8   8 2188.89 520.295   4
   1  -8   9 14482.7 1312.01   7
   1  -8   9 14262.8 1269.22   4
   1  -8   9 12557.1 1165.66   2
   1  -8   9 14191.5 617.852  11
   1  -8  10 11596.0 866.906  28
  -1  -8 -10 10624.9 678.687  27
   1  -8  10 13580.5 1328.53   7
   1  -8  10 12661.9 1217.62   2
   1  -8  10 12955.7 1255.17   4
   1  -8  10 11984.5 602.786  13
   1  -8  10 11278.2 592.610  11
   1  -8  11 25262.0 878.444  13
   1  -8  11 24501.3 850.852  11
  -1  -8 -11 25722.7 1062.65  27
   1  -8  11 27726.2 1285.85  28
   1  -8  11 27818.6 1962.37   7
   1  -8  12 5668.71 437.163  13
   1  -8  12 6131.14 671.980  28
  -1  -8 -12 5633.29 539.129  27
   1  -8  13 1871.30 290.387  13
  -1  -8 -13 1468.48 312.443  27
   1  -8  13 1410.69 386.711  28
   1  -8  14 2503.57 307.755  13
  -1  -8 -14 1955.81 319.748  27
   1  -8  14 2099.38 431.572  28
   1  -8  15 5.68754 144.007  13
  -1  -8 -15 112.616 209.185  27
   1  -8  15 203.421 286.077  28
   1  -8  16 363.351 143.826  13
   1  -8  16 279.741 242.318  28
  -1  -8 -16 371.195 179.820  27
  -1  -8 -17 791.831 223.524  23
  -1  -8 -17 888.013 152.168  10
   1  -8  17 349.122 225.089  28
  -1  -8 -18 1871.72 218.745  23
  -1  -8 -18 1809.89 142.038  10
   1  -7 -19 341.242 119.710  23
  -1  -7  19 326.829 142.141  28
  -1  -7  18 361.907 220.861  28
  -1  -7  17 803.727 307.628  28
  -1  -7  17 1169.44 215.643  13
  -1  -7  16 365.211 337.019  28
  -1  -7  16 464.482 203.032  13
  -1  -7  15 200.774 335.338  28
  -1  -7  15 277.028 195.159  13
  -1  -7  14 4469.83 612.399  28
  -1  -7  14 5176.78 457.454  13
  -1  -7  13 1484.23 445.206  28
  -1  -7  13 1190.08 263.954  13
  -1  -7  12 3284.55 732.129   7
  -1  -7  12 3741.11 587.670  28
  -1  -7  12 3205.70 360.801  13
  -1  -7  12 2781.34 344.393  11
  -1  -7  11 6535.95 673.276  28
  -1  -7  11 5456.57 881.009   7
  -1  -7  11 5456.77 869.048   4
  -1  -7  11 4750.70 422.628  13
  -1  -7  11 4844.24 418.362  11
  -1  -7  10 760.060 338.423  28
  -1  -7  10 987.783 397.926   7
  -1  -7  10 736.099 364.511   4
  -1  -7  10 910.779 216.052  11
  -1  -7  10 714.807 203.716  13
  -1  -7   9 3091.74 611.317   7
  -1  -7   9 3495.55 628.206   4
  -1  -7   8 6642.42 817.292   7
  -1  -7   8 6296.92 788.858   4
  -1  -7   7 7314.70 832.107   7
  -1  -7   7 6802.12 770.829   4
  -1  -7   6 21567.3 1315.85   7
  -1  -7   6 21642.0 1263.83   4
  -1  -7   5 15590.2 1072.19   7
  -1  -7   5 14752.4 1014.41   4
  -1  -7   4 19224.5 1147.55   7
  -1  -7   4 19121.4 1068.63   4
  -1  -7   3 16627.9 1000.46   7
  -1  -7   3 16466.3 951.253   4
  -1  -7   2 12230.7 864.475   7
  -1  -7   2 11216.5 708.446   8
  -1  -7   2 11966.5 784.918   4
  -1  -7   1 33055.3 1180.46   8
   1  -7  -1 32678.0 1074.08   8
  -1  -7   1 32473.7 1234.60   4
  -1  -7   0 15192.9 833.116   8
   1  -7   0 14982.0 682.730   8
   1  -7   0 15340.5 729.310   4
   1  -7   1 13253.3 596.571   8
   1  -7   1 13857.4 851.684   7
  -1  -7  -1 12772.0 789.034   8
   1  -7   1 13798.7 728.591   4
  -1  -7  -2 44390.4 1513.77   8
   1  -7   2 44726.6 1520.19   7
   1  -7   2 43440.9 1352.21   4
   1  -7   3 11168.9 810.642   7
   1  -7   3 11209.2 749.826   4
   1  -7   3 12207.9 672.215   2
   1  -7   4 32302.4 1433.52   7
   1  -7   4 33685.1 1241.93   2
   1  -7   4 31739.3 1317.53   4
   1  -7   5 826.237 347.972   7
   1  -7   5 852.789 278.620   2
   1  -7   5 867.219 307.646   4
   1  -7   6 34213.2 1602.34   7
   1  -7   6 34145.0 1578.31   4
   1  -7   6 33045.2 1460.65   2
   1  -7   7 3151.58 564.077   4
   1  -7   7 3144.08 577.632   7
   1  -7   7 3036.10 526.651   2
   1  -7   8 2086.84 529.337   7
   1  -7   8 2087.85 502.723   4
   1  -7   8 1773.44 445.871   2
   1  -7   9 6486.59 846.307   4
   1  -7   9 6921.89 880.774   7
   1  -7   9 5935.30 811.489   2
   1  -7  10 31002.7 1342.59  28
  -1  -7 -10 29832.0 1119.95  27
   1  -7  10 35396.1 2022.68   4
   1  -7  10 36479.4 2080.42   7
   1  -7  10 36186.9 1992.33   2
   1  -7  10 31965.7 944.535  13
   1  -7  10 32688.0 936.677  11
  -1  -7 -11 730.144 258.861  27
   1  -7  11 513.348 368.626  28
   1  -7  11 580.173 394.452   7
   1  -7  11 384.487 295.471   4
   1  -7  11 185.761 354.306   2
   1  -7  11 532.728 198.797  11
   1  -7  11 259.118 183.061  13
   1  -7  12 12742.3 644.021  13
   1  -7  12 12226.5 880.319  28
  -1  -7 -12 12097.8 759.843  27
   1  -7  13 157.981 176.593  13
  -1  -7 -13 31.1015 221.454  27
   1  -7  13-82.6534 311.067  28
   1  -7  14 506.133 203.860  13
   1  -7  14 361.680 332.423  28
  -1  -7 -14 396.129 241.831  27
   1  -7  15 2722.57 319.080  13
  -1  -7 -15 2717.24 380.498  27
   1  -7  15 2628.10 454.241  28
   1  -7  16 439.924 162.501  13
  -1  -7 -16 548.409 217.084  27
   1  -7  16 617.298 294.193  28
  -1  -7 -17 2917.11 294.600  27
   1  -7  17 2796.97 367.322  28
  -1  -7 -18 285.078 162.915  23
   1  -7  18 192.438 159.985  28
  -1  -7 -18 226.098 88.0571  10
  -1  -6  19-116.583 147.505  28
  -1  -6  18 159.814 228.999  28
  -1  -6  17 472.822 299.261  28
  -1  -6  17 734.171 210.440  13
  -1  -6  16 1490.47 408.655  28
   1  -6 -16 1307.32 279.354  27
  -1  -6  16 1953.24 295.022  13
  -1  -6  15 2035.04 470.411  28
   1  -6 -15 1838.35 308.885  27
  -1  -6  15 2143.45 338.776  13
  -1  -6  14 502.460 388.422  28
   1  -6 -14 570.145 244.643  27
  -1  -6  14 403.513 216.991  13
   1  -6 -13 5560.34 513.230  27
  -1  -6  13 4505.17 603.971  28
  -1  -6  13 5921.40 490.384  13
  -1  -6  12 4932.82 608.831  28
  -1  -6  12 5370.67 935.538   7
  -1  -6  12 6106.54 910.088   4
  -1  -6  12 5305.10 446.352  11
  -1  -6  12 5228.38 444.916  13
  -1  -6  11 11445.4 836.416  28
  -1  -6  11 11973.1 1247.01   7
  -1  -6  11 11612.4 1200.50   4
  -1  -6  11 11390.4 616.638  13
  -1  -6  11 11258.0 592.369  11
  -1  -6  10 2835.93 643.142   7
  -1  -6  10 2302.28 573.180   4
  -1  -6   9 2054.18 514.713   7
  -1  -6   9 1445.08 468.194   2
  -1  -6   9 2357.66 524.828   4
  -1  -6   8 11108.6 1010.37   7
  -1  -6   8 10950.9 982.444   4
  -1  -6   8 11401.9 980.021   2
  -1  -6   7 10292.2 910.311   7
  -1  -6   7 9595.65 866.267   4
  -1  -6   7 10168.8 867.481   2
  -1  -6   6 5582.56 650.162   7
  -1  -6   6 4992.65 607.147   2
  -1  -6   6 5190.55 625.749   4
  -1  -6   5 6759.66 683.948   7
  -1  -6   5 6808.11 656.819   4
  -1  -6   4 10531.9 816.092   7
  -1  -6   4 10638.6 765.046   4
  -1  -6   3 1048.04 300.978   7
  -1  -6   3 955.635 272.747   4
  -1  -6   2 21474.0 1043.29   7
  -1  -6   2 21063.5 878.146   8
  -1  -6   2 21296.7 966.458   4
  -1  -6   1 4149.16 418.259   8
  -1  -6   1 4343.96 447.164   4
   1  -6   0 28152.4 832.502   8
  -1  -6   0 28691.8 1042.34   8
   1  -6   0 29096.2 901.109   4
  -1  -6   0 29848.6 1067.40   4
  -1  -6  -1 3270.03 465.511   8
   1  -6   1 3114.66 302.960   8
   1  -6   1 3249.24 453.117   7
   1  -6   1 2927.93 356.493   4
   1  -6   2 1596.34 315.867   7
   1  -6   2 1833.06 299.208   4
   1  -6   2 1784.44 243.135   2
   1  -6   3 2092.52 377.391   7
   1  -6   3 1920.95 325.932   4
   1  -6   3 2229.82 319.067   2
   1  -6   4 49166.9 1543.46   4
   1  -6   4 48945.7 1604.30   7
   1  -6   4 49259.0 1463.31   2
   1  -6   5 9166.71 739.706   4
   1  -6   5 8751.59 766.887   7
   1  -6   5 9237.96 704.611   2
   1  -6   6 2649.81 476.238   7
   1  -6   6 1967.88 397.003   4
   1  -6   6 2321.74 413.203   2
   1  -6   7 1925.84 428.623   7
   1  -6   7 1817.78 419.153   4
   1  -6   7 1707.22 405.958   2
   1  -6   8 6736.19 810.687   7
   1  -6   8 7219.53 805.295   4
   1  -6   8 7114.97 774.625   2
   1  -6   9 9912.24 1015.46   4
   1  -6   9 11543.2 1103.63   7
   1  -6   9 10764.4 1010.01   2
   1  -6  10 2765.60 618.143   4
   1  -6  10 3062.46 642.533   7
   1  -6  10 2659.27 569.758   2
   1  -6  11 5404.26 589.169  28
  -1  -6 -11 4909.35 486.085  27
   1  -6  11 5248.63 871.184   7
   1  -6  11 4854.37 797.156   4
   1  -6  11 4024.69 755.317   2
   1  -6  11 4060.90 385.110  11
   1  -6  11 4798.35 400.462  13
   1  -6  12 6653.44 665.180  28
  -1  -6 -12 5992.00 562.681  27
   1  -6  12 6726.01 948.043   4
   1  -6  12 6119.86 462.517  13
   1  -6  12 7221.13 987.374   2
  -1  -6 -13 2337.50 419.685  27
   1  -6  13 2468.64 476.661  28
   1  -6  13 2315.78 316.862  13
   1  -6  14 13592.4 945.056  28
  -1  -6 -14 14541.8 839.781  27
   1  -6  14 16517.8 736.705  13
  -1  -6 -15 352.907 262.687  27
   1  -6  15 110.317 286.006  28
   1  -6  15 265.707 190.561  13
   1  -6  16 7238.67 635.923  28
  -1  -6 -16 7256.98 549.288  27
   1  -6  16 8596.04 497.961  13
   1  -6  17 1626.49 333.481  28
  -1  -6 -17 1412.39 257.182  27
  -1  -6 -18 915.580 189.082  27
   1  -6  18 815.075 241.714  28
  -1  -6 -18 968.829 128.086  10
  -1  -6 -18 833.781 205.377  23
  -1  -6 -19 979.319 154.857  23
  -1  -5  19 92.1141 190.556  28
  -1  -5  18 1450.90 337.181  28
   1  -5 -18 1312.37 213.403  27
  -1  -5  17 589.064 210.623  13
   1  -5 -17 653.050 230.110  27
  -1  -5  17 522.590 326.740  28
  -1  -5  16 197.800 215.997  13
   1  -5 -16-26.8061 192.799  27
  -1  -5  16 45.9685 317.979  28
  -1  -5  15 4318.17 424.236  13
  -1  -5  15 3809.35 579.539  28
   1  -5 -15 4002.91 453.266  27
  -1  -5  14 3458.57 390.748  13
  -1  -5  14 3193.63 344.769  14
  -1  -5  14 2799.75 525.817  28
   1  -5 -14 2947.04 399.639  27
  -1  -5  13 6759.27 503.301  13
  -1  -5  13 6453.37 696.206  28
   1  -5 -13 6248.69 549.448  27
  -1  -5  12 9282.73 563.537  13
   1  -5 -12 8479.77 617.186  27
  -1  -5  12 9528.56 789.946  28
  -1  -5  12 9716.03 1120.65   4
  -1  -5  12 9498.43 1167.43   7
  -1  -5  11 8785.17 526.949  13
  -1  -5  11 8243.51 513.280  11
  -1  -5  11 8940.29 738.047  28
  -1  -5  11 8922.99 1023.42   2
  -1  -5  11 8763.20 1014.96   4
  -1  -5  11 9313.04 1102.69   7
  -1  -5  10 30741.6 1776.17   2
  -1  -5  10 31189.0 1756.22   4
  -1  -5  10 33142.4 1872.71   7
  -1  -5   9 10303.8 968.621   2
  -1  -5   9 9822.46 959.917   4
  -1  -5   9 10936.6 999.930   7
  -1  -5   8 30375.2 1524.73   2
  -1  -5   8 32608.8 1608.46   4
  -1  -5   8 32934.5 1604.05   7
  -1  -5   7 4085.74 562.162   2
  -1  -5   7 5026.24 621.071   7
  -1  -5   7 4176.97 576.840   4
  -1  -5   6 2093.03 411.240   2
  -1  -5   6 2036.03 401.145   4
  -1  -5   6 2312.11 448.705   7
  -1  -5   5 42952.4 1512.45   4
  -1  -5   5 42457.8 1446.88   2
  -1  -5   5 42605.4 1519.84   7
  -1  -5   4 9732.24 644.719   2
  -1  -5   4 8947.89 668.186   4
  -1  -5   4 8885.30 674.873   7
  -1  -5   3 24178.7 993.727   4
  -1  -5   3 24186.5 1016.64   7
  -1  -5   2 83955.5 1725.75   4
  -1  -5   2 82916.6 1555.91   8
  -1  -5   2 85174.5 1832.09   7
  -1  -5   1 14791.0 706.354   4
  -1  -5   1 14422.4 671.346   8
   1  -5   0 63310.9 1175.69   4
  -1  -5   0 60875.1 1371.77   4
  -1  -5   0 62181.7 1387.94   8
   1  -5   0 61648.5 1098.76   8
   1  -5   1 58922.9 1225.08   4
   1  -5   1 56462.3 970.570   2
  -1  -5  -1 60068.6 1427.99   8
   1  -5   1 56943.0 962.114   8
   1  -5   1 60995.1 1414.71   7
   1  -5   2 23302.0 846.897   4
   1  -5   2 23691.9 763.757   2
   1  -5   2 23607.4 935.355   7
   1  -5   3 121892. 1953.24   2
   1  -5   3 121548. 2098.28   4
   1  -5   3 121165. 2184.59   7
   1  -5   4 1254.18 284.681   2
   1  -5   4 1101.82 305.360   7
   1  -5   5 65938.4 1774.17   2
   1  -5   5 68077.7 1880.56   7
   1  -5   6 8685.64 743.306   2
   1  -5   6 9024.13 758.500   7
   1  -5   7 25512.0 1300.27   2
   1  -5   7 25673.6 1324.62   7
   1  -5   8 75314.0 2394.34   2
   1  -5   8 76635.0 2490.47   7
   1  -5   9 306.749 302.480   2
   1  -5   9 77.5349 304.650   7
   1  -5  10 8743.50 981.488   2
   1  -5  10 8800.32 1074.41   7
   1  -5  11 5811.86 423.302  13
   1  -5  11 4710.23 548.788  28
  -1  -5 -11 4814.79 494.542  27
   1  -5  11 6158.31 847.650   2
   1  -5  11 6111.62 925.545   7
   1  -5  12 2985.66 634.432   2
   1  -5  12 2461.28 603.337   4
   1  -5  12 2792.07 342.490  13
   1  -5  12 3385.80 517.206  28
  -1  -5 -12 3132.51 427.559  27
   1  -5  13 5552.24 455.596  13
   1  -5  13 6521.33 663.756  28
  -1  -5 -13 6120.11 577.500  27
   1  -5  14 884.852 240.912  13
  -1  -5 -14 1090.71 329.294  27
   1  -5  14 1210.33 395.951  28
   1  -5  15 2728.52 335.748  13
  -1  -5 -15 2671.58 414.702  27
   1  -5  15 2778.34 477.737  28
   1  -5  16 3782.51 369.915  13
   1  -5  16 2803.42 475.284  28
  -1  -5 -16 2806.75 392.933  27
   1  -5  17 2719.75 411.121  28
  -1  -5 -17 2701.48 372.787  27
  -1  -5 -18 120.425 171.147  27
   1  -5  18 46.0107 202.736  28
  -1  -5 -19 83.1308 122.204  23
  -1  -5 -19 117.081 112.166  27
   1  -5  19 347.320 156.599  28
  -1  -4  20 346.482 135.305  28
   1  -4 -19 1104.04 183.440  27
  -1  -4  19 1006.98 256.880  28
   1  -4 -18 2076.98 285.917  27
  -1  -4  18 1671.37 351.816  28
  -1  -4  17 2304.52 335.679  18
  -1  -4  17 3003.60 343.209  13
  -1  -4  17 2652.20 459.613  28
   1  -4 -17 2425.77 345.869  27
  -1  -4  16 4249.48 479.491  18
  -1  -4  16 5321.23 476.661  13
   1  -4 -16 4130.69 455.886  27
  -1  -4  16 4102.86 575.298  28
  -1  -4  15 2055.48 363.426  18
  -1  -4  15 2267.05 358.705  13
  -1  -4  15 2143.03 470.650  28
   1  -4 -15 2339.07 381.758  27
  -1  -4  14 6625.77 521.236  13
  -1  -4  14 6395.47 700.877  28
   1  -4 -14 6285.06 571.918  27
  -1  -4  14 6205.12 566.343  18
  -1  -4  14 6600.07 484.283  14
  -1  -4  13 8811.07 782.085  28
   1  -4 -13 8813.67 642.743  27
  -1  -4  13 8120.07 544.700  13
  -1  -4  13 8684.41 612.452  18
  -1  -4  13 8903.29 1092.74   4
  -1  -4  12 725.079 218.504  13
  -1  -4  12 793.086 262.780  18
  -1  -4  12 511.963 326.313   2
  -1  -4  12 549.882 368.434   4
   1  -4 -12 754.151 251.062  27
  -1  -4  12 808.025 344.205  28
  -1  -4  11 10525.0 1079.99   4
  -1  -4  11 9298.37 1100.46   7
  -1  -4  11 9915.06 1094.99   2
  -1  -4  10 10208.5 1020.93   4
  -1  -4  10 11082.3 1104.63   7
  -1  -4  10 11306.5 1076.96   2
  -1  -4   9 3204.95 579.775   7
  -1  -4   9 2986.58 553.739   2
  -1  -4   8 6630.23 734.745   7
  -1  -4   8 6364.02 709.157   2
  -1  -4   7 18099.4 1085.99   7
  -1  -4   7 18439.6 1091.29   2
  -1  -4   6 17786.0 1005.50   4
  -1  -4   6 18026.4 1009.60   7
  -1  -4   6 19066.5 1026.97   2
  -1  -4   5 23664.7 1061.00   4
  -1  -4   5 22362.3 1043.40   7
  -1  -4   5 24062.7 1041.07   2
  -1  -4   4 7737.24 607.288   7
  -1  -4   4 8385.44 605.865   4
  -1  -4   4 7794.11 574.902   2
  -1  -4   3 44514.9 1248.60   4
  -1  -4   3 44485.0 1175.50   2
  -1  -4   2 17465.7 665.035   8
  -1  -4   2 17223.4 730.857   4
  -1  -4   1 36722.8 939.614   8
  -1  -4   1 35966.9 984.046   4
  -1  -4   0 69307.5 1305.96   8
   1  -4   0 66587.6 717.590   2
   1  -4   0 68376.1 1062.06   4
  -1  -4   0 70424.0 1326.99   4
   1  -4   1 178973. 1430.82   8
   1  -4   1 175451. 1637.48   2
   1  -4   1 178887. 1901.25   4
   1  -4   2 62576.4 1354.80   7
   1  -4   2 62392.0 1171.01   2
   1  -4   3 39996.1 1147.52   7
   1  -4   3 39526.0 1070.89   2
   1  -4   4 69585.5 1636.15   7
   1  -4   4 67046.9 1560.21   2
   1  -4   5 83334.0 1969.34   7
   1  -4   5 79904.4 1880.08   2
   1  -4   6 28605.7 1240.29   7
   1  -4   6 27095.7 1207.85   2
   1  -4   7 16520.3 1040.36   7
   1  -4   7 16665.8 1047.97   2
   1  -4   8 28551.6 1472.66   7
   1  -4   8 27005.1 1399.37   2
   1  -4   9 23276.7 1509.93   7
   1  -4   9 24848.4 1451.21   2
   1  -4  10 320.524 281.265   7
   1  -4  10 427.882 310.269   2
   1  -4  11 4222.61 722.952   2
   1  -4  12 52953.1 1285.27  13
   1  -4  12 54820.2 1747.10  28
  -1  -4 -12 53779.1 1568.83  27
   1  -4  12 55188.7 2557.46   2
   1  -4  13 104.717 177.320  13
  -1  -4 -13 200.703 239.101  27
   1  -4  13 379.336 288.317  28
   1  -4  13 72.7725 318.830   2
   1  -4  14 12455.4 761.590  18
   1  -4  14 11355.8 642.325  13
  -1  -4 -14 12605.2 805.923  27
   1  -4  14 13514.2 949.431  28
   1  -4  15 6055.41 501.734  13
   1  -4  15 4475.47 594.780  28
  -1  -4 -15 5550.95 572.537  27
  -1  -4 -16 9831.32 674.166  27
   1  -4  16 9129.28 748.937  28
  -1  -4 -17 3001.28 402.325  27
   1  -4  17 2329.63 418.696  28
  -1  -4 -18 8689.94 533.596  27
   1  -4  18 8532.03 581.023  28
  -1  -4 -19 445.152 168.761  27
   1  -4  19 296.378 168.654  28
  -1  -4 -19 497.272 147.520  23
  -1  -3  20 1408.16 215.340  28
   1  -3 -19 608.546 176.322  27
  -1  -3  19 614.607 248.338  28
  -1  -3  18 1196.25 353.639  28
   1  -3 -18 1124.34 244.444  27
  -1  -3  17 1003.82 274.844  18
  -1  -3  17 754.818 351.346  28
   1  -3 -17 809.707 259.172  27
  -1  -3  16 240.364 223.458  18
   1  -3 -16 109.737 231.435  27
  -1  -3  16-1.45265 316.907  28
  -1  -3  16 522.352 261.897  13
  -1  -3  15 3354.61 559.318  28
   1  -3 -15 3562.45 471.729  27
  -1  -3  15 3602.20 479.906  18
  -1  -3  15 4532.65 389.365  14
  -1  -3  15 4574.85 452.333  13
  -1  -3  14 3851.11 587.626  28
   1  -3 -14 3724.76 473.622  27
  -1  -3  14 3808.15 409.473  13
  -1  -3  14 3370.98 449.283  18
  -1  -3  14 3644.86 379.231  14
  -1  -3  13 2371.71 346.780  13
  -1  -3  13 2286.41 314.413  14
  -1  -3  13 1761.71 558.428   2
  -1  -3  13 2407.60 579.615   4
  -1  -3  13 2390.05 357.968  18
  -1  -3  13 2093.70 486.516  28
   1  -3 -13 2962.59 426.133  27
  -1  -3  12 3182.43 348.150  13
  -1  -3  12 3690.61 404.416  18
  -1  -3  12 2954.10 633.054   2
  -1  -3  12 2354.12 569.356   4
   1  -3 -12 3881.99 432.520  27
  -1  -3  12 3267.92 477.314  28
  -1  -3  11 251.768 339.022   2
  -1  -3  10 13544.7 1230.48   7
  -1  -3  10 14041.7 1163.97   2
  -1  -3   9 6431.99 795.944   7
  -1  -3   9 6297.75 775.060   2
  -1  -3   8 4830.29 639.345   7
  -1  -3   8 4902.69 617.124   2
  -1  -3   7 39766.3 1551.71   7
  -1  -3   7 41292.3 1538.87   2
  -1  -3   6 120302. 2439.66   7
  -1  -3   6 123771. 2463.26   2
  -1  -3   5 87809.3 1906.87   7
  -1  -3   5 90268.4 1908.10   2
  -1  -3   4 37280.4 1149.98   7
  -1  -3   4 34068.6 1069.37   2
  -1  -3   3 198539. 2360.47   4
  -1  -3   3 206362. 2339.71   2
  -1  -3   2 7930.51 463.915   4
  -1  -3   1 4979.79 330.885   8
  -1  -3   1 5381.34 352.698   4
  -1  -3   0 139147. 1645.20   8
   1  -3   0 136470. 1240.75   4
   1  -3   0 136028. 948.120   2
  -1  -3   0 135515. 1612.17   4
   1  -3   1 27292.6 446.873   8
   1  -3   1 27372.5 754.877   7
   1  -3   1 26830.9 616.728   2
   1  -3   2 19955.4 678.761   7
   1  -3   2 20082.5 635.283   2
   1  -3   3 10423.3 608.515   7
   1  -3   3 11374.1 574.498   2
   1  -3   4 16731.3 810.345   7
   1  -3   4 17625.8 781.672   2
   1  -3   5 10193.6 700.447   7
   1  -3   5 11385.3 697.740   2
   1  -3   6 7713.20 668.141   7
   1  -3   6 7658.34 647.177   2
   1  -3   7 18234.6 1102.08   7
   1  -3   7 19230.1 1093.02   2
   1  -3   8 23893.5 1393.64   7
   1  -3   8 26739.3 1346.90   2
   1  -3   9 733.189 364.441   7
   1  -3   9 646.177 337.823   2
   1  -3  10 4822.78 697.234   2
   1  -3  11 2084.28 524.890   2
   1  -3  12 5283.98 440.738  13
   1  -3  12 5337.21 543.572  18
   1  -3  12 4489.81 779.741   2
   1  -3  13 15401.1 743.483  13
   1  -3  13 16390.0 997.237  28
  -1  -3 -13 16093.5 896.944  27
   1  -3  13 16539.5 865.899  18
   1  -3  13 15518.6 1434.37   2
   1  -3  14 5407.32 574.520  18
   1  -3  14 5865.46 651.592  28
  -1  -3 -14 6183.77 594.915  27
   1  -3  14 5839.70 481.672  13
   1  -3  15 4561.51 532.895  18
   1  -3  15 5059.17 463.845  13
  -1  -3 -15 4673.84 531.373  27
   1  -3  15 4450.71 582.948  28
  -1  -3 -16 1339.80 359.001  27
   1  -3  16 1156.10 368.906  28
  -1  -3 -17 4961.26 487.917  27
   1  -3  17 4798.21 536.406  28
   1  -3  18 910.215 288.371  28
  -1  -3 -18 1017.73 256.675  27
  -1  -3 -19 2888.80 287.601  27
   1  -3  19 2850.66 310.787  28
  -1  -3 -19 3388.72 254.813  23
  -1  -2  20 278.228 158.056  28
   1  -2 -19 1452.80 238.163  27
  -1  -2  19 1522.65 307.269  28
  -1  -2  18 847.184 327.544  28
   1  -2 -18 1050.29 270.491  27
  -1  -2  17 2992.58 411.676  18
  -1  -2  17 2417.17 476.804  28
   1  -2 -17 2484.12 376.892  27
  -1  -2  16 1115.00 394.797  28
   1  -2 -16 880.155 278.411  27
  -1  -2  16 1181.94 331.822  18
  -1  -2  16 1270.17 292.599  13
  -1  -2  16 1379.24 238.574  14
   1  -2 -15 4094.38 482.002  27
  -1  -2  15 4241.52 610.938  28
  -1  -2  15 4448.59 510.141  18
  -1  -2  15 4671.29 399.032  14
  -1  -2  15 4974.43 478.179  13
   1  -2 -14 3379.38 462.690  27
  -1  -2  14 2796.62 514.899  28
  -1  -2  14 4692.91 447.639  13
  -1  -2  14 4271.57 493.431  18
  -1  -2  14 3843.59 392.592  14
   1  -2 -13 10934.7 718.741  27
  -1  -2  13 12649.8 885.062  28
  -1  -2  13 10615.4 1218.47   2
  -1  -2  13 11349.3 659.476  13
  -1  -2  13 12898.5 748.941  18
  -1  -2  13 10956.7 610.529  14
  -1  -2  12 10309.7 596.284  13
  -1  -2  12 10825.1 648.781  18
  -1  -2  12 10197.1 1118.42   2
  -1  -2  12 10917.0 818.937  28
  -1  -2  11 1359.97 416.914   2
  -1  -2  10 10374.0 983.825   2
  -1  -2   9 7753.05 902.146   7
  -1  -2   9 8873.30 850.468   2
  -1  -2   8 93.1943 288.897   7
  -1  -2   8 175.301 252.633   2
  -1  -2   7 31030.4 1356.58   7
  -1  -2   7 29090.6 1292.43   2
  -1  -2   6 17248.8 916.048   7
  -1  -2   6 15983.3 880.113   2
  -1  -2   5 25043.8 994.327   7
  -1  -2   5 25911.7 993.457   2
  -1  -2   4 150911. 2145.55   7
  -1  -2   4 155409. 2156.58   2
  -1  -2   3 448.204 213.690   2
  -1  -2   2 31962.1 782.918   4
  -1  -2   2 30678.8 753.423   2
  -1  -2   1 66016.5 1000.61   4
   1  -2   0 30619.7 460.437   4
  -1  -2   0 30832.2 660.875   4
   1  -2   1 520116. 2587.66   7
   1  -2   1 509833. 2402.83   2
   1  -2   2 57697.8 1014.91   7
   1  -2   2 57408.6 1013.46   2
   1  -2   3 11417.0 568.563   7
   1  -2   3 12350.2 557.638   2
   1  -2   4 23627.1 853.824   7
   1  -2   4 22444.3 854.148   2
   1  -2   5 59436.9 1514.31   7
   1  -2   5 57419.4 1483.16   2
   1  -2   6 19399.8 1016.25   7
   1  -2   6 18462.2 968.565   2
   1  -2   7 9205.39 836.979   7
   1  -2   7 10798.1 803.757   2
   1  -2   8 28297.7 1482.84   7
   1  -2   8 30276.7 1401.05   2
   1  -2   9 6583.97 749.293   2
   1  -2  10 16052.5 1193.27   2
   1  -2  11 12795.4 1178.96   2
   1  -2  12 38273.7 1104.97  13
  -1  -2 -12 44262.5 1404.59  27
   1  -2  12 43429.3 1548.44  28
   1  -2  12 39293.3 1356.77  18
   1  -2  12 38537.5 2080.77   2
   1  -2  13 4787.14 446.045  13
   1  -2  13 6896.78 683.540  28
  -1  -2 -13 6827.46 617.086  27
   1  -2  13 5508.16 552.068  18
   1  -2  13 3914.90 766.661   2
   1  -2  14 19429.4 1012.09  18
  -1  -2 -14 21398.7 1054.01  27
   1  -2  14 18790.4 842.781  13
   1  -2  15 1548.63 352.570  18
   1  -2  15 1700.25 313.596  13
  -1  -2 -15 1839.29 393.763  27
   1  -2  15 1857.41 455.989  28
  -1  -2 -16 11044.9 750.229  27
   1  -2  16 10566.3 808.989  28
  -1  -2 -17 337.663 287.058  27
   1  -2  17 207.276 275.654  28
  -1  -2 -18 4713.06 443.694  27
   1  -2  18 4092.51 450.070  28
  -1  -2 -19 304.535 180.682  27
   1  -2  19 192.359 183.064  28
  -1  -2 -19 230.739 119.915  23
  -1  -2 -20 1399.04 175.668  27
   1  -1 -20 1053.18 169.505  27
  -1  -1  20 527.953 179.273  28
   1  -1 -19 1053.74 230.867  27
  -1  -1  19 982.320 295.984  28
   1  -1 -18 1460.28 298.456  27
  -1  -1  18 1641.60 382.884  28
  -1  -1  17 2822.85 506.324  28
   1  -1 -17 3072.37 410.904  27
  -1  -1  17 3149.27 428.160  18
  -1  -1  16 1293.35 421.903  28
   1  -1 -16 1126.55 326.484  27
  -1  -1  16 1144.58 344.568  18
  -1  -1  15 11312.3 902.936  28
   1  -1 -15 11257.1 768.614  27
  -1  -1  15 12648.7 815.691  18
  -1  -1  15 13310.9 664.777  14
  -1  -1  15 12647.5 711.469  13
  -1  -1  14 21320.1 1178.27  28
   1  -1 -14 20252.8 1005.91  27
  -1  -1  14 21432.9 886.160  13
  -1  -1  14 22656.2 1042.29  18
  -1  -1  14 22481.8 860.240  14
  -1  -1  13 17965.5 1500.12   2
  -1  -1  13 17212.2 773.237  13
  -1  -1  13 16985.7 867.314  18
  -1  -1  13 15570.1 714.167  14
  -1  -1  12 15145.3 696.490  13
  -1  -1  12 16512.7 795.978  18
  -1  -1  12 14602.9 1273.64   2
  -1  -1  12 15840.2 938.736  28
  -1  -1  11 3130.41 583.392   2
  -1  -1  10 6047.57 584.571   3
  -1  -1  10 5817.19 735.194   2
  -1  -1   9 6234.49 689.474   2
  -1  -1   8 45361.4 1646.70   2
   1  -1  -8 45331.2 1295.50   6
  -1  -1   8 41760.0 1726.60   7
  -1  -1   7 13254.5 870.177   2
   1  -1  -7 13170.9 641.569   6
  -1  -1   7 12379.0 877.414   7
  -1  -1   6 131855. 2387.96   2
  -1  -1   6 135643. 2480.15   7
   1  -1  -6 136221. 1834.47   6
  -1  -1   5 188131. 2545.10   2
   1  -1  -5 186109. 1890.35   6
  -1  -1   5 191251. 2597.37   7
  -1  -1   4 53028.1 1206.96   2
   1  -1  -4 52649.6 852.017   6
  -1  -1   4 52810.4 1214.11   7
  -1  -1   3 6688.97 399.362   2
   1  -1  -3 6982.57 250.207   6
  -1  -1   3 6307.56 389.638   7
  -1  -1   2 133695. 1462.98   2
  -1  -1   2 139496. 1430.10   7
  -1  -1   1 457313. 2162.42   4
  -1  -1   0 66608.4 795.777   4
   1  -1   1 625956. 2488.41   2
   1  -1   1 609634. 2338.93   7
   1  -1   2 5771.65 320.182   2
   1  -1   2 6196.64 322.465   7
   1  -1   3 10446.7 514.762   2
   1  -1   3 10465.2 512.645   7
   1  -1   4 30888.5 944.033   2
   1  -1   4 32310.5 996.349   7
   1  -1   5 187071. 2566.40   2
   1  -1   5 187786. 2729.66   7
   1  -1   6 134679. 2397.96   2
   1  -1   6 131401. 2575.01   7
   1  -1   7 50755.1 1621.19   2
   1  -1   8 6785.24 698.891   2
   1  -1   9 12694.2 990.861   2
   1  -1  10 45200.7 1939.20   2
   1  -1  11 1803.08 477.674   2
   1  -1  12 10187.4 583.938  13
   1  -1  12 8472.47 997.517   2
   1  -1  12 10094.7 696.095  18
  -1  -1 -12 11621.8 739.634  27
   1  -1  12 13239.0 847.290  28
   1  -1  13 8500.45 564.350  13
   1  -1  13 8517.59 1046.53   2
   1  -1  13 8492.36 676.931  18
  -1  -1 -13 8878.67 676.500  27
   1  -1  13 8275.07 719.740  28
   1  -1  14 9714.97 757.371  18
   1  -1  14 8775.70 597.715  13
  -1  -1 -14 10211.5 748.180  27
   1  -1  14 10107.5 810.706  28
  -1  -1 -15 3976.15 535.279  27
   1  -1  15 4148.73 572.731  28
   1  -1  15 4386.32 545.829  18
  -1  -1 -16 1497.24 359.206  27
   1  -1  16 1094.69 373.983  28
   1  -1  17 1855.95 408.601  28
  -1  -1 -17 2080.56 397.187  27
   1  -1  18 697.766 270.993  28
  -1  -1 -18 735.502 255.523  27
  -1  -1 -19 740.208 217.356  27
   1  -1  19 589.204 225.216  28
  -1  -1 -20-89.6495 127.249  27
   1   0 -20 241.091 137.844  27
  -1   0  20 367.716 169.630  28
   1   0 -19-26.0990 185.982  27
  -1   0  19 136.069 230.915  28
   1   0 -18 284.550 253.698  27
  -1   0  18 284.754 303.160  28
  -1   0  17-42.1549 225.846  18
  -1   0  17-12.5698 313.025  28
   1   0 -17-50.6702 278.911  27
  -1   0  16 3177.15 473.562  18
   1   0 -16 3062.71 447.658  27
  -1   0  16 2357.88 502.610  28
  -1   0  15 54.7954 224.970  13
  -1   0  15 50.9244 183.690  14
  -1   0  15 111.603 260.980  18
  -1   0  15 109.278 349.011  28
   1   0 -15 278.295 296.931  27
  -1   0  14 63.6704 181.913  14
  -1   0  14 59.7404 207.930  13
  -1   0  14 848.786 377.911  28
  -1   0  14 256.921 262.406  18
  -1   0  13 1542.38 288.017  13
  -1   0  13 1153.37 454.275   2
  -1   0  13 1578.44 414.673  28
  -1   0  13 1666.97 349.049  18
  -1   0  13 1687.17 292.946  14
  -1   0  12 1896.45 303.896  13
  -1   0  12 2015.57 333.022  18
  -1   0  12 2122.06 537.195   2
  -1   0  12 1810.09 402.967  28
  -1   0  11 2517.97 541.084   2
  -1   0  10 18834.5 1232.22   2
   1   0 -10 20162.3 1077.97   6
  -1   0   9 139.485 236.891   2
  -1   0   9 123.758 133.698   3
   1   0  -9 282.096 186.355   6
  -1   0   8 23.7738 128.043   3
  -1   0   8 101.903 238.212   2
   1   0  -8 158.609 172.581   6
  -1   0   7 4969.52 528.719   2
   1   0  -7 4673.60 421.661   6
  -1   0   6 3999.98 444.619   2
  -1   0   6 3536.35 462.471   7
   1   0  -6 3376.23 336.888   6
  -1   0   5 66991.6 1476.28   2
  -1   0   5 67493.6 1582.61   7
   1   0  -5 67189.4 1232.76   6
  -1   0   4 53556.3 1154.72   2
   1   0  -4 52403.6 954.482   6
  -1   0   4 54205.3 1262.04   7
  -1   0   3 110209. 1426.65   2
  -1   0   3 111004. 1493.16   7
  -1   0   2 364505. 2140.67   7
  -1   0   2 369612. 1963.79   5
  -1   0   1 497.211 81.2571   4
  -1   0   1 477.701 89.6053   7
  -1   0   0 39703.1 504.540   3
  -1   0  -1 7229.90 196.204   3
   1   0   2 634.013 158.640   2
   1   0   3 187.406 155.223   2
  -1   0  -3 279.965 156.885   6
   1   0   4 410337. 3357.85   2
  -1   0  -4 432391. 3244.94   6
   1   0   5 121708. 2010.18   2
  -1   0  -5 120238. 1911.64   6
   1   0   6 3332.93 409.902   2
  -1   0  -6 3485.45 400.889   6
   1   0   7 6241.12 626.669   2
  -1   0  -7 6920.41 595.201   6
   1   0   8 49410.6 1710.68   2
  -1   0  -8 49582.0 1600.61   6
   1   0   9 22431.5 1250.46   2
   1   0  10 1399.78 419.869   2
   1   0  11 12864.0 1121.62   2
   1   0  12 35318.2 1062.95  13
   1   0  12 37328.5 1310.90  18
   1   0  12 36381.9 1385.83  28
   1   0  13 3788.38 404.326  13
   1   0  13 4012.93 485.240  18
   1   0  13 4464.00 771.443   2
   1   0  13 3868.45 535.116  28
  -1   0 -13 3648.30 484.547  27
   1   0  14 14517.1 910.741  18
   1   0  14 17362.1 1021.48  28
  -1   0 -14 15958.0 929.219  27
   1   0  15 85.6854 247.300  18
   1   0  15 148.923 337.436  28
  -1   0 -15 247.175 303.398  27
   1   0  16 987.967 315.524  18
   1   0  16 1355.16 392.944  28
  -1   0 -16 984.758 333.954  27
   1   0  17-48.8284 284.120  28
  -1   0 -17 358.397 339.352  27
   1   0  18 223.763 245.394  28
  -1   0 -18 263.936 243.958  27
   1   0  19 202.394 203.025  28
  -1   0 -19 428.417 207.325  27
  -1   0 -20 341.721 138.137  27
   1   1 -20 834.081 170.145  27
  -1   1  19 1108.25 297.632  28
   1   1 -19 913.661 237.545  27
  -1   1  18 1842.13 413.147  28
   1   1 -18 2011.37 359.155  27
  -1   1  17 3170.98 468.745  18
  -1   1  17 3021.87 503.289  28
   1   1 -17 2765.21 419.964  27
  -1   1  16 1586.89 389.933  18
  -1   1  16 1039.08 420.908  28
   1   1 -16 1232.43 369.869  27
  -1   1  15 13259.1 875.315  18
  -1   1  15 10530.2 883.757  28
  -1   1  14 22428.9 1195.57  28
  -1   1  14 21867.6 927.597  13
  -1   1  14 22453.7 1070.28  18
  -1   1  14 22669.5 882.388  14
  -1   1  13 17945.3 1399.71   2
  -1   1  13 17369.3 788.747  13
  -1   1  13 16005.4 899.299  18
  -1   1  13 16188.4 741.838  14
  -1   1  12 15733.4 717.769  13
  -1   1  12 15828.7 815.269  18
  -1   1  12 14978.1 1240.81   2
  -1   1  12 15665.1 937.423  28
  -1   1  11 2950.21 568.852   2
   1   1 -11 3203.09 477.819   6
  -1   1  10 5857.09 695.369   2
   1   1 -10 6302.04 632.118   6
  -1   1   9 6755.37 508.559   3
  -1   1   9 6547.44 665.323   2
   1   1  -9 6834.21 616.850   6
  -1   1   8 42858.6 1202.38   3
  -1   1   8 44081.2 1553.40   2
   1   1  -8 43421.9 1399.87   6
  -1   1   7 12290.0 616.911   3
  -1   1   7 12416.3 774.448   2
   1   1  -7 12440.3 712.407   6
  -1   1   6 135017. 2227.72   2
  -1   1   6 133434. 1864.76   3
   1   1  -6 138360. 2105.16   6
  -1   1   5 185910. 2047.07   3
  -1   1   5 189578. 2372.80   2
   1   1  -5 187358. 1101.09   1
   1   1  -5 186366. 2236.52   6
  -1   1   4 49706.4 1063.73   2
  -1   1   4 51286.0 985.967   3
  -1   1   3 6538.44 344.553   2
  -1   1   3 6563.31 335.255   3
  -1   1   2 141430. 1344.88   3
  -1   1   2 144596. 1213.63   2
  -1   1   1 454971. 2208.72   3
  -1   1   0 65583.9 798.507   3
  -1   1   0 66154.6 630.076   6
  -1   1  -1 652315. 2554.17   3
   1   1   2 5632.79 292.739   2
   1   1   3 9452.30 440.619   2
   1   1   4 28665.2 865.383   2
   1   1   4 29512.8 365.366   3
   1   1   5 192593. 2485.45   2
  -1   1  -5 198321. 2533.99   6
   1   1   6 127943. 1122.37   3
  -1   1  -6 131316. 2265.39   6
   1   1   7 45898.5 726.317   3
   1   1   7 49751.4 1534.63   2
  -1   1  -7 47098.7 1485.65   6
   1   1   8 6386.07 641.157   2
  -1   1  -8 6864.25 643.039   6
   1   1   9 13441.3 966.792   2
  -1   1  -9 12011.2 889.902   6
   1   1  10 45088.5 1864.87   2
  -1   1 -10 46434.5 1817.23   6
   1   1  11 1179.16 403.977   2
   1   1  12 9928.19 594.828  13
   1   1  12 11308.5 741.287  18
   1   1  12 8444.11 972.874   2
   1   1  12 12829.4 847.935  28
   1   1  13 9158.07 1053.03   2
   1   1  13 8572.08 696.467  18
   1   1  13 8763.65 740.165  28
   1   1  14 10510.8 786.782  18
   1   1  14 10538.4 833.532  28
  -1   1 -14 9847.19 743.340  27
   1   1  15 4477.82 555.631  18
   1   1  15 4143.95 578.133  28
  -1   1 -15 4533.21 558.054  27
   1   1  16 1762.26 445.369  28
  -1   1 -16 1348.10 387.783  27
  -1   1 -17 1950.68 378.587  27
   1   1  17 2039.68 404.884  28
   1   1  18 564.530 266.777  28
  -1   1 -18 692.528 271.016  27
   1   1  19 665.579 238.774  28
  -1   1 -19 706.469 224.523  27
  -1   1 -20-357.122 139.110  27
   1   2 -20 118.110 129.653  27
  -1   2  19 1127.83 290.688  28
   1   2 -19 1317.28 257.683  27
  -1   2  18 1004.86 355.983  28
   1   2 -18 492.409 245.093  27
  -1   2  17 3130.51 453.070  18
  -1   2  17 2549.96 488.369  28
   1   2 -17 2825.29 434.740  27
  -1   2  16 1094.80 332.818  18
  -1   2  16 823.435 380.526  28
   1   2 -16 925.898 350.761  27
  -1   2  15 4476.72 623.165  28
  -1   2  15 4478.57 541.607  18
  -1   2  14 3944.05 509.207  18
  -1   2  14 2766.44 502.415  28
  -1   2  13 11054.1 1083.13   2
  -1   2  13 12391.9 900.482  28
  -1   2  13 10936.8 752.546  18
  -1   2  13 10876.6 631.482  14
   1   2 -12 10884.8 965.759   6
  -1   2  12 11118.3 1050.48   2
  -1   2  12 11750.4 830.356  28
  -1   2  12 10044.0 603.773  13
  -1   2  12 10868.8 687.884  18
  -1   2  12 11962.0 621.144  14
   1   2 -11 1391.34 359.200   6
  -1   2  11 1209.76 378.123   2
   1   2 -10 10103.1 825.397   6
  -1   2  10 10287.9 873.809   2
   1   2  -9 8982.68 738.248   6
  -1   2   9 9546.21 778.457   2
   1   2  -8 255.742 208.849   6
  -1   2   8 332.522 232.466   2
  -1   2   8 247.886 118.472   3
   1   2  -7 30854.6 1160.20   6
  -1   2   7 28386.9 1118.33   2
  -1   2   7 31473.3 947.469   3
   1   2  -6 15234.9 770.243   6
   1   2  -6 15505.3 397.266   1
  -1   2   6 14997.0 733.772   2
  -1   2   6 15344.9 632.037   3
   1   2  -5 23569.5 902.034   6
   1   2  -5 25458.0 588.963   1
  -1   2   5 24748.6 747.649   3
  -1   2   5 24424.3 823.874   2
  -1   2   4 149379. 1709.91   3
  -1   2   4 147909. 1734.75   2
  -1   2   3 371.871 153.668   3
  -1   2   3 390.085 125.056   2
  -1   2   2 32038.6 707.051   3
  -1   2   1 63484.2 974.427   3
  -1   2   0 29992.0 526.139   6
  -1   2   0 29552.2 593.951   5
  -1   2  -1 493237. 2637.85   6
   1   2   2 57884.2 910.828   2
   1   2   3 12286.4 485.638   2
  -1   2  -4 23204.9 836.125   6
   1   2   4 20782.3 725.805   2
  -1   2  -5 57667.3 1441.79   6
   1   2   5 56250.8 883.438   1
   1   2   5 58704.5 1350.92   2
  -1   2  -6 18577.3 902.862   6
   1   2   6 18554.1 855.188   2
   1   2   6 16647.8 397.256   1
  -1   2  -7 10184.5 736.968   6
   1   2   7 10325.5 704.288   2
  -1   2  -8 29560.4 1318.66   6
   1   2   8 29758.9 1276.99   2
  -1   2  -9 7127.62 706.442   6
   1   2   9 6686.95 685.782   2
  -1   2 -10 16463.2 1129.22   6
   1   2  10 17004.7 1139.03   2
  -1   2 -11 12904.6 1061.09   6
   1   2  11 13490.9 1105.08   2
   1   2  12 36349.1 1882.67   2
   1   2  12 38572.9 1408.59  18
   1   2  13 5935.78 582.115  18
   1   2  13 7360.75 700.690  28
   1   2  14 19373.0 1067.66  18
   1   2  14 21414.0 1161.99  28
   1   2  15 1385.17 396.724  18
   1   2  15 1914.99 446.900  28
  -1   2 -15 1402.51 374.977  27
  -1   2 -16 10512.4 765.709  27
   1   2  16 10494.2 825.067  28
  -1   2 -17 421.633 283.176  27
   1   2  17 538.044 299.584  28
  -1   2 -18 4577.47 449.447  27
   1   2  18 4386.94 467.929  28
  -1   2 -19 421.887 201.054  27
  -1   2 -20 1859.49 208.787  27
   1   3 -20 1865.75 210.703  27
   1   3 -19 888.402 243.640  27
   1   3 -18 1220.25 300.207  27
  -1   3  18 1278.88 345.310  28
  -1   3  17 962.324 314.268  18
  -1   3  17 890.279 385.579  28
  -1   3  16 422.029 301.149  18
  -1   3  16 264.156 357.519  28
  -1   3  15 4095.49 534.205  18
  -1   3  15 3982.65 592.335  28
  -1   3  14 3318.78 489.893  18
  -1   3  14 3525.51 566.559  28
   1   3 -13 2301.89 358.596  20
  -1   3  13 3423.90 455.219  18
  -1   3  13 2170.45 455.267  28
   1   3 -13 2417.10 534.423   6
  -1   3  12 3924.38 525.336  28
  -1   3  12 3511.57 440.565  18
   1   3 -12 3682.68 413.249  20
   1   3 -12 3311.01 578.143   6
   1   3 -11 405.594 265.174   6
  -1   3  11 457.417 262.503   2
   1   3 -10 14259.8 1036.01   6
  -1   3  10 15304.2 1028.77   2
   1   3  -9 6746.66 681.504   6
  -1   3   9 6201.17 629.868   2
   1   3  -8 5059.71 569.365   6
  -1   3   8 4688.16 497.356   2
   1   3  -7 40526.0 1408.08   6
  -1   3   7 40146.3 1271.11   2
  -1   3   7 41575.6 1071.87   3
   1   3  -6 123012. 2311.16   6
  -1   3   6 122732. 1766.04   3
   1   3  -6 121128. 1485.15   1
  -1   3   6 120256. 1973.42   2
  -1   3   5 88686.9 1445.15   3
   1   3  -5 92318.0 1377.27   1
  -1   3   4 36385.9 894.630   3
   1   3  -4 36512.7 877.544   1
  -1   3   4 36144.9 799.168   2
  -1   3   3 204298. 2048.32   3
  -1   3   3 208889. 1460.02   2
  -1   3   2 7128.24 420.404   1
  -1   3   2 7832.65 417.944   3
  -1   3   1 4799.00 321.608   5
  -1   3   1 5427.07 353.188   3
  -1   3   1 5337.00 360.132   1
  -1   3   0 129361. 1409.76   5
  -1   3   0 126094. 1617.74   3
  -1   3   0 128625. 1631.55   1
  -1   3  -1 25770.2 600.004   5
  -1   3  -1 25146.4 735.132   1
  -1   3  -2 20447.0 711.032   6
  -1   3  -2 18956.4 582.459   5
  -1   3  -3 12118.7 616.389   6
   1   3   3 10485.7 447.834   2
  -1   3  -4 18385.4 800.533   6
   1   3   4 17985.2 661.825   2
   1   3   4 17386.4 626.805   1
  -1   3  -5 11080.2 680.593   6
   1   3   5 10876.2 586.483   2
   1   3   5 11045.1 486.910   1
  -1   3  -6 7958.42 640.614   6
   1   3   6 7176.34 536.293   2
   1   3   6 7520.29 382.262   1
  -1   3  -7 19743.7 1047.72   6
   1   3   7 21261.6 986.861   2
  -1   3  -8 27575.1 1307.21   6
   1   3   8 28269.7 1228.95   2
  -1   3  -9 805.400 315.069   6
   1   3   9 777.053 290.220   2
  -1   3 -10 4942.14 651.941   6
   1   3  10 5014.64 631.098   2
  -1   3 -11 2406.74 514.422   6
   1   3  11 2804.94 510.008   2
   1   3  12 4776.54 594.779  18
  -1   3 -12 7210.60 540.081  20
  -1   3 -12 4898.17 734.065   6
   1   3  12 5214.22 716.522   2
   1   3  13 14402.2 935.807  18
   1   3  13 15789.1 985.378  28
   1   3  14 4721.89 626.355  18
   1   3  14 6250.72 686.428  28
   1   3  15 5187.83 591.188  18
   1   3  15 4633.44 588.112  28
  -1   3 -15 4829.02 550.939  27
  -1   3 -16 1264.24 366.296  27
   1   3  16 1283.30 394.528  28
   1   3  17 5484.52 572.589  28
  -1   3 -17 4595.45 501.917  27
  -1   3 -18 1032.86 289.248  27
  -1   3 -19 3563.23 336.812  27
  -1   3 -20 80.0849 106.576  27
   1   4 -20 240.275 112.357  27
   1   4 -19 1061.44 238.400  27
   1   4 -18 1870.75 317.448  27
  -1   4  17 2575.86 411.761  18
  -1   4  17 2194.54 458.570  28
   1   4 -17 2866.11 422.689  27
  -1   4  16 5291.54 570.791  18
  -1   4  16 4490.27 589.050  28
   1   4 -15 2093.36 355.754  20
  -1   4  15 2285.21 439.996  18
  -1   4  15 2490.40 495.140  28
  -1   4  14 6947.98 736.460  28
  -1   4  14 5862.70 626.550  18
   1   4 -14 6295.95 538.821  20
  -1   4  13 9509.13 810.275  28
   1   4 -13 8847.22 635.640  20
  -1   4  13 8811.21 710.363  18
   1   4 -13 7601.88 906.660   6
  -1   4  12 1142.19 357.234  28
  -1   4  12 762.972 264.825  18
   1   4 -12 1101.86 279.021  20
   1   4 -12 524.169 280.381   6
   1   4 -11 10154.6 966.818   6
   1   4 -10 10434.3 939.544   6
   1   4  -9 2850.61 488.397   6
  -1   4   9 2727.76 410.342   2
   1   4  -8 6283.75 661.407   6
  -1   4   8 6351.19 543.477   2
   1   4  -7 17732.1 1011.71   6
  -1   4   7 18885.3 731.764   3
   1   4  -7 17976.7 647.150   1
  -1   4   7 18538.9 828.441   2
   1   4  -6 17148.5 947.223   6
  -1   4   6 19241.9 748.268   2
  -1   4   6 18719.1 723.137   3
   1   4  -6 19068.4 713.795   1
  -1   4   5 23084.7 701.649   2
   1   4  -5 24123.8 828.428   1
  -1   4   5 22813.7 788.703   3
   1   4  -4 7947.28 491.291   1
  -1   4   4 7590.83 459.076   3
  -1   4   4 7918.70 332.438   2
  -1   4   3 41475.9 1030.24   3
   1   4  -3 44226.2 1119.03   1
   1   4  -2 16885.4 705.418   1
  -1   4   2 16518.3 699.685   1
  -1   4   2 16663.2 663.278   3
  -1   4   1 34067.9 1000.08   1
  -1   4   1 34342.1 944.489   3
   1   4  -1 34926.4 1010.47   1
  -1   4   0 66870.6 1137.95   5
  -1   4   0 64319.3 1365.24   1
  -1   4  -1 165836. 1668.19   5
  -1   4  -1 170331. 2192.35   1
   1   4   1 167265. 2175.63   1
  -1   4  -2 58533.2 937.923   5
  -1   4  -2 63795.3 1328.32   6
  -1   4  -2 62077.5 1312.28   1
   1   4   2 58285.3 1295.95   1
  -1   4  -3 34156.9 779.765   5
   1   4   3 36936.4 805.332   2
   1   4   3 35698.0 1024.24   1
  -1   4  -4 71001.0 1667.07   6
   1   4   4 69235.8 1419.68   1
   1   4   4 70565.2 1264.06   2
  -1   4  -5 84948.6 1935.97   6
   1   4   5 85979.4 1570.53   1
   1   4   5 84068.9 1567.11   2
  -1   4  -6 26445.0 1183.26   6
   1   4   6 29038.0 1023.49   2
   1   4   6 29021.6 885.618   1
  -1   4  -7 16209.7 991.553   6
   1   4   7 17800.1 886.763   2
  -1   4  -8 26046.0 1324.05   6
   1   4   8 26503.4 1164.26   2
  -1   4  -9 24086.4 1358.94   6
   1   4   9 25871.4 1249.35   2
  -1   4 -10 469.716 294.882   6
   1   4  10 370.981 254.983   2
  -1   4 -11 4815.14 697.848   6
   1   4  11 2294.40 454.126  18
   1   4  12 59307.6 1835.55  28
  -1   4 -12 55520.6 1540.24  20
   1   4  12 51968.8 1686.19  18
  -1   4 -12 54030.2 2383.50   6
   1   4  13 222.914 274.213  18
  -1   4 -13 37.2567 206.140  20
   1   4  13 491.006 344.055  28
   1   4  14 10869.8 842.962  18
  -1   4 -14 12779.1 732.961  20
   1   4  14 13493.9 963.948  28
  -1   4 -15 5674.36 487.499  20
   1   4  15 5167.88 626.235  28
  -1   4 -15 6465.89 675.003  27
   1   4  16 9211.33 769.872  28
  -1   4 -16 9747.92 712.853  27
  -1   4 -17 2920.64 408.200  27
  -1   4 -18 9238.87 567.489  27
  -1   4 -19 299.480 174.573  27
   1   5 -19 173.234 169.733  27
   1   5 -18 1689.25 309.722  27
   1   5 -17 714.524 283.660  27
   1   5 -16 337.249 223.651  20
  -1   5  16 526.135 291.820  18
  -1   5  16 711.714 374.196  28
   1   5 -15 3339.20 434.204  20
  -1   5  15 3580.46 516.731  18
  -1   5  15 3538.36 569.405  28
  -1   5  14 2937.76 466.034  18
   1   5 -14 3157.25 425.585  20
  -1   5  14 2939.91 531.253  28
  -1   5  13 6568.65 702.893  28
   1   5 -13 7275.69 911.268   6
   1   5 -13 6241.14 570.092  20
  -1   5  13 6349.19 623.057  18
  -1   5  12 9992.42 813.813  28
   1   5 -12 8997.42 991.314   6
   1   5 -12 9557.00 672.298  20
  -1   5  12 9493.81 708.538  18
  -1   5  11 8820.56 740.994  28
  -1   5  11 8644.80 647.709  18
   1   5 -11 9157.00 636.352  20
   1   5 -11 8929.46 951.406   6
   1   5 -10 32085.7 1670.98   6
   1   5  -9 10169.7 913.678   6
   1   5  -8 35391.5 1573.53   6
   1   5  -7 4088.91 538.266   6
   1   5  -7 4298.61 384.638   1
   1   5  -6 1855.91 389.085   6
  -1   5   6 1932.03 264.018   3
  -1   5   6 1868.65 227.948   2
   1   5  -6 1794.50 289.652   1
   1   5  -5 44630.5 1270.25   1
  -1   5   5 43105.1 1155.86   3
  -1   5   4 9569.25 554.663   3
   1   5  -4 9471.38 608.163   1
   1   5  -3 24884.6 965.963   1
  -1   5   3 23023.2 922.513   1
  -1   5   3 23777.5 863.181   3
  -1   5   2 83303.8 1736.48   1
   1   5  -2 86964.4 1776.87   1
  -1   5   1 15355.9 768.761   1
   1   5  -1 15925.0 778.660   1
  -1   5   0 63050.2 1517.93   1
   1   5   0 61032.2 1507.83   1
  -1   5  -1 53614.8 1047.71   5
  -1   5  -1 57969.9 1438.44   1
   1   5   1 56816.2 1430.38   1
  -1   5  -2 21673.3 618.822   5
  -1   5  -2 22961.7 911.748   1
   1   5   2 22191.6 922.113   1
  -1   5  -3 124691. 2187.07   6
   1   5   3 119219. 1433.91   2
   1   5   3 119740. 2098.50   1
  -1   5  -3 123424. 2068.38   1
  -1   5  -4 1354.89 313.503   6
  -1   5  -4 1070.56 144.474   5
   1   5   4 1198.43 188.523   2
   1   5   4 1245.99 278.216   1
  -1   5  -5 67722.3 1855.06   6
   1   5   5 69300.9 1374.42   2
   1   5   5 67249.2 1579.03   1
  -1   5  -6 8049.41 719.133   6
   1   5   6 8958.84 561.547   2
   1   5   6 9100.67 581.864   1
  -1   5  -7 26163.0 1316.49   6
   1   5   7 24231.8 898.092   1
   1   5   7 25437.8 1028.42   2
  -1   5  -8 75235.3 2350.70   6
   1   5   8 79751.4 1952.68   2
  -1   5  -9 112.591 249.001   6
  -1   5 -10 9369.29 956.731   6
   1   5  11 5568.37 603.495  28
  -1   5 -11 6591.67 848.854   6
   1   5  11 4767.82 534.610  18
  -1   5 -11 5739.42 527.514  20
   1   5  12 3669.31 535.604  28
  -1   5 -12 3208.09 627.073   6
   1   5  12 2862.91 472.081  18
  -1   5 -12 2366.88 432.306  20
   1   5  13 6307.05 679.371  28
   1   5  13 4773.56 595.343  18
  -1   5 -13 5532.82 559.183  20
  -1   5 -13 5539.86 830.515   6
   1   5  14 768.584 348.567  18
  -1   5 -14 1036.60 288.833  20
   1   5  14 762.062 356.259  28
  -1   5 -15 2945.35 391.996  20
   1   5  15 2832.51 530.991  28
  -1   5 -16 3319.79 361.791  20
  -1   5 -16 3712.94 470.915  27
  -1   5 -17 2839.36 386.228  27
  -1   5 -18-150.384 131.578  21
  -1   5 -18 186.137 188.315  27
  -1   5 -19 392.367 148.743  27
   1   6 -19 64.1819 131.670  27
   1   6 -18 121.575 209.156  27
   1   6 -17 695.270 197.963  20
   1   6 -17 464.699 273.575  27
   1   6 -16 1458.19 296.363  20
   1   6 -15 2025.80 349.821  20
  -1   6  15 2243.73 396.277  18
  -1   6  15 1919.00 502.132  28
  -1   6  14 423.515 287.949  18
   1   6 -14 475.784 265.010  20
  -1   6  14 489.354 376.043  28
  -1   6  13 6166.53 719.428  28
   1   6 -13 5927.23 864.596   6
  -1   6  13 5947.64 611.512  18
  -1   6  12 5187.57 645.464  28
   1   6 -12 5395.30 779.686   6
  -1   6  12 3425.28 553.371  18
   1   6 -12 5550.71 558.369  20
  -1   6  11 12406.0 893.688  28
  -1   6  11 10824.7 743.210  18
   1   6 -11 13437.3 788.494  20
   1   6 -11 12290.7 1137.22   6
   1   6 -10 2119.68 490.540   6
   1   6  -9 2010.71 471.687   6
   1   6  -8 11014.5 947.462   6
   1   6  -7 9177.30 831.043   6
   1   6  -7 10590.5 670.181   1
   1   6  -6 4968.49 581.955   6
   1   6  -6 5634.92 510.902   1
   1   6  -5 7302.00 589.365   1
   1   6  -4 11252.7 739.922   1
   1   6  -3 1139.48 306.232   1
  -1   6   3 1014.22 272.971   1
   1   6  -2 22262.7 1028.16   1
  -1   6   2 20820.4 971.872   1
  -1   6   1 4915.24 516.714   1
   1   6  -1 5018.84 529.293   1
   1   6   0 28860.6 1171.87   1
  -1   6   0 28673.2 1140.68   1
   1   6   1 3311.61 469.466   1
  -1   6  -1 2805.59 438.996   1
   1   6   2 1694.50 371.070   1
  -1   6  -2 1810.63 357.360   1
  -1   6  -3 1716.25 196.075   5
  -1   6  -3 2054.28 378.341   6
   1   6   3 1637.30 338.894   1
  -1   6  -3 2127.87 358.930   1
   1   6   3 1727.20 183.618   2
  -1   6  -4 49465.6 1582.36   6
   1   6   4 49380.5 987.420   2
   1   6   4 49443.5 1494.77   1
  -1   6  -5 8824.19 743.977   6
   1   6   5 8970.96 472.861   2
   1   6   5 8463.73 632.079   1
  -1   6  -6 2506.53 469.682   6
   1   6   6 2168.84 345.754   1
  -1   6  -7 2211.85 455.358   6
   1   6   7 1862.30 305.411   1
  -1   6  -8 7443.97 796.411   6
  -1   6  -9 10723.1 999.656   6
  -1   6 -10 2997.67 591.572   6
   1   6  11 3103.60 529.593  18
  -1   6 -11 4920.12 531.462  20
  -1   6 -11 5530.29 823.137   6
   1   6  11 5296.51 606.748  28
  -1   6 -12 6419.50 598.133  20
   1   6  12 5030.73 619.138  18
  -1   6 -12 6686.29 927.729   6
   1   6  12 6530.25 710.799  28
  -1   6 -13 2653.24 416.774  20
   1   6  13 2703.55 523.941  28
  -1   6 -14 16231.3 870.467  20
   1   6  14 14815.3 988.342  28
  -1   6 -15 274.472 249.961  20
  -1   6 -16 7979.78 550.082  20
  -1   6 -16 9847.75 676.743  27
  -1   6 -17 1449.21 289.803  27
  -1   6 -18 826.178 161.491  21
  -1   6 -18 855.443 221.712  27
  -1   6 -19 1066.50 169.895  27
   1   7 -19 164.487 114.691  27
   1   7 -18 511.374 195.697  27
   1   7 -17 831.670 215.825  20
   1   7 -17 669.769 251.061  27
   1   7 -16 268.068 221.009  20
   1   7 -15 212.526 240.045  20
   1   7 -14 4515.45 527.322  20
  -1   7  14 3677.60 495.889  18
   1   7 -13 1060.05 341.597  20
  -1   7  13 1048.85 321.913  18
  -1   7  12 3928.11 596.704  28
   1   7 -12 3343.53 656.457   6
   1   7 -12 3857.57 489.033  20
  -1   7  12 2347.69 439.505  18
  -1   7  11 6442.03 698.874  28
  -1   7  11 4710.47 532.901  18
   1   7 -11 6639.03 592.540  20
   1   7 -11 5052.05 782.908   6
  -1   7  10 845.309 336.288  28
   1   7 -10 452.385 216.802  24
   1   7 -10 1000.49 301.145  20
   1   7 -10 1269.55 425.572   6
  -1   7  10 694.477 245.868  18
   1   7  -9 3294.32 607.592   6
   1   7  -8 6933.43 794.897   6
   1   7  -7 8352.78 660.469   1
   1   7  -7 7249.87 774.794   6
   1   7  -6 22445.5 1090.82   1
   1   7  -6 18202.8 1174.41   6
   1   7  -5 15662.6 917.226   1
   1   7  -4 20341.3 1066.21   1
   1   7  -3 17567.7 990.032   1
  -1   7   3 15760.9 932.674   1
   1   7  -2 12425.4 861.508   1
  -1   7   2 10995.4 789.544   1
  -1   7   1 32731.0 1344.62   1
   1   7  -1 34811.6 1392.63   1
  -1   7   0 15034.1 922.468   1
   1   7   0 15259.0 959.126   1
  -1   7  -1 14266.9 900.015   1
   1   7   1 13597.0 901.070   1
   1   7   2 44588.7 1578.95   1
  -1   7  -2 45526.7 1556.78   1
   1   7   3 10857.5 803.737   1
  -1   7  -3 11165.4 781.003   6
   1   7   4 32154.4 1333.86   1
  -1   7  -4 30544.9 1337.35   6
   1   7   5 877.272 292.308   1
  -1   7  -5 705.967 315.700   6
   1   7   6 35017.7 1368.60   1
  -1   7  -6 34022.1 1563.21   6
  -1   7  -7 2805.14 523.840   6
  -1   7  -8 1567.22 440.871   6
  -1   7  -9 6004.66 801.447   6
  -1   7 -10 33207.1 1898.50   6
  -1   7 -10 37838.3 1301.22  20
  -1   7 -11 124.967 303.207   6
  -1   7 -11 599.541 329.354  20
  -1   7 -12 13225.9 1291.43   6
  -1   7 -12 12408.7 834.337  20
  -1   7 -13 22.7190 250.229  20
  -1   7 -14 613.068 295.103  20
  -1   7 -15 2540.44 385.134  20
  -1   7 -16 503.638 243.485  27
  -1   7 -16 379.202 226.733  20
  -1   7 -17 3035.11 340.101  27
  -1   7 -17 2844.57 311.933  20
  -1   7 -18 654.977 183.465  27
  -1   7 -18 193.507 121.626  21
   1   8 -18 529.275 165.231  27
   1   8 -17 1208.24 251.946  27
   1   8 -17 775.117 215.801  20
   1   8 -16 1900.93 306.394  20
   1   8 -15 903.409 296.716  20
   1   8 -14 2887.59 444.472  20
   1   8 -13 4623.26 549.097  20
  -1   8  13 3880.59 501.410  18
  -1   8  12 5741.38 572.370  18
   1   8 -12 8952.04 690.425  20
   1   8 -11 8728.84 689.094  20
   1   8 -11 8092.95 1000.36   6
   1   8 -10 4664.83 526.919  20
   1   8 -10 4410.15 735.433   6
   1   8 -10 4821.10 498.735  24
   1   8  -9 9995.47 694.091  20
   1   8  -9 8500.41 948.098   6
   1   8  -9 9259.26 647.969  24
   1   8  -8 15717.3 1263.54   6
   1   8  -7 5210.57 707.845   6
   1   8  -6 31441.3 1418.36   1
   1   8  -6 27340.9 1502.08   6
   1   8  -5 14138.5 955.322   1
   1   8  -4 40307.3 1615.32   1
   1   8  -3 7967.69 744.919   1
   1   8  -2 24234.5 1271.26   1
  -1   8   2 23096.0 1220.21   1
   1   8  -1 13433.3 969.054   1
  -1   8   1 12224.6 902.181   1
   1   8   0 10897.8 874.754   1
  -1   8   0 10560.9 858.501   1
   1   8   1 30631.4 1437.32   1
  -1   8  -1 31110.6 1414.65   1
   1   8   2 2121.60 445.150   1
  -1   8  -2 2200.67 437.330   1
  -1   8  -2 2136.67 388.641   6
   1   8   3 45296.5 1706.47   1
  -1   8  -3 43029.0 1593.43   6
   1   8   4 15139.1 1000.32   1
  -1   8  -4 14703.8 987.070   6
   1   8   5 36710.4 1535.51   1
  -1   8  -5 38597.7 1667.49   6
   1   8   6 173.094 176.828   1
  -1   8  -6 184.408 265.814   6
  -1   8  -7 5774.52 740.891   6
  -1   8  -8 2160.05 509.826   6
  -1   8  -9 14583.7 1255.71   6
  -1   8  -9 18841.4 951.361  20
  -1   8 -10 13422.8 1246.66   6
  -1   8 -10 14431.8 858.873  20
  -1   8 -11 25603.3 1780.98   6
  -1   8 -11 27421.7 1197.99  20
  -1   8 -12 6120.25 599.834  20
  -1   8 -13 1573.52 371.730  20
  -1   8 -14 2166.40 389.734  20
  -1   8 -15 205.104 259.585  20
  -1   8 -15 1327.27 376.890  27
  -1   8 -16 519.309 234.075  20
  -1   8 -16 317.437 203.954  27
  -1   8 -17 470.592 170.307  20
  -1   8 -17 592.944 187.398  27
  -1   8 -18 1541.13 173.496  21
  -1   8 -18 1422.77 170.843  27
   1   9 -18 604.448 136.144  27
   1   9 -17 1042.91 205.386  20
   1   9 -17 1463.06 239.106  27
   1   9 -16 2628.86 332.789  20
   1   9 -15 3106.17 421.793  20
   1   9 -14 1033.93 335.400  20
   1   9 -13 286.998 291.781  20
   1   9 -12 184.806 280.686  20
   1   9 -11 5774.47 598.193  20
   1   9 -10 4923.77 533.461  20
   1   9 -10 4553.54 767.226   6
   1   9 -10 4421.26 541.170  24
   1   9  -9 16058.2 869.724  20
   1   9  -9 17380.8 907.695  24
   1   9  -8 3044.34 438.258  20
   1   9  -8 2737.50 574.813   6
   1   9  -8 2938.25 417.276  24
   1   9  -7 7899.33 901.560   6
   1   9  -6 13212.6 986.774   1
   1   9  -6 12417.7 1070.09   6
   1   9  -5 4635.70 621.830   1
   1   9  -4 4215.07 597.084   1
   1   9  -3 10613.5 919.069   1
   1   9  -2 8219.17 818.997   1
   1   9  -1 11696.2 965.667   1
   1   9   0 11199.5 951.747   1
   1   9   1 3165.40 537.053   1
  -1   9  -1 2630.52 420.019   6
   1   9   2 10865.1 937.896   1
  -1   9  -2 11915.2 866.436   6
   1   9   3 1253.73 385.774   1
  -1   9  -3 1157.80 314.881   6
   1   9   4 3842.40 564.701   1
  -1   9  -4 4202.36 594.401   6
   1   9   5 8693.63 823.545   1
  -1   9  -5 8131.59 821.369   6
   1   9   6 10686.0 889.608   1
  -1   9  -6 9936.07 952.043   6
  -1   9  -7 3231.40 608.670   6
  -1   9  -8 6918.00 864.991   6
  -1   9  -8 7295.64 633.782  20
  -1   9  -9 432.003 307.569   6
  -1   9  -9 191.111 263.160  20
  -1   9 -10 5263.72 831.518   6
  -1   9 -10 6676.05 639.645  20
  -1   9 -11 1970.36 412.648  20
  -1   9 -12 5676.87 585.279  20
  -1   9 -13 581.899 319.318  20
  -1   9 -14 913.599 310.680  20
  -1   9 -15 251.091 196.381  27
  -1   9 -15 249.548 239.919  20
  -1   9 -16 867.501 204.494  27
  -1   9 -16 621.171 238.769  20
  -1   9 -17 606.649 151.076  27
  -1   9 -17 607.137 173.840  20
   1  10 -17 1770.10 201.204  27
   1  10 -17 1398.91 199.967  20
   1  10 -16 84.9796 163.914  27
   1  10 -16 50.4299 175.273  20
   1  10 -15 744.588 283.711  20
   1  10 -14 1529.15 349.099  20
   1  10 -13 1771.24 383.826  20
   1  10 -12 2553.32 437.653  20
   1  10 -11 247.702 288.185  20
   1  10 -10 3023.00 463.576  20
   1  10 -10 2827.38 470.172  24
   1  10  -9 5016.96 543.954  20
   1  10  -9 5217.65 808.670   6
   1  10  -9 5359.93 559.676  24
   1  10  -8 12606.8 803.768  20
   1  10  -8 14879.2 1298.00   6
   1  10  -8 12888.4 816.538  24
   1  10  -7 8262.04 627.414  20
   1  10  -7 7695.30 918.024   6
   1  10  -7 8153.04 649.397  24
   1  10  -6 10586.2 1034.87   6
   1  10  -6 12221.3 756.945  24
   1  10  -5 10711.3 1034.91   6
   1  10  -5 12328.3 1054.21   1
   1  10  -4 23762.5 1451.84   1
   1  10  -3 17715.5 1250.64   1
   1  10  -2 11199.1 1010.17   1
   1  10  -1 9315.63 931.723   1
  -1  10   0 26303.5 1248.33   6
   1  10   0 26643.3 1549.40   1
  -1  10  -1 6780.34 684.439   6
   1  10   1 7817.36 856.806   1
  -1  10  -2 8150.88 772.753   6
   1  10   2 7644.30 837.816   1
  -1  10  -3 3143.65 519.025   6
   1  10   3 2540.61 515.016   1
  -1  10  -4 5696.73 712.596   6
   1  10   4 4900.59 685.699   1
  -1  10  -5 25.5510 232.508   6
   1  10   5 231.684 262.824   1
  -1  10  -6 4904.81 526.431  24
  -1  10  -6 5834.61 798.956   6
  -1  10  -6 5331.17 521.290  20
  -1  10  -7 813.510 323.126  24
  -1  10  -7 556.462 321.477   6
  -1  10  -7 535.589 286.368  20
  -1  10  -8 9122.68 1046.36   6
  -1  10  -8 8604.31 686.909  20
  -1  10  -9 10883.5 797.075  25
  -1  10  -9 12580.7 867.792  20
  -1  10 -10 334.331 248.091  25
  -1  10 -10 23.0185 265.105  20
  -1  10 -11 1466.15 385.415  20
  -1  10 -12 4605.13 545.338  20
  -1  10 -13 949.994 337.022  20
  -1  10 -14 1393.84 331.123  20
  -1  10 -15 104.555 163.134  27
  -1  10 -15-20.2380 213.277  20
  -1  10 -16 908.071 170.370  27
  -1  10 -16 883.878 210.042  20
  -1  10 -17 1283.10 180.554  20
   1  11 -17 213.419 110.061  20
   1  11 -16 1619.13 201.369  27
   1  11 -16 1741.00 248.157  20
   1  11 -15 198.822 205.918  20
   1  11 -14 721.939 305.045  20
   1  11 -13 188.129 260.819  20
   1  11 -12 1668.28 384.292  20
   1  11 -11 1876.74 388.721  20
   1  11 -10 12105.3 811.620  20
   1  11  -9 429.656 301.930  20
   1  11  -9 298.252 292.636  24
   1  11  -8 8890.65 683.350  20
   1  11  -8 8407.73 706.937  24
   1  11  -8 8955.72 1039.32   6
   1  11  -7 11160.1 745.798  20
   1  11  -7 10601.5 778.299  24
   1  11  -7 12164.7 1192.03   6
   1  11  -6 7638.37 613.932  20
   1  11  -6 7255.69 621.500  24
   1  11  -6 7823.31 935.525   6
   1  11  -5 13099.6 750.333  20
   1  11  -5 13594.2 854.194  24
   1  11  -5 15060.8 1248.92   6
   1  11  -4 13011.7 781.949  24
   1  11  -4 11779.4 1070.72   6
   1  11  -4 11722.3 1103.65   1
   1  11  -3 19105.4 1397.12   1
   1  11  -2 20006.1 1438.34   1
   1  11  -1 18649.8 1392.61   1
   1  11   0 11833.9 1111.70   1
  -1  11  -1 6957.07 721.440   6
   1  11   1 6788.44 871.842   1
  -1  11  -2 2934.41 493.310   6
   1  11   2 3487.29 646.027   1
  -1  11  -3 32399.2 1645.19   6
   1  11   3 31345.6 1769.51   1
  -1  11  -4 514.858 281.783  24
  -1  11  -4 442.316 286.159   6
   1  11   4 272.484 281.577   1
  -1  11  -5 14461.2 821.357  20
  -1  11  -5 15578.8 902.251  24
  -1  11  -5 15160.4 1226.75   6
  -1  11  -6 9112.05 683.088  20
  -1  11  -6 8473.47 719.115  24
  -1  11  -6 9370.22 1015.87   6
  -1  11  -7 13303.7 817.584  20
  -1  11  -7 10988.0 887.677  25
  -1  11  -7 12175.1 1188.85   6
  -1  11  -8 6391.08 621.861  20
  -1  11  -8 5370.18 615.411  25
  -1  11  -8 7584.35 971.129   6
  -1  11  -9 23529.2 1105.38  20
  -1  11  -9 21872.9 1090.46  25
  -1  11 -10 632.008 329.563  20
  -1  11 -10 662.715 299.422  25
  -1  11 -11 9638.31 724.365  20
  -1  11 -12 2401.14 441.080  20
  -1  11 -13 303.378 292.752  20
  -1  11 -14 1391.32 327.897  20
  -1  11 -15 626.099 243.321  20
  -1  11 -16 650.991 183.332  20
   1  12 -16 25.4927 120.968  20
   1  12 -15 28.7717 165.215  20
   1  12 -14 92.1408 219.535  20
   1  12 -13 588.741 292.836  20
   1  12 -12 290.656 310.652  20
   1  12 -12 357.387 262.964  25
   1  12 -11 598.861 307.081  20
   1  12 -11 945.965 388.353  25
   1  12 -10 619.008 322.676  20
   1  12 -10 27.4443 273.133  25
   1  12  -9 1443.50 352.643  20
   1  12  -8 6598.39 601.822  20
   1  12  -8 6918.19 646.345  24
   1  12  -7 12941.8 794.232  20
   1  12  -7 12890.8 861.584  24
   1  12  -7 12725.0 1242.93   6
   1  12  -6 6365.86 577.440  20
   1  12  -6 5852.82 604.607  24
   1  12  -6 6517.19 893.202   6
   1  12  -5 16888.0 858.345  20
   1  12  -5 19270.0 1014.01  24
   1  12  -5 17486.0 1390.51   6
   1  12  -4 1976.84 409.070  24
   1  12  -4 1483.63 437.376   6
  -1  12   3 6229.51 604.152  25
   1  12  -3 5346.62 563.954  24
   1  12  -3 4274.69 697.902   6
   1  12  -3 4411.68 751.353   1
  -1  12   2 6859.18 627.371  25
   1  12  -2 6548.74 604.426  24
   1  12  -1 1205.76 310.317  24
  -1  12   1 1418.34 360.069  25
  -1  12   0 3017.04 484.357  25
   1  12   0 3019.87 392.574  24
   1  12   0 3125.63 641.589   1
  -1  12  -1 3448.91 439.685  24
  -1  12  -1 3711.38 519.153  25
   1  12   1 2652.46 437.328  25
   1  12   1 2617.07 599.963   1
  -1  12  -2 823.756 341.967  25
  -1  12  -2 768.637 306.323  24
   1  12   2 769.104 317.607  25
   1  12   2 961.627 407.134   1
  -1  12  -3 13459.0 843.089  24
  -1  12  -3 11972.1 890.003  25
  -1  12  -3 14055.3 1159.78   6
   1  12   3 14296.0 1291.78   1
  -1  12  -4 321.949 260.481   6
  -1  12  -4 201.556 281.844  25
  -1  12  -4 183.184 278.552  24
  -1  12  -5 7121.63 607.546  20
  -1  12  -5 6338.76 843.998   6
  -1  12  -5 8926.69 814.946  25
  -1  12  -6 2953.01 428.058  20
  -1  12  -6 2337.06 553.801   6
  -1  12  -6 2179.52 460.878  25
  -1  12  -7 7779.13 651.753  20
  -1  12  -7 7581.76 962.281   6
  -1  12  -7 7800.78 750.005  25
  -1  12  -8 578.591 273.760  20
  -1  12  -8 876.628 343.166  25
  -1  12  -9 3971.79 495.708  20
  -1  12  -9 3575.62 502.465  25
  -1  12 -10 304.711 307.028  20
  -1  12 -10 206.812 234.662  25
  -1  12 -11 3625.58 497.067  20
  -1  12 -12 72.4061 261.361  20
  -1  12 -13 4196.24 440.711  20
  -1  12 -14 872.324 278.457  20
  -1  12 -15 1648.50 297.186  20
  -1  12 -16 310.625 131.252  20
   1  13 -15 953.434 185.033  20
   1  13 -14 148.719 173.366  20
   1  13 -13 1869.65 304.906  20
   1  13 -12 263.677 234.200  20
   1  13 -12 462.970 207.586  25
   1  13 -11 6184.01 548.280  20
   1  13 -11 5828.73 538.013  25
   1  13 -10 1344.32 340.376  20
   1  13 -10 944.859 323.565  25
   1  13  -9 5501.21 543.196  20
   1  13  -9 5229.82 596.775  25
   1  13  -8 2461.04 400.304  20
   1  13  -7 973.420 293.472  20
   1  13  -7 993.945 378.041  24
   1  13  -6 817.938 275.625  20
   1  13  -6 1012.01 342.775  24
   1  13  -5 1114.06 412.161   6
   1  13  -5 1006.01 357.357  24
   1  13  -4 1412.81 448.998   6
   1  13  -4 2516.82 446.971  24
   1  13  -3 7512.83 904.690   6
  -1  13   3 8580.09 684.353  25
   1  13  -3 9927.17 756.235  24
   1  13  -2 5087.03 550.867  24
  -1  13   2 4843.35 564.258  25
  -1  13   1 9170.64 745.600  25
   1  13  -1 8582.70 672.431  24
   1  13   0 4324.35 553.629  25
   1  13   0 4383.39 466.571  24
  -1  13   0 4882.91 589.579  25
   1  13   1 3224.32 475.543  25
  -1  13  -1 3555.40 510.526  25
  -1  13  -2 8626.16 769.533  25
   1  13   2 6622.72 630.819  25
  -1  13  -3 1277.61 434.242  25
  -1  13  -4 4739.74 613.401  25
  -1  13  -5 1704.19 344.361  20
  -1  13  -5 1805.11 450.003  25
  -1  13  -6 750.588 295.610  20
  -1  13  -6 915.468 387.270  25
  -1  13  -7 7025.93 620.845  20
  -1  13  -7 8105.83 747.240  25
  -1  13  -8 1084.69 337.443  20
  -1  13  -8 1242.21 386.134  25
  -1  13  -9 6430.82 594.214  20
  -1  13  -9 6522.57 618.427  25
  -1  13 -10 4381.23 531.013  20
  -1  13 -10 4091.95 472.489  25
  -1  13 -11 1869.45 404.110  20
  -1  13 -11 1695.13 294.930  25
  -1  13 -12 1652.99 323.154  20
  -1  13 -13 1998.53 319.890  20
  -1  13 -14-69.5738 180.330  20
  -1  13 -15 936.165 172.759  20
   1  14 -14 578.209 167.176  20
   1  14 -13 2199.02 333.164  20
   1  14 -12 2748.93 330.927  20
   1  14 -12 2827.99 300.443  25
   1  14 -11 1832.82 344.522  20
   1  14 -11 2694.87 357.565  25
   1  14 -10 1394.78 303.203  20
   1  14 -10 1224.20 315.979  25
   1  14  -9 5332.98 497.098  20
   1  14  -9 4190.04 539.457  25
   1  14  -8 657.346 261.263  20
   1  14  -8 657.342 331.040  25
   1  14  -7 1737.63 333.074  20
   1  14  -7 1993.15 456.048  25
   1  14  -6 5240.43 482.615  20
   1  14  -6 6963.23 744.407  25
   1  14  -6 6248.94 661.942  24
   1  14  -5 1243.17 388.883  24
   1  14  -5 1372.08 426.814  25
   1  14  -4 8773.55 810.328  25
   1  14  -4 9616.06 748.567  24
  -1  14   3 1895.35 374.511  25
   1  14  -3 1629.48 450.803  25
   1  14  -3 1962.11 423.464  24
   1  14  -2 2797.83 458.040  24
  -1  14   2 2800.26 449.230  25
   1  14  -2 2615.84 489.457  25
   1  14  -1 654.183 333.033  25
   1  14  -1 763.395 310.511  24
  -1  14   1 670.889 335.915  25
   1  14   0 1311.73 312.626  24
   1  14   0 1123.22 364.853  25
  -1  14   0 1482.28 417.787  25
   1  14   1 8761.37 732.656  25
  -1  14  -1 9256.36 802.076  25
   1  14   2 2094.58 403.222  25
  -1  14  -2 2125.59 468.559  25
  -1  14  -3 4934.49 652.192  25
  -1  14  -4 620.987 376.481  25
  -1  14  -5 295.842 335.460  25
  -1  14  -6 4129.56 459.416  20
  -1  14  -6 4499.08 615.673  25
  -1  14  -7 960.167 309.044  20
  -1  14  -7 686.253 343.505  25
  -1  14  -8 5687.28 556.705  20
  -1  14  -8 6558.71 648.776  25
  -1  14  -9 441.228 242.856  20
  -1  14  -9 632.147 290.203  25
  -1  14 -10 676.150 285.049  20
  -1  14 -10 780.402 265.935  25
  -1  14 -11 429.739 247.379  20
  -1  14 -11 395.679 190.234  25
  -1  14 -12 226.032 198.685  20
  -1  14 -13 412.285 194.938  20
  -1  14 -14 142.330 133.749  20
   1  15 -13 5.19461 119.155  20
   1  15 -12 122.711 143.633  20
   1  15 -11 1149.46 239.857  20
   1  15 -11 1536.79 267.067  25
   1  15 -10 719.828 231.496  20
   1  15 -10 1915.47 330.244  25
   1  15  -9 83.0919 184.177  20
   1  15  -9 328.908 274.850  25
   1  15  -8 576.027 224.483  20
   1  15  -8 524.599 324.937  25
   1  15  -7 1675.31 290.948  20
   1  15  -7 1876.18 441.049  25
   1  15  -6 790.899 369.930  25
   1  15  -5 2459.96 480.280  25
   1  15  -4 2427.03 501.268  25
  -1  15   3 336.823 254.332  25
   1  15  -3-47.8166 343.870  25
  -1  15   2 165.147 258.749  25
   1  15  -2 400.695 329.069  25
  -1  15   1 1314.17 361.218  25
   1  15  -1 1466.23 389.634  25
  -1  15   0 1479.53 392.361  25
   1  15   0 1580.24 392.095  25
  -1  15  -1 4331.74 568.213  25
   1  15   1 3502.68 492.852  25
   1  15   2 7742.52 648.683  25
  -1  15  -2 9596.61 829.531  25
  -1  15  -3 211.922 343.258  25
  -1  15  -4 1608.36 443.712  25
  -1  15  -5 422.538 328.491  25
  -1  15  -6 778.900 354.991  25
  -1  15  -7 623.832 231.360  20
  -1  15  -7 850.481 341.252  25
  -1  15  -8 1789.71 315.575  20
  -1  15  -8 2232.58 409.554  25
  -1  15  -9 340.548 201.003  20
  -1  15  -9 508.738 262.362  25
  -1  15 -10 222.025 195.014  20
  -1  15 -10 251.642 209.156  25
  -1  15 -11 109.501 184.407  20
  -1  15 -11-41.9989 136.030  25
  -1  15 -12-47.3902 151.229  20
  -1  15 -13 22.1269 110.571  20
   1  16 -11 97.1076 115.902  20
   1  16 -11 1145.55 180.687  25
   1  16 -10 92.5885 137.251  20
   1  16 -10 472.223 191.251  25
   1  16  -9 14.5998 147.661  20
   1  16  -9 437.029 230.497  25
   1  16  -8 411.164 266.171  25
   1  16  -7 215.708 290.618  25
   1  16  -6 168.666 320.525  25
   1  16  -5 617.336 363.123  25
   1  16  -4 233.556 315.293  25
   1  16  -3 1072.62 370.039  25
  -1  16   3 1314.67 283.333  25
  -1  16   2 194.652 234.004  25
   1  16  -2-208.332 308.682  25
   1  16  -1 1815.40 401.950  25
  -1  16   1 1665.83 383.531  25
   1  16   0 1126.99 338.621  25
  -1  16   0 988.715 342.934  25
  -1  16  -1 2002.08 421.650  25
   1  16   1 2167.70 389.495  25
  -1  16  -2 263.460 316.181  25
   1  16   2-4.61958 214.404  25
  -1  16  -3 210.918 332.490  25
  -1  16  -4 73.5652 376.033  25
  -1  16  -5 3059.32 514.509  25
  -1  16  -6 2117.69 424.677  25
  -1  16  -7 165.726 264.605  25
  -1  16  -8 163.684 162.245  20
  -1  16  -8 877.560 288.087  25
  -1  16  -9 10.4165 145.184  20
  -1  16  -9 220.099 190.585  25
  -1  16 -10 111.375 136.306  20
  -1  16 -10 354.478 170.738  25
  -1  16 -11 128.299 116.837  20
  -1  16 -12 39.4481 74.5215  15
   1  17 -10 934.737 167.792  25
   1  17  -9 122.196 163.484  25
   1  17  -8 2198.83 320.522  25
   1  17  -7 1.51944 222.998  25
   1  17  -6 1085.74 316.109  25
   1  17  -5 255.400 288.786  25
   1  17  -4 3944.76 497.095  25
  -1  17   3 572.973 209.884  25
   1  17  -3 557.392 303.002  25
   1  17  -2 3077.11 449.127  25
  -1  17   2 2732.48 358.470  25
   1  17  -1 2052.70 373.568  25
  -1  17   1 1497.81 328.001  25
  -1  17   0 816.640 288.400  25
   1  17   0 394.415 239.108  25
   1  17   1 1155.25 273.853  25
  -1  17  -1 1192.47 325.887  25
   1  17   2 1051.52 247.471  25
  -1  17  -2 1118.94 356.522  25
  -1  17  -3 58.6881 289.363  25
  -1  17  -4 400.244 304.794  25
  -1  17  -5 1167.17 332.147  25
  -1  17  -6 204.750 244.674  25
  -1  17  -7 1606.38 305.082  25
  -1  17  -8 849.600 243.312  25
  -1  17  -9 1475.25 225.741  25
  -1  17  -9 1938.13 187.327  15
  -1  17 -10 395.063 99.9638  15
   1  18  -8 507.206 154.221  25
   1  18  -7 342.830 188.493  25
   1  18  -6 1087.93 253.977  25
   1  18  -5 580.112 237.098  25
   1  18  -4 745.832 256.186  25
   1  18  -3 339.438 236.584  25
   1  18  -2 226.491 218.917  25
  -1  18   2 188.979 155.544  25
   1  18  -1-11.9596 181.512  25
  -1  18   1-70.3202 182.795  25
   1  18   0 272.731 193.158  25
  -1  18   0 208.595 194.100  25
   1  18   1 111.191 167.926  25
  -1  18  -1 199.417 222.619  25
  -1  18  -2 427.482 240.804  25
  -1  18  -3 407.037 233.468  25
  -1  18  -4 103.505 216.768  25
  -1  18  -5 247.268 218.820  25
  -1  18  -6 103.394 177.907  25
  -1  18  -7 307.515 173.604  25
  -1  18  -8 265.242 127.591  25
   1  19  -6 634.423 144.086  25
   1  19  -5 2.44828 129.747  25
   1  19  -4 1087.17 205.916  25
   1  19  -3 660.203 180.651  25
   1  19  -2 138.794 145.089  25
  -1  19   1 446.034 146.726  25
   1  19  -1 397.332 158.291  25
   1  19   0 284.043 130.111  25
  -1  19   0 377.335 147.359  25
  -1  19  -1 222.083 154.097  25
  -1  19  -2 1295.69 234.687  25
  -1  19  -3 840.470 204.677  25
  -1  19  -4 57.8759 145.444  25
  -1  19  -5 799.744 169.653  25
  -1  19  -6-42.3564 102.840  25
  -2 -19   6 115.885 123.722  28
  -2 -19   5-2.90282 149.751  28
  -2 -19   4 208.802 85.5339  11
  -2 -19   3 87.5504 95.5512  11
  -2 -19   3 188.828 101.645   9
  -2 -19   2 357.788 119.510   9
  -2 -19   1 322.298 121.285   9
  -2 -19   0 106.076 111.356   9
  -2 -19  -1 1199.77 163.278   9
  -2 -18   8 709.321 190.847  28
  -2 -18   7 988.819 141.004  11
  -2 -18   7 594.653 217.899  28
  -2 -18   6 500.974 129.602  11
  -2 -18   5 1858.81 206.798  11
  -2 -18   5 1867.47 189.007   9
  -2 -18   4 189.887 119.371   9
  -2 -18   3 3420.29 270.912   9
  -2 -18   2 479.350 165.075   9
  -2 -18   1 1979.68 196.372  13
  -2 -18   1 2444.32 267.406   9
  -2 -18   0 1242.85 205.355  19
  -2 -18  -1 1783.13 230.204  19
  -2 -18  -2 2513.11 245.079  17
  -2 -18  -2 2642.31 270.044  19
  -2 -18  -3 1212.26 194.328  17
  -2 -18  -3 1195.30 222.898  19
  -2 -18  -4 2524.26 247.263  17
  -2 -18  -5 1418.68 196.436  17
   2 -18   6 1276.23 237.541  28
  -2 -18  -6 2333.30 217.768  17
  -2 -18  -7 1841.75 181.751  17
  -2 -18  -8 1667.04 156.985  17
  -2 -17  10 23.2325 145.963  28
  -2 -17   9 2578.61 201.708  11
  -2 -17   9 887.079 245.143  28
  -2 -17   8-76.3831 129.145  11
  -2 -17   8-306.736 257.693  28
  -2 -17   7 1690.92 208.888  11
  -2 -17   7 1567.82 191.463   9
  -2 -17   6 540.343 155.424   9
  -2 -17   6 529.941 165.585  11
  -2 -17   6 491.953 140.514  13
  -2 -17   5 316.960 137.146  13
  -2 -17   5 191.040 144.357   9
  -2 -17   4 1720.06 238.841   9
  -2 -17   4 1443.45 214.566  13
  -2 -17   3 630.646 190.147  19
  -2 -17   3 372.105 150.250  13
  -2 -17   3 514.962 185.382   9
  -2 -17   2 1758.41 260.718  19
  -2 -17   1 266.598 167.446  19
  -2 -17   0 2882.08 330.064  19
  -2 -17  -1 1732.84 248.054  17
  -2 -17  -1 1742.19 272.588  19
  -2 -17  -2 16.0996 165.318  17
  -2 -17  -3 810.686 263.601  30
  -2 -17  -3 1461.74 247.779  17
  -2 -17  -4-69.6110 200.635  30
  -2 -17  -4 198.860 173.695  17
  -2 -17  -5 46.1346 200.335  30
  -2 -17  -5 439.809 185.090  17
  -2 -17  -6 665.907 241.096  30
  -2 -17  -6 1026.13 209.678  17
   2 -17   7 38.6870 203.729  28
  -2 -17  -7 171.854 205.524  30
  -2 -17  -7 209.638 163.901  17
  -2 -17  -7 21.2520 125.997  22
   2 -17   8 9.63548 164.649  28
  -2 -17  -8 252.338 182.732  30
  -2 -17  -8 160.146 136.142  17
  -2 -17  -8 138.815 121.110  22
  -2 -17  -9 73.7965 151.648  30
   2 -17   9 24.3258 122.445  28
  -2 -17  -9 46.9753 112.510  17
  -2 -17 -10 105.024 91.4402  17
  -2 -16  12 678.817 172.585  28
  -2 -16  11 287.198 190.062  28
  -2 -16  10 946.895 169.445  11
  -2 -16  10 250.779 235.226  28
  -2 -16   9 554.628 135.605  13
  -2 -16   9 485.270 162.633  11
  -2 -16   9 203.167 259.939  28
  -2 -16   8 107.296 154.493  11
  -2 -16   8-83.9149 116.481  13
  -2 -16   7 2463.91 257.029   9
  -2 -16   7 2537.53 291.694  11
  -2 -16   7 2394.09 249.009  13
  -2 -16   6 317.378 166.972   9
  -2 -16   6 505.503 164.188  13
  -2 -16   5 5237.69 404.005  19
  -2 -16   5 6566.96 432.965   9
  -2 -16   5 6511.78 411.735  13
  -2 -16   4-107.950 168.011  19
  -2 -16   4 197.586 181.896   9
  -2 -16   4 183.217 161.478  13
  -2 -16   3 7097.67 496.451  19
  -2 -16   2 249.300 205.162  19
  -2 -16   1 3689.10 384.744  19
  -2 -16   0 614.354 199.378  17
  -2 -16  -1 1671.79 272.679  17
  -2 -16  -2 2623.69 410.347  30
  -2 -16  -2 3892.28 387.682  17
  -2 -16  -3 1773.91 375.626  30
  -2 -16  -3 3105.05 359.470  17
  -2 -16  -4 931.311 240.906  22
  -2 -16  -4 862.402 344.067  30
  -2 -16  -5 239.670 173.893  22
  -2 -16  -5 233.686 276.115  30
  -2 -16  -6 629.530 209.360  22
  -2 -16  -6 640.858 291.375  30
  -2 -16  -7 109.186 174.714  22
  -2 -16  -8 751.442 211.926  22
   2 -16   8 399.667 252.464  28
  -2 -16  -9 616.610 185.099  22
  -2 -16  -9 623.507 129.058  10
   2 -16   9 522.303 226.661  28
  -2 -16 -10 1265.42 199.972  22
  -2 -16 -10 1315.69 146.076  10
   2 -16  10 688.295 196.015  28
  -2 -16 -10 788.663 246.314  30
  -2 -16 -11 679.756 145.336  22
  -2 -16 -11 265.584 159.990  30
  -2 -15  13 77.7101 147.565  28
   2 -15 -12 2573.42 182.663  10
  -2 -15  12 1507.01 287.973  28
   2 -15 -11 800.880 139.830  10
  -2 -15  11 502.771 129.005  13
  -2 -15  11 949.282 187.466  11
  -2 -15  11 281.442 256.116  28
  -2 -15  10 665.942 185.006  11
  -2 -15  10 528.075 148.870  13
   2 -15 -10 574.848 137.525  10
  -2 -15  10 544.473 325.650  28
  -2 -15   9 164.174 138.151  13
  -2 -15   9 230.060 179.299  11
  -2 -15   8 554.997 172.053  13
  -2 -15   8 318.171 169.701   9
  -2 -15   8 535.733 194.124  11
  -2 -15   7 296.585 174.414   9
  -2 -15   7 414.240 183.148  13
  -2 -15   6 755.701 216.938  19
  -2 -15   6 563.400 197.193   9
  -2 -15   6 627.530 189.337  13
  -2 -15   5 1533.10 279.077  19
  -2 -15   5 2015.25 289.387   9
  -2 -15   5 1804.77 256.800  13
  -2 -15   4 1543.92 280.695  19
  -2 -15   3 570.743 219.448  19
  -2 -15   2 1715.36 304.536  19
  -2 -15   1 706.338 221.596  17
  -2 -15   0 2907.68 451.211  30
  -2 -15   0 4497.74 416.235  17
  -2 -15  -1 584.439 287.501  30
  -2 -15  -1 588.611 231.425  17
  -2 -15  -2 287.215 271.688  30
  -2 -15  -3 284.089 180.399  22
  -2 -15  -3 277.552 272.987  30
  -2 -15  -4 221.899 217.216  22
  -2 -15  -5 294.613 209.123  22
  -2 -15  -6 1820.17 328.749  22
  -2 -15  -7 303.994 217.682  22
  -2 -15  -7 368.529 155.477  10
  -2 -15  -8 3642.45 300.439  10
  -2 -15  -9 776.429 179.077  10
   2 -15   9 707.812 298.796  28
  -2 -15 -10 2203.52 229.612  10
   2 -15  10 1823.75 325.517  28
  -2 -15 -11 127.111 179.051  22
  -2 -15 -11 134.982 116.031  10
   2 -15  11 92.4738 168.961  28
  -2 -15 -12 474.220 158.998  22
   2 -15  12 172.448 129.502  28
  -2 -15 -13-13.8070 92.3616  22
  -2 -15 -13-156.123 124.778  30
  -2 -15 -13 10.8798 78.1246  17
   2 -14 -14 1054.74 118.370  10
  -2 -14  14 699.659 197.172  28
   2 -14 -13 1505.83 169.902  10
  -2 -14  13 1158.98 145.946  13
  -2 -14  12 931.697 166.861  13
  -2 -14  12 897.759 310.773  28
  -2 -14  11 1387.05 214.084  13
  -2 -14  11 1541.27 237.424  11
  -2 -14  11 1054.83 352.550  28
  -2 -14  10 761.823 199.402  13
  -2 -14  10 901.532 224.153  11
  -2 -14  10 726.967 375.151  28
  -2 -14   9 317.075 171.829   9
  -2 -14   9 483.450 186.772  13
  -2 -14   9 596.177 226.443  11
  -2 -14   8 1759.18 266.327   9
  -2 -14   8 1754.90 282.104  11
  -2 -14   8 1801.22 287.513  13
  -2 -14   7 2917.16 326.604  13
  -2 -14   7 2705.57 326.969   9
  -2 -14   6 757.824 237.545  19
  -2 -14   6 461.997 200.401   9
  -2 -14   6 581.144 210.420  13
  -2 -14   5 674.357 220.976  19
  -2 -14   5 834.633 235.067   9
  -2 -14   4 851.975 271.320  19
  -2 -14   3 951.550 260.053  19
  -2 -14   2 23.8972 169.878  17
  -2 -14   1 4504.98 418.090  17
  -2 -14   0 531.979 290.163  30
  -2 -14   0 272.974 198.491  17
  -2 -14  -1 1845.48 394.866  30
  -2 -14  -2 517.043 234.104  22
  -2 -14  -3 1393.77 288.161  22
  -2 -14  -4 1435.78 310.896  22
  -2 -14  -5 885.731 188.831  10
  -2 -14  -6 2219.22 266.373  10
  -2 -14  -7 3796.24 334.223  10
  -2 -14  -8 6835.57 436.083  10
  -2 -14  -9 3345.75 321.816  10
   2 -14   9 2316.71 427.328  28
  -2 -14 -10 506.511 183.048  23
  -2 -14 -10 725.955 188.272  10
   2 -14  10 449.494 275.089  28
  -2 -14 -11 2466.07 281.941  23
   2 -14  11 2030.77 333.439  28
  -2 -14 -12 1511.38 204.954  10
   2 -14  12 968.380 241.431  28
  -2 -14 -13 1260.25 161.362  10
   2 -14  13 616.076 161.635  28
  -2 -14 -14 1104.89 159.836  22
  -2 -14 -14 1766.96 145.249  10
  -2 -13  15 738.422 200.407  28
   2 -13 -15 1644.12 148.767  10
  -2 -13  14 1239.31 283.638  28
  -2 -13  14 1436.24 172.859  13
  -2 -13  13 990.117 330.509  28
  -2 -13  13 840.460 179.572  13
  -2 -13  12 1747.53 403.674  28
  -2 -13  12 2036.23 276.121  11
  -2 -13  12 2254.26 265.336  13
  -2 -13  11 2416.78 482.564  28
  -2 -13  11 3184.75 342.546  11
  -2 -13  11 2983.82 323.549  13
  -2 -13  10 834.828 419.236  28
  -2 -13  10 1119.00 250.926  11
  -2 -13  10 1220.94 249.236  13
  -2 -13   9 3570.93 361.453  13
  -2 -13   9 3161.61 368.506  11
  -2 -13   9 3332.11 325.856   9
  -2 -13   8 5495.12 445.984  11
  -2 -13   8 4718.26 423.552  13
  -2 -13   8 5280.06 408.563   9
  -2 -13   7 4370.38 416.414  19
  -2 -13   7 4596.59 415.988  13
  -2 -13   7 4775.70 404.289   9
  -2 -13   6 7566.42 541.160  19
  -2 -13   6 8543.59 526.989   9
  -2 -13   6 7692.45 508.661  13
  -2 -13   5 3852.38 404.212  19
  -2 -13   4 10593.3 649.036  19
  -2 -13   4 11375.5 1301.07   7
  -2 -13   3-17.5182 186.637  19
  -2 -13   3-288.330 284.929   7
  -2 -13   2 4810.64 415.544  17
  -2 -13   2 4931.52 834.257   7
  -2 -13   1 848.979 323.761  30
  -2 -13   1 858.680 241.548  17
  -2 -13   1 737.658 389.267   7
  -2 -13   0 22707.1 1124.00  30
  -2 -13   0 28079.1 1930.47   7
  -2 -13  -1 6023.92 902.182   7
  -2 -13  -1 4782.19 458.933  22
   2 -13   2 15561.7 1356.74   7
  -2 -13  -2 12805.1 1417.61   7
  -2 -13  -2 12847.4 724.270  22
   2 -13   3 5042.81 809.120   7
  -2 -13  -5 3036.48 321.817  10
  -2 -13  -6 3688.55 349.369  10
  -2 -13  -7 1027.50 241.961  10
  -2 -13  -8 3048.70 374.482  23
  -2 -13  -8 3547.45 350.435  10
  -2 -13  -9 1467.58 296.203  23
  -2 -13  -9 1244.41 245.990  10
  -2 -13 -10 1989.50 320.034  23
  -2 -13 -10 2449.71 299.379  10
   2 -13  10 1573.86 387.544  28
  -2 -13 -11 1171.87 255.846  23
  -2 -13 -11 1364.88 236.711  10
   2 -13  11 676.879 281.395  28
  -2 -13 -12 513.797 195.890  23
  -2 -13 -12 575.307 184.722  10
   2 -13  12 239.339 230.346  28
  -2 -13 -13 754.986 190.013  23
  -2 -13 -13 982.335 187.003  10
   2 -13  13 502.264 214.567  28
  -2 -13 -14 177.683 133.995  23
  -2 -13 -14 44.6019 104.547  10
   2 -13  14-15.1845 127.277  28
  -2 -13 -15 1267.66 125.683  10
   2 -12 -16 754.008 119.602  10
  -2 -12  16 564.077 179.665  28
   2 -12 -15 1209.17 180.557  23
  -2 -12  15 1970.05 191.148  13
  -2 -12  15 1376.94 293.339  28
   2 -12 -14 1371.68 218.899  23
  -2 -12  14 1636.10 348.546  28
  -2 -12  14 1420.18 202.624  13
  -2 -12  13 589.336 339.227  28
  -2 -12  13 629.555 191.931  13
  -2 -12  12 3277.41 519.119  28
  -2 -12  12 2689.36 305.106  13
  -2 -12  12 2877.57 337.243  11
  -2 -12  11 6462.34 717.566  28
  -2 -12  11 8296.65 525.984  11
  -2 -12  11 7387.57 497.874  13
  -2 -12  10 5023.48 680.132  28
  -2 -12  10 4962.92 442.827  11
  -2 -12  10 4969.26 432.475  13
  -2 -12   9 11498.1 625.341  11
  -2 -12   9 10917.5 608.005  13
  -2 -12   9 10511.7 563.279   9
  -2 -12   8 5261.53 448.266  13
  -2 -12   8 5180.38 424.899   9
  -2 -12   7 13141.8 695.650  19
  -2 -12   7 13254.9 649.200  13
  -2 -12   7 12589.4 621.698   9
  -2 -12   6 2804.96 640.734   4
  -2 -12   6 3124.19 722.974   7
  -2 -12   6 1630.36 308.747  19
  -2 -12   6 2684.12 314.475   9
  -2 -12   5 13951.8 710.480  19
  -2 -12   5 17242.1 1488.80   7
  -2 -12   5 14612.6 1319.12   4
  -2 -12   4 6656.00 505.963  19
  -2 -12   4 8720.29 1073.52   7
  -2 -12   3 27629.8 1833.19   7
   2 -12  -3 19097.6 1460.93   7
  -2 -12   2 11362.6 599.673  17
  -2 -12   2 13867.4 1289.57   7
   2 -12  -2 12300.7 1138.19   7
  -2 -12   1 27491.6 1183.95  30
  -2 -12   1 29068.6 1845.14   7
   2 -12  -1 26263.7 1616.25   7
  -2 -12   0 8492.43 703.481  30
   2 -12   0 7310.49 896.887   7
  -2 -12   0 7215.55 990.633   7
  -2 -12  -1 20715.0 1644.06   7
   2 -12   1 20858.7 1468.54   7
  -2 -12  -1 22299.6 1431.47   8
  -2 -12  -1 20193.3 857.793  22
  -2 -12  -2 19705.9 1384.56   8
   2 -12   2 19483.0 1435.71   7
  -2 -12  -3 17455.7 1378.55   8
   2 -12   3 17854.7 1392.68   7
  -2 -12  -4 30701.4 1818.34   8
   2 -12   4 29394.9 1800.26   7
  -2 -12  -4 26839.2 824.238  10
  -2 -12  -5 4041.91 714.403   8
   2 -12   5 3117.04 637.590   7
  -2 -12  -5 3628.70 351.662  10
   2 -12   6 7406.68 975.653   7
  -2 -12  -6 7510.35 985.453   8
  -2 -12  -7 1114.00 304.390  23
  -2 -12  -8 10548.0 680.659  23
  -2 -12  -9 3824.46 452.677  23
   2 -12  10 7842.45 724.696  28
  -2 -12 -10 8892.88 620.275  23
   2 -12  11 365.635 285.268  28
  -2 -12 -11 213.827 227.491  23
   2 -12  12 2191.09 386.359  28
  -2 -12 -12 3551.99 332.064  10
  -2 -12 -12 2724.07 365.888  23
   2 -12  13-132.882 221.148  28
  -2 -12 -13 181.900 171.918  10
  -2 -12 -13 186.711 208.133  23
   2 -12  14 1239.26 259.199  28
  -2 -12 -14 2091.73 231.325  10
  -2 -12 -14 1778.09 262.430  23
  -2 -12 -15 246.242 115.535  10
  -2 -12 -15-82.1721 130.806  23
  -2 -11  17 169.297 130.990  28
   2 -11 -17 159.089 78.1412  10
  -2 -11  16-72.6202 192.548  28
  -2 -11  16-28.3861 103.938  13
   2 -11 -16 3.71151 133.526  23
  -2 -11  15 891.113 187.786  13
  -2 -11  15 424.343 245.801  28
  -2 -11  14 457.275 184.123  13
  -2 -11  14 162.900 304.865  28
  -2 -11  13 954.931 231.539  13
  -2 -11  13 777.407 387.699  28
  -2 -11  12 270.647 192.904  13
  -2 -11  12 330.795 219.989  11
  -2 -11  12 306.789 383.440  28
  -2 -11  11 4862.52 428.633  13
  -2 -11  11 5328.23 446.821  11
  -2 -11  11 4033.20 613.350  28
  -2 -11  10 433.319 233.890  11
  -2 -11  10 468.265 210.652  13
  -2 -11   9 8137.59 542.259  13
  -2 -11   9 8668.80 519.915   9
  -2 -11   9 9553.93 574.400  11
  -2 -11   8 6716.83 1013.41   7
  -2 -11   8 6411.32 457.471   9
  -2 -11   8 6608.79 487.060  13
  -2 -11   7 6849.47 956.061   7
  -2 -11   7 5493.45 470.129  19
  -2 -11   7 7546.85 977.227   4
  -2 -11   7 6313.76 477.017  13
  -2 -11   7 6538.99 456.973   9
  -2 -11   6 5929.71 924.294   7
  -2 -11   6 5715.21 463.632  19
  -2 -11   6 6842.34 916.954   4
  -2 -11   6 6237.00 445.758   9
  -2 -11   5 5681.75 877.164   7
  -2 -11   5 4733.58 733.559   4
  -2 -11   5 4791.43 421.146  19
  -2 -11   4 6607.25 910.050   7
  -2 -11   4 6432.59 826.925   4
  -2 -11   4 5056.36 430.863  19
  -2 -11   3 2146.28 536.998   7
  -2 -11   2 3080.37 613.085   7
   2 -11  -2 2168.50 502.931   7
  -2 -11   1 7829.55 807.376   8
  -2 -11   1 8542.23 1002.01   7
   2 -11  -1 7490.56 853.714   7
  -2 -11   0 5583.86 698.334   8
   2 -11   0 4955.71 668.933   7
  -2 -11   0 4842.58 837.235   7
  -2 -11  -1 20117.9 1319.54   8
   2 -11   1 20813.8 1384.66   7
  -2 -11  -2 33601.6 1738.58   8
   2 -11   2 33496.1 1747.80   7
   2 -11   3 1409.13 430.777   7
  -2 -11  -3 1313.75 420.479   8
   2 -11   4 8120.57 919.749   7
  -2 -11  -4 7872.98 928.292   8
  -2 -11  -5 7312.74 934.185   8
   2 -11   5 6351.73 857.158   7
   2 -11   6 4787.75 767.792   7
  -2 -11  -6 4802.34 797.398   8
   2 -11   6 5065.24 725.223   4
  -2 -11  -6 4117.71 440.923  23
   2 -11   7 13545.8 1271.18   7
  -2 -11  -7 14751.3 1366.08   8
   2 -11   7 12350.6 1166.35   4
  -2 -11  -7 11637.2 709.804  23
  -2 -11  -8 5156.72 505.050  23
   2 -11   8 6725.71 946.891   7
  -2 -11  -8 7609.64 1010.91   8
  -2 -11  -9 2770.57 408.842  23
  -2 -11 -10 239.708 249.917  23
   2 -11  10 281.935 309.018  28
  -2 -11 -11 5006.21 500.709  23
   2 -11  11 5468.86 601.563  28
  -2 -11 -12 892.568 309.288  23
   2 -11  12 975.098 343.759  28
  -2 -11 -13 1304.86 295.166  23
   2 -11  13 1105.90 317.175  28
  -2 -11 -14 111.279 208.400  23
  -2 -11 -14 386.187 178.144  10
   2 -11  14 55.8419 214.126  28
  -2 -11 -15 1403.10 240.611  23
  -2 -11 -15 1436.04 194.086  10
   2 -11  15 1065.11 229.669  28
  -2 -11 -16 191.967 139.222  23
  -2 -11 -16 52.8056 93.1351  10
   2 -10 -17 395.616 144.580  23
  -2 -10  17 194.061 97.8587  13
  -2 -10  17 109.235 176.247  28
  -2 -10  16 504.843 158.845  13
  -2 -10  16 229.555 239.005  28
  -2 -10  15 2134.78 276.275  13
  -2 -10  15 1506.59 378.837  28
  -2 -10  14 378.101 190.940  13
  -2 -10  14 485.755 373.422  28
  -2 -10  13 2170.08 317.842  13
  -2 -10  13 2157.61 315.895  11
  -2 -10  13 1324.13 435.181  28
  -2 -10  12 2501.54 344.546  11
  -2 -10  12 2402.17 352.509  13
  -2 -10  12 1799.21 459.948  28
  -2 -10  11 2465.13 337.486  13
  -2 -10  11 2480.60 356.784  11
  -2 -10  11 2259.00 514.473  28
  -2 -10  10 3965.63 412.229  13
  -2 -10  10 4236.98 369.299   9
  -2 -10  10 4200.59 407.711  11
  -2 -10   9 1100.99 452.020   7
  -2 -10   9 914.947 417.006   4
  -2 -10   9 1132.62 263.276  11
  -2 -10   9 893.446 216.424   9
  -2 -10   9 780.600 226.177  13
  -2 -10   8 19200.7 1583.86   7
  -2 -10   8 21408.5 1613.01   4
  -2 -10   8 18716.6 718.957   9
  -2 -10   8 18772.7 769.404  13
  -2 -10   7 117.204 158.491   9
  -2 -10   7-84.5432 273.390   7
  -2 -10   7 294.812 215.268  19
  -2 -10   7-109.909 279.940   4
  -2 -10   7 91.6759 157.063  13
  -2 -10   6 21890.5 1598.86   7
  -2 -10   6 23118.3 1563.98   4
  -2 -10   6 22543.2 751.911   9
  -2 -10   5 19768.3 1448.15   7
  -2 -10   5 19728.4 1397.79   4
  -2 -10   4 5540.76 772.950   7
  -2 -10   4 5176.88 718.537   4
  -2 -10   3 1658.87 489.279   7
  -2 -10   3 1663.87 451.679   4
  -2 -10   2 13071.0 1138.86   7
  -2 -10   1 8946.43 950.874   7
  -2 -10   1 8479.10 794.268   8
   2 -10  -1 7934.77 823.871   7
  -2 -10   0 11916.1 944.869   8
   2 -10   0 12224.4 985.881   7
  -2 -10  -1 2259.22 453.952   8
   2 -10   1 2228.62 440.890   7
  -2 -10  -2 3111.11 567.675   8
   2 -10   2 3168.68 522.658   7
   2 -10   3 11364.5 998.433   7
  -2 -10  -3 11532.0 1020.14   8
   2 -10   3 11714.4 885.578   4
  -2 -10  -4 22096.2 1436.46   8
   2 -10   4 22787.6 1442.95   7
   2 -10   4 22513.9 1298.02   4
   2 -10   5 3453.40 612.439   7
  -2 -10  -5 3460.03 629.985   8
   2 -10   5 4375.27 632.280   4
   2 -10   6 11236.4 1076.43   7
  -2 -10  -6 10532.0 1107.40   8
   2 -10   6 9859.76 959.646   4
   2 -10   7 7647.78 961.098   7
  -2 -10  -7 7246.35 954.500   8
   2 -10   7 7500.32 896.661   4
  -2 -10  -8 1987.42 602.389   8
   2 -10   8 2283.73 584.323   7
   2 -10   8 2222.46 533.845   4
   2 -10   9 1166.78 226.867  11
  -2 -10  -9 1857.37 536.926   8
   2 -10   9 1935.21 558.996   7
   2 -10  10 2318.40 291.401  11
   2 -10  10 2010.97 449.159  28
   2 -10  11 1186.44 226.202  11
   2 -10  11 935.773 362.158  28
  -2 -10 -11 1102.48 294.916  27
  -2 -10 -12 928.886 253.574  27
   2 -10  12 1104.69 358.062  28
  -2 -10 -13 967.838 322.285  23
   2 -10  13 1066.51 327.598  28
  -2 -10 -14 267.440 247.406  23
   2 -10  14 256.786 239.418  28
  -2 -10 -15 2373.65 321.138  23
  -2 -10 -15 3046.52 284.251  10
  -2 -10 -16 77.6784 161.786  23
  -2 -10 -16 88.2364 110.931  10
   2 -10  16 73.4271 154.018  28
  -2 -10 -17 1250.52 176.367  23
  -2 -10 -17 1367.35 128.797  10
   2  -9 -18 610.726 133.402  23
  -2  -9  18 594.609 170.016  28
  -2  -9  17 20.4389 203.837  28
  -2  -9  17 277.630 134.579  13
  -2  -9  16 2017.13 394.937  28
  -2  -9  16 2716.16 282.156  13
  -2  -9  15 303.978 309.683  28
  -2  -9  15 421.486 207.793  13
  -2  -9  14 6345.60 682.125  28
  -2  -9  14 6771.33 497.841  13
  -2  -9  13 2377.94 498.450  28
  -2  -9  13 2441.47 338.722  13
  -2  -9  13 2587.78 352.562  11
  -2  -9  12 6430.90 723.419  28
  -2  -9  12 5225.44 457.690  11
  -2  -9  12 5604.57 469.175  13
  -2  -9  11 4067.14 603.257  28
  -2  -9  11 4680.49 425.450  11
  -2  -9  11 4647.77 432.047  13
  -2  -9  10 3948.44 770.249   7
  -2  -9  10 3683.22 730.468   4
  -2  -9  10 4064.95 415.287  13
  -2  -9  10 3857.78 384.610  11
  -2  -9   9 4813.65 805.724   7
  -2  -9   9 4932.98 819.237   4
  -2  -9   9 4402.29 400.214  11
  -2  -9   9 4542.54 416.252  13
  -2  -9   9 4094.08 358.180   9
  -2  -9   8 111.708 294.973   7
  -2  -9   8-0.79952 144.808   9
  -2  -9   8 261.312 282.110   4
  -2  -9   8 42.1443 144.633  13
  -2  -9   7 11110.0 1104.27   4
  -2  -9   7 11494.7 1128.48   7
  -2  -9   6 6315.42 814.603   4
  -2  -9   6 7397.26 904.098   7
  -2  -9   5 1465.45 412.388   4
  -2  -9   5 1472.68 443.822   7
  -2  -9   4 2691.91 516.289   4
  -2  -9   4 2818.48 542.645   7
  -2  -9   3 10058.1 887.701   4
  -2  -9   3 9917.53 936.181   7
   2  -9  -3 9732.55 731.502   8
  -2  -9   2 20111.3 1205.61   4
  -2  -9   2 18629.7 1098.69   8
  -2  -9   2 21341.9 1311.84   7
  -2  -9   1 28335.9 1348.84   8
  -2  -9   1 28103.1 1529.83   7
  -2  -9   0 4771.91 623.034   8
   2  -9   0 4913.58 585.476   7
   2  -9   1 12880.9 774.635   4
  -2  -9  -1 13518.6 972.353   8
   2  -9   1 12808.1 938.866   7
   2  -9   2 4533.37 509.253   4
   2  -9   2 4314.01 583.287   7
  -2  -9  -2 4577.29 603.564   8
   2  -9   3 22715.5 1164.37   4
  -2  -9  -3 22613.1 1334.19   8
   2  -9   3 21516.0 1274.65   7
   2  -9   4 2534.80 440.174   4
   2  -9   4 2476.60 470.683   7
  -2  -9  -4 2087.97 470.028   8
   2  -9   5 11977.3 968.029   4
   2  -9   5 12738.8 1055.88   7
  -2  -9  -5 12264.5 1077.37   8
   2  -9   6 10507.2 959.013   4
  -2  -9  -6 10248.8 1071.36   8
   2  -9   6 10971.6 1018.59   7
   2  -9   7 14679.8 1198.50   4
   2  -9   7 14983.3 1117.46   2
   2  -9   7 14602.1 1224.72   7
  -2  -9  -7 15710.2 1325.57   8
  -2  -9  -8 12065.3 721.605  27
  -2  -9  -8 10763.3 1158.70   8
   2  -9   8 11349.5 1150.16   7
   2  -9   8 10142.4 1000.27   2
   2  -9   8 11410.1 1109.27   4
  -2  -9  -9 14895.7 825.231  27
   2  -9   9 19573.1 1550.77   7
   2  -9   9 18555.3 1415.33   2
   2  -9   9 19913.1 1537.56   4
   2  -9   9 18102.3 692.737  11
   2  -9  10 23773.8 803.443  11
   2  -9  10 24772.5 1210.86  28
  -2  -9 -10 23457.2 1028.78  27
   2  -9  10 24825.0 1831.32   7
   2  -9  11 5714.13 429.624  11
   2  -9  11 4734.58 577.690  28
  -2  -9 -11 4912.30 504.755  27
  -2  -9 -12 6456.14 566.488  27
   2  -9  12 6782.68 656.309  28
   2  -9  13 1539.51 391.398  28
  -2  -9 -13 1328.10 289.800  27
   2  -9  14 1122.00 328.816  28
  -2  -9 -14 1053.35 293.021  27
  -2  -9 -15 192.559 266.943  23
   2  -9  15 100.262 234.242  28
  -2  -9 -15 338.094 213.339  27
  -2  -9 -16 289.709 202.300  23
  -2  -9 -16 369.103 137.676  10
   2  -9  16 314.761 186.931  28
  -2  -9 -17 1209.72 207.905  23
  -2  -9 -17 1154.99 138.338  10
  -2  -8  18 254.773 181.783  28
  -2  -8  17 682.988 289.674  28
  -2  -8  17 924.552 191.512  13
  -2  -8  16 1757.39 408.320  28
  -2  -8  16 1987.22 275.356  13
  -2  -8  15 246.044 350.455  28
  -2  -8  15 168.913 160.617  14
  -2  -8  15 213.064 198.591  13
  -2  -8  14 2798.47 519.697  28
  -2  -8  14 3148.86 371.701  13
  -2  -8  13 4486.16 605.142  28
  -2  -8  13 4554.43 433.225  13
  -2  -8  12 4700.28 633.684  28
  -2  -8  12 3649.34 396.498  13
  -2  -8  12 3696.70 395.094  11
  -2  -8  11 2246.57 493.434  28
  -2  -8  11 1625.68 527.474   7
  -2  -8  11 1204.85 451.066   4
  -2  -8  11 1646.11 292.283  11
  -2  -8  11 1520.74 270.089  13
  -2  -8  10 6658.11 695.340  28
  -2  -8  10 4469.18 806.155   7
  -2  -8  10 4970.14 813.991   4
  -2  -8  10 4604.86 419.283  13
  -2  -8  10 4866.65 407.912  11
  -2  -8   9 471.597 306.506   7
  -2  -8   9 311.267 249.705   4
  -2  -8   9 426.655 176.037  13
  -2  -8   9 654.302 184.495   9
  -2  -8   9 461.991 186.359  11
  -2  -8   8 696.635 327.648   4
  -2  -8   8 883.974 398.791   7
  -2  -8   7 21954.5 1440.59   4
  -2  -8   7 22266.1 1470.10   7
  -2  -8   6 2338.63 499.828   4
  -2  -8   6 1844.80 473.403   7
  -2  -8   5 9275.56 875.837   4
  -2  -8   5 9365.48 928.066   7
  -2  -8   4 716.202 290.343   4
  -2  -8   4 816.576 337.946   7
  -2  -8   3 8453.21 779.146   4
  -2  -8   3 9409.79 838.320   7
  -2  -8   2 2904.38 463.790   4
   2  -8  -2 2914.80 367.082   8
  -2  -8   2 2693.68 434.970   8
  -2  -8   2 2811.57 492.251   7
   2  -8  -1 2489.69 311.092   8
  -2  -8   1 2376.23 391.176   8
   2  -8   0 7191.40 507.471   4
  -2  -8   0 7019.10 653.894   8
   2  -8   0 7274.52 651.552   7
   2  -8   1 20466.8 908.804   4
  -2  -8  -1 19424.2 1085.18   8
   2  -8   1 19192.2 1044.83   7
   2  -8   2 790.553 234.223   4
   2  -8   2 533.508 268.637   7
  -2  -8  -2 924.463 326.306   8
   2  -8   3 2650.02 400.186   4
   2  -8   3 2624.56 335.945   2
  -2  -8  -3 2546.56 462.995   8
   2  -8   3 2377.59 449.765   7
   2  -8   4 12233.5 769.286   2
   2  -8   4 12792.0 888.349   4
  -2  -8  -4 12492.7 1015.38   8
   2  -8   4 12682.4 951.915   7
   2  -8   5 12831.1 872.402   2
   2  -8   5 12256.2 933.774   4
  -2  -8  -5 11868.2 1041.65   8
   2  -8   5 12181.6 980.658   7
   2  -8   6 4471.12 621.623   4
   2  -8   6 4024.57 556.664   2
   2  -8   6 4073.01 618.858   7
   2  -8   7 8117.76 838.224   2
   2  -8   7 8897.46 910.826   4
   2  -8   7 10023.7 968.302   7
   2  -8   8 18560.6 1333.02   2
   2  -8   8 19411.3 1405.16   4
   2  -8   8 20089.8 1466.16   7
  -2  -8  -9 33729.4 1213.30  27
   2  -8   9 35437.7 2045.85   7
   2  -8   9 35153.0 1886.22   2
   2  -8   9 32752.6 1911.60   4
  -2  -8 -10 5149.70 523.392  27
   2  -8  10 4509.59 570.537  28
   2  -8  10 4197.44 797.644   7
   2  -8  10 4555.77 738.806   2
   2  -8  10 4748.46 797.476   4
   2  -8  10 4599.17 378.611  11
   2  -8  11 12969.1 1392.83   7
   2  -8  11 15521.1 951.524  28
  -2  -8 -11 14207.1 828.802  27
  -2  -8 -12 2102.54 364.350  27
   2  -8  12 2056.31 438.191  28
  -2  -8 -13 432.511 248.294  27
   2  -8  13 905.572 353.234  28
  -2  -8 -14 450.214 256.345  27
   2  -8  14 390.774 283.891  28
   2  -8  15 1613.41 348.270  28
  -2  -8 -15 1284.25 287.072  27
  -2  -8 -16 3457.01 391.869  23
  -2  -8 -16 3648.22 281.834  10
  -2  -8 -16 2952.02 331.065  27
  -2  -8 -17 592.419 204.495  23
  -2  -8 -17 824.297 135.378  10
   2  -8  17 670.902 193.245  28
  -2  -8 -17 509.731 153.035  27
  -2  -8 -18 156.862 120.860  23
  -2  -7  19 751.068 173.458  28
  -2  -7  18 401.099 227.675  28
  -2  -7  17 586.595 284.633  28
  -2  -7  17 722.422 205.144  13
  -2  -7  16 4391.60 552.772  28
  -2  -7  16 4980.94 404.986  13
  -2  -7  15 745.136 405.384  28
  -2  -7  15 931.010 218.374  14
  -2  -7  15 885.109 261.704  13
  -2  -7  14 12135.2 922.557  28
  -2  -7  14 14676.2 726.421  13
  -2  -7  13 1218.44 396.710  28
  -2  -7  13 1532.25 313.321  13
  -2  -7  12 17865.6 1611.43   7
  -2  -7  12 16156.7 1026.16  28
  -2  -7  12 15974.7 732.253  11
  -2  -7  12 16321.8 759.176  13
  -2  -7  11 15684.6 1000.27  28
  -2  -7  11 19338.6 1585.29   7
  -2  -7  11 18806.2 1533.32   4
  -2  -7  11 17307.4 761.116  13
  -2  -7  11 17311.1 754.549  11
  -2  -7  10 11229.6 850.625  28
  -2  -7  10 12472.1 1242.11   7
  -2  -7  10 12021.9 1216.56   4
  -2  -7  10 11556.2 598.521  11
  -2  -7  10 11392.0 617.607  13
  -2  -7   9 479.514 336.786   7
  -2  -7   9 194.898 277.554   4
  -2  -7   8 219.688 269.919   7
  -2  -7   8 327.841 283.025   4
  -2  -7   7 11922.7 1042.57   7
  -2  -7   7 11388.7 1012.58   4
  -2  -7   6 6935.35 787.358   7
  -2  -7   6 7318.50 781.007   4
  -2  -7   5 10182.1 878.583   7
  -2  -7   5 9396.63 825.515   4
  -2  -7   4 28749.2 1398.34   7
  -2  -7   4 28898.5 1365.58   4
  -2  -7   3 40023.5 1594.25   7
  -2  -7   3 39538.9 1513.99   4
  -2  -7   2 25038.4 1104.24   8
  -2  -7   2 25362.5 1298.00   7
  -2  -7   2 24805.3 1187.31   4
  -2  -7   1 5073.73 540.862   8
   2  -7  -1 5584.46 422.889   8
  -2  -7   1 4809.21 543.887   4
   2  -7   0 9290.09 469.553   8
  -2  -7   0 9491.79 713.353   8
   2  -7   0 9252.10 680.337   7
   2  -7   0 9607.46 537.743   4
   2  -7   1 1991.80 358.725   7
  -2  -7  -1 2166.50 440.743   8
   2  -7   1 1635.87 273.968   4
  -2  -7  -2 93940.1 2282.68   8
   2  -7   2 93522.8 2135.82   7
   2  -7   2 91300.2 1898.28   4
   2  -7   2 96247.6 1622.94   2
  -2  -7  -3 27908.5 1330.31   8
   2  -7   3 27951.9 1240.90   7
   2  -7   3 28705.7 1030.88   2
   2  -7   3 27618.3 1136.71   4
   2  -7   4 19452.6 1082.75   7
   2  -7   4 19430.7 957.484   2
   2  -7   4 18617.9 1018.20   4
   2  -7   5 2609.24 492.778   7
   2  -7   5 3063.28 474.774   4
   2  -7   5 3186.31 453.802   2
   2  -7   6 23587.2 1327.16   7
   2  -7   6 24312.8 1330.43   4
   2  -7   6 24524.7 1288.59   2
   2  -7   7 7580.14 812.076   4
   2  -7   7 7999.07 837.827   7
   2  -7   7 6943.92 760.959   2
   2  -7   8 13329.7 1141.14   7
   2  -7   8 12490.8 1103.81   4
   2  -7   8 12489.5 1056.46   2
   2  -7   9 18069.4 1442.64   7
   2  -7   9 17536.0 1369.97   4
   2  -7   9 17924.7 1349.76   2
  -2  -7 -10 21555.7 996.491  27
   2  -7  10 23400.4 1116.59  28
   2  -7  10 19699.5 1514.57   4
   2  -7  10 19621.2 1578.84   7
   2  -7  10 17769.1 1395.81   2
   2  -7  10 17981.2 696.511  11
   2  -7  11 2425.36 449.906  28
  -2  -7 -11 2701.15 405.034  27
   2  -7  11 3627.62 741.752   4
   2  -7  11 2807.17 669.887   7
   2  -7  11 3590.28 734.654   2
   2  -7  12 11703.8 607.219  13
  -2  -7 -12 10302.4 731.769  27
   2  -7  12 11175.2 823.729  28
   2  -7  13 2783.65 329.572  13
  -2  -7 -13 2569.80 428.733  27
   2  -7  13 2793.08 488.686  28
   2  -7  14 379.358 174.222  13
   2  -7  14 214.582 278.770  28
  -2  -7 -14 356.665 240.676  27
   2  -7  15 417.154 171.192  13
   2  -7  15 624.272 294.181  28
  -2  -7 -15 620.657 263.072  27
  -2  -7 -16 484.533 226.487  27
   2  -7  16 529.080 253.331  28
  -2  -7 -17 505.345 212.798  23
  -2  -7 -17 556.684 134.189  10
   2  -7  17 527.130 213.462  28
  -2  -7 -17 664.447 209.934  27
  -2  -7 -18 3586.88 286.642  23
  -2  -7 -18 2872.56 228.551  27
  -2  -6  19 330.781 176.655  28
  -2  -6  18 986.791 286.939  28
  -2  -6  17 647.745 332.034  28
  -2  -6  17 426.921 203.983  13
  -2  -6  16 639.238 366.712  28
  -2  -6  16 859.686 251.090  13
  -2  -6  16 828.569 191.993  14
  -2  -6  15 752.004 396.225  28
  -2  -6  15 756.936 216.305  14
  -2  -6  15 856.386 266.441  13
  -2  -6  14 3547.94 587.878  28
  -2  -6  14 3837.10 406.692  13
  -2  -6  13 2264.59 497.327  28
  -2  -6  13 2597.56 361.571  13
  -2  -6  12 4213.81 569.281  28
  -2  -6  12 3850.31 818.212   7
  -2  -6  12 4067.37 762.783   4
  -2  -6  12 3967.96 413.357  13
  -2  -6  12 3949.38 406.041  11
  -2  -6  11 21862.8 1132.09  28
  -2  -6  11 26486.6 1860.45   7
  -2  -6  11 26417.6 1773.78   4
  -2  -6  11 22708.7 841.855  11
  -2  -6  11 23773.9 873.086  13
  -2  -6  10 5080.47 579.059  28
  -2  -6  10 3741.27 673.826   4
  -2  -6  10 4159.58 728.901   7
  -2  -6   9 40808.6 1990.94   4
  -2  -6   9 40445.0 2000.73   7
  -2  -6   8 6514.77 790.260   4
  -2  -6   8 7323.45 818.010   7
  -2  -6   7 7977.36 820.616   4
  -2  -6   7 8007.12 822.094   7
  -2  -6   6 12491.5 956.781   4
  -2  -6   6 13332.6 969.753   7
  -2  -6   5 18554.2 1101.51   4
  -2  -6   5 19822.9 1129.67   7
  -2  -6   4 6436.37 627.040   4
  -2  -6   4 5818.97 631.691   7
  -2  -6   3 76142.8 1962.69   4
  -2  -6   3 75143.3 1987.48   7
  -2  -6   2 12534.3 783.774   4
  -2  -6   2 12888.6 747.311   8
  -2  -6   2 12158.5 876.198   7
  -2  -6   1 26245.0 1092.30   4
  -2  -6   1 25672.6 1036.95   8
   2  -6   0 28124.4 818.267   4
   2  -6   0 27126.9 710.938   8
  -2  -6   0 26266.7 1103.87   8
   2  -6   1 84158.9 1253.30   2
   2  -6   1 83665.8 1538.56   4
   2  -6   1 79247.9 997.635   8
  -2  -6  -1 82516.7 1914.07   8
   2  -6   1 84738.9 1787.16   7
   2  -6   2 18426.1 722.285   2
   2  -6   2 19334.7 823.364   4
  -2  -6  -2 18564.3 961.076   8
   2  -6   2 17545.2 882.544   7
   2  -6   3 20003.0 849.077   2
   2  -6   3 19912.9 914.621   4
   2  -6   3 19775.5 972.153   7
   2  -6   4 12146.2 745.809   2
   2  -6   4 11865.0 791.524   7
   2  -6   4 11622.3 766.337   4
   2  -6   5 18161.9 995.101   2
   2  -6   5 18427.4 1049.11   7
   2  -6   6 2044.74 402.057   2
   2  -6   6 1741.01 388.722   7
   2  -6   7 5201.82 647.486   2
   2  -6   7 5702.65 708.093   7
   2  -6   8 8335.24 871.220   2
   2  -6   8 8389.10 875.329   7
   2  -6   9 3.60710 240.847   2
   2  -6   9-10.4187 282.251   7
   2  -6  10 7154.03 635.105  28
  -2  -6 -10 7306.19 576.510  27
   2  -6  10 7242.77 973.524   7
   2  -6  10 7370.88 938.846   2
   2  -6  11 1487.30 262.421  13
   2  -6  11 1557.64 384.020  28
  -2  -6 -11 1315.93 351.714  27
   2  -6  11 1453.32 456.593   4
   2  -6  11 1618.30 522.840   2
   2  -6  12 7907.69 506.310  13
  -2  -6 -12 6863.81 604.943  27
   2  -6  12 6797.87 669.290  28
   2  -6  13 334.956 186.730  13
   2  -6  13 395.429 305.439  28
  -2  -6 -13 561.505 270.181  27
   2  -6  14 1044.63 244.177  13
   2  -6  14 1201.97 379.660  28
  -2  -6 -14 1653.68 369.215  27
   2  -6  15 366.981 174.065  13
   2  -6  15 184.218 262.738  28
  -2  -6 -15 207.649 246.570  27
  -2  -6 -16 373.307 231.760  27
   2  -6  16 252.850 231.564  28
  -2  -6 -17 1138.58 256.975  23
  -2  -6 -17 1187.38 166.174  10
  -2  -6 -17 1232.05 261.368  27
   2  -6  17 1018.61 266.526  28
  -2  -6 -18 68.4788 139.321  27
   2  -6  18-17.9650 142.613  28
  -2  -6 -18 58.3173 138.733  23
  -2  -5  19 2520.44 321.475  28
  -2  -5  18 374.815 269.408  28
  -2  -5  17 2521.48 459.316  28
  -2  -5  17 3224.69 361.531  13
   2  -5 -16 2750.20 346.092  27
  -2  -5  16 2897.82 497.532  28
  -2  -5  16 2879.33 297.449  14
  -2  -5  16 2895.64 364.727  13
  -2  -5  15 3258.41 551.009  28
   2  -5 -15 3507.45 398.200  27
  -2  -5  15 3206.03 413.522  18
  -2  -5  15 3583.20 370.436  14
  -2  -5  15 3727.97 421.075  13
  -2  -5  14 21105.3 897.078  13
  -2  -5  14 21785.1 860.185  14
  -2  -5  14 19130.8 1142.35  28
   2  -5 -14 18350.9 878.546  27
  -2  -5  14 20753.2 934.370  18
  -2  -5  13 8861.83 591.728  13
  -2  -5  13 7900.06 769.132  28
  -2  -5  12 5135.58 446.209  13
  -2  -5  12 4935.94 427.128  11
  -2  -5  12 4886.41 609.743  28
  -2  -5  12 4469.15 797.968   4
  -2  -5  12 5475.60 923.632   7
  -2  -5  11 9242.41 529.215  11
  -2  -5  11 9017.82 548.701  13
  -2  -5  11 9312.52 752.989  28
  -2  -5  11 9951.22 1068.13   4
  -2  -5  11 9064.75 1088.11   7
  -2  -5  10 4420.84 711.252   4
  -2  -5  10 4838.96 779.056   7
  -2  -5   9 6805.98 808.794   4
  -2  -5   9 7643.02 872.292   7
  -2  -5   8 998.910 354.943   4
  -2  -5   8 1178.48 418.106   7
  -2  -5   7 921.099 332.442   4
  -2  -5   7 1203.51 384.236   7
  -2  -5   6 21511.5 1147.71   4
  -2  -5   6 21539.7 1184.26   7
  -2  -5   5 8640.00 715.630   4
  -2  -5   5 8808.72 714.479   7
  -2  -5   4 16319.9 896.103   4
  -2  -5   4 17043.4 929.551   7
  -2  -5   3 2609.72 384.157   4
  -2  -5   3 2859.83 404.918   7
  -2  -5   2 18312.3 869.563   4
  -2  -5   2 17961.2 827.905   8
  -2  -5   2 18774.1 937.513   7
  -2  -5   1 28658.0 1044.81   4
  -2  -5   1 28871.1 1018.23   8
   2  -5   0 21838.4 640.425   4
   2  -5   0 21866.5 480.329   2
   2  -5   0 22026.3 562.297   8
  -2  -5   0 21430.3 915.446   8
   2  -5   1 21425.7 714.280   4
   2  -5   1 21287.3 634.345   2
   2  -5   1 20421.9 408.054   8
  -2  -5  -1 22215.6 932.452   8
   2  -5   1 21864.4 821.566   7
   2  -5   2 3546.72 330.316   2
   2  -5   2 3518.53 343.269   4
  -2  -5  -2 3778.80 454.550   8
   2  -5   2 3524.12 382.845   7
   2  -5   3 74282.6 1572.77   2
   2  -5   3 73341.3 1709.10   7
   2  -5   4 26413.9 1046.78   2
   2  -5   4 27283.3 1125.18   7
   2  -5   5 11825.0 770.555   2
   2  -5   5 10947.7 762.214   7
   2  -5   6 42016.8 1549.87   2
   2  -5   6 41321.0 1578.60   7
   2  -5   7 21128.6 1215.28   2
   2  -5   7 20576.2 1227.43   7
   2  -5   8 19003.5 1225.50   2
   2  -5   8 18511.5 1264.86   7
   2  -5   9 3103.79 599.907   2
   2  -5   9 3080.63 648.915   7
   2  -5  10 14534.3 1253.37   2
   2  -5  10 13174.1 1310.67   7
   2  -5  11 25817.7 1726.72   2
  -2  -5 -11 30067.6 1179.51  27
   2  -5  11 29543.6 1248.04  28
   2  -5  11 26451.9 881.092  13
   2  -5  12 2680.32 650.517   2
   2  -5  12 2240.58 294.015  13
   2  -5  12 2010.20 432.968  28
  -2  -5 -12 1728.27 361.862  27
   2  -5  13 31763.3 1015.14  13
  -2  -5 -13 30807.2 1236.93  27
   2  -5  13 32596.2 1362.33  28
   2  -5  14 5632.76 449.310  13
   2  -5  14 4167.36 550.948  28
  -2  -5 -14 4888.75 533.865  27
   2  -5  15 11386.2 593.562  13
  -2  -5 -15 11313.2 741.910  27
   2  -5  15 10744.3 778.174  28
   2  -5  16 4149.60 483.091  28
  -2  -5 -16 4945.29 495.862  27
  -2  -5 -17 8239.83 358.694  10
   2  -5  17 6904.27 539.977  28
  -2  -5 -17 7352.16 525.950  27
  -2  -5 -18 1608.76 234.559  23
   2  -5  18 1337.98 242.934  28
  -2  -5 -18 1526.18 244.543  27
  -2  -5 -19 1995.61 179.224  23
  -2  -5 -19 1725.12 186.945  27
  -2  -4  20 540.966 152.709  28
  -2  -4  19 1539.36 297.192  28
  -2  -4  18 1499.61 358.135  28
   2  -4 -18 1066.80 208.400  27
  -2  -4  17 212.053 202.172  13
  -2  -4  17 499.005 156.305  14
  -2  -4  17 429.999 212.902  18
  -2  -4  17 385.105 347.953  28
   2  -4 -17 243.237 189.433  27
  -2  -4  16 477.378 268.261  13
  -2  -4  16 226.335 169.362  14
  -2  -4  16 278.919 222.342  18
  -2  -4  16 133.151 335.397  28
   2  -4 -16 336.050 223.734  27
  -2  -4  15 2131.33 353.796  13
  -2  -4  15 1660.58 286.918  14
  -2  -4  15 1249.87 333.192  18
   2  -4 -15 1683.58 329.991  27
  -2  -4  15 1276.88 440.587  28
  -2  -4  14 1962.52 324.056  14
  -2  -4  14 1929.14 339.234  13
  -2  -4  14 1665.85 338.174  18
   2  -4 -14 1690.56 333.196  27
  -2  -4  14 1409.77 442.884  28
  -2  -4  13 4814.54 455.753  13
  -2  -4  13 4704.81 807.756   4
  -2  -4  13 5262.25 488.407  18
  -2  -4  13 5792.32 662.415  28
   2  -4 -13 4973.78 486.615  27
  -2  -4  12 1478.81 265.565  13
  -2  -4  12 1250.81 268.216  18
  -2  -4  12 341.936 313.719  28
   2  -4 -12 1364.38 295.493  27
  -2  -4  12 1691.01 490.714   4
  -2  -4  11-4.95041 266.644  28
  -2  -4  11 176.657 296.353   7
  -2  -4  11 148.791 273.374   4
  -2  -4  10 2070.01 517.543   7
  -2  -4  10 2235.51 526.553   4
  -2  -4   9 16899.1 1223.83   7
  -2  -4   9 17010.5 1202.25   4
  -2  -4   9 18231.0 1253.20   2
  -2  -4   8 25676.2 1387.69   7
  -2  -4   8 25185.5 1371.61   4
  -2  -4   8 23847.2 1381.96   2
  -2  -4   7 2314.37 448.723   4
  -2  -4   7 2676.57 464.545   7
  -2  -4   7 2109.13 442.378   2
  -2  -4   6 30768.1 1295.54   7
  -2  -4   6 31571.6 1323.19   4
  -2  -4   5 72918.5 1906.38   7
  -2  -4   5 75574.3 1875.28   4
  -2  -4   4 27758.2 1082.42   7
  -2  -4   4 23466.0 1005.09   4
  -2  -4   3 16828.2 801.858   7
  -2  -4   3 17027.7 800.607   4
  -2  -4   2 6313.65 489.169   8
  -2  -4   2 6636.25 509.915   7
  -2  -4   2 7245.91 531.483   4
  -2  -4   1 65959.3 1415.37   8
   2  -4  -1 66480.8 559.757   2
  -2  -4   0 12569.4 635.533   8
   2  -4   0 11812.7 406.439   4
   2  -4   0 11965.0 374.964   2
  -2  -4  -1 94736.5 1802.76   8
   2  -4   1 95244.5 1488.25   7
   2  -4   1 93928.9 1299.45   2
   2  -4   2 153921. 2084.68   7
   2  -4   2 153219. 1917.41   2
   2  -4   3 11582.7 636.140   7
   2  -4   3 12087.5 622.433   2
   2  -4   4 114466. 2107.52   7
   2  -4   4 117304. 2089.10   2
   2  -4   5 65390.6 1743.41   7
   2  -4   5 67763.1 1744.42   2
   2  -4   6 18735.2 1051.06   7
   2  -4   6 19519.2 1052.49   2
   2  -4   7 10630.2 895.436   7
   2  -4   7 10850.5 859.991   2
   2  -4   8 25692.5 1478.93   7
   2  -4   8 28837.8 1464.63   2
   2  -4   9 4100.63 703.378   7
   2  -4   9 4443.50 649.866   2
   2  -4  10 31380.3 1758.54   2
  -2  -4 -11 501.672 260.560  27
   2  -4  11 763.762 315.906  28
   2  -4  11-43.4887 293.675   2
   2  -4  12 12705.0 639.228  13
   2  -4  12 15193.0 933.230  28
  -2  -4 -12 13945.9 822.399  27
   2  -4  12 12094.9 1231.70   2
   2  -4  13 1035.71 357.577  28
  -2  -4 -13 733.791 302.716  27
   2  -4  13 459.112 199.168  13
   2  -4  14 10031.3 794.634  28
  -2  -4 -14 9487.62 734.810  27
   2  -4  14 8927.35 568.496  13
   2  -4  15 3268.44 506.584  28
  -2  -4 -15 4086.81 514.414  27
  -2  -4 -16 757.625 307.488  27
   2  -4  16 806.254 306.758  28
  -2  -4 -17 1442.60 312.564  27
   2  -4  17 1364.99 316.470  28
   2  -4  18 1198.13 246.448  28
  -2  -4 -18 1400.01 266.017  27
  -2  -4 -18 1512.07 226.940  23
  -2  -4 -19 579.238 162.864  27
  -2  -4 -19 627.641 134.139  23
  -2  -3  20 172.787 150.939  28
  -2  -3  19 6373.15 506.224  28
   2  -3 -19 5686.78 349.107  27
  -2  -3  18 705.631 219.322  18
  -2  -3  18 814.736 320.727  28
   2  -3 -18 970.519 226.550  27
  -2  -3  17 8566.61 735.375  28
   2  -3 -17 8843.58 585.261  27
  -2  -3  17 8939.57 626.007  18
  -2  -3  17 9847.28 508.991  14
  -2  -3  17 10391.4 616.607  13
   2  -3 -16 1076.24 291.085  27
  -2  -3  16 1756.65 459.948  28
  -2  -3  16 919.217 299.236  18
  -2  -3  16 773.638 264.306  13
  -2  -3  16 1080.43 235.348  14
   2  -3 -15 2006.42 364.556  27
  -2  -3  15 1856.47 455.836  28
  -2  -3  15 2075.27 374.191  18
  -2  -3  15 2156.41 324.761  14
  -2  -3  15 2409.88 365.083  13
  -2  -3  14 9776.05 851.235  28
   2  -3 -14 10115.3 687.170  27
  -2  -3  14 10331.4 635.537  13
  -2  -3  14 10734.7 703.427  18
  -2  -3  14 10944.4 635.792  14
  -2  -3  13 9469.03 593.158  13
  -2  -3  13 9241.02 581.047  14
  -2  -3  13 9323.37 1070.57   4
  -2  -3  13 8878.91 655.866  18
  -2  -3  13 9258.15 797.247  28
   2  -3 -13 8947.29 653.084  27
   2  -3 -12 10760.5 684.439  27
  -2  -3  12 11751.7 846.217  28
  -2  -3  12 9610.07 572.810  13
  -2  -3  12 11343.7 665.976  18
  -2  -3  12 9152.25 1033.27   4
  -2  -3  12 11843.1 790.459  30
  -2  -3  11 4298.63 698.180   4
  -2  -3  10 26212.0 1552.08   2
  -2  -3  10 24115.8 1464.40   4
  -2  -3  10 24594.3 1587.39   7
  -2  -3   9 996.842 372.829   2
  -2  -3   9 858.445 330.256   4
  -2  -3   9 870.247 350.043   7
  -2  -3   8 10595.6 895.021   2
  -2  -3   8 9776.17 865.277   7
  -2  -3   8 10728.0 885.679   4
  -2  -3   7 4152.07 541.366   2
  -2  -3   7 4283.40 539.725   7
  -2  -3   7 3980.64 512.842   4
  -2  -3   6 75344.9 1962.58   2
  -2  -3   6 73920.5 1907.81   4
  -2  -3   6 76496.8 1933.62   7
  -2  -3   5 30703.6 1196.20   2
  -2  -3   5 30030.4 1144.66   7
  -2  -3   5 29910.1 1128.08   4
  -2  -3   4 77872.2 1668.25   4
  -2  -3   4 77440.1 1681.57   7
  -2  -3   3 23476.3 867.913   4
  -2  -3   3 22298.4 869.145   7
  -2  -3   2 33682.3 975.311   4
  -2  -3   2 31947.0 936.144   8
  -2  -3   2 32306.5 998.092   7
  -2  -3   1 92143.5 1511.88   4
   2  -3   0 49220.3 743.691   2
   2  -3   1 581672. 3073.38   2
   2  -3   1 616898. 3268.01   7
   2  -3   2 3573.71 318.945   2
   2  -3   2 3515.43 320.427   7
   2  -3   3 16099.7 707.062   2
   2  -3   3 15648.9 676.105   7
   2  -3   4 81185.1 1683.17   2
   2  -3   4 79484.4 1650.17   7
   2  -3   5 11188.1 711.034   2
   2  -3   5 11045.4 719.238   7
   2  -3   6 66605.4 1844.08   2
   2  -3   6 66802.1 1869.66   7
   2  -3   7 62572.4 1956.93   2
   2  -3   7 58112.7 2005.39   7
   2  -3   8 27276.0 1382.11   2
   2  -3   8 24789.7 1430.77   7
   2  -3   9 7600.31 843.356   2
   2  -3  10 22074.8 1444.94   2
  -2  -3 -11 23014.6 991.755  27
   2  -3  11 20515.2 1494.75   2
   2  -3  12 4533.23 412.062  13
  -2  -3 -12 4180.61 486.740  27
   2  -3  12 4845.28 557.522  28
   2  -3  12 3966.58 477.561  18
   2  -3  12 3982.15 774.865   2
   2  -3  13 34618.8 1089.80  13
  -2  -3 -13 36449.8 1343.52  27
   2  -3  13 37064.3 1437.00  28
   2  -3  13 37305.1 1306.01  18
   2  -3  13 34256.8 2116.42   2
  -2  -3 -14 7593.67 665.064  27
   2  -3  14 5788.83 634.599  28
  -2  -3 -15 6762.81 627.243  27
   2  -3  15 7760.44 690.499  28
  -2  -3 -16 3199.39 444.931  27
   2  -3  16 2593.90 447.946  28
  -2  -3 -17 8337.05 606.115  27
   2  -3  17 8356.54 623.414  28
  -2  -3 -18 726.230 188.401  23
  -2  -3 -18 699.096 247.543  27
   2  -3  18 327.143 200.829  28
  -2  -3 -19 4490.35 341.925  27
   2  -3  19 2869.72 273.522  28
  -2  -2  20 493.668 180.487  28
  -2  -2  19 1925.71 332.470  28
   2  -2 -19 2118.39 262.111  27
  -2  -2  18 645.932 322.115  28
   2  -2 -18 370.109 205.132  27
  -2  -2  18 298.427 219.408  18
   2  -2 -17 1411.01 296.137  27
  -2  -2  17 918.958 274.152  18
  -2  -2  16 373.746 195.686  14
  -2  -2  16 250.042 220.742  13
   2  -2 -16 533.800 275.848  27
  -2  -2  16 381.263 370.685  28
  -2  -2  16 398.755 250.307  18
  -2  -2  15 18523.8 839.271  13
   2  -2 -15 15048.8 847.561  27
  -2  -2  15 15216.2 1013.12  28
  -2  -2  15 17320.3 917.793  18
  -2  -2  15 16222.4 770.881  14
  -2  -2  14 1110.20 280.374  13
  -2  -2  14 1247.26 283.484  14
  -2  -2  14 1637.33 455.626  28
   2  -2 -14 1419.24 322.764  27
  -2  -2  14 1304.12 322.553  18
  -2  -2  13 30199.5 1026.21  14
  -2  -2  13 30702.7 1044.42  13
  -2  -2  13 30524.7 1880.60   4
  -2  -2  13 33425.3 1175.64  18
  -2  -2  13 30439.8 1368.97  28
  -2  -2  12 20423.7 808.309  13
  -2  -2  12 22064.1 938.440  18
  -2  -2  12 19711.2 1451.02   4
  -2  -2  12 22342.0 1130.41  28
  -2  -2  11 14029.4 1165.86   4
  -2  -2  11 16262.5 1068.06   3
  -2  -2  11 15108.8 1268.98   2
  -2  -2  10 14432.3 1162.69   2
  -2  -2   9 5785.14 756.220   7
  -2  -2   9 5667.20 713.814   2
  -2  -2   8 16757.7 1089.61   7
  -2  -2   8 16911.7 1085.00   2
  -2  -2   7 50124.5 1669.99   7
  -2  -2   7 50073.2 1675.61   2
  -2  -2   6 6654.79 585.654   7
  -2  -2   6 5907.08 588.462   2
  -2  -2   5 13905.3 749.423   7
  -2  -2   5 13445.8 725.447   4
  -2  -2   5 13370.1 760.470   2
  -2  -2   4 5531.45 444.129   4
  -2  -2   4 5034.07 447.657   7
  -2  -2   3 7054.35 485.266   7
  -2  -2   3 8055.80 472.507   4
  -2  -2   2 127611. 1699.03   7
  -2  -2   2 139262. 1733.21   4
  -2  -2   1 36843.9 863.498   4
   2  -2   0 13811.5 348.749   7
   2  -2   1 150159. 1362.60   7
   2  -2   1 151377. 1531.48   2
   2  -2   2 57533.1 1044.43   7
   2  -2   2 58448.6 1099.17   2
   2  -2   3 6880.24 442.979   7
   2  -2   3 6492.95 455.797   2
   2  -2   4 45475.0 1251.32   7
   2  -2   4 49306.2 1289.07   2
   2  -2   5 13936.6 866.825   7
   2  -2   5 16246.8 836.331   2
   2  -2   6 96965.5 2321.37   7
   2  -2   6 101015. 2223.55   2
   2  -2   7 18422.6 1145.81   7
   2  -2   7 20323.4 1105.23   2
   2  -2   8 19382.9 1169.19   2
   2  -2   9 27584.9 1474.87   2
   2  -2  10 11789.0 1075.07   2
   2  -2  11 19436.4 1467.50   2
   2  -2  12 1843.83 306.077  13
  -2  -2 -12 2150.80 381.574  27
   2  -2  12 2600.27 452.635  28
   2  -2  12 1488.67 343.500  18
   2  -2  12 1559.27 521.733   2
   2  -2  13 10453.3 606.853  13
  -2  -2 -13 10707.6 752.107  27
   2  -2  13 10753.9 800.115  28
   2  -2  13 11056.6 766.080  18
   2  -2  13 11233.2 1233.18   2
   2  -2  14 7618.86 661.489  18
   2  -2  14 7456.00 531.208  13
  -2  -2 -14 7478.52 675.720  27
   2  -2  14 8052.84 742.147  28
  -2  -2 -15 6152.89 614.884  27
   2  -2  15 6008.32 632.376  28
   2  -2  16 896.355 339.056  28
  -2  -2 -16 818.518 314.684  27
   2  -2  17 483.842 283.228  28
  -2  -2 -17 387.501 263.288  27
  -2  -2 -18 1802.99 323.073  27
   2  -2  18 1386.96 276.068  28
  -2  -2 -18 1625.50 219.163  23
   2  -2  19-133.323 154.023  28
  -2  -2 -19 381.730 197.936  27
  -2  -1  20 289.868 168.793  28
   2  -1 -20 428.832 133.340  27
  -2  -1  19 1419.30 315.393  28
   2  -1 -19 1342.84 236.171  27
  -2  -1  18 3891.26 500.715  28
   2  -1 -18 3693.89 394.131  27
  -2  -1  18 4327.23 440.122  18
  -2  -1  17 3605.61 547.676  28
  -2  -1  17 3218.29 418.606  18
   2  -1 -17 2764.03 387.161  27
   2  -1 -16 10468.6 710.911  27
  -2  -1  16 11205.3 872.832  28
  -2  -1  16 10403.6 663.688  13
  -2  -1  16 11239.1 754.234  18
  -2  -1  16 11286.7 617.108  14
  -2  -1  15 556.615 258.711  13
  -2  -1  15 396.143 220.204  14
  -2  -1  15 195.395 333.620  28
   2  -1 -15 644.533 287.848  27
  -2  -1  15 607.528 270.819  18
  -2  -1  14 6711.30 526.517  13
  -2  -1  14 7548.06 741.668  28
  -2  -1  14 6923.58 592.250  18
  -2  -1  14 6531.66 506.037  14
  -2  -1  13 24471.5 930.948  14
  -2  -1  13 25115.5 941.493  13
  -2  -1  13 25527.3 1247.09  28
  -2  -1  13 26906.0 1073.67  18
  -2  -1  13 24372.6 1637.63   4
  -2  -1  12 8880.87 551.210  13
  -2  -1  12 10081.7 662.230  18
  -2  -1  12 10422.4 593.680  14
  -2  -1  11 1466.18 440.224   2
  -2  -1  10 7248.86 664.816   3
  -2  -1  10 6756.31 805.344   2
  -2  -1   9 626.563 320.814   2
   2  -1  -9 411.315 165.107   6
  -2  -1   8 470.482 283.819   2
  -2  -1   8 432.462 308.849   7
   2  -1  -8 520.636 177.345   6
  -2  -1   7 7571.83 683.328   2
   2  -1  -7 8079.80 476.143   6
  -2  -1   7 8207.13 714.616   7
  -2  -1   6 892.519 295.004   2
  -2  -1   6 616.484 264.790   7
   2  -1  -6 770.334 165.911   6
  -2  -1   5 60944.1 1480.62   7
   2  -1  -5 58656.9 980.206   6
  -2  -1   4 97911.8 1699.38   2
  -2  -1   4 97194.1 1632.15   7
  -2  -1   3 34701.1 723.470   5
  -2  -1   3 36076.6 858.343   4
  -2  -1   3 36633.5 904.855   7
  -2  -1   2 73354.5 1094.87   4
  -2  -1   2 69463.3 1035.49   7
   2  -1  -1 21657.5 313.759   4
  -2  -1   1 21128.5 562.714   4
  -2  -1  -1 216368. 1435.62   3
   2  -1   1 216099. 1493.92   7
  -2  -1  -1 214932. 1879.90   8
  -2  -1  -2 9056.13 244.551   3
   2  -1   2 8900.88 441.511   2
   2  -1   2 9292.57 437.980   7
   2  -1   3 155894. 1974.11   2
   2  -1   3 142661. 2033.38   7
   2  -1   4 79517.5 1571.32   2
   2  -1   4 73381.1 1628.00   7
   2  -1   5 15672.4 818.625   2
   2  -1   6 56256.0 1630.87   2
   2  -1   7 4366.86 554.270   2
   2  -1   8 7655.67 733.731   2
   2  -1   9 2992.92 522.579   2
   2  -1  10 38341.8 1845.90   2
   2  -1  11 16283.3 1300.90   2
   2  -1  12 3118.15 352.701  13
   2  -1  12 3141.59 642.700   2
   2  -1  12 3505.23 459.739  18
  -2  -1 -12 3868.11 482.115  27
   2  -1  12 4215.20 528.938  28
   2  -1  13 27003.3 965.194  13
   2  -1  13 27571.6 1220.71  18
   2  -1  13 26475.6 1824.36   2
   2  -1  13 29482.6 1288.35  28
  -2  -1 -13 29088.3 1202.88  27
   2  -1  14 4231.54 533.843  18
   2  -1  14 2777.84 480.596  28
  -2  -1 -14 3468.35 484.069  27
  -2  -1 -15 13991.0 869.026  27
   2  -1  15 14192.7 922.947  28
   2  -1  16 905.362 340.906  28
  -2  -1 -16 1093.50 339.729  27
  -2  -1 -17 1961.71 385.420  27
   2  -1  17 2240.13 408.047  28
   2  -1  18 396.734 240.944  28
  -2  -1 -18 1059.39 289.176  27
  -2  -1 -19 1649.31 255.375  27
   2  -1  19 1071.23 212.758  28
  -2  -1 -20 1651.51 187.458  27
  -2   0  20 308.828 181.422  28
   2   0 -20 569.320 152.113  27
  -2   0  19 267.970 248.139  28
   2   0 -19 153.778 169.264  27
  -2   0  18 88.9291 287.982  28
   2   0 -18 431.864 253.388  27
  -2   0  18 138.987 221.192  18
  -2   0  17 1447.11 339.471  18
   2   0 -17 1605.34 348.383  27
  -2   0  17 1800.83 468.007  28
  -2   0  16 2349.53 408.502  18
  -2   0  16 2412.78 489.202  28
   2   0 -16 2292.29 409.800  27
  -2   0  15 19.3839 219.333  13
  -2   0  15 122.876 218.567  14
  -2   0  15 356.967 357.268  28
  -2   0  15 186.609 264.449  18
  -2   0  14 5485.09 482.151  13
  -2   0  14 5430.14 652.780  28
  -2   0  14 6112.38 570.617  18
  -2   0  14 4837.96 447.222  14
  -2   0  13 2721.72 347.899  14
  -2   0  13 2854.68 359.105  13
  -2   0  13 1527.55 415.602  28
  -2   0  13 2518.21 380.721  18
  -2   0  13 2653.41 580.614   4
  -2   0  12 6963.68 643.103  28
  -2   0  12 6507.50 470.851  13
  -2   0  12 6482.84 516.262  18
  -2   0  12 6361.35 468.307  14
  -2   0  11 3364.73 611.335   2
  -2   0  10 96.7744 260.014   2
  -2   0  10 109.612 164.489   3
   2   0 -10 135.110 157.364   6
  -2   0   9 1743.29 407.059   2
  -2   0   9 1407.15 293.365   3
   2   0  -9 1635.26 310.477   6
  -2   0   8 1618.04 319.116   3
  -2   0   8 1816.70 384.879   2
   2   0  -8 1499.29 268.162   6
  -2   0   7 233090. 3067.09   3
   2   0  -7 232026. 2699.00   6
  -2   0   6 11298.6 720.362   2
  -2   0   6 10648.5 724.055   7
   2   0  -6 10463.0 536.079   6
  -2   0   5 65790.4 1484.59   2
  -2   0   5 65237.6 1543.48   7
   2   0  -5 65348.1 1180.28   6
  -2   0   4 198788. 2328.40   2
  -2   0   4 203817. 2354.07   7
  -2   0   3 70607.9 1158.69   7
  -2   0   3 71600.3 1127.03   5
  -2   0   3 71360.3 1055.39   4
  -2   0   2 479220. 2326.52   4
  -2   0   2 464306. 2348.99   7
  -2   0   1 230710. 1475.02   4
  -2   0   1 233533. 1903.60   3
  -2   0   0 22418.4 555.632   3
  -2   0   0 22245.2 501.253   8
  -2   0  -1 1984.66 170.948   3
  -2   0  -1 1914.17 178.082   8
   2   0   2 195.392 165.453   2
  -2   0  -2 228.845 96.2570   3
   2   0   3 3501.12 326.602   2
   2   0   4 6055.53 459.326   2
   2   0   5 27.2118 202.642   2
   2   0   6 7793.81 639.499   2
   2   0   7 3146.77 456.661   2
   2   0   8 305.088 258.178   2
   2   0   9 6408.60 734.642   2
   2   0  10 6795.33 782.674   2
   2   0  11 33295.6 1812.89   2
   2   0  12 233.064 179.255  13
   2   0  12 389.955 217.849  18
   2   0  12 122.308 277.656   2
  -2   0 -12 489.721 265.495  27
   2   0  12 1093.16 320.236  28
   2   0  13 58.1676 246.225  18
   2   0  13 233.388 263.470   2
  -2   0 -13 334.832 359.689  27
   2   0  13 6.27891 268.359  28
   2   0  14 544.758 297.660  18
   2   0  14 1599.28 403.182  28
  -2   0 -14 888.676 298.071  27
  -2   0 -15 2431.19 437.039  27
   2   0  15 2272.60 465.081  28
  -2   0 -16 854.464 329.768  27
   2   0  16 554.519 313.533  28
   2   0  17 91.5345 241.129  28
  -2   0 -17 200.483 258.217  27
   2   0  18 67.6602 211.921  28
  -2   0 -18-37.5314 221.963  27
  -2   0 -19 836.365 217.792  27
  -2   0 -20 42.7662 110.861  27
   2   1 -20 540.746 151.552  27
  -2   1  19 1644.30 323.261  28
   2   1 -19 1508.75 261.178  27
  -2   1  18 4109.72 457.002  18
  -2   1  18 3527.79 502.574  28
   2   1 -18 3968.02 429.313  27
  -2   1  17 3778.86 470.926  18
  -2   1  17 3448.66 541.157  28
   2   1 -17 3234.75 431.444  27
  -2   1  16 11507.8 771.319  18
   2   1 -16 10902.4 766.653  27
  -2   1  16 11805.2 905.000  28
  -2   1  15 477.360 382.536  28
  -2   1  15 302.794 264.042  18
  -2   1  14 6591.54 588.986  18
  -2   1  14 6453.05 507.341  14
  -2   1  14 5650.32 498.751  13
  -2   1  13 24737.8 1240.10  28
  -2   1  13 25107.1 1072.04  18
  -2   1  13 25863.7 948.798  14
  -2   1  13 25787.5 952.919  13
  -2   1  12 11190.3 828.008  28
  -2   1  12 9724.40 580.367  13
  -2   1  12 10780.9 667.021  18
  -2   1  12 10158.0 583.108  14
  -2   1  11 1695.32 413.956   2
   2   1 -11 1799.58 376.412   6
  -2   1  10 7008.74 750.531   2
   2   1 -10 8181.71 690.615   6
  -2   1   9 467.631 259.356   2
  -2   1   9 770.597 223.869   3
   2   1  -9 633.063 227.926   6
  -2   1   8 511.649 240.880   2
  -2   1   8 254.462 177.897   3
   2   1  -8 256.299 162.565   6
  -2   1   7 7525.50 549.712   3
  -2   1   7 7370.56 631.327   2
   2   1  -7 8366.83 585.114   6
  -2   1   6 577.229 217.000   2
  -2   1   6 797.270 215.521   3
   2   1  -6 460.873 183.725   6
  -2   1   5 55806.7 1294.37   3
  -2   1   5 53944.6 1300.33   2
  -2   1   4 98896.8 1548.36   2
  -2   1   4 91067.9 1544.76   3
  -2   1   3 37220.2 921.615   3
  -2   1   3 35142.1 870.795   5
  -2   1   2 74167.2 1216.76   3
  -2   1   2 77417.5 699.664   4
  -2   1   1 20874.6 611.173   3
  -2   1   0 12527.7 454.862   3
  -2   1  -1 214594. 1801.87   3
  -2   1  -1 216718. 1879.41   6
  -2   1  -1 216802. 1193.47   8
  -2   1  -2 9021.47 382.291   3
   2   1   3 157206. 1911.27   2
   2   1   4 74342.8 1473.48   2
  -2   1  -4 74802.8 1541.77   6
   2   1   5 15964.6 777.253   2
  -2   1  -5 16741.4 817.530   6
   2   1   6 59314.6 1606.47   2
  -2   1  -6 56594.8 1592.97   6
   2   1   7 4521.77 521.973   2
  -2   1  -7 4838.89 550.264   6
   2   1   8 6888.48 688.480   2
  -2   1  -8 6994.00 675.586   6
   2   1   9 3181.95 515.346   2
   2   1  10 40017.7 1814.65   2
   2   1  11 16050.0 1245.07   2
  -2   1 -12 4661.54 503.872  27
   2   1  12 3280.59 453.335  18
   2   1  12 4255.49 526.757  28
   2   1  13 26041.7 1763.97   2
   2   1  13 28855.5 1237.00  18
  -2   1 -13 28962.2 1205.02  27
   2   1  13 30573.8 1324.31  28
   2   1  14 4292.61 537.423  18
  -2   1 -14 3471.16 498.261  27
   2   1  14 3135.04 506.965  28
  -2   1 -15 13417.1 855.231  27
   2   1  15 13300.9 923.549  28
  -2   1 -16 3248.96 622.066  27
   2   1  16 1034.64 374.400  28
  -2   1 -17 2390.97 396.845  27
   2   1  17 1872.89 372.145  28
   2   1  18 456.549 232.054  28
  -2   1 -18 758.996 290.684  27
  -2   1 -19 1848.60 272.664  27
  -2   1 -20 1708.87 188.015  27
   2   2 -20 318.067 133.384  27
  -2   2  19 1998.50 344.344  28
   2   2 -19 2466.74 306.692  27
  -2   2  18 263.429 243.849  18
  -2   2  18 325.173 309.936  28
   2   2 -18 232.075 240.885  27
  -2   2  17 1588.65 373.064  18
   2   2 -17 1682.84 376.820  27
  -2   2  17 1552.67 420.944  28
  -2   2  16 308.983 365.129  28
  -2   2  16 648.345 293.458  18
  -2   2  15 16958.2 946.624  18
  -2   2  15 16115.6 1066.50  28
  -2   2  14 1346.89 284.024  14
  -2   2  14 1463.47 354.997  18
  -2   2  14 1392.92 405.813  28
  -2   2  13 31254.3 1064.92  13
  -2   2  13 31654.4 1398.69  28
  -2   2  13 34357.3 1230.94  18
  -2   2  13 31281.7 1070.06  14
   2   2 -12 21626.4 1300.58   6
  -2   2  12 21573.7 854.373  13
  -2   2  12 22456.1 951.384  18
  -2   2  12 21774.9 845.239  14
  -2   2  12 22505.2 1131.21  28
   2   2 -11 16216.7 1080.97   6
   2   2 -10 15160.9 985.620   6
  -2   2  10 14173.8 1011.71   2
   2   2  -9 5187.79 565.530   6
  -2   2   9 5721.95 633.147   2
  -2   2   9 5662.98 510.439   3
   2   2  -8 17093.8 921.179   6
  -2   2   8 17569.6 858.069   3
  -2   2   8 16391.4 937.984   2
   2   2  -7 49756.8 1463.95   6
  -2   2   7 48711.5 1347.97   3
  -2   2   6 6036.90 491.422   2
  -2   2   6 6526.43 486.547   3
  -2   2   5 14107.5 637.344   2
  -2   2   5 14197.5 666.367   3
  -2   2   4 5705.89 411.798   3
  -2   2   3 8332.15 477.116   3
  -2   2   2 143428. 1777.06   3
  -2   2   1 38495.3 892.604   3
  -2   2   0 14364.5 424.906   6
  -2   2   0 15465.1 584.366   5
  -2   2   0 14716.7 558.166   3
  -2   2  -1 142695. 1588.38   6
  -2   2  -1 149565. 1713.86   3
  -2   2  -2 58926.0 1176.13   6
  -2   2  -2 58217.0 1103.93   3
  -2   2  -3 6999.68 482.944   6
   2   2   3 6459.55 429.918   2
  -2   2  -4 48064.8 1281.44   6
   2   2   4 45324.1 1147.70   2
  -2   2  -5 16847.0 858.642   6
   2   2   5 16402.5 768.032   2
  -2   2  -6 103526. 2202.90   6
   2   2   6 104311. 2111.99   2
   2   2   6 102408. 1310.35   1
  -2   2  -7 21007.0 1088.41   6
   2   2   7 21057.9 1047.41   2
  -2   2  -8 20575.0 1155.24   6
   2   2   8 19720.6 1108.44   2
  -2   2  -9 27246.0 1415.88   6
   2   2   9 26265.3 1356.96   2
   2   2  10 11960.5 992.306   2
   2   2  11 18472.8 1319.04   2
   2   2  12 2121.85 401.457  18
   2   2  12 2804.11 448.649  28
   2   2  13 9926.88 1078.55   2
   2   2  13 9922.99 790.647  18
   2   2  13 11176.3 827.798  28
  -2   2 -13 11231.2 794.976  27
   2   2  14 6686.83 680.983  18
   2   2  14 7589.50 724.613  28
  -2   2 -14 8462.48 694.716  27
   2   2  15 6247.82 649.932  28
  -2   2 -15 6279.66 615.120  27
  -2   2 -16 1110.41 362.109  27
   2   2  16 1138.18 360.851  28
   2   2  17 266.459 249.857  28
  -2   2 -17 542.824 287.218  27
  -2   2 -18 1989.57 321.269  27
  -2   2 -19-13.6656 176.045  27
  -2   2 -20 605.527 130.044  27
   2   3 -20 145.270 120.027  27
   2   3 -19 6518.81 443.308  27
  -2   3  18 806.203 285.090  18
  -2   3  18 799.118 310.328  28
   2   3 -18 889.603 285.994  27
  -2   3  17 9641.60 700.656  18
  -2   3  17 9658.84 788.922  28
   2   3 -17 8931.18 655.203  27
  -2   3  16 1138.74 351.891  18
  -2   3  16 2179.33 497.179  28
  -2   3  15 2299.00 412.049  18
  -2   3  15 1923.30 465.623  28
   2   3 -14 10579.1 661.133  20
  -2   3  14 10185.4 758.268  18
  -2   3  14 9683.69 821.750  28
   2   3 -13 9220.90 632.988  20
  -2   3  13 10580.2 704.287  18
  -2   3  13 9115.62 794.381  28
   2   3 -12 9364.02 907.082   6
  -2   3  12 10914.6 684.777  18
   2   3 -12 11584.0 673.081  20
  -2   3  12 10887.1 619.733  14
  -2   3  12 12899.6 898.934  28
   2   3 -11 4109.89 592.342   6
   2   3 -10 24692.0 1324.46   6
   2   3  -9 739.509 288.559   6
  -2   3   9 1420.13 348.927   2
   2   3  -8 10966.3 812.975   6
  -2   3   8 11047.1 750.884   2
  -2   3   8 11629.7 689.176   3
   2   3  -7 3465.66 483.145   6
  -2   3   7 4528.51 427.120   3
  -2   3   7 4448.50 442.171   2
   2   3  -7 4638.57 321.810   1
  -2   3   6 73976.4 1604.53   3
  -2   3   6 74936.7 1545.07   2
   2   3  -6 75276.1 1319.52   1
  -2   3   5 30047.6 984.483   3
  -2   3   4 76457.9 1498.81   3
  -2   3   3 22824.0 844.283   5
  -2   3   3 24386.3 827.332   3
  -2   3   2 34470.3 959.040   5
  -2   3   2 34763.0 957.778   3
  -2   3   1 92005.1 923.354   6
  -2   3   1 95283.5 1470.06   5
  -2   3   1 93274.5 1530.00   3
  -2   3   0 48202.7 1020.51   5
  -2   3   0 49129.8 1102.71   3
  -2   3  -1 582620. 3490.69   6
  -2   3  -1 611064. 3890.27   3
  -2   3  -2 4228.11 375.099   6
  -2   3  -3 15692.2 718.533   6
   2   3   3 15642.0 648.462   2
  -2   3  -4 81391.6 1741.68   6
   2   3   4 79875.2 1512.85   2
  -2   3  -5 10396.6 705.392   6
   2   3   5 9847.79 601.178   2
  -2   3  -6 63529.8 1791.33   6
   2   3   6 65085.5 1647.30   2
   2   3   6 67372.0 1243.18   1
  -2   3  -7 65252.5 1968.67   6
   2   3   7 64433.2 1795.70   2
  -2   3  -8 25441.0 1309.95   6
   2   3   8 26997.0 1266.34   2
  -2   3  -9 8995.86 849.008   6
   2   3   9 8749.22 779.183   2
  -2   3 -10 20878.0 1358.01   6
   2   3  10 20858.1 1286.54   2
   2   3  11 21145.9 1368.89   2
   2   3  11 19124.9 1002.56  18
   2   3  12 4725.49 711.145   2
   2   3  12 3520.61 518.864  18
  -2   3 -12 4573.12 473.026  20
   2   3  12 5256.19 582.991  28
   2   3  13 33943.0 1417.04  18
   2   3  13 36863.5 1465.10  28
   2   3  14 6160.12 657.204  28
  -2   3 -14 7468.24 673.296  27
   2   3  15 7325.63 698.089  28
  -2   3 -15 6673.25 622.487  27
   2   3  16 3152.17 478.905  28
  -2   3 -16 3742.41 491.943  27
  -2   3 -17 7889.32 464.610  21
   2   3  17 7412.69 614.913  28
  -2   3 -17 8149.13 605.544  27
  -2   3 -18 798.411 255.961  27
  -2   3 -19 4700.49 354.477  27
   2   4 -20 548.706 133.909  27
   2   4 -19 1389.15 239.918  27
   2   4 -18 1525.02 319.340  27
  -2   4  17 190.951 250.211  18
  -2   4  17 298.685 349.635  28
  -2   4  16 570.232 290.256  18
  -2   4  16 303.277 371.222  28
   2   4 -15 1700.66 319.271  20
  -2   4  15 1450.98 378.677  18
  -2   4  15 1451.98 453.354  28
   2   4 -14 2321.20 371.100  20
  -2   4  14 1754.33 384.887  18
  -2   4  14 1776.61 464.020  28
  -2   4  13 5947.57 670.230  28
  -2   4  13 5642.20 561.684  18
   2   4 -13 4810.62 497.311  20
   2   4 -13 4271.28 676.621   6
  -2   4  12 1197.60 369.075  28
   2   4 -12 1188.40 301.109  20
   2   4 -12 1069.78 370.292   6
  -2   4  12 1229.33 302.027  18
   2   4 -11 450.246 263.900   6
  -2   4  11 136.562 265.822  28
   2   4 -10 1743.62 416.447   6
   2   4  -9 16064.5 1075.61   6
  -2   4   8 26553.0 1032.57   3
   2   4  -8 23786.3 1225.47   6
   2   4  -7 2040.09 263.537   1
  -2   4   7 2246.06 312.315   3
   2   4  -7 1681.48 393.254   6
  -2   4   6 30345.6 1051.78   3
   2   4  -6 31170.1 981.441   1
  -2   4   5 75045.6 1609.22   3
   2   4  -5 75537.3 1537.90   1
  -2   4   4 27024.1 948.561   3
  -2   4   3 16252.8 736.094   3
  -2   4   2 6716.97 502.978   3
  -2   4   2 6242.68 204.609   6
  -2   4   2 5986.26 481.809   5
  -2   4   1 65925.3 1410.70   3
  -2   4   1 67089.4 1356.86   5
  -2   4   1 62309.1 918.511   6
  -2   4   0 11958.8 642.637   3
  -2   4   0 12811.6 571.156   5
  -2   4   0 11896.0 491.027   6
  -2   4  -1 93878.6 1511.21   6
  -2   4  -1 92757.1 1478.62   5
  -2   4  -2 152046. 2008.14   5
  -2   4  -2 150381. 2137.56   6
   2   4   3 11447.7 560.094   2
  -2   4  -3 12631.6 693.635   6
  -2   4  -3 10751.8 590.037   5
   2   4   4 110755. 1791.75   2
  -2   4  -4 116525. 2195.52   6
   2   4   5 62267.6 1463.86   2
   2   4   5 65308.4 1436.35   1
  -2   4  -5 63415.4 1768.83   6
   2   4   6 20016.8 788.702   1
   2   4   6 18713.6 887.126   2
  -2   4  -6 19386.7 1077.35   6
   2   4   7 11057.9 739.726   2
  -2   4  -7 10459.6 845.886   6
   2   4   8 28542.0 1284.82   2
  -2   4  -8 29160.9 1456.90   6
   2   4   9 4165.22 542.074   2
  -2   4  -9 4912.13 660.276   6
   2   4  10 34552.0 1612.52   2
  -2   4 -10 33807.9 1755.68   6
   2   4  11 77.4821 178.556   2
   2   4  11 274.768 239.157  18
   2   4  11 523.879 272.275  28
  -2   4 -11 409.313 316.831   6
  -2   4 -12 13904.7 787.475  20
   2   4  12 12417.0 855.872  18
   2   4  13 709.040 323.177  18
  -2   4 -13 799.732 257.532  20
   2   4  13 799.104 342.204  28
  -2   4 -14 10838.7 691.464  20
  -2   4 -14 9291.21 709.299  27
   2   4  14 9569.26 795.994  28
  -2   4 -15 4263.91 526.168  27
   2   4  15 3452.96 531.330  28
  -2   4 -16 567.282 291.242  27
   2   4  16 790.525 341.641  28
  -2   4 -17 1442.40 313.935  27
  -2   4 -18 1241.71 179.823  21
  -2   4 -18 1438.51 271.778  27
  -2   4 -19 500.162 160.931  27
   2   5 -19 2472.90 281.241  27
   2   5 -18 275.395 231.524  27
  -2   5  17 2497.04 396.491  18
   2   5 -16 2694.67 362.061  20
  -2   5  16 3068.52 436.043  18
  -2   5  16 2800.06 524.253  28
   2   5 -15 3171.75 414.460  20
  -2   5  15 3687.41 496.975  18
  -2   5  15 3104.85 544.281  28
  -2   5  14 19606.0 1162.50  28
   2   5 -14 21425.9 970.072  20
  -2   5  14 18768.7 1057.90  18
  -2   5  13 8107.31 782.974  28
   2   5 -13 8737.92 994.118   6
   2   5 -13 9241.23 658.034  20
  -2   5  13 9026.33 696.454  18
  -2   5  12 4866.81 600.864  28
   2   5 -12 5358.45 762.623   6
   2   5 -12 5350.34 537.814  20
  -2   5  12 5005.14 517.707  18
  -2   5  11 9486.04 768.639  28
  -2   5  11 9863.36 641.091  18
   2   5 -11 9630.83 659.225  20
   2   5 -11 9373.09 955.555   6
   2   5 -10 4707.60 668.399   6
   2   5  -9 8006.42 815.946   6
   2   5  -8 1246.37 367.989   6
   2   5  -7 1151.30 232.143   1
  -2   5   7 1267.75 248.283   3
  -2   5   6 21972.1 947.774   3
   2   5  -6 22626.3 948.307   1
  -2   5   5 9105.08 604.296   3
   2   5  -5 8846.05 603.100   1
   2   5  -4 16725.3 819.793   1
  -2   5   4 17118.3 806.123   3
  -2   5   3 2765.10 354.399   3
  -2   5   2 17600.0 457.398   6
  -2   5   2 18226.4 830.773   3
  -2   5   1 26781.8 936.671   5
  -2   5   1 25276.9 702.646   6
  -2   5   0 20718.5 779.804   5
  -2   5   0 21147.8 728.972   6
  -2   5  -1 20940.4 753.078   5
  -2   5  -1 21475.6 807.267   6
  -2   5  -2 3362.13 378.531   6
  -2   5  -2 3308.75 309.701   5
  -2   5  -3 75383.0 1397.42   5
  -2   5  -3 76551.0 1744.85   6
   2   5   3 73131.9 1375.74   2
  -2   5  -4 26696.5 1132.60   6
  -2   5  -4 24530.1 859.036   5
   2   5   4 26927.1 887.700   2
   2   5   4 26139.8 1029.47   1
  -2   5  -5 12035.5 819.142   6
   2   5   5 11196.0 626.821   2
   2   5   5 11700.0 701.164   1
  -2   5  -6 41947.7 1601.97   6
   2   5   6 43223.4 1322.10   2
   2   5   6 42367.2 1292.82   1
  -2   5  -7 21930.7 1236.65   6
   2   5   7 21865.1 1014.06   2
  -2   5  -8 18677.0 1200.82   6
   2   5   8 19182.0 1029.93   2
  -2   5  -9 3340.80 580.476   6
   2   5   9 3713.03 512.010   2
  -2   5 -10 15080.7 1234.26   6
  -2   5 -11 31605.3 1166.25  20
   2   5  11 31720.4 1345.85  28
  -2   5 -12 2491.25 387.375  20
   2   5  12 1988.28 445.281  28
  -2   5 -12 3178.02 658.101   6
  -2   5 -13 35241.4 1252.26  20
   2   5  13 34031.4 1471.25  28
  -2   5 -14 5470.61 531.793  20
  -2   5 -14 4721.84 537.059  27
   2   5  14 4226.58 592.537  28
  -2   5 -15 11311.5 716.337  20
  -2   5 -15 11289.8 762.248  27
  -2   5 -16 5097.60 510.397  27
  -2   5 -17 7446.27 538.476  27
  -2   5 -18 1389.92 185.944  21
  -2   5 -18 1612.04 268.558  27
  -2   5 -19 2009.69 211.268  27
   2   6 -19 626.061 177.009  27
   2   6 -18 672.990 233.607  27
   2   6 -17 311.480 173.927  20
  -2   6  16 564.627 262.214  18
   2   6 -16 761.602 243.952  20
  -2   6  15 767.222 293.996  18
   2   6 -15 612.174 281.539  20
  -2   6  15 612.126 379.598  28
  -2   6  14 3294.14 495.808  18
   2   6 -14 3542.88 466.926  20
  -2   6  14 3872.51 600.551  28
   2   6 -13 1813.89 456.569  20
  -2   6  13 2525.05 399.404  18
  -2   6  13 2787.70 542.721  28
   2   6 -13 2486.51 585.814   6
  -2   6  12 4140.32 580.323  28
   2   6 -12 3766.04 680.763   6
   2   6 -12 4345.04 504.147  20
  -2   6  12 2724.07 479.847  18
  -2   6  11 22274.2 1177.05  28
   2   6 -11 25954.7 1620.74   6
  -2   6  11 26204.1 1059.26  18
   2   6 -11 24797.8 1061.77  20
  -2   6  10 5475.00 604.559  28
   2   6 -10 4033.39 653.788   6
   2   6  -9 39774.7 1858.42   6
   2   6  -8 7722.08 789.286   6
   2   6  -7 7428.02 590.254   1
  -2   6   7 8332.83 608.187   3
   2   6  -6 13584.6 800.512   1
  -2   6   6 14314.6 803.375   3
   2   6  -5 18817.9 954.326   1
  -2   6   5 17949.7 902.476   3
  -2   6   4 6373.28 535.391   3
   2   6  -4 6283.54 570.139   1
  -2   6   3 74012.3 1775.21   3
   2   6  -3 75090.5 1884.93   1
  -2   6   2 12011.9 459.656   6
   2   6  -2 11714.3 782.404   1
  -2   6   2 12633.0 749.970   3
  -2   6   1 24934.0 788.305   6
   2   6  -1 25152.3 1121.57   1
  -2   6   0 26859.2 951.313   5
  -2   6   0 25659.7 885.617   6
   2   6   0 27652.8 1155.23   1
  -2   6  -1 83539.3 1689.59   6
  -2   6  -1 80416.0 1564.84   5
   2   6   1 80201.9 1950.99   1
  -2   6  -2 19930.1 752.763   5
  -2   6  -2 18550.3 877.319   6
   2   6   2 18062.5 928.312   1
  -2   6  -3 19256.7 961.376   6
  -2   6  -3 19593.4 733.586   5
   2   6   3 19329.4 716.165   2
   2   6   3 19399.7 979.815   1
  -2   6  -4 12561.7 834.786   6
  -2   6  -4 11526.4 557.726   5
   2   6   4 12464.2 600.601   2
   2   6   4 11952.5 774.778   1
  -2   6  -5 18920.4 1086.55   6
   2   6   5 18790.8 965.310   1
   2   6   5 19231.7 793.740   2
  -2   6  -6 2134.78 445.947   6
   2   6   6 1698.84 315.621   1
   2   6   6 1733.65 274.129   2
  -2   6  -7 6201.83 715.287   6
  -2   6  -8 7993.13 850.556   6
  -2   6  -9 196.761 284.284   6
   2   6  10 7017.17 680.151  28
  -2   6 -10 9064.06 640.681  20
  -2   6 -10 7585.98 904.563   6
  -2   6 -11 1403.46 341.004  20
  -2   6 -11 1941.68 542.380   6
   2   6  11 1441.04 378.127  28
   2   6  12 6835.21 703.361  28
  -2   6 -12 6580.48 619.697  20
  -2   6 -12 8167.82 1030.34   6
  -2   6 -13 317.897 254.395  20
  -2   6 -14 1103.48 315.716  20
  -2   6 -15 496.061 255.980  20
  -2   6 -15 113.956 237.779  27
  -2   6 -16 232.570 187.847  20
  -2   6 -16 688.550 259.559  27
  -2   6 -17 1254.51 273.559  27
  -2   6 -18 60.2377 110.537  21
  -2   6 -18 114.885 143.117  27
   2   7 -19 931.917 159.308  27
   2   7 -18 835.930 227.649  27
   2   7 -17 927.977 216.365  20
   2   7 -16 3474.74 427.279  20
  -2   7  15 593.648 268.475  18
   2   7 -15 577.812 274.044  20
   2   7 -14 13906.4 818.128  20
  -2   7  14 10923.9 786.188  18
   2   7 -13 1819.20 382.288  20
  -2   7  13 1283.25 343.224  18
  -2   7  12 17901.3 1102.91  28
   2   7 -12 15346.4 1350.78   6
   2   7 -12 18792.6 955.690  20
  -2   7  12 14350.1 913.405  18
  -2   7  11 16872.0 1047.37  28
  -2   7  11 14212.0 891.585  18
   2   7 -11 18670.8 940.305  20
   2   7 -11 18015.0 1424.51   6
  -2   7  10 13284.1 897.150  28
   2   7 -10 13260.7 786.628  20
  -2   7  10 11449.3 691.106  18
   2   7 -10 11885.5 1129.32   6
   2   7 -10 12567.9 718.873  24
   2   7  -9 197.336 250.649   6
   2   7  -8 255.153 252.257   6
   2   7  -7 12722.9 840.551   1
   2   7  -6 7268.81 654.498   1
   2   7  -5 9805.52 761.667   1
   2   7  -4 28869.4 1309.32   1
   2   7  -3 41557.3 1540.48   1
   2   7  -2 25519.5 1216.81   1
  -2   7   2 23729.7 742.954   6
   2   7  -1 4613.86 571.165   1
  -2   7   1 5037.35 407.018   6
   2   7   0 8737.70 748.864   1
  -2   7   0 8309.17 566.065   6
   2   7   1 1537.61 394.265   1
  -2   7  -1 1332.43 262.402   5
  -2   7  -1 2311.06 348.876   6
   2   7   2 89914.6 2259.64   1
  -2   7  -2 87691.5 1662.55   5
  -2   7  -2 94236.8 2089.11   6
   2   7   3 28538.3 842.000   2
   2   7   3 27319.3 1263.69   1
  -2   7  -3 27212.9 1200.32   6
  -2   7  -3 26835.5 868.522   5
   2   7   4 18559.1 1050.87   1
  -2   7  -4 17601.5 1034.10   6
   2   7   5 3354.31 480.446   1
  -2   7  -5 2947.67 483.821   6
   2   7   6 24844.9 1189.32   1
  -2   7  -6 22274.6 1303.99   6
  -2   7  -7 7220.75 813.770   6
  -2   7  -8 13332.7 1118.45   6
  -2   7  -9 18079.6 1349.41   6
  -2   7  -9 14495.1 876.208  20
  -2   7 -10 20564.4 1509.94   6
  -2   7 -10 23101.1 1086.91  20
  -2   7 -11 3347.41 681.586   6
  -2   7 -11 2861.00 447.797  20
  -2   7 -12 12476.5 808.618  20
  -2   7 -13 3312.04 464.747  20
  -2   7 -14 534.860 274.192  20
  -2   7 -14 390.784 260.644  27
  -2   7 -15 330.279 255.672  20
  -2   7 -15 466.846 237.512  27
  -2   7 -16 562.970 216.375  20
  -2   7 -16 441.179 223.530  27
  -2   7 -17 397.600 180.220  20
  -2   7 -17 635.645 204.625  27
  -2   7 -18 3195.15 245.970  21
  -2   7 -18 3191.74 259.268  27
   2   8 -18 126.347 106.366  20
   2   8 -18 91.6830 141.103  27
   2   8 -17 535.619 189.682  20
   2   8 -16 1554.26 307.231  20
   2   8 -15 181.467 241.435  20
   2   8 -14 3111.48 440.296  20
  -2   8  14 1178.82 353.593  18
   2   8 -13 5168.28 537.150  20
  -2   8  13 3564.07 458.994  18
   2   8 -12 4872.69 535.943  20
  -2   8  12 3168.08 445.518  18
   2   8 -11 1858.87 347.677  24
  -2   8  11 1091.80 314.775  18
   2   8 -11 2046.81 378.943  20
   2   8 -11 1568.83 481.076   6
   2   8 -10 6749.73 594.608  20
   2   8 -10 4907.12 788.314   6
   2   8 -10 6349.27 550.138  24
   2   8  -9 539.144 247.073  20
   2   8  -9 699.027 353.062   6
   2   8  -9 580.073 247.271  24
   2   8  -8 938.218 352.914   6
   2   8  -7 23219.4 1225.44   1
   2   8  -7 22734.5 1403.32   6
   2   8  -6 2117.36 403.695   1
   2   8  -5 9736.64 826.771   1
   2   8  -4 718.095 293.928   1
   2   8  -3 7781.94 760.189   1
   2   8  -2 2721.75 490.697   1
   2   8  -1 2961.78 508.869   1
  -2   8   1 2250.84 297.394   6
   2   8   0 6875.05 728.767   1
  -2   8   0 6270.58 519.831   6
   2   8   1 20420.3 1197.87   1
  -2   8  -1 19270.2 964.297   6
   2   8   2 941.344 353.007   1
  -2   8  -2 916.590 286.722   6
   2   8   3 2574.24 484.222   1
  -2   8  -3 2791.72 448.983   6
   2   8   4 12124.4 913.590   1
  -2   8  -4 12492.2 930.178   6
   2   8   5 12508.1 930.183   1
  -2   8  -5 12373.8 975.275   6
   2   8   6 3852.17 527.129   1
  -2   8  -6 4071.72 618.912   6
  -2   8  -7 9466.91 955.667   6
  -2   8  -8 18838.7 1389.38   6
  -2   8  -8 23158.3 1028.04  20
  -2   8  -9 34631.9 1931.32   6
  -2   8  -9 40322.3 1383.80  20
  -2   8 -10 4461.76 764.398   6
  -2   8 -10 6121.04 564.548  20
  -2   8 -11 16490.5 1438.42   6
  -2   8 -11 17319.4 932.892  20
  -2   8 -12 2350.18 403.228  20
  -2   8 -13 942.800 324.338  20
  -2   8 -14 193.176 238.978  27
  -2   8 -14 262.364 253.076  20
  -2   8 -15 1514.47 286.110  27
  -2   8 -15 1424.13 323.865  20
  -2   8 -16 2913.11 334.321  27
  -2   8 -16 2480.02 336.447  20
  -2   8 -17 545.850 162.757  27
  -2   8 -17 339.193 155.811  20
  -2   8 -18 184.069 96.7276  21
   2   9 -18 597.254 139.358  27
   2   9 -17 175.473 167.387  27
   2   9 -17 66.6584 150.542  20
   2   9 -16 2154.28 320.393  20
   2   9 -15 25.2528 216.677  20
   2   9 -14 6304.62 575.066  20
   2   9 -13 2788.95 444.289  20
   2   9 -12 5801.63 570.594  20
   2   9 -11 4487.83 513.637  20
   2   9 -11 4311.14 504.854  24
   2   9 -10 4583.12 515.617  20
   2   9 -10 3765.92 683.227   6
   2   9 -10 3629.01 470.323  24
   2   9  -9 5539.71 542.669  20
   2   9  -9 4139.98 719.615   6
   2   9  -9 5107.65 529.542  24
   2   9  -8-74.2099 228.207  20
   2   9  -8-39.1686 242.602   6
   2   9  -8 259.894 242.264  24
   2   9  -7 11063.2 906.849   1
   2   9  -7 9826.64 1043.17   6
   2   9  -6 7685.06 777.521   1
   2   9  -5 1634.42 378.062   1
   2   9  -4 2627.97 483.469   1
   2   9  -3 9340.29 879.099   1
   2   9  -2 20540.0 1304.64   1
   2   9  -1 27820.0 1505.72   1
   2   9   0 4608.27 638.037   1
  -2   9   0 4797.54 490.791   6
   2   9   1 12507.7 1032.75   1
  -2   9  -1 10904.5 787.004   6
   2   9   2 4151.72 608.500   1
  -2   9  -2 4240.12 523.184   6
   2   9   3 21141.2 1300.38   1
  -2   9  -3 20229.9 1184.41   6
   2   9   4 2855.29 528.146   1
  -2   9  -4 2491.65 476.376   6
   2   9   5 12044.2 990.068   1
  -2   9  -5 12494.7 1038.43   6
   2   9   6 10346.3 905.760   1
  -2   9  -6 9862.77 950.697   6
  -2   9  -7 14994.3 1223.63   6
  -2   9  -7 11651.4 824.612  20
  -2   9  -8 14023.2 850.272  25
  -2   9  -8 11612.5 1133.72   6
  -2   9  -8 13528.5 869.344  20
  -2   9  -9 20571.8 1555.67   6
  -2   9  -9 17175.5 969.951  20
  -2   9 -10 25508.9 1769.80   6
  -2   9 -10 27656.3 1183.85  20
  -2   9 -11 6124.78 601.961  20
  -2   9 -12 8437.59 685.300  20
  -2   9 -13 1719.83 367.916  20
  -2   9 -14 1001.19 261.015  27
  -2   9 -14 1423.63 334.644  20
  -2   9 -15 143.009 177.267  27
  -2   9 -15-54.5017 221.231  20
  -2   9 -16 190.681 141.694  27
  -2   9 -16 325.035 187.377  20
  -2   9 -17 938.883 179.068  20
   2  10 -17 97.8830 128.585  27
   2  10 -17 321.298 143.636  20
   2  10 -16 377.699 215.074  20
   2  10 -15 1629.99 324.001  20
   2  10 -14 256.566 264.589  20
   2  10 -13 1787.05 389.268  20
   2  10 -12 2618.99 430.930  20
   2  10 -11 2360.42 429.233  20
   2  10 -11 2443.32 438.335  24
   2  10 -10 4914.15 546.942  20
   2  10 -10 4604.45 524.573  24
   2  10  -9 1226.55 336.059  20
   2  10  -9 1319.11 438.043   6
   2  10  -9 976.510 313.798  24
   2  10  -8 20478.9 977.408  20
   2  10  -8 21249.8 1553.80   6
   2  10  -8 19749.8 981.009  24
   2  10  -7 157.215 221.083  20
   2  10  -7 488.309 334.328   6
   2  10  -7 287.375 250.740  24
   2  10  -6 18997.6 1424.78   6
   2  10  -6 19518.4 918.610  20
   2  10  -6 20154.5 976.314  24
   2  10  -5 21221.7 1391.45   1
   2  10  -4 5586.09 743.996   1
   2  10  -3 1917.02 478.159   1
   2  10  -2 13007.5 1114.55   1
   2  10  -1 8887.57 930.934   1
   2  10   0 12473.8 1091.73   1
  -2  10  -1 1960.83 370.230   6
   2  10   1 1998.06 503.433   1
  -2  10  -2 3148.74 499.550   6
   2  10   2 3130.52 598.999   1
  -2  10  -3 10805.0 919.698   6
   2  10   3 10765.2 1000.08   1
  -2  10  -4 20178.4 1306.71   6
   2  10   4 21261.9 1390.97   1
  -2  10  -5 4215.91 649.141   6
   2  10   5 3562.39 606.860   1
  -2  10  -6 10253.2 1033.37   6
  -2  10  -6 11723.9 771.093  20
   2  10   6 10280.9 972.751   1
  -2  10  -6 12947.9 845.477  25
  -2  10  -7 6063.85 618.905  25
  -2  10  -7 6779.66 628.687  20
  -2  10  -8 1552.65 386.966  25
  -2  10  -8 1943.45 526.580   6
  -2  10  -8 1529.77 357.618  20
  -2  10  -9 1037.18 327.915  25
  -2  10  -9 1735.48 505.979   6
  -2  10  -9 1254.40 360.650  20
  -2  10 -10 2736.04 458.297  20
  -2  10 -11 1134.62 361.040  20
  -2  10 -12 980.582 359.541  20
  -2  10 -13 1012.99 352.489  20
  -2  10 -14 339.948 271.089  20
  -2  10 -15 2015.88 329.918  20
  -2  10 -16-45.8306 157.554  20
  -2  10 -17 1017.31 152.027  21
   2  11 -17-2.30390 98.3403  20
   2  11 -16-31.5717 127.957  27
   2  11 -16 153.897 157.964  20
   2  11 -15 570.092 235.055  20
   2  11 -14 568.428 265.042  20
   2  11 -13 796.691 319.386  20
   2  11 -12 188.209 290.098  20
   2  11 -11 5536.04 567.035  20
   2  11 -10 731.228 341.740  20
   2  11 -10 524.183 308.499  24
   2  11  -9 10202.9 724.500  20
   2  11  -9 10302.5 764.788  24
   2  11  -8 7872.69 642.357  20
   2  11  -8 7471.31 660.267  24
   2  11  -8 8685.90 1050.44   6
   2  11  -7 6759.72 586.496  20
   2  11  -7 6417.50 623.712  24
   2  11  -7 6684.98 896.710   6
   2  11  -6 6392.21 604.640  24
   2  11  -6 5814.72 842.322   6
   2  11  -6 5900.52 543.965  20
   2  11  -6 7051.72 859.140   1
   2  11  -5 4389.11 463.019  20
   2  11  -5 5046.96 552.486  24
   2  11  -5 4720.10 736.267   1
   2  11  -4 5563.05 548.279  24
   2  11  -4 5988.12 816.209   1
   2  11  -3 1877.55 344.830  24
   2  11  -3 1991.77 517.025   1
   2  11  -2 2307.46 551.430   1
   2  11  -1 7848.23 925.193   1
   2  11   0 5273.82 790.195   1
   2  11   1 18631.7 1395.72   1
  -2  11  -2 32957.9 1578.32   6
   2  11   2 33459.2 1855.89   1
  -2  11  -3 825.687 309.046  25
  -2  11  -3 1178.40 375.471   6
   2  11   3 1311.33 425.068   1
  -2  11  -4 7972.32 726.411  25
  -2  11  -4 8054.68 869.842   6
  -2  11  -4 7138.06 564.725  20
   2  11   4 7757.08 921.863   1
  -2  11  -5 6407.27 697.014  25
  -2  11  -5 6686.54 836.134   6
  -2  11  -5 5811.49 562.324  20
   2  11   5 6487.92 837.075   1
  -2  11  -6 3988.77 547.878  25
  -2  11  -6 4737.36 735.843   6
  -2  11  -6 4964.42 534.270  20
   2  11   6 4430.14 684.398   1
  -2  11  -7 14234.2 873.461  20
  -2  11  -7 13981.4 920.984  25
  -2  11  -7 13498.9 1256.75   6
  -2  11  -8 6475.18 630.678  20
  -2  11  -8 5376.86 574.362  25
  -2  11  -8 6525.66 902.906   6
  -2  11  -9 2691.59 452.532  20
  -2  11  -9 3148.44 462.324  25
  -2  11 -10 293.405 295.903  20
  -2  11 -10 208.849 221.643  25
  -2  11 -11 5654.06 568.236  20
  -2  11 -12 989.924 362.653  20
  -2  11 -13 1118.93 357.133  20
  -2  11 -14 398.315 245.002  20
  -2  11 -15 1172.88 253.842  20
  -2  11 -16 105.578 145.921  20
   2  12 -16 251.235 129.986  20
   2  12 -15 1464.06 247.209  20
   2  12 -14 1517.03 287.589  20
   2  12 -13 458.958 238.656  20
   2  12 -12 3276.14 436.942  20
   2  12 -12 2844.53 396.660  25
   2  12 -11 7915.61 637.632  20
   2  12 -10 5523.64 564.053  20
   2  12 -10 5258.53 564.015  24
   2  12  -9 11478.1 772.920  20
   2  12  -9 11890.1 823.516  24
   2  12  -8 5663.78 552.002  20
   2  12  -8 5792.49 615.274  24
   2  12  -7 14640.7 838.286  20
   2  12  -7 14537.8 909.207  24
   2  12  -7 13214.5 1296.42   6
   2  12  -6 1416.96 322.292  20
   2  12  -6 1232.81 384.456  24
   2  12  -5 16027.0 946.207  24
   2  12  -5 14391.2 1314.65   6
   2  12  -5 14472.5 786.185  20
   2  12  -5 15719.2 1322.47   1
   2  12  -4 6163.32 603.038  24
  -2  12   4 5805.82 548.745  25
  -2  12   3 26836.0 1142.79  25
   2  12  -3 25617.4 1139.82  24
   2  12  -3 27567.6 1778.38   1
  -2  12   2 12550.0 817.203  25
   2  12  -2 11737.4 777.171  24
   2  12  -2 12915.4 1236.74   1
   2  12  -1 30408.4 1181.52  24
  -2  12   1 29692.8 1268.52  25
   2  12  -1 26680.1 1776.26   1
  -2  12   0 9295.13 773.677  25
   2  12   0 8217.16 619.099  24
   2  12   0 7346.17 975.460   1
  -2  12  -1 25415.4 1226.47  25
   2  12   1 20978.7 1581.54   1
  -2  12  -2 19227.5 1062.18  25
   2  12   2 19001.2 1487.39   1
  -2  12  -3 19607.5 1102.64  25
   2  12   3 17949.9 1433.61   1
  -2  12  -4 26766.7 1301.49  25
  -2  12  -4 28675.8 1682.84   6
  -2  12  -4 26215.5 1062.25  20
   2  12   4 29819.2 1820.73   1
  -2  12  -5 4183.64 486.575  20
  -2  12  -5 4607.53 594.963  25
  -2  12  -5 3805.40 672.924   6
  -2  12  -6 8785.93 674.783  20
  -2  12  -6 8217.37 752.268  25
  -2  12  -6 7075.98 912.077   6
  -2  12  -7 1350.06 349.395  20
  -2  12  -7 1053.30 372.948  25
  -2  12  -8 11266.7 793.960  20
  -2  12  -8 12399.6 858.574  25
  -2  12  -9 3972.42 500.688  20
  -2  12  -9 3749.65 487.083  25
  -2  12 -10 9539.93 752.783  20
  -2  12 -10 10157.5 692.364  25
  -2  12 -11 418.527 287.480  20
  -2  12 -12 3637.03 462.694  20
  -2  12 -13-285.221 264.090  20
  -2  12 -14 1056.51 280.873  20
  -2  12 -15-56.2937 156.922  20
   2  13 -15 460.620 161.305  20
   2  13 -14 1142.39 233.834  20
   2  13 -13 305.280 212.193  20
   2  13 -12 1931.90 332.780  20
   2  13 -12 1688.40 299.496  25
   2  13 -11 2774.05 408.397  20
   2  13 -11 2809.36 420.232  25
   2  13 -10 1225.40 330.663  20
   2  13  -9 3320.23 441.693  20
   2  13  -9 2986.71 502.876  24
   2  13  -8 4537.55 488.657  20
   2  13  -8 4591.20 560.729  24
   2  13  -7 4484.10 492.982  20
   2  13  -7 4759.27 594.505  24
   2  13  -6 7417.00 586.018  20
   2  13  -6 8419.00 714.488  24
   2  13  -5 3858.88 518.852  24
   2  13  -4 11539.7 813.301  24
  -2  13   4 11878.7 771.069  25
   2  13  -4 9396.80 1082.91   6
  -2  13   3 55.6068 246.373  25
   2  13  -3-199.240 290.260  24
   2  13  -3-241.243 320.567   6
   2  13  -2 4168.38 757.016   1
  -2  13   2 4746.40 541.722  25
   2  13  -2 5395.17 572.927  24
   2  13  -1 592.664 326.253   1
  -2  13   1 812.738 309.934  25
   2  13  -1 1071.39 320.960  24
   2  13   0 27985.2 1892.87   1
   2  13   0 22511.9 1026.67  24
  -2  13   0 25877.4 1255.04  25
   2  13   1 5636.72 874.725   1
  -2  13  -1 5993.99 672.589  25
   2  13   1 5109.32 582.568  25
  -2  13  -2 13989.4 943.023  25
   2  13   2 12903.0 816.382  25
  -2  13  -3 6379.77 680.229  25
  -2  13  -4 1505.44 455.123  25
  -2  13  -5 2914.53 413.517  20
  -2  13  -5 3275.79 527.221  25
  -2  13  -6 2975.93 446.273  20
  -2  13  -6 3061.37 502.536  25
  -2  13  -7 507.946 293.691  20
  -2  13  -7 442.401 320.782  25
  -2  13  -8 3250.62 462.500  20
  -2  13  -8 2980.63 477.632  25
  -2  13  -9 798.891 306.833  20
  -2  13  -9 1140.14 325.600  25
  -2  13 -10 1436.02 389.373  20
  -2  13 -10 1641.69 327.489  25
  -2  13 -11 866.928 310.017  20
  -2  13 -12 25.7163 226.008  20
  -2  13 -13 541.190 241.101  20
  -2  13 -14 123.734 158.953  20
  -2  13 -15 915.495 131.192  21
  -2  13 -15 440.017 138.098  20
   2  14 -14 327.834 140.496  20
   2  14 -13 767.157 213.164  20
   2  14 -12 640.158 220.121  20
   2  14 -12 833.428 204.020  25
   2  14 -11 1287.19 279.678  20
   2  14 -11 1069.77 281.895  25
   2  14 -10 559.635 232.290  20
   2  14 -10 710.886 306.499  25
   2  14  -9 401.263 258.947  20
   2  14  -9 288.724 291.392  25
   2  14  -8 1645.18 328.179  20
   2  14  -8 1932.11 416.428  24
   2  14  -7 2675.71 378.944  20
   2  14  -7 2518.44 474.407  24
   2  14  -6 944.544 342.603  24
   2  14  -5 435.907 325.901  24
   2  14  -4 762.864 341.201  24
  -2  14   4 297.754 225.108  25
   2  14  -3 1138.51 355.762  24
  -2  14   3 963.209 315.467  25
  -2  14   2 41.6617 263.820  25
   2  14  -2 33.5224 255.308  24
   2  14  -1 3103.93 518.502  25
  -2  14   1 3721.36 533.374  25
   2  14  -1 3953.55 502.225  24
   2  14   0 290.106 219.920  24
  -2  14   0 485.394 305.063  25
   2  14   0 10.7626 258.932  25
   2  14   1 1938.02 378.530  25
  -2  14  -1 2438.46 460.856  25
  -2  14  -2 221.867 314.695  25
   2  14   2 212.415 230.917  25
  -2  14  -3 1230.13 390.708  25
  -2  14  -4 1989.70 466.450  25
  -2  14  -5 341.678 318.584  25
  -2  14  -6 1583.17 325.893  20
  -2  14  -6 2399.60 483.508  25
  -2  14  -7 3250.10 408.626  20
  -2  14  -7 3352.91 503.171  25
  -2  14  -8 6321.77 541.459  20
  -2  14  -8 6015.41 590.266  25
  -2  14  -9 2472.96 379.134  20
  -2  14  -9 2619.67 396.108  25
  -2  14 -10 554.346 255.975  20
  -2  14 -10 872.055 253.906  25
  -2  14 -11 1879.58 309.540  20
  -2  14 -12 410.693 227.490  20
  -2  14 -13 527.114 183.673  20
  -2  14 -14 1420.90 147.538  15
   2  15 -13-86.8078 109.944  20
   2  15 -12 1094.92 199.210  20
   2  15 -12 1662.82 206.305  25
   2  15 -11 224.585 162.302  20
   2  15 -11 163.197 169.143  25
   2  15 -10 455.886 204.016  20
   2  15 -10 437.877 233.184  25
   2  15  -9 207.305 188.743  20
   2  15  -9 539.866 291.067  25
   2  15  -8 313.907 205.161  20
   2  15  -8 263.548 310.121  25
   2  15  -7 346.140 321.780  25
   2  15  -6 470.639 347.422  24
   2  15  -6 670.951 357.379  25
   2  15  -5 1878.28 504.104  25
   2  15  -5 1385.17 395.866  24
  -2  15   4 1335.15 310.159  25
   2  15  -4 1151.73 366.800  24
   2  15  -4 1515.02 407.081  25
   2  15  -3 152.861 251.952  24
   2  15  -3 690.159 345.364  25
  -2  15   3 815.316 296.178  25
   2  15  -2 2290.92 507.235  25
  -2  15   2 1760.69 410.895  25
   2  15  -2 1620.23 388.929  24
   2  15  -1 788.157 336.077  24
   2  15  -1 1208.77 420.212  25
  -2  15   1 827.341 343.259  25
   2  15   0 3192.98 435.968  24
   2  15   0 4122.67 530.897  25
  -2  15   0 4435.56 589.936  25
  -2  15  -1 1513.13 430.022  25
   2  15   1 799.613 307.639  25
  -2  15  -2 190.849 321.891  25
   2  15   2-150.852 228.892  25
  -2  15  -3 877.312 403.320  25
  -2  15  -4-193.752 348.185  25
  -2  15  -5 424.381 325.682  25
  -2  15  -6 1804.78 309.839  20
  -2  15  -6 1870.63 433.599  25
  -2  15  -7 329.159 188.829  20
  -2  15  -7 647.615 330.520  25
  -2  15  -8 2420.29 326.014  20
  -2  15  -8 2815.32 416.623  25
  -2  15  -9 277.013 230.198  20
  -2  15  -9 614.193 234.234  25
  -2  15 -10 1035.90 256.240  20
  -2  15 -10 1606.17 263.398  25
  -2  15 -11 211.522 174.895  20
  -2  15 -12-34.3235 134.440  20
  -2  15 -13 24.3710 75.0265  15
   2  16 -11-204.156 116.045  20
   2  16 -11 315.713 144.365  25
   2  16 -10 39.4635 126.423  20
   2  16 -10 561.595 216.356  25
   2  16  -9 165.675 134.890  20
   2  16  -9 485.834 247.494  25
   2  16  -8 225.594 242.276  25
   2  16  -7 2160.29 433.492  25
   2  16  -6 413.882 334.654  25
   2  16  -5 5829.91 630.098  25
   2  16  -4-61.4584 326.675  25
  -2  16   4-18.5629 189.791  25
  -2  16   3 6324.62 535.590  25
   2  16  -3 6553.41 657.693  25
  -2  16   2 224.685 252.901  25
   2  16  -2 241.964 291.953  25
  -2  16   1 3717.71 474.838  25
   2  16  -1 3479.52 488.361  25
  -2  16   0 689.307 316.078  25
   2  16   0 296.412 236.827  25
   2  16   1 1519.74 333.159  25
  -2  16  -1 1304.44 382.395  25
   2  16   2 2517.26 351.492  25
  -2  16  -2 3412.14 517.744  25
  -2  16  -3 2557.08 463.920  25
  -2  16  -4 1254.77 422.850  25
  -2  16  -5 363.917 317.222  25
  -2  16  -6 1233.58 350.908  25
  -2  16  -7 139.202 259.196  25
  -2  16  -8 225.041 160.602  20
  -2  16  -8 685.411 249.345  25
  -2  16  -9 85.1404 147.511  20
  -2  16  -9 483.750 206.666  25
  -2  16 -10 1058.32 187.094  25
  -2  16 -11 672.915 139.763  15
   2  17 -10 21.4683 109.009  25
   2  17  -9 1573.72 240.920  25
   2  17  -8 71.0570 199.291  25
   2  17  -7 1026.92 295.248  25
   2  17  -6-54.5933 246.931  25
   2  17  -5 209.426 291.364  25
   2  17  -4 911.212 329.910  25
   2  17  -3 386.710 296.669  25
  -2  17   3 144.907 186.472  25
  -2  17   2 1597.21 305.765  25
   2  17  -2 1754.54 362.723  25
   2  17  -1 380.469 253.709  25
  -2  17   1 448.573 245.882  25
  -2  17   0 2168.15 394.508  25
   2  17   0 2309.85 353.083  25
  -2  17  -1 2039.71 383.492  25
   2  17   1 1583.05 289.663  25
  -2  17  -2 4.66320 272.499  25
  -2  17  -3 1077.63 372.946  25
  -2  17  -4 271.535 288.363  25
  -2  17  -5 437.006 285.489  25
  -2  17  -5 126.532 116.157  15
  -2  17  -6 639.449 263.358  25
  -2  17  -6 1102.65 187.732  15
  -2  17  -7 334.599 218.647  25
  -2  17  -7 99.4971 117.902  15
  -2  17  -8 22.7071 162.898  25
  -2  17  -8 52.5340 99.4576  15
  -2  17  -9-8.90524 116.858  25
  -2  17  -9 75.2462 92.8074  15
   2  18  -8 633.245 160.662  25
   2  18  -7 911.753 209.754  25
   2  18  -6 428.167 200.416  25
   2  18  -5 1185.59 265.584  25
   2  18  -4 123.739 201.912  25
   2  18  -3 2080.59 317.231  25
  -2  18   2 345.645 178.176  25
   2  18  -2 208.061 199.720  25
  -2  18   1 1616.06 274.977  25
   2  18  -1 1470.32 275.220  25
  -2  18   0 662.429 233.041  25
   2  18   0 739.635 206.739  25
  -2  18  -1 1628.24 302.089  25
  -2  18  -2 2423.52 348.282  25
  -2  18  -3 1112.23 283.196  25
  -2  18  -4 1837.20 311.744  25
  -2  18  -5 1377.22 273.447  25
  -2  18  -6 1986.44 275.813  25
  -2  18  -7 1314.39 203.923  25
   2  19  -5 67.1978 121.071  25
   2  19  -4 62.5602 134.665  25
   2  19  -3-342.086 157.673  25
   2  19  -2 220.536 143.884  25
   2  19  -1 166.715 128.077  25
  -2  19   1-60.6031 116.005  25
  -2  19   0 193.275 142.577  25
  -2  19  -1 955.452 198.898  25
  -2  19  -2 129.407 147.867  25
  -2  19  -3 257.611 161.482  25
  -2  19  -4-13.9413 138.406  25
  -2  19  -5 632.831 152.298  25
  -3 -19   5 162.907 127.672  28
  -3 -19   4 803.225 114.784   9
  -3 -19   4 929.678 124.656  11
  -3 -19   3 145.603 88.3242   9
  -3 -19   3 6.25143 88.2873  11
  -3 -19   2 1801.64 172.815   9
  -3 -19   1 1644.56 169.021   9
  -3 -19   0 828.526 138.088   9
  -3 -19  -1 3217.61 227.838   9
  -3 -19  -1 1686.75 173.185  19
  -3 -19  -2 345.109 116.492   9
  -3 -19  -2 261.039 114.554  19
  -3 -19  -3 2506.58 185.471   9
  -3 -18   8 203.889 148.031  28
  -3 -18   7 485.021 116.111  11
  -3 -18   7 102.944 164.596  28
  -3 -18   6 233.519 115.574  11
  -3 -18   5-0.19771 116.179  11
  -3 -18   5-6.52275 107.526   9
  -3 -18   5 54.0211 82.7477  13
  -3 -18   4 199.636 104.579  13
  -3 -18   4 162.827 127.203   9
  -3 -18   3 210.079 114.796  13
  -3 -18   3 181.462 141.134   9
  -3 -18   2-24.7981 135.794  19
  -3 -18   2 144.083 110.273  13
  -3 -18   2 178.007 152.278   9
  -3 -18   1 258.521 158.983  19
  -3 -18   1 283.188 122.856  13
  -3 -18   1 331.356 170.390   9
  -3 -18   0 1010.60 201.236  19
  -3 -18  -1 574.388 162.455  17
  -3 -18  -1 318.660 163.802  19
  -3 -18  -2 383.833 144.386  17
  -3 -18  -2 419.747 168.087  19
  -3 -18  -3 204.881 145.859  17
  -3 -18  -3 108.971 146.314  19
  -3 -18  -4 128.597 153.100  30
  -3 -18  -4 313.738 151.119  19
  -3 -18  -4 241.969 140.815  17
   3 -18   5 336.553 165.169  28
  -3 -18  -5 966.764 173.348  17
  -3 -18  -5 573.033 184.125  30
  -3 -18  -6 1714.78 190.329  17
  -3 -18  -6 1036.42 189.049  30
  -3 -18  -7 355.421 116.178  17
  -3 -17  10 69.9944 139.432  28
  -3 -17   9 909.187 142.036  11
  -3 -17   9 244.353 180.692  28
  -3 -17   8 1349.61 184.374  11
  -3 -17   8 1006.05 142.696  13
  -3 -17   7 889.013 169.765   9
  -3 -17   7 792.333 157.601  13
  -3 -17   7 950.373 181.854  11
  -3 -17   6 2014.17 224.299   9
  -3 -17   6 1985.48 216.786  13
  -3 -17   6 2028.37 251.222  11
  -3 -17   5 1581.80 211.581  13
  -3 -17   5 1684.31 225.750   9
  -3 -17   4 2099.21 262.567  19
  -3 -17   4 2268.58 247.311  13
  -3 -17   4 2581.97 277.402   9
  -3 -17   3 1674.37 260.550  19
  -3 -17   3 2335.19 276.075   9
  -3 -17   3 2047.85 249.193  13
  -3 -17   2 2972.68 321.908  19
  -3 -17   2 3417.76 323.674   9
  -3 -17   1 901.035 196.583  17
  -3 -17   1 1078.70 235.489  19
  -3 -17   0 1765.75 250.636  17
  -3 -17   0 1762.55 278.487  19
  -3 -17  -1 402.263 221.682  30
  -3 -17  -1 992.482 215.385  17
  -3 -17  -1 895.341 231.573  19
  -3 -17  -2 1712.44 326.111  30
  -3 -17  -2 2580.42 306.298  17
  -3 -17  -3 1278.43 301.484  30
  -3 -17  -3 2413.37 299.351  17
  -3 -17  -4 4108.18 453.619  30
  -3 -17  -4 5158.37 397.703  17
  -3 -17  -5 149.445 216.289  30
  -3 -17  -5 499.039 191.542  17
  -3 -17  -5 250.150 165.934  22
  -3 -17  -6 463.916 229.044  30
  -3 -17  -6 943.943 207.892  17
  -3 -17  -6 540.081 164.536  22
   3 -17   7 283.444 173.929  28
  -3 -17  -7 347.291 212.580  30
  -3 -17  -7 407.704 161.358  17
  -3 -17  -7 318.216 153.859  22
  -3 -17  -8-37.5125 162.911  30
  -3 -17  -8 80.9041 127.279  17
  -3 -17  -8 82.7772 112.062  22
  -3 -17  -9 480.132 124.481  17
  -3 -17  -9 169.542 145.564  30
  -3 -16  12 153.204 125.249  28
  -3 -16  11 158.534 177.089  28
  -3 -16  10 344.547 138.533  11
  -3 -16  10 297.000 112.053  13
  -3 -16  10 158.848 214.880  28
  -3 -16   9 477.492 148.600  13
  -3 -16   9 371.617 148.283  11
  -3 -16   9 78.7207 237.413  28
  -3 -16   8 627.085 163.689  13
  -3 -16   8 644.119 182.763  11
  -3 -16   7 37.0070 153.324   9
  -3 -16   7-20.2516 133.361  13
  -3 -16   7-27.8466 160.168  11
  -3 -16   6 311.169 177.901   9
  -3 -16   6 315.999 163.212  13
  -3 -16   5 502.351 204.550  19
  -3 -16   5 775.141 218.327   9
  -3 -16   5 691.431 191.516  13
  -3 -16   4 2066.45 308.411  19
  -3 -16   4 1979.63 281.786   9
  -3 -16   4 1528.40 250.580  13
  -3 -16   3 825.423 251.470  19
  -3 -16   3 1170.60 251.573   9
  -3 -16   2 3521.59 343.501  17
  -3 -16   2 3684.54 383.474  19
  -3 -16   1 866.221 219.699  17
  -3 -16   1 806.802 254.559  19
  -3 -16   0 1598.53 328.759  30
  -3 -16   0 2573.73 321.690  17
  -3 -16  -1 573.386 289.779  30
  -3 -16  -1 776.898 234.803  17
  -3 -16  -2 104.712 250.016  30
  -3 -16  -2 174.389 190.586  17
  -3 -16  -2 287.283 174.858  22
  -3 -16  -3 1529.50 361.829  30
  -3 -16  -3 1538.67 300.182  17
  -3 -16  -3 1544.96 279.960  22
  -3 -16  -4 604.909 319.582  30
  -3 -16  -4 929.065 273.183  17
  -3 -16  -4 655.439 219.332  22
  -3 -16  -5 667.012 319.467  30
  -3 -16  -5 788.343 253.436  17
  -3 -16  -5 741.478 234.899  22
  -3 -16  -6 599.777 288.901  30
  -3 -16  -6 785.920 233.449  22
  -3 -16  -7 718.218 287.983  30
   3 -16   7 597.140 243.331  28
  -3 -16  -7 787.794 219.527  22
  -3 -16  -8 596.128 277.666  30
   3 -16   8 514.129 221.550  28
  -3 -16  -8 540.219 191.391  22
   3 -16   9 551.932 179.926  28
  -3 -16  -9 1019.54 276.993  30
  -3 -16  -9 1264.95 217.290  17
  -3 -16  -9 1008.28 210.973  22
  -3 -16 -10-50.0971 190.255  30
  -3 -16 -10 162.563 130.222  17
  -3 -16 -10 87.0530 136.358  22
  -3 -16 -11 627.302 178.729  30
  -3 -16 -11 533.310 130.594  22
  -3 -16 -11 632.252 123.059  17
  -3 -15  13 238.973 147.682  28
  -3 -15  12 1410.76 156.826  13
  -3 -15  12 1056.21 258.333  28
  -3 -15  11 106.137 134.628  11
  -3 -15  11 362.601 132.784  13
  -3 -15  11 451.538 263.490  28
  -3 -15  10 835.381 177.782  13
  -3 -15  10 1057.21 206.279  11
  -3 -15  10 820.132 302.547  28
  -3 -15   9 276.975 153.762  13
  -3 -15   9 494.583 184.387  11
  -3 -15   9 15.9659 299.989  28
  -3 -15   8 712.083 226.222  11
  -3 -15   8 636.980 196.053   9
  -3 -15   8 774.056 197.858  13
  -3 -15   7 1156.05 232.156   9
  -3 -15   7 1074.46 231.164  13
  -3 -15   6 1518.07 272.661  19
  -3 -15   6 1545.65 264.993  13
  -3 -15   6 1785.61 276.578   9
  -3 -15   5 1978.41 313.516  19
  -3 -15   5 2535.27 313.774   9
  -3 -15   5 2178.79 296.869  13
  -3 -15   4 122.288 200.507  19
  -3 -15   4 132.705 199.969   9
  -3 -15   3 631.100 243.215  19
  -3 -15   2 3876.41 370.710  17
  -3 -15   2 3420.83 419.420  19
  -3 -15   1 558.104 263.344  30
  -3 -15   1 699.739 220.405  17
  -3 -15   0 1184.34 343.173  30
  -3 -15   0 2296.50 334.928  17
  -3 -15  -1 3221.70 497.878  30
  -3 -15  -1 4029.26 421.594  17
  -3 -15  -1 3261.32 380.265  22
  -3 -15  -2 269.755 322.070  30
  -3 -15  -2 365.178 236.774  17
  -3 -15  -2 10.5944 186.901  22
  -3 -15  -3 1049.59 288.187  22
  -3 -15  -3 872.575 359.738  30
  -3 -15  -4 661.932 251.713  22
  -3 -15  -4 538.614 330.752  30
  -3 -15  -5 1806.37 335.392  22
  -3 -15  -6 727.536 266.722  22
  -3 -15  -6 1022.59 196.423  10
  -3 -15  -7 2701.85 377.972  22
  -3 -15  -7 3076.31 278.615  10
  -3 -15  -8 877.453 262.561  22
  -3 -15  -8 1090.57 199.242  10
   3 -15   8 814.397 279.700  28
  -3 -15  -9 644.105 232.155  22
  -3 -15  -9 615.672 163.841  10
   3 -15   9 624.797 244.519  28
  -3 -15 -10 1251.38 257.578  22
  -3 -15 -10 1529.76 197.848  10
   3 -15  10 878.466 226.446  28
  -3 -15 -11 1634.92 178.596  10
  -3 -15 -11 1235.69 220.441  22
  -3 -15 -12 542.950 107.051  10
  -3 -15 -12 498.688 194.162  30
  -3 -15 -12 328.535 139.204  22
  -3 -15 -12 431.184 119.743  17
  -3 -14  14 1466.52 231.115  28
   3 -14 -13 646.076 120.321  10
  -3 -14  13 514.446 126.876  13
  -3 -14  13 421.693 223.503  28
  -3 -14  12 1089.21 183.240  13
  -3 -14  12 1461.12 214.614  11
  -3 -14  12 772.462 297.171  28
  -3 -14  11 320.443 179.918  11
  -3 -14  11 101.884 151.684  13
  -3 -14  11 408.185 327.110  28
  -3 -14  10 388.023 201.664  11
  -3 -14  10 97.8482 155.141  13
  -3 -14  10 25.6531 331.878  28
  -3 -14   9 430.472 183.733   9
  -3 -14   9 362.856 186.596  13
  -3 -14   9 591.831 220.134  11
  -3 -14   8-52.3004 196.677  11
  -3 -14   8-49.6397 179.029  13
  -3 -14   8-58.6735 174.084   9
  -3 -14   7 712.351 226.164   9
  -3 -14   7 619.854 214.778  13
  -3 -14   6 1912.09 313.740  19
  -3 -14   6 2422.41 321.626  13
  -3 -14   6 2674.91 327.525   9
  -3 -14   5 366.533 261.098  19
  -3 -14   5 170.635 204.941   9
  -3 -14   4 3593.28 426.582  19
  -3 -14   3 530.637 210.921  17
  -3 -14   3 340.439 240.801  19
  -3 -14   2 514.633 310.023  30
  -3 -14   2 810.108 239.289  17
  -3 -14   1 70.1364 249.071  30
  -3 -14   1 598.930 214.569  17
  -3 -14   0 3648.11 528.121  30
  -3 -14   0 4194.08 431.321  17
  -3 -14   0 3943.18 425.406  22
  -3 -14  -1 2083.50 470.822  30
  -3 -14  -1 1583.13 307.722  17
  -3 -14  -1 1258.05 287.861  22
  -3 -14  -2 2899.37 505.871  30
  -3 -14  -2 2225.37 367.291  22
  -3 -14  -3 5258.73 507.854  22
  -3 -14  -4 6725.37 572.737  22
  -3 -14  -5 16244.5 845.684  22
  -3 -14  -5 17359.1 665.222  10
  -3 -14  -6 6182.27 416.816  10
  -3 -14  -7 315.456 174.093  10
  -3 -14  -8 767.012 213.337  10
  -3 -14  -9 2820.26 299.130  10
   3 -14   9 2069.41 362.406  28
  -3 -14 -10 679.127 189.535  10
   3 -14  10 440.233 239.023  28
  -3 -14 -11 1418.33 212.885  10
   3 -14  11 854.386 230.443  28
  -3 -14 -12 167.126 125.214  10
  -3 -14 -13 158.493 138.340  22
  -3 -14 -13 397.373 113.159  10
   3 -13 -15 227.453 88.8249  10
  -3 -13  15 47.2239 148.090  28
  -3 -13  14 106.937 113.913  13
  -3 -13  14 65.9671 199.042  28
  -3 -13  13 55.1418 124.075  13
  -3 -13  13 5.72377 249.814  28
  -3 -13  12 78.8642 153.118  13
  -3 -13  12 224.349 182.892  11
  -3 -13  12 126.823 302.869  28
  -3 -13  11 2010.84 292.488  13
  -3 -13  11 2535.39 311.339  11
  -3 -13  11 1701.06 431.264  28
  -3 -13  10 7829.27 505.777  13
  -3 -13  10 7876.86 522.054  11
  -3 -13   9 3048.01 351.496  13
  -3 -13   9 2738.97 320.809   9
  -3 -13   9 3013.60 356.601  11
  -3 -13   8 1926.47 306.082  11
  -3 -13   8 2135.38 303.724  13
  -3 -13   8 2249.05 307.878   9
  -3 -13   7 441.878 225.223  19
  -3 -13   7 753.143 229.238   9
  -3 -13   7 672.372 232.759  13
  -3 -13   6 5299.00 476.869  19
  -3 -13   6 5872.55 457.684   9
  -3 -13   6 5670.44 464.118  13
  -3 -13   5 2967.64 392.196  19
  -3 -13   5 3109.21 359.589   9
  -3 -13   4 8796.06 617.713  19
  -3 -13   3 2948.11 684.250   7
  -3 -13   3 2883.85 390.495  19
  -3 -13   3 2592.82 346.937  17
  -3 -13   3 2796.27 462.296  30
  -3 -13   2 9733.79 771.467  30
  -3 -13   2 11859.1 647.503  17
  -3 -13   1 1735.58 399.256  30
  -3 -13   1 1731.93 550.762   7
  -3 -13   1 1736.39 297.428  17
  -3 -13   1 1905.76 315.279  22
  -3 -13   0 4744.61 585.006  30
  -3 -13   0 5632.14 930.388   7
  -3 -13   0 5160.46 460.630  17
  -3 -13   0 4627.92 464.391  22
  -3 -13  -1 6422.11 662.627  30
  -3 -13  -1 7626.11 1118.67   7
  -3 -13  -1 7051.49 555.168  22
  -3 -13  -2 9564.95 1074.96   8
  -3 -13  -2 7552.90 1102.56   7
  -3 -13  -2 9193.88 638.703  22
  -3 -13  -3 10596.5 1125.95   8
  -3 -13  -3 11257.9 722.888  22
  -3 -13  -4 3746.35 339.305  10
  -3 -13  -5 2844.71 318.443  10
  -3 -13  -6 1015.68 221.973  10
  -3 -13  -7 1626.79 264.772  10
  -3 -13  -7 1385.44 296.601  23
  -3 -13  -8 344.676 200.701  10
  -3 -13  -8 151.467 204.333  23
   3 -13   9 3142.89 474.279  28
  -3 -13  -9 3792.42 427.316  23
  -3 -13 -10 2545.24 298.031  10
  -3 -13 -10 1735.25 317.497  23
   3 -13  11 1155.67 283.595  28
  -3 -13 -11 1636.32 255.644  10
  -3 -13 -11 1492.28 289.594  23
   3 -13  12 702.032 221.019  28
  -3 -13 -12 1108.67 245.823  23
  -3 -13 -13 1628.16 199.358  10
  -3 -13 -13 1221.27 215.400  23
  -3 -13 -14 207.680 99.9651  10
  -3 -12  16 70.3850 137.402  28
  -3 -12  15 941.916 258.931  28
  -3 -12  15 821.431 151.342  13
   3 -12 -15 774.070 142.961  23
  -3 -12  14 837.016 319.827  28
  -3 -12  14 855.469 186.982  13
   3 -12 -14 655.257 177.175  23
  -3 -12  13 2638.64 289.685  13
  -3 -12  13 1641.89 408.225  28
  -3 -12  12 6142.43 439.189  13
  -3 -12  12 6270.21 452.449  11
  -3 -12  11 1379.26 273.669  13
  -3 -12  11 1341.76 286.901  11
  -3 -12  11 679.980 384.407  28
  -3 -12  10 2767.27 353.549  13
  -3 -12  10 2542.14 338.346  11
  -3 -12  10 2311.26 515.062  28
  -3 -12   9 5925.07 447.525   9
  -3 -12   9 6018.08 478.913  13
  -3 -12   9 6088.72 485.961  11
  -3 -12   8 456.680 209.610   9
  -3 -12   8 385.758 209.285  13
  -3 -12   7 8653.18 597.013  19
  -3 -12   7 8412.47 553.423  13
  -3 -12   7 9021.37 555.856   9
  -3 -12   6 885.194 260.668  19
  -3 -12   6 634.388 361.500   7
  -3 -12   6 1271.52 257.785   9
  -3 -12   5 11523.4 686.876  19
  -3 -12   5 12839.9 1324.78   7
  -3 -12   4 1700.89 544.907   7
  -3 -12   4 1522.28 307.257  19
  -3 -12   4 1480.33 262.084  17
  -3 -12   4 1514.59 356.353  30
  -3 -12   3 7567.03 646.314  30
  -3 -12   3 7103.26 504.952  17
  -3 -12   3 8732.17 1075.46   7
  -3 -12   2 6960.87 653.858  30
  -3 -12   2 8520.34 1064.99   7
  -3 -12   2 7311.01 507.468  17
  -3 -12   1 4337.58 546.208  30
  -3 -12   1 7181.11 1043.56   7
  -3 -12   1 6101.70 470.342  17
  -3 -12   1 5078.42 451.361  22
  -3 -12   0 6381.02 652.953  30
  -3 -12   0 7681.93 920.739   8
  -3 -12   0 8069.55 1045.87   7
  -3 -12   0 6379.58 524.793  22
  -3 -12  -1 5973.15 816.985   8
  -3 -12  -1 4056.52 877.954   7
  -3 -12  -1 5496.26 499.530  22
  -3 -12  -2 5291.53 785.011   8
  -3 -12  -3 247.570 330.786   8
  -3 -12  -3 325.295 170.353  10
  -3 -12  -4 4478.18 805.798   8
  -3 -12  -4 4091.44 361.730  10
  -3 -12  -5 1176.57 280.255  23
  -3 -12  -5 2599.91 620.416   8
  -3 -12  -5 2431.22 298.109  10
  -3 -12  -6 17839.3 845.258  23
  -3 -12  -6 20842.9 1664.92   8
  -3 -12  -6 20112.3 772.268  10
  -3 -12  -7 1899.89 298.292  10
  -3 -12  -7 950.868 276.426  23
  -3 -12  -8 848.708 241.843  10
  -3 -12  -8 750.870 286.152  23
   3 -12   9 761.200 329.201  28
  -3 -12  -9 1260.16 267.035  10
  -3 -12  -9 740.374 281.418  23
   3 -12  10 4070.71 515.120  28
  -3 -12 -10 5204.38 422.216  10
  -3 -12 -10 4174.64 472.289  23
   3 -12  11 1509.95 349.027  28
  -3 -12 -11 1920.61 280.110  10
  -3 -12 -11 1604.59 345.003  23
   3 -12  12 515.757 262.428  28
  -3 -12 -12 966.138 225.419  10
  -3 -12 -12 603.534 256.613  23
   3 -12  13 510.519 214.708  28
  -3 -12 -13 1063.45 204.472  10
  -3 -12 -13 1074.14 257.946  23
  -3 -12 -14 1359.66 192.330  10
  -3 -12 -14 1004.45 218.788  23
  -3 -12 -15 1033.72 139.681  10
  -3 -12 -15 671.842 154.966  23
  -3 -11  17-110.264 119.525  28
   3 -11 -17 26.9539 62.9542  10
  -3 -11  16 213.953 193.813  28
  -3 -11  16 205.077 115.655  13
   3 -11 -16 233.471 129.874  23
  -3 -11  15 2311.17 248.981  13
  -3 -11  15 1363.58 333.532  28
  -3 -11  14 46.7497 167.552  13
  -3 -11  14-103.298 288.017  28
  -3 -11  13 3998.86 391.554  11
  -3 -11  13 4047.04 379.543  13
  -3 -11  13 3657.97 552.014  28
  -3 -11  12 93.7933 198.992  13
  -3 -11  12-8.66416 196.581  11
  -3 -11  12-370.260 386.394  28
  -3 -11  11 4239.68 413.059  13
  -3 -11  11 3834.74 410.759  11
  -3 -11  11 3417.84 578.540  28
  -3 -11  10 8813.25 582.902  13
  -3 -11  10 10278.7 600.253  11
  -3 -11  10 8975.90 531.673   9
  -3 -11   9 5312.02 461.778  13
  -3 -11   9 4823.67 453.299  11
  -3 -11   9 4874.26 418.592   9
  -3 -11   8 2081.01 294.584   9
  -3 -11   8 2335.72 336.425  13
  -3 -11   8 2186.40 641.576   7
  -3 -11   7 10173.7 582.881  13
  -3 -11   7 9707.76 547.269   9
  -3 -11   7 9413.42 1162.35   7
  -3 -11   7 9630.84 628.869  19
  -3 -11   7 10071.9 1148.15   4
  -3 -11   6 3367.77 344.894   9
  -3 -11   6 3040.39 375.944  19
  -3 -11   6 3420.27 705.114   7
  -3 -11   6 3598.54 699.308   4
  -3 -11   5 1152.56 270.353  19
  -3 -11   5 1503.95 505.525   7
  -3 -11   5 1775.56 524.746   4
  -3 -11   4 19351.7 773.774  17
  -3 -11   4 17435.9 938.698  30
  -3 -11   3 5200.00 801.638   7
  -3 -11   2 20327.1 1515.89   7
  -3 -11   1 3401.11 574.710   8
  -3 -11   1 3399.06 672.832   7
   3 -11   0 43640.6 1899.87   7
  -3 -11   0 40530.7 2295.50   7
  -3 -11   0 43938.1 2008.94   8
  -3 -11  -1 6254.40 786.081   8
   3 -11   1 6331.90 760.257   7
  -3 -11  -2 18713.5 1369.44   8
   3 -11   2 18794.0 1287.21   7
  -3 -11  -3 6557.44 406.656  10
  -3 -11  -3 7077.61 896.039   8
   3 -11   3 7174.10 846.190   7
  -3 -11  -4 14974.1 624.296  10
  -3 -11  -4 15751.3 1331.85   8
   3 -11   4 15960.2 1265.76   7
  -3 -11  -5 18065.6 842.114  23
  -3 -11  -5 19462.5 732.997  10
   3 -11   5 20924.7 1463.72   7
  -3 -11  -5 21477.0 1586.16   8
  -3 -11  -5 16345.1 846.849  27
  -3 -11  -6 4965.52 485.037  23
  -3 -11  -6 4724.81 790.400   8
   3 -11   6 4725.06 738.256   7
  -3 -11  -6 5145.11 499.480  27
  -3 -11  -7 2887.44 399.876  23
  -3 -11  -7 3794.53 750.139   8
  -3 -11  -7 2607.42 381.093  27
  -3 -11  -8 6606.50 566.633  27
  -3 -11  -8 7057.74 596.470  23
   3 -11   9 1009.47 343.421  28
  -3 -11  -9 960.965 286.843  27
  -3 -11  -9 1177.16 338.777  23
   3 -11  10 3539.89 520.562  28
  -3 -11 -10 4285.34 458.213  27
  -3 -11 -10 3817.38 476.399  23
   3 -11  11 376.546 292.714  28
  -3 -11 -11 218.834 195.154  27
  -3 -11 -11 417.973 219.808  10
  -3 -11 -11 176.073 260.725  23
   3 -11  12 6184.03 551.979  28
  -3 -11 -12 5994.09 484.668  27
  -3 -11 -12 6453.38 548.236  23
   3 -11  13 62.0737 209.652  28
  -3 -11 -13 274.371 188.738  10
  -3 -11 -13 461.737 254.930  23
  -3 -11 -14 3553.54 295.454  10
  -3 -11 -14 3124.47 347.758  23
  -3 -11 -15 1527.35 186.567  10
  -3 -11 -15 926.442 213.920  23
  -3 -11 -16 2059.75 158.733  10
  -3 -11 -16 1776.01 195.027  23
  -3 -10  17 193.537 170.747  28
  -3 -10  17 225.185 103.423  13
   3 -10 -17 216.212 128.324  23
  -3 -10  16 186.406 131.970  13
  -3 -10  16 281.901 251.884  28
  -3 -10  15 1543.63 207.409  14
  -3 -10  15 1888.77 265.304  13
  -3 -10  15 1359.18 369.059  28
  -3 -10  14 151.325 197.883  13
  -3 -10  14 98.5972 343.819  28
  -3 -10  13 2190.23 321.793  11
  -3 -10  13 1878.78 294.552  13
  -3 -10  13 1903.59 463.298  28
  -3 -10  12 1472.11 290.109  13
  -3 -10  12 1586.36 314.027  11
  -3 -10  12 1601.40 471.487  28
  -3 -10  11 1797.45 313.483  13
  -3 -10  11 1879.74 317.564  11
  -3 -10  11 2133.67 504.802  28
  -3 -10  10 9950.98 569.586   9
  -3 -10  10 9637.14 598.206  11
  -3 -10  10 9785.03 605.921  13
  -3 -10  10 10813.8 915.209  28
  -3 -10   9 1950.87 592.656   7
  -3 -10   9 1490.78 264.023   9
  -3 -10   9 1733.89 292.253  11
  -3 -10   9 1750.53 299.426  13
  -3 -10   8 8603.45 1074.48   7
  -3 -10   8 6972.65 555.318  19
  -3 -10   8 9146.14 1094.66   4
  -3 -10   8 7392.84 512.186  13
  -3 -10   8 7448.11 487.552   9
  -3 -10   7 5835.32 917.069   7
  -3 -10   7 5493.51 467.242  19
  -3 -10   7 5862.63 860.060   4
  -3 -10   7 6215.00 455.180  13
  -3 -10   7 6287.54 439.911   9
  -3 -10   6 5085.59 822.049   7
  -3 -10   6 4932.59 446.941  19
  -3 -10   6 5431.31 405.152   9
  -3 -10   6 5460.17 799.576   4
  -3 -10   5 16030.2 1360.39   7
  -3 -10   5 16212.0 1313.70   4
  -3 -10   4 13995.8 1241.51   7
  -3 -10   4 13744.8 1179.73   4
  -3 -10   3 16504.2 1308.57   7
  -3 -10   2 10027.8 1004.37   7
   3 -10  -2 8584.03 848.310   7
  -3 -10   1 311.392 394.494   7
  -3 -10   1 574.098 323.625   8
   3 -10  -1 513.549 267.069   7
  -3 -10   0 15785.9 1168.31   8
   3 -10   0 16041.7 1086.45   7
  -3 -10  -1 1276.13 400.380   8
   3 -10   1 1206.59 324.924   7
   3 -10   2 14891.1 1071.89   7
  -3 -10  -2 14962.7 1180.13   8
  -3 -10  -3 5435.02 758.328   8
   3 -10   3 5492.73 681.502   7
  -3 -10  -4 12151.6 1131.31   8
   3 -10   4 11527.4 1039.90   7
  -3 -10  -5 8484.61 993.653   8
   3 -10   5 8310.14 927.731   7
  -3 -10  -6 11176.9 708.030  27
  -3 -10  -6 13776.8 1279.50   8
   3 -10   6 14400.1 1225.66   7
   3 -10   6 14059.1 1131.72   4
  -3 -10  -6 12155.6 703.213  23
  -3 -10  -7 609.194 250.698  27
   3 -10   7 1395.24 448.782   7
  -3 -10  -7 1359.37 493.406   8
   3 -10   7 1356.47 403.063   4
  -3 -10  -7 1279.30 334.070  23
  -3 -10  -8 6529.68 579.295  27
  -3 -10  -8 7959.74 1047.87   8
   3 -10   8 7957.01 1015.19   7
   3 -10   8 7092.22 913.251   4
  -3 -10  -8 6815.23 588.296  23
  -3 -10  -9 243.041 263.109  23
  -3 -10  -9 45.4494 231.198  27
   3 -10   9 426.022 296.923  28
  -3 -10  -9 810.525 469.431   8
   3 -10   9 228.026 266.038   7
  -3 -10 -10 5230.69 552.391  23
   3 -10  10 4413.89 541.747  28
  -3 -10 -10 5017.37 510.512  27
  -3 -10 -11 7233.05 622.886  23
   3 -10  11 7096.79 643.181  28
  -3 -10 -11 7276.59 609.564  27
  -3 -10 -12 1318.43 345.626  23
  -3 -10 -12 1071.41 284.230  27
   3 -10  12 1119.45 337.672  28
  -3 -10 -13 7345.95 585.474  23
  -3 -10 -13 8295.44 481.966  10
   3 -10  13 6620.63 559.487  28
  -3 -10 -13 6630.97 521.541  27
  -3 -10 -14 459.678 266.375  23
  -3 -10 -14 466.614 181.092  10
   3 -10  14 261.770 198.338  28
  -3 -10 -14 405.642 187.921  27
  -3 -10 -15 4394.57 392.888  23
  -3 -10 -15 5148.57 321.558  10
  -3 -10 -16 939.102 206.813  23
  -3 -10 -16 1191.63 155.617  10
  -3 -10 -17 1791.13 177.583  23
   3  -9 -18 1161.18 154.105  23
  -3  -9  18 901.290 191.699  28
  -3  -9  17 1016.63 172.805  13
  -3  -9  17 857.793 254.334  28
  -3  -9  16 135.062 159.430  13
  -3  -9  16-66.0174 261.861  28
  -3  -9  15 485.529 227.551  13
  -3  -9  15 181.225 151.860  14
  -3  -9  15 32.2526 313.629  28
  -3  -9  14 74.3455 203.901  13
  -3  -9  14 258.211 367.800  28
  -3  -9  13 488.734 229.658  11
  -3  -9  13 549.435 224.201  13
  -3  -9  13 330.062 361.389  28
  -3  -9  12 1777.36 318.552  11
  -3  -9  12 1732.56 311.798  13
  -3  -9  12 1032.29 426.117  28
  -3  -9  11 2474.24 346.739  13
  -3  -9  11 2597.79 359.922  11
  -3  -9  11 2117.74 490.830  28
  -3  -9  10 591.260 387.665   7
  -3  -9  10 473.121 212.184   9
  -3  -9  10 353.984 212.626  13
  -3  -9  10 252.021 191.400  11
  -3  -9  10 549.505 347.821  28
  -3  -9   9 393.728 379.283   7
  -3  -9   9 217.639 298.102   4
  -3  -9   9 465.793 215.519  11
  -3  -9   9 362.169 189.055  13
  -3  -9   9 287.490 177.904   9
  -3  -9   8 4150.75 723.875   7
  -3  -9   8 4836.33 446.977  19
  -3  -9   8 4137.47 745.025   4
  -3  -9   8 4391.22 377.527   9
  -3  -9   8 4290.66 402.747  13
  -3  -9   7 1467.26 473.815   7
  -3  -9   7 1372.23 431.078   4
  -3  -9   7 1666.38 261.163   9
  -3  -9   7 1393.24 251.118  13
  -3  -9   6 8098.19 921.234   4
  -3  -9   6 8573.83 981.998   7
  -3  -9   5 716.030 308.609   4
  -3  -9   5 907.843 385.622   7
  -3  -9   4 5324.82 720.689   4
  -3  -9   4 5931.07 770.125   7
  -3  -9   3 33738.0 1677.13   4
  -3  -9   3 30883.7 1640.50   7
  -3  -9   2 5110.78 634.810   8
  -3  -9   2 5313.67 732.397   7
  -3  -9   1 9186.60 968.762   7
   3  -9  -1 9492.00 789.302   7
  -3  -9   1 9964.03 861.583   8
   3  -9   0 992.962 295.710   7
  -3  -9   0 970.101 348.326   8
  -3  -9  -1 36646.8 1713.08   8
   3  -9   1 39480.1 1557.76   7
  -3  -9  -2 2343.48 491.330   8
   3  -9   2 2326.46 430.212   7
   3  -9   3 15159.6 936.590   4
  -3  -9  -3 16380.9 1197.80   8
   3  -9   3 15602.5 1056.66   7
   3  -9   4 19307.2 1129.09   4
  -3  -9  -4 18560.3 1319.76   8
   3  -9   4 18915.3 1211.54   7
   3  -9   5 8468.67 813.048   4
  -3  -9  -5 9599.50 1026.49   8
   3  -9   5 8879.18 878.278   7
   3  -9   6 7785.62 829.672   4
  -3  -9  -6 8325.97 962.417   8
   3  -9   6 7960.97 874.269   7
   3  -9   7 1736.93 465.907   4
  -3  -9  -7 1157.99 463.679   8
   3  -9   7 1330.08 450.285   7
  -3  -9  -8 805.359 273.770  27
   3  -9   8 155.039 243.908   4
  -3  -9  -8 869.896 425.664   8
   3  -9   8 687.525 372.087   7
   3  -9   9 3296.48 514.702  28
  -3  -9  -9 3859.98 481.811  27
   3  -9   9 3877.35 695.009   4
   3  -9   9 3576.58 726.596   7
  -3  -9  -9 4160.24 804.569   8
   3  -9  10 285.729 281.663  28
  -3  -9 -10 738.762 326.982  27
   3  -9  10 1415.04 528.261   7
  -3  -9 -10 724.603 456.027   8
   3  -9  11 7743.50 689.370  28
  -3  -9 -11 8401.29 669.885  27
  -3  -9 -12 2280.85 392.802  27
   3  -9  12 2001.50 392.644  28
  -3  -9 -13 961.493 327.961  23
  -3  -9 -13 570.405 243.930  27
   3  -9  13 1211.44 333.676  28
  -3  -9 -14 4346.70 474.864  23
  -3  -9 -14 4665.07 371.591  10
   3  -9  14 3342.74 433.378  28
  -3  -9 -14 3805.32 412.450  27
  -3  -9 -15 5887.36 481.502  23
  -3  -9 -15 5596.30 354.385  10
  -3  -9 -15 4835.18 407.788  27
  -3  -9 -16 2073.81 287.601  23
  -3  -9 -16 2709.93 229.699  10
  -3  -9 -16 1812.28 229.328  27
  -3  -9 -17 1044.35 180.665  23
  -3  -9 -17 958.790 117.810  10
  -3  -8  18 1208.52 241.237  28
  -3  -8  17 1245.82 314.415  28
  -3  -8  17 1263.21 206.444  13
  -3  -8  16 910.632 350.564  28
  -3  -8  16 1151.63 201.459  14
  -3  -8  16 1466.49 263.915  13
  -3  -8  15 6296.57 645.631  28
  -3  -8  15 8136.11 535.250  13
  -3  -8  15 6872.86 451.203  14
  -3  -8  14 1267.50 431.365  28
  -3  -8  14 2073.28 336.837  13
  -3  -8  13 2663.72 523.197  28
  -3  -8  13 2940.86 370.012  13
  -3  -8  13 2573.64 365.425  11
  -3  -8  12 162.339 363.563  28
  -3  -8  12 95.5449 215.847  13
  -3  -8  12 103.484 200.397  11
  -3  -8  11 1302.59 475.617   7
  -3  -8  11 1198.69 412.254  28
  -3  -8  11 1437.75 292.583  13
  -3  -8  11 1383.82 278.204  11
  -3  -8  10 8692.66 817.658  28
  -3  -8  10 8656.43 1122.16   7
  -3  -8  10 8947.94 1096.82   4
  -3  -8  10 8166.77 534.027  13
  -3  -8  10 8086.64 530.901  11
  -3  -8   9 3605.44 693.138   7
  -3  -8   9 2816.78 601.475   4
  -3  -8   9 2576.41 315.447  13
  -3  -8   9 2798.72 324.198  11
  -3  -8   9 2605.72 302.583   9
  -3  -8   8 2183.28 537.552   4
  -3  -8   8 2235.55 584.457   7
  -3  -8   7 1677.37 448.694   4
  -3  -8   7 1550.86 501.858   7
  -3  -8   6 2337.52 507.330   4
  -3  -8   6 2557.08 555.222   7
  -3  -8   5 1130.39 376.155   4
  -3  -8   5 1146.22 399.965   7
  -3  -8   4 1453.44 403.928   4
  -3  -8   4 1866.67 448.010   7
  -3  -8   3 1629.10 407.609   4
  -3  -8   3 1297.09 389.120   7
  -3  -8   2 2998.45 490.750   4
  -3  -8   2 3218.50 492.259   8
  -3  -8   2 2959.11 548.852   7
  -3  -8   1 4761.65 589.714   8
   3  -8  -1 5244.84 537.664   7
   3  -8   0 331.656 192.367   7
  -3  -8   0 270.948 289.616   8
   3  -8   1 13568.7 697.164   4
  -3  -8  -1 13816.4 1003.61   8
   3  -8   1 13872.0 859.751   7
   3  -8   2 41184.5 1327.85   4
  -3  -8  -2 41833.1 1718.06   8
   3  -8   2 41843.8 1540.59   7
   3  -8   3 3214.01 428.613   4
  -3  -8  -3 3343.00 575.947   8
   3  -8   3 3433.81 496.840   7
   3  -8   4 15572.9 886.112   2
   3  -8   4 14111.5 922.237   4
  -3  -8  -4 15060.8 1150.89   8
   3  -8   4 14341.8 1011.15   7
   3  -8   5 3381.60 510.018   4
   3  -8   5 3366.64 477.432   2
  -3  -8  -5 3768.30 624.650   8
   3  -8   5 3404.89 556.319   7
   3  -8   6 17340.0 1183.29   4
   3  -8   6 17763.0 1131.47   2
  -3  -8  -6 19232.6 1392.72   8
   3  -8   6 18167.3 1230.92   7
   3  -8   7 36049.9 1717.63   2
  -3  -8  -7 39617.1 2056.77   8
   3  -8   7 36633.5 1853.99   7
   3  -8   7 36003.1 1805.47   4
  -3  -8  -8 2576.78 383.711  27
   3  -8   8 2339.20 548.146   4
   3  -8   8 1750.83 447.846   2
   3  -8   8 2297.23 591.064   7
  -3  -8  -8 2394.22 571.383   8
  -3  -8  -9 9641.71 683.427  27
   3  -8   9 10719.6 789.017  28
   3  -8   9 9266.71 991.869   2
  -3  -8  -9 9445.31 1117.94   8
   3  -8   9 8475.12 1062.79   7
   3  -8   9 9293.56 1035.20   4
   3  -8  10 4011.36 527.934  28
  -3  -8 -10 4704.52 551.835  27
   3  -8  10 2590.88 605.977   2
   3  -8  10 2246.00 576.942   4
   3  -8  10 2080.28 558.354   7
  -3  -8 -10 2730.92 658.032   8
  -3  -8 -11 3465.55 474.633  27
   3  -8  11 4049.31 534.476  28
  -3  -8 -12 620.681 297.503  27
   3  -8  12 1198.35 370.272  28
  -3  -8 -13 875.151 296.516  27
   3  -8  13 974.010 328.789  28
  -3  -8 -14 1599.30 367.623  23
  -3  -8 -14 1327.84 319.894  27
   3  -8  14 1401.59 326.621  28
  -3  -8 -15 464.727 257.043  23
  -3  -8 -15 417.545 174.561  10
   3  -8  15 253.656 219.062  28
  -3  -8 -15 393.188 235.995  27
  -3  -8 -16 1033.59 269.883  23
  -3  -8 -16 1045.78 172.662  10
  -3  -8 -16 829.704 223.632  27
  -3  -8 -17 195.481 167.390  23
  -3  -8 -17-39.3167 84.5708  10
  -3  -8 -17 162.190 131.525  27
  -3  -8 -18 702.862 127.150  23
  -3  -7  19 117.591 131.973  28
  -3  -7  18 1438.30 285.902  28
  -3  -7  18 1416.52 202.511  13
  -3  -7  17 511.757 285.096  28
  -3  -7  17 619.849 201.419  13
  -3  -7  16 1108.80 384.244  28
  -3  -7  16 1470.13 280.173  13
  -3  -7  16 1203.06 217.106  14
  -3  -7  15 4371.44 600.695  28
  -3  -7  15 5643.85 469.249  13
  -3  -7  15 5164.34 425.423  14
  -3  -7  14 1116.01 418.369  28
  -3  -7  14 1729.68 301.904  13
  -3  -7  13 4210.08 608.314  28
  -3  -7  13 4315.66 432.205  13
  -3  -7  12 2050.13 666.765   7
  -3  -7  12 3004.98 541.535  28
  -3  -7  12 2372.69 341.824  11
  -3  -7  12 2526.69 350.914  13
  -3  -7  11 1986.36 448.064  28
  -3  -7  11 3300.64 722.609   7
  -3  -7  11 2921.37 656.454   4
  -3  -7  11 2593.10 340.204  13
  -3  -7  11 2770.55 349.483  11
  -3  -7  10 4065.26 596.523  28
  -3  -7  10 4044.70 744.397   7
  -3  -7  10 3833.79 731.937   4
  -3  -7  10 4150.11 399.890  13
  -3  -7  10 3815.72 373.511  11
  -3  -7   9 3999.10 703.779   7
  -3  -7   9 3597.12 653.994   4
  -3  -7   9 4530.41 387.404  13
  -3  -7   9 4775.75 381.917  11
  -3  -7   8 12854.7 1160.40   4
  -3  -7   8 14458.6 1216.97   7
  -3  -7   7 10460.2 978.840   4
  -3  -7   7 9917.66 956.901   7
  -3  -7   6 15712.6 1135.93   4
  -3  -7   6 16203.7 1170.25   7
  -3  -7   5 19131.1 1191.39   4
  -3  -7   5 19537.4 1211.35   7
  -3  -7   4 40978.9 1670.98   4
  -3  -7   4 43120.9 1721.69   7
  -3  -7   3 4552.86 590.767   4
  -3  -7   3 4543.14 619.039   7
  -3  -7   2 7112.96 683.885   4
  -3  -7   2 6966.81 734.431   7
  -3  -7   2 6852.28 671.155   8
  -3  -7   1 20191.0 1103.61   8
   3  -7   0 16444.9 632.053   4
  -3  -7   0 15595.5 958.911   8
   3  -7   0 16088.6 842.594   7
   3  -7   1 13149.5 643.002   4
   3  -7   1 13458.6 777.115   7
  -3  -7  -1 13095.3 924.170   8
   3  -7   2 18604.8 843.261   4
   3  -7   2 19969.6 777.748   2
  -3  -7  -2 17708.7 1091.40   8
   3  -7   2 19082.1 962.352   7
   3  -7   3 38589.8 1235.12   2
   3  -7   3 37276.2 1306.97   4
  -3  -7  -3 35747.5 1587.41   8
   3  -7   3 37449.8 1401.35   7
   3  -7   4 6717.27 590.473   2
  -3  -7  -4 6239.52 728.815   8
   3  -7   4 7301.68 667.889   7
   3  -7   4 6725.03 628.583   4
   3  -7   5 20424.5 1099.53   2
  -3  -7  -5 19986.5 1309.65   8
   3  -7   5 19812.6 1137.19   7
   3  -7   5 19731.5 1124.30   4
   3  -7   6 1580.00 386.831   4
   3  -7   6 1719.55 398.539   2
   3  -7   6 1547.86 381.841   7
   3  -7   7 3200.09 541.444   2
   3  -7   7 3365.59 568.091   4
   3  -7   7 3970.06 606.519   7
   3  -7   8 6268.09 782.772   2
   3  -7   8 5847.41 796.723   7
   3  -7   8 5535.38 757.570   4
  -3  -7  -9 3666.69 440.507  27
   3  -7   9 4886.26 751.975   2
   3  -7   9 3981.82 752.422   7
   3  -7   9 4532.43 733.485   4
   3  -7  10 1912.68 405.494  28
  -3  -7 -10 1697.75 373.698  27
   3  -7  10 2277.80 569.785   4
   3  -7  10 1784.77 520.090   2
   3  -7  10 1404.95 540.436   7
  -3  -7 -11 7489.04 636.011  27
   3  -7  11 6497.83 628.268  28
  -3  -7 -12 734.917 314.983  27
   3  -7  12 555.710 290.406  28
  -3  -7 -13 38.5117 263.625  27
   3  -7  13 12.7982 242.369  28
  -3  -7 -14 1577.35 375.466  27
   3  -7  14 903.457 324.183  28
   3  -7  15 464.514 236.468  28
  -3  -7 -15 861.815 284.598  27
  -3  -7 -15 1106.74 217.278  10
  -3  -7 -15 1303.67 324.057  23
  -3  -7 -16 201.029 199.566  27
   3  -7  16 378.662 201.090  28
  -3  -7 -16 587.204 152.246  10
  -3  -7 -16 470.080 236.585  23
  -3  -7 -17 168.492 157.133  27
  -3  -7 -17 361.909 110.830  10
  -3  -7 -17 172.089 185.814  23
  -3  -7 -18 692.861 138.750  27
  -3  -7 -18 830.539 157.392  23
  -3  -6  19 480.608 193.378  28
  -3  -6  18 1176.36 205.865  13
  -3  -6  18 1313.01 297.075  28
  -3  -6  17 3770.62 356.724  13
  -3  -6  17 2866.03 264.337  14
  -3  -6  17 2862.09 447.113  28
  -3  -6  16 168.301 216.009  13
  -3  -6  16 78.1216 164.752  14
  -3  -6  16 2.29224 329.818  28
  -3  -6  15 3536.88 403.611  13
  -3  -6  15 4164.33 403.776  14
  -3  -6  15 4026.34 594.912  28
  -3  -6  14 1103.02 281.829  13
  -3  -6  14 461.458 376.842  28
  -3  -6  13 10465.1 632.584  13
  -3  -6  13 11046.5 900.595  28
  -3  -6  12 820.031 236.279  13
  -3  -6  12 808.285 245.690  11
  -3  -6  12 467.822 363.590  28
  -3  -6  12 1235.81 472.691   4
  -3  -6  12 729.930 429.749   7
  -3  -6  11 25070.1 1152.74  30
  -3  -6  11 29847.7 1339.15  28
  -3  -6  11 26947.8 1793.87   4
  -3  -6  11 27287.8 1854.46   7
  -3  -6  11 26106.0 933.374  13
  -3  -6  11 26787.7 911.073  11
  -3  -6  10 6371.56 639.096  28
  -3  -6  10 5070.78 787.395   4
  -3  -6  10 5601.05 846.295   7
  -3  -6  10 5792.42 442.239  13
  -3  -6  10 5696.58 425.341  11
  -3  -6   9 10600.9 1025.57   7
  -3  -6   9 10568.7 1050.83   4
  -3  -6   8 2864.45 565.000   7
  -3  -6   8 2500.19 554.339   4
  -3  -6   7 5567.10 720.065   7
  -3  -6   7 6585.02 750.062   4
  -3  -6   6 10908.0 904.217   7
  -3  -6   6 10357.3 883.858   4
  -3  -6   5 51441.7 1820.91   7
  -3  -6   5 52802.7 1851.99   4
  -3  -6   4 87210.3 2322.21   7
  -3  -6   4 89525.4 2292.22   4
  -3  -6   3 1617.33 389.297   7
  -3  -6   3 1566.81 374.632   4
  -3  -6   2 2328.45 395.747   8
  -3  -6   2 2617.46 440.012   7
  -3  -6   2 2419.25 400.356   4
  -3  -6   1 11334.9 798.520   8
  -3  -6   0 25443.7 1148.82   8
   3  -6   0 25421.4 938.962   7
   3  -6   0 25308.0 709.731   4
   3  -6   0 25273.5 581.824   2
  -3  -6  -1 4434.03 525.913   8
   3  -6   1 4634.18 421.175   7
   3  -6   1 4176.40 346.708   4
   3  -6   1 4076.03 315.304   2
  -3  -6  -2 85221.8 2202.96   8
   3  -6   2 83877.7 1677.01   4
   3  -6   2 83940.0 1823.97   7
   3  -6   2 85869.2 1619.98   2
  -3  -6  -3 20927.6 1132.71   8
   3  -6   3 22018.5 996.314   7
   3  -6   3 20901.0 907.303   2
   3  -6   4 57152.5 1710.24   7
  -3  -6  -4 59382.5 1978.35   8
   3  -6   4 55374.9 1607.65   2
   3  -6   5 15474.4 963.533   7
   3  -6   5 16004.5 952.609   2
   3  -6   6 7191.51 727.463   7
   3  -6   6 6914.56 685.695   2
   3  -6   7 3949.39 604.283   7
   3  -6   7 4295.83 608.875   2
   3  -6   8 5060.86 718.099   7
   3  -6   8 5010.40 681.033   2
   3  -6   9 11545.9 1152.92   7
   3  -6   9 11577.3 1081.57   2
   3  -6  10 21355.2 1561.97   2
   3  -6  10 22800.6 1051.04  28
  -3  -6 -10 22183.6 1017.77  27
   3  -6  11 8760.25 1045.93   2
  -3  -6 -11 8174.37 676.056  27
   3  -6  11 6983.59 639.915  28
   3  -6  12 11995.3 824.620  28
  -3  -6 -12 11995.7 808.127  27
  -3  -6 -13 3232.35 461.456  27
   3  -6  13 2940.51 461.422  28
  -3  -6 -14 4984.79 536.686  27
   3  -6  14 3949.36 510.142  28
  -3  -6 -15-31.4491 266.867  27
   3  -6  15-38.6669 219.193  28
  -3  -6 -16 11029.1 632.280  23
  -3  -6 -16 11380.4 461.215  10
  -3  -6 -16 9928.21 634.016  27
  -3  -6 -17 437.380 196.134  23
  -3  -6 -17 502.861 123.262  10
  -3  -6 -17 684.246 225.080  27
  -3  -6 -18 2704.07 244.499  23
  -3  -6 -18 2826.80 266.455  27
  -3  -5  19 232.572 194.368  28
  -3  -5  18 558.884 280.196  28
  -3  -5  17 127.427 139.609  14
  -3  -5  17 334.302 204.858  13
  -3  -5  17 14.2519 301.031  28
  -3  -5  16 4414.09 433.438  13
  -3  -5  16 4156.20 574.762  28
  -3  -5  16 3108.34 400.559  18
  -3  -5  16 3831.76 382.588  14
  -3  -5  15 6880.78 527.948  13
  -3  -5  15 6566.67 708.126  28
  -3  -5  15 6202.56 532.817  18
  -3  -5  15 6581.76 487.948  14
  -3  -5  14 1576.35 308.598  13
  -3  -5  14 2195.92 499.856  28
  -3  -5  14 2135.78 319.329  18
  -3  -5  13 12336.1 929.810  28
  -3  -5  13 12667.0 686.465  13
  -3  -5  13 13207.9 728.059  18
  -3  -5  13 10869.5 793.182  30
  -3  -5  12 725.806 372.286   4
  -3  -5  12 2005.25 401.124  30
  -3  -5  12 1160.61 272.652  11
  -3  -5  12 1119.70 261.004  13
  -3  -5  12 1030.40 458.302   7
  -3  -5  12 1056.29 266.885  18
  -3  -5  11 5118.55 550.813  30
  -3  -5  11 5488.06 609.060  28
  -3  -5  11 4034.79 701.328   4
  -3  -5  11 4524.03 794.009   7
  -3  -5  11 4195.71 406.644  13
  -3  -5  11 3951.35 377.694  11
  -3  -5  10 336.895 310.649   7
  -3  -5  10 560.693 330.134   4
  -3  -5   9 29932.1 1696.62   7
  -3  -5   9 29848.4 1649.15   4
  -3  -5   8 3127.37 554.696   7
  -3  -5   8 2964.09 527.640   4
  -3  -5   7 13660.1 1022.41   7
  -3  -5   7 14327.8 1028.82   4
  -3  -5   6 1889.85 422.642   7
  -3  -5   6 2245.20 442.100   4
  -3  -5   5 26771.2 1237.55   7
  -3  -5   5 24891.1 1212.51   4
  -3  -5   4 2454.47 403.075   7
  -3  -5   4 2068.54 395.886   4
  -3  -5   3 3661.90 466.816   7
  -3  -5   3 3270.62 436.170   4
  -3  -5   2 10910.4 714.720   8
  -3  -5   2 11141.0 748.684   7
  -3  -5   2 10702.5 729.257   4
  -3  -5   1 21031.3 965.068   8
  -3  -5   1 21157.4 970.142   4
   3  -5  -1 21467.1 460.634   2
   3  -5   0 63664.5 722.374   8
   3  -5   0 65466.8 1315.42   7
   3  -5   0 63072.9 993.247   4
   3  -5   0 62873.2 1018.22   2
  -3  -5  -1 32774.7 1227.25   8
   3  -5   1 32415.8 959.894   7
   3  -5   1 31644.7 857.823   4
   3  -5   1 31731.6 864.126   2
  -3  -5  -2 42093.2 1440.04   8
   3  -5   2 42845.4 1190.71   7
   3  -5   2 41964.9 1119.70   2
  -3  -5  -3 6390.50 625.907   8
   3  -5   3 5233.99 485.126   7
   3  -5   3 5784.86 486.657   2
   3  -5   4 8795.75 649.995   7
   3  -5   4 9069.18 648.555   2
   3  -5   5 9452.91 734.871   7
   3  -5   5 9460.25 719.585   2
   3  -5   6 24442.4 1249.34   7
   3  -5   6 25438.2 1245.26   2
   3  -5   7 13159.7 1020.69   7
   3  -5   7 14845.0 1037.97   2
   3  -5   8 2851.11 569.245   7
   3  -5   8 3218.66 560.644   2
   3  -5   9 14325.8 1290.45   7
   3  -5   9 18119.9 1321.52   2
  -3  -5 -10 16608.6 867.464  27
   3  -5  10 19460.2 1455.50   2
  -3  -5 -11 23593.3 1076.17  27
   3  -5  11 23787.2 1117.24  28
   3  -5  11 21026.5 1577.24   2
   3  -5  12 625.816 291.828  28
  -3  -5 -12 750.726 302.615  27
   3  -5  12 1602.22 504.506   2
   3  -5  13 1348.98 344.715  28
  -3  -5 -13 1138.44 336.867  27
   3  -5  14 692.375 312.025  28
  -3  -5 -14 866.470 348.225  27
  -3  -5 -15 95.2725 261.012  27
   3  -5  15 371.366 250.813  28
   3  -5  16 783.558 258.461  28
  -3  -5 -16 800.998 289.042  27
  -3  -5 -16 694.445 158.570  10
  -3  -5 -17 337.634 222.563  27
  -3  -5 -17 601.330 207.140  23
  -3  -5 -18 1598.12 243.471  27
  -3  -5 -18 1647.88 213.840  23
  -3  -4  20 2217.31 228.772  28
  -3  -4  19-80.7210 200.361  28
  -3  -4  18 3757.19 337.250  18
  -3  -4  18 4474.18 493.620  28
  -3  -4  17 2247.61 455.770  28
  -3  -4  17 1666.73 298.211  18
  -3  -4  17 2146.78 263.944  14
  -3  -4  17 1910.08 312.150  13
  -3  -4  16 1217.14 439.851  28
  -3  -4  16 1280.18 315.794  18
  -3  -4  16 1413.18 256.609  14
  -3  -4  16 1513.04 300.227  13
  -3  -4  15 3224.92 545.336  28
  -3  -4  15 2413.42 377.737  18
  -3  -4  15 2560.79 351.492  14
  -3  -4  15 2432.98 370.625  13
  -3  -4  14 1758.56 326.463  14
  -3  -4  14 1742.19 324.784  13
  -3  -4  14 1573.21 337.406  18
  -3  -4  14 1440.48 444.905  28
  -3  -4  13 5143.39 652.358  28
  -3  -4  13 4805.04 590.834  30
  -3  -4  13 4432.76 431.215  13
  -3  -4  13 4349.98 471.015  18
  -3  -4  13 3681.83 703.135   4
  -3  -4  12 3408.58 551.565  28
  -3  -4  12 3115.30 479.921  30
  -3  -4  12 3588.37 377.722  13
  -3  -4  12 2855.58 374.831  18
  -3  -4  12 2789.21 631.656   4
  -3  -4  11 5237.17 417.324  13
  -3  -4  11 5098.10 402.010  11
  -3  -4  11 7211.61 666.410  28
  -3  -4  11 5498.39 851.571   7
  -3  -4  11 4837.08 755.535   4
  -3  -4  10 6048.18 830.573   7
  -3  -4  10 5448.39 751.646   4
  -3  -4   9 93387.8 2838.50   7
  -3  -4   9 91061.9 2777.90   4
  -3  -4   8 38420.6 1693.82   7
  -3  -4   8 38515.2 1675.10   4
  -3  -4   7 2837.81 466.950   7
  -3  -4   7 2289.42 442.294   4
  -3  -4   6 7697.61 681.167   7
  -3  -4   6 6733.01 656.356   4
  -3  -4   5 994.722 307.738   7
  -3  -4   5 950.849 321.755   4
  -3  -4   4 9535.68 671.113   7
  -3  -4   4 9454.99 680.423   4
  -3  -4   3 28984.7 506.679   5
  -3  -4   3 30932.5 1139.65   4
  -3  -4   2 6658.01 557.839   8
  -3  -4   2 5410.34 555.549   7
  -3  -4   2 6760.16 541.795   4
  -3  -4   1 39524.4 1203.23   8
  -3  -4   1 37854.1 1196.10   4
   3  -4  -1 39195.6 720.359   2
   3  -4   0 29485.7 612.917   4
   3  -4   0 29177.4 738.577   7
  -3  -4   0 28280.1 1028.55   8
   3  -4   0 29503.2 711.977   2
  -3  -4  -1 2845.76 377.550   8
   3  -4   1 2754.14 265.514   7
   3  -4   1 2748.11 270.161   2
  -3  -4  -2 20593.7 941.587   8
   3  -4   2 20481.6 763.981   7
   3  -4   2 21712.8 789.609   2
   3  -4   3 9998.24 603.869   7
   3  -4   3 10903.8 637.414   2
   3  -4   4 13076.9 731.591   7
   3  -4   4 12808.8 753.985   2
   3  -4   5 86919.3 2050.87   7
   3  -4   5 88306.9 2079.39   2
   3  -4   6 11488.9 872.123   7
   3  -4   6 12435.0 884.038   2
   3  -4   7 1142.37 389.830   7
   3  -4   7 1655.26 378.138   2
   3  -4   8 18880.0 1316.23   7
   3  -4   8 21189.2 1297.35   2
   3  -4   9 13868.7 1139.13   2
   3  -4  10 8199.44 934.968   2
   3  -4  11 18966.6 974.324  28
  -3  -4 -11 19881.7 974.042  27
   3  -4  12 5130.22 849.043   2
   3  -4  12 5367.38 422.222  13
   3  -4  12 5540.61 577.556  28
  -3  -4 -12 5181.80 543.312  27
   3  -4  13 2552.56 313.913  13
   3  -4  13 1526.23 360.680  28
  -3  -4 -13 1888.11 393.703  27
  -3  -4 -14 8297.15 690.806  27
   3  -4  14 7635.63 657.464  28
   3  -4  15 899.335 322.230  28
  -3  -4 -15 1284.07 368.478  27
  -3  -4 -16 5490.48 565.832  27
   3  -4  16 2361.23 389.385  28
  -3  -4 -17 1543.62 317.998  27
   3  -4  17 1144.40 245.094  28
  -3  -4 -17 1518.59 254.199  23
  -3  -4 -18 430.291 196.294  27
  -3  -4 -18 285.962 135.004  23
  -3  -4 -19 536.597 151.098  27
  -3  -3  20 2029.34 240.115  28
  -3  -3  19 1744.26 315.493  28
  -3  -3  18 613.222 219.057  18
  -3  -3  18 858.138 326.705  28
   3  -3 -18 1038.83 211.951  27
  -3  -3  17-4.85387 331.663  28
   3  -3 -17 159.833 184.100  27
  -3  -3  17 502.196 235.454  18
  -3  -3  17 513.001 256.204  13
  -3  -3  17 470.468 188.141  14
   3  -3 -16 4760.20 467.887  27
  -3  -3  16 4084.26 590.112  28
  -3  -3  16 3029.73 422.991  18
  -3  -3  16 3414.79 374.094  14
  -3  -3  16 3348.02 388.595  13
  -3  -3  15 3057.49 553.014  28
   3  -3 -15 2989.87 406.427  27
  -3  -3  15 3460.38 445.265  18
  -3  -3  15 3312.84 393.353  14
  -3  -3  15 4322.02 436.638  13
   3  -3 -14 6456.86 546.414  27
  -3  -3  14 6993.69 727.784  28
  -3  -3  14 6054.54 510.344  13
  -3  -3  14 6419.56 564.536  18
  -3  -3  14 6119.70 504.316  14
  -3  -3  13 269.603 222.587  13
  -3  -3  13 597.652 352.115   4
  -3  -3  13 346.028 314.969  28
   3  -3 -13 464.835 242.763  27
  -3  -3  13 141.732 197.105  18
  -3  -3  12 19039.0 1074.19  28
  -3  -3  12 15717.4 717.644  13
  -3  -3  12 13699.7 772.579  18
  -3  -3  12 17344.3 991.284  30
  -3  -3  12 14929.6 1289.82   4
  -3  -3  11 3447.18 692.591   7
  -3  -3  11 4045.80 653.260   4
  -3  -3  10 11275.8 1103.85   7
  -3  -3  10 10983.7 1008.41   4
  -3  -3   9 12815.0 1066.44   7
  -3  -3   9 12184.3 981.565   4
  -3  -3   8 9249.79 824.214   7
  -3  -3   8 8853.89 789.462   4
  -3  -3   7 42290.4 1576.86   7
  -3  -3   7 40195.1 1550.89   4
  -3  -3   6 35372.9 1342.75   7
  -3  -3   6 34780.8 1336.13   4
  -3  -3   5 19978.0 954.365   7
  -3  -3   5 20055.4 949.004   4
  -3  -3   4 34695.9 1186.48   7
  -3  -3   4 36630.5 1183.21   4
  -3  -3   3 189736. 2499.43   7
  -3  -3   3 189224. 2546.34   4
  -3  -3   2 75820.4 1519.81   7
  -3  -3   2 81369.8 1613.13   4
  -3  -3   1 39158.0 1129.06   4
  -3  -3   0 32521.3 1022.56   8
   3  -3   0 33899.8 636.524   7
  -3  -3  -1 36904.9 1104.84   8
   3  -3   1 37726.2 786.462   7
   3  -3   1 35822.8 891.872   2
  -3  -3  -2 87083.8 1812.86   8
   3  -3   2 89289.7 1390.20   7
   3  -3   2 85142.4 1508.75   2
   3  -3   3 9509.63 556.910   7
  -3  -3  -3 10261.4 286.230   3
   3  -3   3 9731.98 583.239   2
   3  -3   4 72736.2 1639.25   7
   3  -3   4 71139.0 1666.80   2
   3  -3   5 41910.8 1419.54   7
   3  -3   5 44271.2 1444.09   2
   3  -3   6 17554.4 1067.05   7
   3  -3   6 20949.5 1107.67   2
   3  -3   7 7443.63 793.636   7
   3  -3   7 9113.80 806.788   2
   3  -3   8 12251.3 971.264   2
   3  -3   9 13278.2 1081.11   2
   3  -3  10 319.357 279.500   2
  -3  -3 -11 889.483 283.911  27
   3  -3  11 593.341 314.890   2
   3  -3  12 535.637 205.003  13
   3  -3  12 1129.38 325.048  28
  -3  -3 -12 639.815 287.616  27
   3  -3  12 673.036 391.812   2
   3  -3  13 672.163 317.075  28
  -3  -3 -13 939.940 336.653  27
   3  -3  13 1379.54 255.856  13
   3  -3  14 2131.04 422.469  28
  -3  -3 -14 2779.33 451.785  27
  -3  -3 -15 3115.90 468.263  27
   3  -3  15 2353.66 408.215  28
   3  -3  16 675.923 291.648  28
  -3  -3 -16 1423.71 348.816  27
   3  -3  17 186.323 189.083  28
  -3  -3 -17 177.273 256.815  27
  -3  -3 -17 82.7268 168.298  23
  -3  -3 -18 511.988 231.584  27
  -3  -3 -18 723.679 160.472  23
  -3  -3 -19 537.824 163.563  27
  -3  -2  20 3521.11 310.993  28
   3  -2 -19 524.594 158.401  27
  -3  -2  19 1024.62 290.844  28
   3  -2 -18 4454.05 383.663  27
  -3  -2  18 4516.47 438.931  18
  -3  -2  18 4802.52 552.803  28
  -3  -2  17 6792.39 681.058  28
   3  -2 -17 6495.20 511.713  27
  -3  -2  17 6307.96 541.659  18
  -3  -2  17 7102.65 460.542  14
  -3  -2  17 6918.94 524.847  13
  -3  -2  16 850.482 424.422  28
   3  -2 -16 1027.32 285.581  27
  -3  -2  16 865.798 286.070  18
  -3  -2  16 1289.49 277.705  14
  -3  -2  16 1298.69 310.399  13
   3  -2 -15 1659.07 339.704  27
  -3  -2  15 1806.66 473.451  28
  -3  -2  15 1367.62 327.901  18
  -3  -2  15 1262.32 306.336  14
  -3  -2  15 1367.88 306.130  13
  -3  -2  14 11634.3 904.156  28
   3  -2 -14 10097.0 698.605  27
  -3  -2  14 11376.4 661.387  13
  -3  -2  14 11577.2 729.227  18
  -3  -2  14 10722.5 676.390  14
  -3  -2  13 6397.73 500.588  13
  -3  -2  13 6668.39 525.977  14
  -3  -2  13 6172.93 862.948   4
  -3  -2  13 7008.11 562.393  18
  -3  -2  13 7730.43 740.314  28
  -3  -2  12 9049.86 752.422  28
  -3  -2  12 8741.47 559.591  13
  -3  -2  12 8133.84 601.126  18
  -3  -2  12 8228.82 718.649  30
  -3  -2  12 8723.37 963.790   4
  -3  -2  11 16877.3 1155.16   3
  -3  -2  11 16580.4 1255.55   4
  -3  -2  10 1681.30 492.846   7
  -3  -2  10 1798.99 442.546   4
  -3  -2   9 37210.2 1635.48   4
  -3  -2   9 38099.6 1787.21   7
  -3  -2   8 3781.59 561.985   7
  -3  -2   8 3575.50 500.250   4
  -3  -2   7 8974.72 736.569   7
  -3  -2   7 8526.11 690.655   4
   3  -2  -6 29869.2 582.482   6
  -3  -2   6 31603.5 1211.50   7
  -3  -2   6 29718.7 1161.15   4
   3  -2  -5 9765.98 264.641   6
  -3  -2   5 10584.5 664.560   7
  -3  -2   5 9827.64 646.822   4
  -3  -2   4 3976.73 293.539   5
  -3  -2   4 4660.49 421.758   7
  -3  -2   4 4995.83 427.637   4
  -3  -2   3 13267.5 476.315   5
  -3  -2   3 12553.6 594.282   7
  -3  -2   3 11412.2 594.204   4
  -3  -2   2 107830. 1584.48   7
  -3  -2   2 112364. 1701.28   4
  -3  -2   1 221149. 2339.03   4
  -3  -2   0 22692.4 784.874   8
   3  -2   0 23099.4 344.303   7
  -3  -2  -1 15577.9 691.387   8
   3  -2   1 17266.7 471.745   7
   3  -2   2 169077. 1913.61   7
  -3  -2  -2 169532. 2280.58   8
   3  -2   2 190576. 2201.94   2
  -3  -2  -2 188019. 1532.02   3
   3  -2   3 3891.39 373.204   7
   3  -2   3 4277.81 396.128   2
  -3  -2  -3 4281.01 171.387   3
   3  -2   4 25208.9 1049.80   7
   3  -2   4 29819.4 1062.88   2
   3  -2   5 110433. 2273.92   7
   3  -2   5 118130. 2293.53   2
   3  -2   6 8235.39 686.258   2
   3  -2   7 13351.2 922.575   2
   3  -2   8 14916.6 1067.27   2
   3  -2   9 25123.6 1443.75   2
   3  -2  10 5465.12 769.161   2
   3  -2  11 1375.99 478.969   2
  -3  -2 -11 2027.55 363.701  27
   3  -2  12 405.931 331.961   2
   3  -2  12 217.197 174.816  13
  -3  -2 -12 72.7696 241.775  27
   3  -2  12 237.114 256.499  28
  -3  -2 -13 3894.52 495.809  27
   3  -2  13 3442.15 478.600  28
  -3  -2 -14 3330.29 499.846  27
   3  -2  14 2834.54 450.856  28
   3  -2  15 521.457 278.052  28
  -3  -2 -15 745.120 339.795  27
  -3  -2 -16 3203.75 447.938  27
   3  -2  16 2746.90 424.741  28
  -3  -2 -17 849.421 317.688  27
   3  -2  17 628.762 254.187  28
  -3  -2 -17 638.347 194.598  23
  -3  -2 -18 3746.12 385.957  27
  -3  -2 -19 445.934 172.717  27
  -3  -1  20 1507.66 239.650  28
  -3  -1  19 71.5664 221.059  28
   3  -1 -19 292.763 164.743  27
  -3  -1  19 550.721 202.310  18
  -3  -1  18 1251.36 368.555  28
   3  -1 -18 1028.52 233.603  27
  -3  -1  18 1043.42 275.932  18
  -3  -1  17 1396.47 328.815  18
  -3  -1  17 1001.83 401.139  28
   3  -1 -17 1654.47 345.091  27
   3  -1 -16 5992.64 540.667  27
  -3  -1  16 7116.84 717.547  28
  -3  -1  16 5329.96 491.798  13
  -3  -1  16 5887.40 559.437  18
  -3  -1  16 5859.26 473.367  14
  -3  -1  15 3955.92 427.565  13
   3  -1 -15 3423.03 443.193  27
  -3  -1  15 4100.21 596.497  28
  -3  -1  15 3870.95 484.758  18
  -3  -1  15 3678.34 414.588  14
  -3  -1  14 16816.5 814.494  13
  -3  -1  14 16425.4 866.412  18
  -3  -1  14 16103.7 779.561  14
  -3  -1  13 4823.03 447.809  13
  -3  -1  13 5753.04 658.785  28
  -3  -1  13 5742.69 525.036  18
  -3  -1  13 4885.49 457.078  14
  -3  -1  12 20775.0 1095.35  28
  -3  -1  12 17505.5 865.620  18
  -3  -1  12 18602.2 1332.59   4
  -3  -1  12 19215.8 804.525  14
  -3  -1  12 20291.1 814.962  13
  -3  -1  11 43624.3 1780.50   3
  -3  -1  11 42516.0 1907.01   4
  -3  -1  10 20750.5 1186.65   3
  -3  -1  10 21032.1 1268.71   4
  -3  -1   9 12068.8 890.470   3
  -3  -1   9 12361.9 919.800   4
  -3  -1   8 15603.9 1051.64   7
   3  -1  -8 16133.9 691.611   6
  -3  -1   8 14597.7 934.820   4
  -3  -1   7 34883.6 1285.43   4
   3  -1  -7 36700.4 942.928   6
  -3  -1   7 34815.5 1414.91   7
  -3  -1   6 217103. 3106.66   7
  -3  -1   6 218753. 2924.78   4
   3  -1  -6 219149. 2059.76   6
  -3  -1   5 81832.7 1626.08   4
  -3  -1   5 84899.6 1749.56   7
   3  -1  -5 81518.6 1140.13   6
  -3  -1   4 42616.7 1073.06   4
  -3  -1   4 45731.0 1142.98   7
  -3  -1   3 112402. 1594.86   4
  -3  -1   3 113506. 1583.15   7
  -3  -1   2 71535.6 1203.60   4
  -3  -1   2 68980.1 1076.69   7
  -3  -1   1 73545.1 1304.70   8
  -3  -1   0 54136.8 1034.14   3
  -3  -1   0 55300.5 1108.58   8
  -3  -1  -1 121213. 1413.47   3
  -3  -1  -1 121415. 1651.65   8
  -3  -1  -2 23740.0 571.009   3
   3  -1   2 24085.8 812.318   2
   3  -1   3 37369.5 1075.13   2
  -3  -1  -3 38887.6 613.026   3
   3  -1   4 50716.6 1376.51   2
   3  -1   5 65509.1 1684.08   2
   3  -1   6 48007.1 1580.46   2
   3  -1   7 25442.5 1258.68   2
   3  -1   8 16256.5 1080.26   2
   3  -1   9 16676.0 1193.46   2
   3  -1  10 2979.67 569.260   2
  -3  -1 -11 10723.3 719.409  27
   3  -1  11 13739.4 1244.01   2
   3  -1  12 1927.09 361.069  18
   3  -1  12 1968.49 391.566  28
  -3  -1 -12 1744.31 363.163  27
   3  -1  12 1163.18 370.900   2
  -3  -1 -13 675.814 307.525  27
   3  -1  13 533.963 266.281  28
   3  -1  13 1154.94 451.025   2
   3  -1  14 467.989 282.934  28
  -3  -1 -14 371.083 296.627  27
  -3  -1 -15 478.816 299.926  27
   3  -1  15 168.929 276.348  28
   3  -1  16 1371.98 319.694  28
  -3  -1 -16 1856.99 399.202  27
  -3  -1 -17 416.211 280.015  27
   3  -1  17 710.925 248.626  28
  -3  -1 -18 4044.68 403.263  27
  -3  -1 -19 35.4392 164.639  27
  -3   0  20 2182.33 267.236  28
  -3   0  19 1139.03 292.921  28
   3   0 -19 876.373 199.647  27
  -3   0  19 921.435 226.737  18
   3   0 -18 2423.07 333.223  27
  -3   0  18 2206.20 434.237  28
  -3   0  18 2606.54 376.632  18
   3   0 -17 8722.95 621.353  27
  -3   0  17 8074.71 636.920  18
  -3   0  17 8240.88 744.330  28
  -3   0  16 28.8926 344.471  28
   3   0 -16 298.796 280.667  27
  -3   0  16 293.338 254.835  18
  -3   0  16 350.346 211.115  14
  -3   0  15 995.505 412.714  28
  -3   0  15 902.169 297.353  18
  -3   0  15 799.630 267.521  14
  -3   0  15 844.531 272.598  13
  -3   0  14 651.743 369.213  28
  -3   0  14 921.066 296.673  18
  -3   0  14 697.946 241.740  13
  -3   0  14 777.358 254.216  14
  -3   0  13 2314.79 335.730  13
  -3   0  13 3390.75 430.285  18
  -3   0  13 3160.64 393.812  14
  -3   0  12 1058.18 259.186  14
  -3   0  12 964.350 241.814  13
  -3   0  12 1313.12 377.380  28
  -3   0  12 480.791 267.027   4
  -3   0  12 812.301 244.155  18
  -3   0  11 4623.41 638.236   4
  -3   0  10 1929.39 379.196   3
  -3   0  10 1896.80 402.121   4
  -3   0   9 11480.6 833.364   3
   3   0  -9 11939.8 704.986   6
  -3   0   8 4279.98 499.393   3
   3   0  -8 4317.17 409.341   6
  -3   0   7 14427.3 839.627   3
   3   0  -7 14916.7 685.158   6
  -3   0   6 24145.9 1026.63   3
  -3   0   6 27133.9 1107.30   7
  -3   0   6 25795.9 954.912   4
  -3   0   5 542.222 184.012   4
  -3   0   5 466.133 215.557   3
  -3   0   5 436.471 222.499   7
  -3   0   4 34092.7 1080.08   3
  -3   0   4 34818.7 880.075   4
  -3   0   4 34100.8 954.514   5
  -3   0   4 36828.7 993.252   7
  -3   0   3 6759.18 360.201   4
  -3   0   3 6905.20 484.770   3
  -3   0   3 6936.76 380.742   7
  -3   0   3 7004.24 423.228   5
  -3   0   2 5979.51 316.934   4
  -3   0   2 6108.49 418.719   3
  -3   0   2 5910.74 395.018   5
  -3   0   2 5829.94 273.834   7
  -3   0   1 38909.8 949.301   3
  -3   0   1 38226.8 520.875   7
  -3   0   0 86971.0 1332.99   3
  -3   0   0 85173.2 1216.76   8
  -3   0  -1 77992.3 1186.11   3
  -3   0  -1 73261.2 1132.85   8
  -3   0  -2 461563. 2737.40   3
  -3   0  -2 460012. 3008.44   8
   3   0   3 16583.3 717.056   2
  -3   0  -3 16428.1 497.461   3
   3   0   4 7178.33 535.756   2
   3   0   5 19597.9 945.299   2
   3   0   6 881.538 304.823   2
   3   0   7 1271.94 341.952   2
   3   0   8 8404.74 789.620   2
   3   0   9 559.344 329.563   2
   3   0  10 915.610 380.320   2
   3   0  11 6335.60 821.684   2
  -3   0 -11 6210.53 542.924  27
   3   0  12 5944.10 860.171   2
  -3   0 -12 7324.55 617.401  27
   3   0  12 6597.57 657.612  18
   3   0  12 7016.18 646.913  28
   3   0  13 7584.95 1008.88   2
  -3   0 -13 6626.72 616.102  27
   3   0  13 5680.75 591.766  28
  -3   0 -14 28358.8 1226.85  27
   3   0  14 29445.9 1274.35  28
  -3   0 -15 8762.93 710.667  27
   3   0  15 7582.00 678.651  28
  -3   0 -16 10554.8 725.769  27
   3   0  16 10091.6 708.318  28
   3   0  17 1133.37 281.885  28
  -3   0 -17 1655.36 351.464  27
  -3   0 -18 6016.44 473.819  27
  -3   0 -19 1783.58 245.863  27
   3   1 -20 1731.35 194.514  27
  -3   1  19 267.809 183.552  18
   3   1 -19 320.502 183.872  27
  -3   1  19 401.255 252.354  28
  -3   1  18 867.111 276.804  18
   3   1 -18 674.177 253.947  27
  -3   1  18 1101.26 357.728  28
  -3   1  17 1306.10 424.084  28
   3   1 -17 1442.59 343.140  27
  -3   1  17 1835.62 366.937  18
  -3   1  16 7195.94 714.803  28
  -3   1  16 5805.12 566.058  18
  -3   1  15 4040.68 616.628  28
  -3   1  15 4341.36 495.417  18
  -3   1  15 4068.98 425.515  14
  -3   1  14 13163.2 943.302  28
  -3   1  14 14955.5 781.598  13
  -3   1  14 16071.0 887.980  18
  -3   1  14 15564.3 773.529  14
  -3   1  13 4894.57 445.872  13
  -3   1  13 5779.84 665.049  28
  -3   1  13 5155.32 495.222  18
  -3   1  13 4890.36 456.362  14
  -3   1  12 20074.7 814.274  13
  -3   1  12 20493.7 911.133  18
  -3   1  12 19293.3 816.770  14
  -3   1  12 20737.0 1096.79  28
  -3   1  11 43972.0 1804.65   4
  -3   1  10 21734.6 1161.68   3
   3   1 -10 21717.8 1091.75   6
  -3   1   9 11563.6 827.096   3
   3   1  -9 11539.0 755.194   6
  -3   1   8 17142.4 948.216   3
   3   1  -8 16115.5 838.765   6
  -3   1   7 34098.6 1252.50   3
   3   1  -7 34144.1 1149.22   6
  -3   1   6 222270. 3016.60   3
  -3   1   5 82006.4 1746.04   3
  -3   1   5 83926.5 1391.26   4
  -3   1   4 42021.0 1188.05   3
  -3   1   4 43448.7 854.392   4
  -3   1   4 40278.9 1094.07   5
  -3   1   3 116996. 1181.69   4
  -3   1   3 115081. 1854.03   3
  -3   1   3 119669. 1772.93   5
  -3   1   2 74813.1 1419.00   3
  -3   1   2 75344.1 1372.69   5
  -3   1   1 74221.5 1350.23   3
  -3   1   0 55058.8 1109.03   3
  -3   1  -1 122864. 1607.39   3
  -3   1  -1 122944. 1212.94   8
  -3   1  -2 23002.9 695.568   3
  -3   1  -2 23269.6 573.982   8
  -3   1  -3 37977.2 879.735   3
   3   1   3 38039.2 1113.43   2
   3   1   4 51208.8 1342.05   2
   3   1   5 65145.9 1654.07   2
   3   1   6 47521.7 1553.64   2
   3   1   7 26621.3 1233.87   2
   3   1   8 16726.7 1063.88   2
   3   1   9 15971.5 1125.89   2
   3   1  10 2511.57 523.155   2
   3   1  11 11993.6 768.083  18
   3   1  11 13107.7 1165.40   2
  -3   1 -11 11755.1 733.995  27
   3   1  12 1637.98 373.860  18
   3   1  12 1172.38 433.996   2
   3   1  12 1990.15 398.812  28
  -3   1 -12 1875.17 381.594  27
   3   1  13 712.946 319.658  28
  -3   1 -13 1045.46 339.139  27
   3   1  14 520.162 291.366  28
  -3   1 -14 427.095 297.360  27
  -3   1 -15 333.010 176.220  21
   3   1  15 365.526 278.100  28
  -3   1 -15 515.060 334.109  27
  -3   1 -16 2016.15 377.762  27
   3   1  16 1929.34 364.615  28
   3   1  17 301.146 216.221  28
  -3   1 -17 232.514 267.850  27
  -3   1 -18 3765.47 388.940  27
  -3   1 -19 34.8746 151.109  27
   3   2 -20 3400.77 252.644  27
   3   2 -19 659.905 212.871  27
  -3   2  19 584.809 256.346  28
  -3   2  18 4557.25 468.283  18
   3   2 -18 4186.36 421.379  27
  -3   2  18 4905.89 552.893  28
  -3   2  17 6699.40 580.549  18
   3   2 -17 5923.40 541.825  27
  -3   2  17 6981.92 684.963  28
  -3   2  16 717.658 383.035  28
  -3   2  16 1275.95 343.899  18
  -3   2  15 2709.14 535.511  28
  -3   2  15 1473.81 356.583  18
  -3   2  14 12132.1 932.177  28
  -3   2  14 12561.3 772.615  18
  -3   2  14 12075.4 690.327  14
  -3   2  13 5297.65 483.313  13
  -3   2  13 6642.85 684.068  28
  -3   2  13 6441.68 564.683  18
  -3   2  13 5704.85 501.670  14
  -3   2  12 9153.93 586.174  13
  -3   2  12 9730.94 652.550  18
   3   2 -12 9120.81 594.659  20
  -3   2  12 9309.43 581.098  14
  -3   2  12 9008.21 756.772  28
   3   2 -11 17642.3 1100.15   6
  -3   2  10 1993.41 365.185   3
   3   2 -10 1726.56 356.416   6
  -3   2   9 38946.5 1454.87   3
   3   2  -9 38035.1 1442.79   6
  -3   2   8 3937.45 471.664   3
   3   2  -8 3511.48 437.587   6
  -3   2   7 8406.58 644.001   3
  -3   2   6 31575.1 1162.39   3
  -3   2   5 9975.07 636.707   3
  -3   2   4 4952.51 441.421   3
  -3   2   4 4942.32 244.508   4
  -3   2   4 4770.45 434.813   5
  -3   2   3 12432.9 640.244   3
  -3   2   3 12358.1 242.697   4
  -3   2   3 11824.1 612.699   5
  -3   2   2 116581. 1838.16   3
  -3   2   1 224195. 2471.76   3
  -3   2   0 21434.1 762.322   3
  -3   2   0 24536.8 854.642   5
  -3   2  -1 17015.3 672.843   3
  -3   2  -2 185443. 2140.06   3
  -3   2  -2 183570. 1113.29   8
  -3   2  -2 180521. 2252.75   6
  -3   2  -3 4624.52 430.647   6
   3   2   4 28581.1 1027.22   2
  -3   2  -4 28654.9 1089.81   6
   3   2   5 120254. 2215.57   2
  -3   2  -5 118061. 2357.24   6
   3   2   6 8043.59 643.240   2
  -3   2  -6 7451.51 675.908   6
   3   2   7 13014.4 886.696   2
  -3   2  -7 12198.1 922.742   6
   3   2   8 14727.7 999.301   2
   3   2   9 23796.1 1357.24   2
   3   2  10 5113.93 696.074   2
   3   2  11 1992.12 356.241  18
   3   2  11 1523.40 435.620   2
  -3   2 -11 2127.73 365.096  27
   3   2  12 314.622 289.956   2
   3   2  12 278.874 266.199  28
  -3   2 -12 292.610 258.552  27
   3   2  13 4085.65 719.899   2
  -3   2 -13 3673.92 479.604  27
   3   2  13 3290.65 486.010  28
  -3   2 -14 2996.80 449.031  27
   3   2  14 2929.72 461.979  28
   3   2  15 564.304 296.014  28
  -3   2 -15 878.446 345.712  27
  -3   2 -16 2853.65 331.670  21
  -3   2 -16 3271.18 455.432  27
   3   2  16 2692.57 410.897  28
   3   2  17 611.148 248.223  28
  -3   2 -17 675.742 277.772  27
  -3   2 -18 3397.95 376.063  27
  -3   2 -19 345.112 163.630  27
   3   3 -20 2385.82 212.502  27
   3   3 -19 1666.16 259.409  27
  -3   3  18 593.187 252.901  18
  -3   3  18 1027.52 342.360  28
   3   3 -18 845.583 259.246  27
  -3   3  17 584.753 361.903  28
  -3   3  17 581.062 285.771  18
  -3   3  16 4310.96 604.691  28
  -3   3  16 3425.44 463.157  18
  -3   3  15 3243.81 555.464  28
  -3   3  15 3665.91 505.468  18
  -3   3  14 6563.83 605.741  18
   3   3 -14 6707.13 538.124  20
  -3   3  14 6679.17 720.279  28
  -3   3  13 48.7116 198.267  14
  -3   3  13 405.196 239.515  18
   3   3 -13 28.9392 214.393  20
  -3   3  13 290.521 332.508  28
   3   3 -12 13750.9 1066.77   6
  -3   3  12 13816.8 686.716  13
   3   3 -12 16755.6 824.946  20
  -3   3  12 18252.1 867.676  18
  -3   3  12 15830.8 757.534  14
  -3   3  12 19323.2 1078.11  28
   3   3 -11 3566.61 551.609   6
   3   3 -10 12059.3 915.463   6
   3   3  -9 12422.8 903.539   6
  -3   3   9 13117.2 840.823   3
   3   3  -8 8478.65 733.610   6
  -3   3   8 8215.55 651.251   3
  -3   3   7 41705.4 1392.50   3
  -3   3   6 34694.5 1229.23   3
  -3   3   5 19803.2 899.515   3
  -3   3   4 34176.9 1181.52   5
  -3   3   4 37105.2 1174.71   3
  -3   3   3 201498. 2598.11   5
  -3   3   3 198443. 2618.98   3
  -3   3   2 85914.8 1636.99   5
  -3   3   2 84016.1 1655.80   3
  -3   3   1 37287.3 1081.47   5
  -3   3   1 41073.1 1147.70   3
  -3   3   0 33831.1 1026.23   5
  -3   3   0 32726.6 793.716   6
  -3   3   0 32585.9 1015.51   3
  -3   3  -1 37531.4 960.643   6
  -3   3  -1 36526.6 1069.82   3
  -3   3  -2 83335.2 1607.94   6
  -3   3  -2 87771.8 1656.86   3
  -3   3  -3 9771.28 624.983   6
  -3   3  -4 72372.4 1759.02   6
   3   3   4 69659.0 1566.48   2
  -3   3  -5 42656.2 1458.97   6
   3   3   5 41864.0 1296.74   2
  -3   3  -6 20046.8 1096.53   6
   3   3   6 21386.5 1011.02   2
  -3   3  -7 9269.13 810.645   6
   3   3   7 8653.34 712.347   2
  -3   3  -8 12062.8 974.653   6
   3   3   8 12544.1 916.593   2
  -3   3  -9 12570.7 1052.65   6
   3   3   9 13228.5 1013.56   2
   3   3  10 299.256 219.990   2
   3   3  11 971.245 355.500   2
   3   3  11 435.413 282.304  18
   3   3  12 490.057 337.338   2
  -3   3 -12 630.208 237.250  20
   3   3  12 581.984 276.402  28
  -3   3 -12 750.457 297.343  27
  -3   3 -13 910.609 325.436  27
   3   3  13 592.610 299.500  28
  -3   3 -14 2931.52 464.644  27
   3   3  14 2172.53 437.944  28
  -3   3 -15 2928.15 443.506  27
   3   3  15 2831.55 444.164  28
   3   3  16 1143.66 303.905  28
  -3   3 -16 964.279 307.184  27
  -3   3 -17 137.216 138.838  21
  -3   3 -17 168.581 238.754  27
  -3   3 -18 533.311 211.969  27
  -3   3 -19 479.367 160.363  27
   3   4 -20 2561.59 211.750  27
   3   4 -19-85.2372 174.856  27
  -3   4  18 4698.62 427.188  18
   3   4 -18 4091.66 421.438  27
  -3   4  17 1711.20 355.411  18
  -3   4  17 2218.21 462.153  28
   3   4 -16 1346.68 264.299  20
  -3   4  16 1879.39 377.236  18
  -3   4  16 1396.14 435.659  28
   3   4 -15 2916.33 392.502  20
  -3   4  15 2378.16 412.368  18
  -3   4  15 3725.77 569.642  28
   3   4 -14 1866.73 346.571  20
  -3   4  14 1734.04 369.594  18
  -3   4  14 1407.44 430.985  28
   3   4 -13 5206.48 512.949  20
  -3   4  13 5060.75 507.756  18
  -3   4  13 5572.16 648.317  28
  -3   4  12 3841.50 428.802  18
   3   4 -12 3684.41 432.435  20
   3   4 -12 3465.33 589.052   6
  -3   4  12 3491.86 532.686  28
  -3   4  11 6471.95 502.183  18
  -3   4  11 6391.55 481.108  14
  -3   4  11 7597.59 687.466  28
   3   4 -10 5404.24 681.113   6
   3   4  -9 84986.3 2428.95   6
  -3   4   9 95366.2 2239.72   3
   3   4  -8 34169.6 1543.59   6
  -3   4   8 40921.2 1448.42   3
  -3   4   7 2353.21 364.217   3
   3   4  -7 2093.10 287.310   1
  -3   4   6 7683.05 606.515   3
  -3   4   5 1272.89 287.160   3
  -3   4   4 9575.67 647.614   3
  -3   4   3 30855.0 1118.14   5
  -3   4   3 33667.0 1148.29   3
  -3   4   2 6357.02 519.788   5
  -3   4   2 6719.21 529.745   3
  -3   4   1 39896.6 1160.54   5
  -3   4   1 38998.7 1199.13   3
  -3   4   0 28158.7 785.266   6
  -3   4   0 28180.1 956.173   5
  -3   4   0 28759.1 1026.93   3
  -3   4  -1 2746.19 303.026   6
  -3   4  -1 2730.73 331.488   5
  -3   4  -1 2602.06 360.705   3
  -3   4  -2 21411.9 855.841   6
  -3   4  -2 23130.0 907.289   5
  -3   4  -3 10886.6 672.483   6
  -3   4  -4 13081.4 818.175   6
   3   4   4 13066.8 707.711   2
  -3   4  -5 91897.3 2209.27   6
   3   4   5 84815.8 1866.26   2
  -3   4  -6 12234.3 890.693   6
   3   4   6 12303.0 774.255   2
  -3   4  -7 1718.27 413.820   6
   3   4   7 1912.92 360.428   2
  -3   4  -8 20677.1 1287.19   6
   3   4   8 21176.2 1166.74   2
  -3   4  -9 14854.7 1159.11   6
   3   4   9 14413.6 1037.28   2
  -3   4 -10 8435.01 933.575   6
   3   4  10 9552.68 897.304   2
   3   4  11 23722.8 1475.10   2
  -3   4 -11 22113.7 964.330  20
   3   4  11 19856.6 1048.14  28
  -3   4 -12 6152.30 540.387  20
   3   4  12 6037.85 626.346  28
  -3   4 -13 2532.36 373.720  20
   3   4  13 1443.78 370.861  28
  -3   4 -13 1928.13 381.051  27
  -3   4 -14 9314.10 628.101  20
   3   4  14 7600.04 719.171  28
  -3   4 -14 8707.64 699.855  27
   3   4  15 811.742 316.439  28
  -3   4 -15 1381.86 355.235  27
  -3   4 -16 3066.61 461.297  27
  -3   4 -17 1285.47 223.581  21
  -3   4 -17 1286.47 298.793  27
  -3   4 -18 523.754 131.943  21
  -3   4 -18 708.242 206.941  27
  -3   4 -19 514.357 141.725  27
   3   5 -19 474.006 174.806  27
   3   5 -18 432.309 219.783  27
  -3   5  17 116.468 228.724  18
   3   5 -17 151.737 164.208  20
  -3   5  16 4059.51 483.218  18
   3   5 -16 3487.64 401.504  20
  -3   5  16 4039.92 590.723  28
   3   5 -15 6545.83 535.381  20
  -3   5  15 5978.40 583.777  18
  -3   5  15 5640.98 690.695  28
   3   5 -14 2081.21 382.684  20
  -3   5  14 2010.79 390.318  18
  -3   5  14 2175.42 489.239  28
  -3   5  13 11963.6 913.080  28
   3   5 -13 13377.5 796.277  20
  -3   5  13 13133.9 801.560  18
   3   5 -13 11682.2 1116.53   6
  -3   5  12 1628.09 337.327  18
   3   5 -12 1928.21 357.281  20
  -3   5  12 2131.20 432.817  28
   3   5 -12 785.929 321.836   6
  -3   5  11 5935.82 635.644  28
   3   5 -11 5621.02 519.995  20
  -3   5  11 5373.40 468.022  18
   3   5 -11 4723.57 695.051   6
   3   5 -10 638.927 289.502   6
   3   5  -9 28358.0 1507.50   6
   3   5  -8 1975.31 448.528   6
  -3   5   8 3124.62 419.893   3
  -3   5   7 15181.0 884.416   3
   3   5  -7 14766.1 793.954   1
  -3   5   6 2608.58 386.570   3
   3   5  -6 2380.38 357.112   1
  -3   5   5 27179.3 1138.21   3
  -3   5   4 2506.03 379.179   3
  -3   5   3 3015.06 428.072   5
  -3   5   3 3570.52 426.770   3
  -3   5   2 10781.3 704.804   5
  -3   5   2 11020.3 712.471   3
  -3   5   1 20830.7 620.960   6
  -3   5   1 20962.9 918.908   5
  -3   5   1 21546.8 959.346   3
  -3   5   0 64519.7 1526.94   5
  -3   5   0 63049.4 1253.40   6
  -3   5   0 63055.4 1633.78   3
  -3   5  -1 29106.8 975.979   6
  -3   5  -1 31495.0 1040.52   5
  -3   5  -2 42192.0 1215.25   5
  -3   5  -2 42368.9 1263.83   6
  -3   5  -3 5312.15 505.063   5
  -3   5  -3 5307.71 530.277   6
  -3   5  -4 8868.74 709.043   6
  -3   5  -4 7903.84 613.860   5
   3   5   4 8818.66 592.060   2
  -3   5  -5 9456.75 770.200   6
   3   5   5 9021.74 631.955   2
  -3   5  -6 24882.7 1295.96   6
   3   5   6 25963.0 1107.69   2
   3   5   6 26158.5 1060.11   1
  -3   5  -7 13854.2 1035.06   6
   3   5   7 15102.2 922.749   2
  -3   5  -8 3065.79 566.142   6
   3   5   8 3229.29 478.042   2
  -3   5  -9 18192.1 1314.67   6
   3   5   9 18025.7 1131.00   2
  -3   5 -10 20351.5 1463.40   6
  -3   5 -10 18231.8 876.662  20
  -3   5 -11 25653.5 1058.25  20
   3   5  11 26345.4 1205.94  28
  -3   5 -12 1034.82 313.772  20
   3   5  12 495.131 315.338  28
  -3   5 -13 1204.65 320.058  20
   3   5  13 1554.54 401.885  28
  -3   5 -13 1232.73 335.057  27
  -3   5 -14 802.255 279.726  20
  -3   5 -14 1216.63 347.312  27
  -3   5 -15 167.888 194.421  20
  -3   5 -15 22.3420 242.845  27
  -3   5 -16 630.607 272.349  27
  -3   5 -17 524.397 175.616  21
  -3   5 -17 669.027 219.744  27
  -3   5 -18 1401.35 175.498  21
  -3   5 -18 1636.84 238.774  27
   3   6 -19 495.137 164.844  27
   3   6 -18 965.524 250.874  27
   3   6 -17 2811.62 306.651  20
  -3   6  17 3298.11 367.648  18
   3   6 -16 47.1148 181.162  20
  -3   6  16-215.685 221.122  18
   3   6 -15 3980.45 456.629  20
  -3   6  15 3536.15 463.609  18
  -3   6  15 3910.32 597.483  28
   3   6 -14 1024.67 301.864  20
  -3   6  14 903.877 297.842  18
  -3   6  14 676.159 357.831  28
   3   6 -13 11555.5 756.333  20
  -3   6  13 9988.74 706.332  18
  -3   6  13 10637.7 910.521  28
  -3   6  12 428.401 283.614  18
   3   6 -12 556.503 268.414  20
  -3   6  12 828.893 392.127  28
   3   6 -12 832.498 347.546   6
  -3   6  11 30214.4 1366.01  28
   3   6 -11 32693.9 1207.41  20
  -3   6  11 28968.7 1077.39  18
  -3   6  10 7664.62 690.711  28
   3   6 -10 5464.33 741.995   6
   3   6 -10 6051.54 534.075  20
   3   6  -9 11211.2 998.371   6
   3   6  -8 2263.21 511.504   6
   3   6  -7 6504.47 584.652   1
  -3   6   7 6687.62 617.675   3
  -3   6   6 10933.0 775.951   3
   3   6  -6 10309.4 734.987   1
  -3   6   5 50766.9 1633.55   3
   3   6  -5 52336.2 1627.15   1
  -3   6   4 89953.9 2133.36   3
  -3   6   3 1434.47 333.030   3
  -3   6   2 1620.09 338.214   5
  -3   6   2 2241.98 381.511   3
  -3   6   1 11321.9 508.870   6
  -3   6   1 10904.8 710.935   5
  -3   6   1 12208.8 783.111   3
  -3   6   0 24396.2 1022.01   5
  -3   6   0 23494.8 861.122   6
  -3   6  -1 4175.51 404.318   6
  -3   6  -1 4464.34 433.969   5
  -3   6  -2 83938.7 1898.97   6
  -3   6  -2 82190.9 1730.47   5
  -3   6  -3 21208.4 1039.44   6
  -3   6  -3 20731.9 879.056   5
  -3   6  -4 58180.8 1807.39   6
  -3   6  -4 54506.1 1449.36   5
   3   6   4 57142.5 1461.11   2
   3   6   4 58036.6 1726.36   1
  -3   6  -5 15856.2 1030.58   6
  -3   6  -5 15366.0 814.221   5
   3   6   5 16926.0 840.217   2
   3   6   5 16672.5 941.181   1
  -3   6  -6 7350.52 755.590   6
   3   6   6 7321.76 595.094   2
   3   6   6 7106.63 618.567   1
  -3   6  -7 4203.62 623.899   6
   3   6   7 4193.05 488.041   2
  -3   6  -8 5903.04 754.519   6
  -3   6  -9 12882.1 1151.24   6
  -3   6 -10 24959.1 1043.53  20
  -3   6 -10 22047.8 1550.96   6
  -3   6 -11 7943.80 653.263  20
  -3   6 -11 7532.40 967.939   6
  -3   6 -12 14185.5 834.237  20
  -3   6 -13 4106.00 481.861  20
  -3   6 -13 2800.85 410.676  27
  -3   6 -14 4628.26 494.717  20
  -3   6 -14 4596.72 496.464  27
  -3   6 -15-20.2731 210.556  20
  -3   6 -15 318.463 242.448  27
  -3   6 -16 9954.37 579.856  20
  -3   6 -16 10215.2 617.804  27
  -3   6 -17 523.735 187.180  21
  -3   6 -17 396.349 175.491  27
  -3   6 -18 2775.46 228.576  21
  -3   6 -18 2525.79 236.401  27
   3   7 -19 349.971 126.418  27
   3   7 -18 1004.03 163.555  20
   3   7 -18 1366.01 237.631  27
   3   7 -17 421.080 191.189  20
  -3   7  16 1039.42 262.029  18
   3   7 -16 1043.45 280.981  20
   3   7 -15 5047.91 510.256  20
  -3   7  15 4140.41 486.707  18
   3   7 -14 1794.73 357.141  20
  -3   7  14 1213.55 305.750  18
  -3   7  13 4412.16 495.538  18
   3   7 -13 4666.88 525.428  20
  -3   7  12 2871.81 540.063  28
   3   7 -12 1986.57 537.859   6
  -3   7  12 2731.61 388.876  18
   3   7 -12 2958.00 438.727  20
  -3   7  11 2104.27 482.273  28
   3   7 -11 2138.92 383.103  20
  -3   7  11 2237.90 356.185  18
   3   7 -11 3035.74 606.538   6
  -3   7  10 4149.45 582.361  28
   3   7 -10 4784.15 498.999  20
  -3   7  10 4643.78 456.842  18
   3   7 -10 3767.99 691.542   6
   3   7 -10 4070.33 452.545  24
   3   7  -9 4769.16 708.269   6
   3   7  -9 5808.43 521.003  20
   3   7  -8 13186.8 1104.83   6
   3   7  -7 11406.2 827.066   1
  -3   7   7 11027.8 809.530   3
   3   7  -6 16774.1 1022.55   1
  -3   7   6 16445.4 996.830   3
  -3   7   5 18090.6 1040.41   3
   3   7  -5 18306.9 1073.75   1
  -3   7   4 40638.5 1531.63   3
   3   7  -4 42153.3 1609.31   1
  -3   7   3 3513.95 486.389   3
   3   7  -3 3712.42 531.891   1
   3   7  -2 6999.19 680.813   1
  -3   7   1 19867.3 734.158   6
   3   7  -1 20369.2 1133.21   1
  -3   7   0 15757.7 739.503   6
  -3   7   0 14959.3 832.984   5
   3   7   0 15502.9 990.956   1
  -3   7  -1 11656.9 739.652   5
  -3   7  -1 11783.3 728.522   6
   3   7   1 12616.6 905.166   1
  -3   7  -2 18636.8 862.518   5
[truncated: 787,462 more chars]
